# Supplementary material for: DNA methylation haplotype block signatures responding to Staphylococcus aureus subclinical mastitis and association with production and health traits
Source: BMC Biol. 2024 Mar 14;22:65. doi: 10.1186/s12915-024-01843-y (PMC10941392; doi:10.1186/s12915-024-01843-y)
Supplement: Supplementary file 1 — Additional file 1: Supplementary Table S1. Detail information on cows selected for whole genome DNA methylation sequencing. Supplementary Table S2. General statistics on whole genome DNA methylation sequencing data. Supplementary Table S3. Comparisons of methylation level between cows with S. aureus subclinical mastitis and healthy control cows. Supplementary Table S4. List of differentially methylated cytosines in the context of CpG. Supplementary Table S5. List of differentially methylated cytosines in the context of CHG and CHH. Supplementary Table S6. Distribution of differentially methylated cytosines among chromosomes and genetic features. Supplementary Table S7. Distribution of differentially methylated cytosines in genes. Supplementary Table S8. Functional enrichment of genes harboring differentially methylated cytosines at different genomic functional regions. Supplementary Table S9. Predicted methylation level for LINE-1 and tRNA-derived SINEs and comparisons between cows with S. aureus subclinical mastitis and healthy control cows. Supplementary Table S10. Differential methylation haplotype blocks. Supplementary Table S11. Differential genes with significant changes in general methylation level of regulatory regions and gene expression changes. Supplementary Table S12. Functional enrichment for differential genes with significant changes in general methylation level of regulatory regions and gene expression changes. Supplementary Table S13. Correlation between dMHBs located at regulatory regions and their overlapped differentially expressed genes. Supplementary Table S14. Motif enrichment and identification in GE-dMHBs. Supplementary Table S15. Functional enrichment for GE-dMHBs. Supplementary Table S16. Candidate discriminant signatures selected from GE-dMHBs and their overlapped genes. Supplementary Table S17. Information about samples and primers used for TBAS and results of selected GE-dMHBs. [file 12915_2024_1843_MOESM1_ESM.zip › Supplementary_Table_S1.xlsx]

## Sheet: selected_samples
Supplemental Table S1 Detail information on cows selected for whole genome DNA methylation sequencing.
	ID	Parity	Lactation stage	Farm	Condition*	MthAgeCalving	Milk24kg	Fat24kg	TD Fat %	Prot24kg	TD Prot %	SCC (×1000)	Linear Score	Lab%Fat	Lab%Prot	MUN	Lactose %	BHB	Milk305kg	Fat305kg	Prot305kg
Control group	GR4CT	2	INV	GR	control	40.3	25.3	1.078	4.26	0.982	3.88	77	2.6	4.48	3.88	16.3	4.14	0.08	8956	352	321
	MK2694CT	1	INV	MK	control	26	24	1.136	4.73	0.862	3.59	22	0.8	4.59	3.59	6.5	4.65	0.07	8687	352	308
	MK3196CT	4	GAL	MK	control	69	46.9	1.696	3.62	1.726	3.68	41	1.7	3.77	3.68	14.9	4.69	0.01	13574	493	475
	PI8CT	1	GAL	PI	control	23.5	32.4	1.426	4.4	1.14	3.52	7	0.1	4.4	3.52	12.6	4.84	0.11	10087	427	348
	PI920CT	2	GAL	PI	control	39.9	37.2	1.451	3.9	1.309	3.52	98	3	3.9	3.52	7	4.3	0.08	13053	480	408
	SR23CT	3	INV	SR	control	48.1	33.4	1.246	3.73	1.126	3.37	19	0.6	3.73	3.37	9.8	4.6	0.09	12352	433	401
	SR27CT	1	GAL	SR	control	23.7	34.2	1.522	4.45	1.153	3.37	8	0.1	4.45	3.37	11.9	4.98	0.09	11117	482	362
	SR45CT	1	GAL	SR	control	23.6	28	1.207	4.31	0.966	3.45	28	1.2	4.31	3.45	8.3	4.75	0.05	9263	377	316
	SR51CT	1	GAL	SR	control	22.1	35.4	1.572	4.44	1.218	3.44	14	0.2	4.44	3.44	13.3	4.6	0.07	10851	462	371
	SR52CT	2	GAL	SR	control	38.6	41.2	1.648	4	1.298	3.15	8	0.1	4	3.15	12	4.64	0.08	12171	478	383
S.aureus positive group	GR70q3SA	4	GAL	GR	test	61.1	38.2	1.25	3.27	1.314	3.44	1079	6.4	3.44	3.44	19.1	4.53	0.09	12231	388	396
	ME2q3SA	3	INV	ME	test	48.2	46.6	2.377	5.1	1.603	3.44	138	3.5	5.1	3.44	14.9	4.63	0.09	11554	569	397
	ME30q1SA	3	GAL	ME	test	47.1	38.2	1.402	3.67	1.257	3.29	566	5.5	3.67	3.29	12.9	4.72	0.09	11591	448	386
	ME32q3SA	4	GAL	ME	test	55.6	33.9	1.261	3.72	1.231	3.63	1326	6.7	3.72	3.63	11.7	4.44	0.08	13786	531	467
	ME51q4SA	1	INV	ME	test	21	30	1.128	3.76	1.017	3.39	205	4	3.76	3.39	10.7	4.38	0.06	9656	360	320
	ME9q3SA	2	GAL	ME	test	36.6	37.3	1.223	3.28	1.253	3.36	508	5.3	3.28	3.36	13.1	4.56	0.09	11046	408	371
	MK2692q2SA	1	GAL	MK	test	26.3	27.2	1.283	4.72	1.074	3.95	440	5.1	4.92	3.95	13.9	4.54	0.04	8910	422	322
	MK2700q4SA	1	INV	MK	test	23.8	19.4	1.002	5.16	0.811	4.18	321	4.7	5.47	4.18	14.6	4.64	0.09	7419	349	283
	MK2744q1SA	1	GAL	MK	test	24.2	25.7	1.008	3.92	0.879	3.42	603	5.6	4.09	3.42	12.4	4.86	0.08	7820	320	270
	PI4639q1SA	5	INV	PI	test	80.5	40.2	1.664	4.14	1.443	3.59	566	5.5	4.14	3.59	6.9	4.5	0.11	14919	582	497
	PI7719q3SA	5	GAL	PI	test	24.4	30.8	1.266	4.11	1.09	3.54	1893	7.2	4.11	3.54	8.6	4.66	0.12	9046	389	312
	PI833q1SA	8	GAL	PI	test	31	39.5	1.481	3.75	1.379	3.49	552	5.5	3.75	3.49	8.5	4.85	0.08	9713	369	352
	SR16q2SA	2	INV	SR	test	35.5	34	1.574	4.63	1.292	3.8	109	3.1	4.63	3.8	8.2	4.48	0.06	12493	484	451
	SR20q2SA	4	GAL	SR	test	61.1	59.2	1.983	3.35	1.823	3.08	1197	6.6	3.35	3.08	10.9	4.62	0.09	14395	519	476
	SR36q2SA	2	INV	SR	test	39.1	19	1.193	6.28	0.834	4.39	177	3.8	6.28	4.39	9.2	4.61	0.05	8780	448	360
	SR65q1SA	2	GAL	SR	test	71	55.2	1.673	3.03	1.601	2.9	489	5.3	3.03	2.9	11.4	4.74	0.09	14278	457	441
*: "Control" means the cows with less than 100 SCC (100 000 cells/mL) and negative to any mastitis pathogen. "Test" means cows with greater than 350 SCC (350 000 cells/mL) and a record of S. aureus mastitis, and currently the sampled quarter only tested positive to S. aureus
ME2q3SA, ME51q4SA, MK2700q4SA, SR16q2SA, SR36q2SA had less than 350 000 cells/mL (SCC 350) at the month of sampling. However, these cows had greater than 350 000 cells/mL for the previous months before sampling and test positive to S. aureus during the sampling. So we still considered these cows had S. aureus subclinical mastitis and included into our final samples
