# Supplementary material for: DNA methylation haplotype block signatures responding to Staphylococcus aureus subclinical mastitis and association with production and health traits
Source: BMC Biol. 2024 Mar 14;22:65. doi: 10.1186/s12915-024-01843-y (PMC10941392; doi:10.1186/s12915-024-01843-y)
Supplement: Supplementary file 1 — Additional file 1: Supplementary Table S1. Detail information on cows selected for whole genome DNA methylation sequencing. Supplementary Table S2. General statistics on whole genome DNA methylation sequencing data. Supplementary Table S3. Comparisons of methylation level between cows with S. aureus subclinical mastitis and healthy control cows. Supplementary Table S4. List of differentially methylated cytosines in the context of CpG. Supplementary Table S5. List of differentially methylated cytosines in the context of CHG and CHH. Supplementary Table S6. Distribution of differentially methylated cytosines among chromosomes and genetic features. Supplementary Table S7. Distribution of differentially methylated cytosines in genes. Supplementary Table S8. Functional enrichment of genes harboring differentially methylated cytosines at different genomic functional regions. Supplementary Table S9. Predicted methylation level for LINE-1 and tRNA-derived SINEs and comparisons between cows with S. aureus subclinical mastitis and healthy control cows. Supplementary Table S10. Differential methylation haplotype blocks. Supplementary Table S11. Differential genes with significant changes in general methylation level of regulatory regions and gene expression changes. Supplementary Table S12. Functional enrichment for differential genes with significant changes in general methylation level of regulatory regions and gene expression changes. Supplementary Table S13. Correlation between dMHBs located at regulatory regions and their overlapped differentially expressed genes. Supplementary Table S14. Motif enrichment and identification in GE-dMHBs. Supplementary Table S15. Functional enrichment for GE-dMHBs. Supplementary Table S16. Candidate discriminant signatures selected from GE-dMHBs and their overlapped genes. Supplementary Table S17. Information about samples and primers used for TBAS and results of selected GE-dMHBs. [file 12915_2024_1843_MOESM1_ESM.zip › Supplementary_Table_S10.xlsx]

## Sheet: TableS10a_dMHBs
Supplemental Table S10a The differential methylation haplotype blocks
ID	MHL_diff	variance	pvalue	adjust_pvalue
NC_037328.1:100021945:100022022	0.295059	0.0507561	0.00603471	0.00863904
NC_037328.1:100022057:100022158	0.431625	0.0825687	0.00116048	0.0021118
NC_037328.1:100284061:100284087	0.338712	0.0519267	0.00180467	0.00360674
NC_037328.1:100299824:100299849	0.201028	0.0170837	0.000229877	0.00383145
NC_037328.1:10040771:10040809	-0.464555	0.0720243	8.64e-05	0.000615663
NC_037328.1:10054852:10054898	0.251035	0.0273854	0.000845717	0.00395319
NC_037328.1:101465558:101465579	0.326195	0.0465073	0.000555345	0.00167262
NC_037328.1:101522706:101522722	0.278113	0.0387437	0.000224804	0.00126126
NC_037328.1:101549589:101549631	0.290412	0.0366773	0.000752542	0.0023179
NC_037328.1:10157219:10157236	-0.225223	0.105387	0.0395842	0.0233886
NC_037328.1:10160952:10160975	-0.220608	0.0462148	0.00749596	0.0113468
NC_037328.1:10181608:10181682	-0.34878	0.0624261	0.000968723	0.00197618
NC_037328.1:10184280:10184354	0.25035	0.0492996	0.0147632	0.0193436
NC_037328.1:101875339:101875358	0.227273	0.0314925	0.0024024	0.00635933
NC_037328.1:10187680:10187778	-0.438392	0.0608991	5.11e-05	0.00049902
NC_037328.1:10188680:10188785	0.255249	0.0409583	0.0109741	0.017661
NC_037328.1:1019074:1019099	0.320443	0.0451437	0.00055115	0.00166895
NC_037328.1:10233549:10233667	0.450365	0.0737556	4.26e-05	0.000467598
NC_037328.1:10233659:10233742	0.213006	0.036628	0.0158969	0.0262128
NC_037328.1:10251894:10251938	0.318319	0.0341481	2.62e-05	0.000553131
NC_037328.1:10266706:10266729	0.323804	0.0451966	0.00121639	0.00260752
NC_037328.1:10266725:10266803	0.254364	0.0471027	0.0084257	0.0125285
NC_037328.1:10295252:10295268	0.350921	0.0505485	0.000713005	0.00200323
NC_037328.1:10295358:10295409	0.384396	0.0664976	0.00149458	0.00253969
NC_037328.1:10310213:10310287	0.289428	0.0534999	0.0111937	0.0122188
NC_037328.1:10310256:10310311	0.358093	0.0438288	8.67e-05	0.000751912
NC_037328.1:10353297:10353315	0.203757	0.0266706	0.00362192	0.0121985
NC_037328.1:10359629:10359646	0.257269	0.0282898	4.55e-05	0.00081865
NC_037328.1:10371669:10371684	0.231401	0.0232967	0.000728414	0.00627442
NC_037328.1:10377029:10377043	-0.466114	0.0848575	2e-05	0.000360639
NC_037328.1:10381517:10381588	0.365238	0.0601363	0.00124489	0.0020783
NC_037328.1:10381582:10381616	0.413447	0.0682817	0.00020688	0.000833745
NC_037328.1:10381682:10381738	0.420455	0.0701015	0.000536315	0.00138383
NC_037328.1:10381810:10381851	0.36777	0.0672645	0.00217043	0.00321589
NC_037328.1:10405964:10406039	0.291119	0.0366267	0.000684488	0.00219405
NC_037328.1:104071104:104071135	0.251574	0.0345614	0.00109826	0.00337373
NC_037328.1:10428708:10428731	0.251249	0.0303204	0.00243992	0.00762302
NC_037328.1:10429729:10429797	0.357431	0.0711889	0.00706267	0.00678938
NC_037328.1:10429769:10429835	0.266676	0.0377069	0.00160639	0.00412748
NC_037328.1:10430115:10430124	0.300844	0.0355037	9.24e-05	0.000927212
NC_037328.1:1046691:1046732	0.258302	0.0536933	0.0240077	0.0239587
NC_037328.1:1046808:1046823	0.21597	0.0243544	0.00199046	0.00994088
NC_037328.1:10474585:10474645	0.270417	0.0628087	0.0305334	0.0342934
NC_037328.1:10474632:10474707	0.262502	0.0273663	0.000149177	0.00152512
NC_037328.1:10503421:10503450	0.431654	0.0678293	0.000201893	0.000867983
NC_037328.1:10503546:10503648	0.32407	0.0734372	0.0107223	0.00919813
NC_037328.1:10503647:10503735	0.299699	0.0938332	0.0393395	0.0262962
NC_037328.1:10512157:10512204	0.219269	0.0262963	0.00401263	0.0133193
NC_037328.1:10512233:10512273	0.465031	0.12684	0.00384591	0.00265719
NC_037328.1:10512248:10512345	0.354446	0.131193	0.0240267	0.0107879
NC_037328.1:10512272:10512312	0.468598	0.145886	0.00751666	0.00473593
NC_037328.1:10512597:10512649	0.222987	0.0225542	0.00141874	0.0107431
NC_037328.1:10519403:10519480	0.33669	0.0529744	0.00159526	0.00304734
NC_037328.1:10519841:10519902	0.374529	0.0910017	0.00816285	0.00671189
NC_037328.1:10519893:10519989	0.216771	0.021088	0.000327948	0.00319715
NC_037328.1:10519988:10520056	0.473521	0.124835	0.00490064	0.00352253
NC_037328.1:10520691:10520753	0.440254	0.0636782	2.9e-05	0.00041149
NC_037328.1:10520966:10520997	0.272786	0.0338176	0.00121736	0.00385392
NC_037328.1:10522309:10522425	0.283744	0.0412366	0.0028674	0.00581933
NC_037328.1:10532899:10532999	0.371754	0.0512497	0.000177802	0.00100836
NC_037328.1:10539462:10539492	0.227444	0.0229769	0.000775762	0.00584586
NC_037328.1:10572072:10572103	-0.354972	0.0580421	0.000843297	0.00188354
NC_037328.1:105784446:105784462	0.287901	0.0291136	9.09e-06	0.000435045
NC_037328.1:10580179:10580212	0.332377	0.0517861	0.00159333	0.00324707
NC_037328.1:10580179:10580246	0.359583	0.110443	0.0149273	0.00998265
NC_037328.1:105944476:105944495	0.203604	0.0295352	0.0137556	0.0348832
NC_037328.1:106022619:106022711	0.211685	0.0397797	0.0247209	0.0351562
NC_037328.1:106103370:106103396	0.33703	0.0400054	4.26e-05	0.000616593
NC_037328.1:106125750:106125824	0.318529	0.0429562	0.000926506	0.00249289
NC_037328.1:106129921:106129941	0.225009	0.0425473	0.0108921	0.0157718
NC_037328.1:10637350:10637439	0.240955	0.0260637	0.00176314	0.0079653
NC_037328.1:10640897:10640984	-0.285135	0.0478899	0.00947745	0.0124253
NC_037328.1:10641033:10641150	-0.453822	0.0770158	7.65e-05	0.000584643
NC_037328.1:106439737:106439766	-0.447941	0.0797205	0.000556077	0.00129481
NC_037328.1:10660279:10660366	0.267523	0.0294177	0.00096172	0.00383279
NC_037328.1:106647024:106647041	0.233718	0.0285675	0.00414409	0.0130767
NC_037328.1:106662956:106662973	0.388877	0.0636409	0.00106516	0.0020826
NC_037328.1:106814724:106814738	-0.291302	0.0381333	0.000482876	0.00196354
NC_037328.1:10683659:10683712	-0.221481	0.0245644	0.00110887	0.00621882
NC_037328.1:107008433:107008483	0.338577	0.0433094	0.00033624	0.00131464
NC_037328.1:107023856:107023875	0.220662	0.0248401	0.0029821	0.0139991
NC_037328.1:107061351:107061432	-0.507696	0.0919885	0.000187569	0.000794519
NC_037328.1:107160578:107160653	0.334781	0.0440523	0.000246264	0.00113231
NC_037328.1:107281410:107281461	0.34905	0.0487364	3.44e-05	0.000516316
NC_037328.1:10729423:10729489	-0.488749	0.0814215	9.45e-06	0.000233224
NC_037328.1:107294717:107294778	0.272241	0.0309759	0.000936923	0.00325443
NC_037328.1:107308889:107308955	0.211725	0.0187879	0.000211206	0.00361521
NC_037328.1:107319024:107319070	-0.44549	0.0776256	0.000183429	0.000859111
NC_037328.1:107320144:107320269	-0.469994	0.0867773	3.36e-05	0.000415859
NC_037328.1:107320257:107320296	-0.574838	0.102184	4.3e-06	0.000167551
NC_037328.1:107326345:107326404	-0.206069	0.0185499	0.00182319	0.0192694
NC_037328.1:107330135:107330168	-0.522445	0.100704	0.000239393	0.000883423
NC_037328.1:107330135:107330205	-0.283808	0.0959706	0.046561	0.0300967
NC_037328.1:107331141:107331188	-0.496644	0.0775668	4.54e-06	0.000179459
NC_037328.1:107356304:107356309	0.243861	0.0212081	0.000102135	0.00162598
NC_037328.1:107356774:107356812	0.405933	0.0541411	3e-05	0.000457852
NC_037328.1:107357249:107357263	0.240608	0.0329732	0.00473485	0.0104187
NC_037328.1:107374670:107374687	-0.223777	0.0209771	0.000835497	0.00983055
NC_037328.1:107416560:107416588	0.253207	0.0297992	0.00235149	0.00740509
NC_037328.1:107425284:107425346	-0.206199	0.0218543	0.00143875	0.0100501
NC_037328.1:107437777:107437831	0.320893	0.129592	0.0244474	0.0109452
NC_037328.1:107509868:107509927	-0.226207	0.0309752	0.0045634	0.0106701
NC_037328.1:107534849:107534951	-0.49697	0.0761052	2.07e-05	0.000367727
NC_037328.1:107545821:107545858	-0.493726	0.0863791	0.000154235	0.0007552
NC_037328.1:107546144:107546169	-0.328808	0.0647184	0.000271066	0.00100779
NC_037328.1:107552935:107552995	0.274195	0.0349149	0.0015627	0.00429116
NC_037328.1:107552959:107553060	0.27996	0.055245	0.011844	0.012836
NC_037328.1:107561358:107561417	-0.394921	0.0564011	8.82e-05	0.000670578
NC_037328.1:107561383:107561501	-0.434673	0.0925145	0.00246185	0.00304569
NC_037328.1:107581432:107581460	0.343089	0.0554018	0.00178194	0.00284412
NC_037328.1:107588006:107588026	-0.243893	0.0478781	0.00730279	0.00997604
NC_037328.1:107592845:107592893	0.213577	0.0272993	0.00787729	0.0242619
NC_037328.1:107597835:107597879	0.236791	0.0234764	1.41e-05	0.000674434
NC_037328.1:107598073:107598143	0.270378	0.037011	0.00194786	0.00428129
NC_037328.1:107598073:107598186	0.466473	0.0940716	0.000957216	0.00169883
NC_037328.1:107598630:107598661	0.383637	0.0554171	0.000355633	0.00126226
NC_037328.1:107600753:107600859	0.206313	0.0264367	0.00494239	0.0191518
NC_037328.1:107654278:107654349	0.289977	0.0484438	0.00541745	0.00800665
NC_037328.1:107666853:107666887	0.327156	0.0401973	0.000142402	0.00100565
NC_037328.1:107671166:107671183	0.234819	0.0316279	0.00579493	0.0130615
NC_037328.1:107717351:107717407	0.279051	0.0273809	0.000121264	0.00142903
NC_037328.1:107717385:107717451	0.483339	0.0956441	0.000715858	0.00150935
NC_037328.1:107775317:107775401	-0.362406	0.0703307	0.000498579	0.00136368
NC_037328.1:107775400:107775438	-0.271807	0.0835173	0.0386018	0.0312281
NC_037328.1:107862315:107862331	0.24329	0.0358174	0.00700076	0.0148598
NC_037328.1:107880918:107880935	0.270623	0.0305027	0.000727351	0.00318116
NC_037328.1:10798511:10798549	0.250588	0.0306268	0.00122296	0.00452673
NC_037328.1:10801884:10801906	0.267053	0.0369039	0.00355968	0.00668506
NC_037328.1:10810274:10810325	-0.540166	0.0938185	1.07e-05	0.000252339
NC_037328.1:108137357:108137390	0.31814	0.0396458	0.000525581	0.00190616
NC_037328.1:108208411:108208441	0.304508	0.043134	0.000912589	0.0022092
NC_037328.1:108366102:108366149	0.316009	0.0468507	0.00238631	0.00462236
NC_037328.1:108373275:108373306	0.322164	0.0486963	0.000483762	0.00166346
NC_037328.1:108373475:108373506	0.260548	0.0281331	0.00027087	0.00189904
NC_037328.1:108376332:108376367	0.313052	0.0402676	0.000151358	0.00101585
NC_037328.1:108556296:108556321	0.283411	0.0401137	0.00268004	0.00542416
NC_037328.1:108608666:108608722	0.399399	0.0775676	0.00307652	0.00383274
NC_037328.1:108608702:108608750	0.41292	0.102022	0.00172387	0.00233842
NC_037328.1:108608745:108608843	0.264442	0.0441579	0.00784942	0.0101326
NC_037328.1:108608745:108608865	0.282917	0.0944209	0.0634294	0.0403218
NC_037328.1:108671486:108671552	0.286166	0.0408024	0.00140991	0.00337409
NC_037328.1:108672097:108672220	0.220567	0.0419914	0.0295214	0.0393956
NC_037328.1:108684240:108684255	0.252485	0.0243764	6.42e-05	0.00113493
NC_037328.1:108731799:108731841	-0.208539	0.024173	0.00518775	0.0229208
NC_037328.1:108818645:108818699	0.331797	0.0476831	0.00120717	0.00269728
NC_037328.1:108831742:108831774	-0.460877	0.0771075	8.66e-05	0.000644185
NC_037328.1:108837358:108837391	-0.474036	0.0772368	8.54e-05	0.000632881
NC_037328.1:108878172:108878292	-0.410736	0.107333	0.00299109	0.00305011
NC_037328.1:108879417:108879469	-0.389612	0.0533885	0.000135199	0.000860611
NC_037328.1:108879464:108879550	-0.425906	0.0715828	0.00072145	0.0016063
NC_037328.1:108895281:108895359	0.233184	0.0205747	3.92e-06	0.000516245
NC_037328.1:108899131:108899172	-0.42927	0.0722661	0.000127715	0.000713626
NC_037328.1:109953355:109953413	0.373696	0.0533893	3.73e-05	0.00054408
NC_037328.1:110058717:110058742	0.352429	0.0504042	0.000715259	0.00200665
NC_037328.1:110093878:110093930	0.334438	0.0548161	8.5e-05	0.000683465
NC_037328.1:110112468:110112489	0.36823	0.0534936	0.000607983	0.00164818
NC_037328.1:110112517:110112536	0.423886	0.105906	0.00750055	0.00561886
NC_037328.1:110158892:110158992	0.237297	0.0383853	0.010688	0.0187871
NC_037328.1:110209281:110209343	0.241026	0.0273169	0.00230843	0.00931335
NC_037328.1:110269223:110269270	-0.544476	0.110943	0.000153093	0.000699655
NC_037328.1:1102777:1102804	-0.235131	0.111976	0.075018	0.0372916
NC_037328.1:110341882:110341951	0.367186	0.0702062	0.00362315	0.00439124
NC_037328.1:110356111:110356140	0.253455	0.0210144	2.35e-06	0.000419007
NC_037328.1:110395884:110395997	-0.258467	0.043992	0.00706514	0.00999979
NC_037328.1:110421847:110421873	0.271241	0.0376915	0.00196068	0.00430173
NC_037328.1:110421872:110421975	0.412829	0.0621064	0.000101021	0.000694797
NC_037328.1:110435516:110435635	-0.553873	0.105479	2.85e-05	0.00035856
NC_037328.1:110435634:110435725	-0.525003	0.109877	0.000384349	0.00102627
NC_037328.1:110435916:110435948	-0.509148	0.0998794	0.000484035	0.00120662
NC_037328.1:110452110:110452203	0.372303	0.0687993	0.00337504	0.00388969
NC_037328.1:1104529:1104626	-0.51489	0.111206	0.000127663	0.000652698
NC_037328.1:110474043:110474083	0.431683	0.0568541	9.29e-07	9.4e-05
NC_037328.1:110474176:110474211	0.349925	0.0441514	0.000214777	0.00106486
NC_037328.1:110474208:110474242	0.371815	0.0852709	0.00644339	0.00684066
NC_037328.1:110474208:110474309	0.378807	0.0791633	0.00510394	0.00480739
NC_037328.1:110474744:110474799	0.214911	0.0303704	0.00716462	0.0190101
NC_037328.1:110477794:110477833	0.369866	0.0657189	0.00151113	0.0025468
NC_037328.1:110477832:110477889	0.334768	0.0388231	1.1e-05	0.000380216
NC_037328.1:110478070:110478124	0.431808	0.0729941	0.000135685	0.000730903
NC_037328.1:110478283:110478317	0.319041	0.047174	0.0010047	0.0023152
NC_037328.1:110479020:110479124	-0.377871	0.0798528	4.1e-05	0.000441206
NC_037328.1:110479374:110479433	-0.275431	0.076516	0.00614394	0.00586309
NC_037328.1:110479533:110479544	-0.444158	0.0928269	0.000176124	0.000780424
NC_037328.1:110479595:110479612	-0.3247	0.0479224	0.000339841	0.00133403
NC_037328.1:110498592:110498636	0.393548	0.0610506	0.000198884	0.000837829
NC_037328.1:110507238:110507248	-0.235034	0.0623256	0.0183953	0.0168032
NC_037328.1:110508839:110508855	0.200185	0.0183639	0.00180583	0.0199332
NC_037328.1:110516401:110516447	0.231969	0.0449347	0.011855	0.0142718
NC_037328.1:110518823:110518917	0.351615	0.0548191	6.82e-05	0.000628656
NC_037328.1:110518990:110519074	0.260377	0.0285154	0.000560289	0.00290918
NC_037328.1:110519012:110519140	0.32888	0.0438831	0.000506892	0.00160588
NC_037328.1:110519139:110519243	0.298301	0.0737519	0.0133467	0.0110316
NC_037328.1:110530931:110531016	0.356956	0.0520371	0.000540487	0.00175289
NC_037328.1:110533749:110533810	0.375368	0.0505048	0.000173301	0.000996391
NC_037328.1:110533837:110533929	0.392512	0.127173	0.0106025	0.00582316
NC_037328.1:110548630:110548658	0.379859	0.0525978	0.000106177	0.00082258
NC_037328.1:110704491:110704514	0.316242	0.052463	0.00226804	0.00421917
NC_037328.1:110779198:110779222	0.240061	0.0369895	0.000327848	0.00148039
NC_037328.1:110846350:110846451	0.346871	0.0549452	0.00145617	0.00269707
NC_037328.1:110849793:110849840	0.355037	0.0575655	0.000596432	0.0015424
NC_037328.1:110892162:110892205	0.213025	0.0244182	0.00416851	0.0187974
NC_037328.1:110894063:110894148	0.289117	0.0353592	0.000531098	0.00219624
NC_037328.1:110895754:110895835	0.255836	0.0353354	0.00440816	0.00974692
NC_037328.1:110896415:110896470	0.343665	0.0534039	0.00146195	0.00288451
NC_037328.1:110897043:110897102	0.320767	0.0449813	0.00103621	0.00236596
NC_037328.1:110897101:110897205	0.309418	0.0523527	0.00323736	0.00544872
NC_037328.1:110900078:110900144	0.279046	0.0411988	0.000551342	0.00198638
NC_037328.1:110900119:110900213	0.46102	0.0776995	0.000246654	0.000970667
NC_037328.1:110979989:110980030	0.396133	0.0592297	5.4e-05	0.000510816
NC_037328.1:110979989:110980089	0.518388	0.0937037	2.38e-05	0.000365612
NC_037328.1:111000848:111000893	0.344038	0.0526054	0.00147237	0.00315534
NC_037328.1:111031646:111031682	0.293856	0.0412848	0.000402195	0.00167263
NC_037328.1:111098400:111098442	0.203494	0.0223492	0.0040346	0.0258465
NC_037328.1:111106562:111106648	0.274772	0.030203	0.000699674	0.00311682
NC_037328.1:111110205:111110214	0.336102	0.0415622	0.000217587	0.00123585
NC_037328.1:111113650:111113691	0.218047	0.0257543	0.00344542	0.0158776
NC_037328.1:111123313:111123356	-0.208214	0.0268299	0.00993791	0.0365042
NC_037328.1:111132725:111132809	0.258322	0.0427966	0.00892224	0.0132659
NC_037328.1:111168831:111168911	-0.352729	0.0525694	0.0013722	0.00301423
NC_037328.1:111196367:111196382	0.292025	0.0391237	0.00157855	0.00372741
NC_037328.1:111260212:111260305	-0.478603	0.099781	0.000174237	0.000780742
NC_037328.1:111559422:111559536	0.314993	0.0474521	0.00127862	0.00285035
NC_037328.1:111559749:111559848	0.321482	0.0619976	0.00269932	0.00370217
NC_037328.1:111637346:111637357	0.233161	0.0236188	7.74e-05	0.00149058
NC_037328.1:111710545:111710596	0.256944	0.0311195	0.00175167	0.00501889
NC_037328.1:111731071:111731168	-0.636641	0.130303	7.26e-07	5.35e-05
NC_037328.1:111744851:111744954	0.2155	0.0213722	0.00114505	0.00899106
NC_037328.1:111809613:111809647	-0.322256	0.0599573	0.000158668	0.000770845
NC_037328.1:111809730:111809786	-0.43684	0.065286	4.9e-07	6.25e-05
NC_037328.1:1124372:1124431	0.24787	0.0297524	0.00137733	0.00493337
NC_037328.1:112865550:112865613	0.359285	0.0440352	5.48e-05	0.000609126
NC_037328.1:112865730:112865795	0.432262	0.0673384	0.000121302	0.000748957
NC_037328.1:113386843:113386884	0.386182	0.0601234	0.000843436	0.00165226
NC_037328.1:113389120:113389226	0.223888	0.0418223	0.0306209	0.0407823
NC_037328.1:113390482:113390554	0.312326	0.0481016	0.0017433	0.00335721
NC_037328.1:113390808:113390912	0.452527	0.0719995	0.000202593	0.000863672
NC_037328.1:113394964:113395019	0.203698	0.0177155	0.000557042	0.00708137
NC_037328.1:113397290:113397321	0.256834	0.0219165	0.000107955	0.00181873
NC_037328.1:113404485:113404536	0.221956	0.0168437	1.38e-05	0.000844326
NC_037328.1:113410317:113410381	0.212051	0.0278348	0.00318489	0.0104687
NC_037328.1:113418490:113418532	0.555625	0.121541	0.000288105	0.000857161
NC_037328.1:113418520:113418534	0.266263	0.0272439	0.000235459	0.00202862
NC_037328.1:113418531:113418576	0.379524	0.0461601	1.44e-05	0.000358087
NC_037328.1:113454047:113454067	0.316114	0.0315725	2.12e-05	0.000532439
NC_037328.1:113494139:113494201	0.336435	0.0558764	0.00226072	0.00331007
NC_037328.1:113499973:113500020	0.298359	0.0417631	0.00264007	0.00500842
NC_037328.1:113507838:113507908	0.241185	0.0269175	0.00161659	0.00699149
NC_037328.1:113513369:113513444	0.291155	0.0458836	0.00462788	0.00653773
NC_037328.1:113518137:113518181	0.360661	0.0542037	0.00106211	0.0022323
NC_037328.1:113669987:113670024	0.327545	0.0422678	0.000460996	0.00173348
NC_037328.1:113673854:113673966	0.447414	0.0664778	1.11e-05	0.000256547
NC_037328.1:113673946:113674006	0.467832	0.0851549	0.000384559	0.00121883
NC_037328.1:113674005:113674108	0.498442	0.107703	0.000133344	0.000664336
NC_037328.1:114045657:114045680	0.285179	0.0411821	0.00287782	0.00583431
NC_037328.1:114113329:114113440	0.298788	0.0485947	0.00615743	0.00849821
NC_037328.1:114177674:114177719	0.235327	0.0275965	0.0021728	0.00885816
NC_037328.1:114206013:114206093	-0.405916	0.097602	0.000479159	0.00120051
NC_037328.1:114340655:114340746	0.402256	0.0670049	0.00104182	0.00206397
NC_037328.1:114394074:114394140	-0.460586	0.0899089	0.000428175	0.00117329
NC_037328.1:114418986:114419034	0.335541	0.0447891	0.000848626	0.00211278
NC_037328.1:114494925:114495002	-0.484967	0.0740599	6.25e-06	0.000209185
NC_037328.1:114498245:114498304	-0.470146	0.0753263	5.92e-06	0.00020393
NC_037328.1:114498562:114498671	-0.497556	0.080872	1.8e-05	0.000308413
NC_037328.1:114498698:114498765	-0.440098	0.0849443	0.00166722	0.00266612
NC_037328.1:114826843:114826946	0.385011	0.0611489	0.000326569	0.00106417
NC_037328.1:114826897:114826946	0.240594	0.0519407	0.0036456	0.00538852
NC_037328.1:115059015:115059027	0.200442	0.023789	0.00395845	0.0179481
NC_037328.1:115109181:115109258	0.235789	0.0378553	0.0123721	0.0198875
NC_037328.1:115158454:115158487	0.358381	0.0412202	2.63e-05	0.000520115
NC_037328.1:115162970:115162996	0.349853	0.047539	0.000391043	0.00144627
NC_037328.1:115165298:115165361	0.278477	0.0333663	0.000805397	0.00283722
NC_037328.1:115213981:115213993	-0.239503	0.0497809	0.0101734	0.0139357
NC_037328.1:115281207:115281232	-0.225576	0.0279769	0.00108164	0.00452854
NC_037328.1:115281337:115281366	-0.209549	0.0315479	0.0121649	0.0252736
NC_037328.1:115281485:115281581	-0.340096	0.0629388	0.00561941	0.00799378
NC_037328.1:115322607:115322648	-0.455112	0.0859291	1.47e-05	0.000320374
NC_037328.1:1153545:1153601	0.33467	0.0809775	0.0149134	0.0111784
NC_037328.1:115356733:115356840	0.2399	0.0360325	0.00532267	0.0114094
NC_037328.1:115356784:115356840	0.390831	0.0616935	0.000567919	0.0017456
NC_037328.1:115356784:115356884	0.336316	0.047492	0.000230382	0.00112597
NC_037328.1:1153594:1153615	0.22788	0.0240855	0.00195189	0.0100112
NC_037328.1:115385296:115385357	-0.459294	0.0763063	0.000221893	0.000928474
NC_037328.1:115423617:115423670	-0.418893	0.0644163	3.47e-05	0.000443567
NC_037328.1:115444199:115444214	-0.440715	0.0717752	0.000252644	0.000944912
NC_037328.1:115490760:115490870	-0.320498	0.0613473	0.00208229	0.00312177
NC_037328.1:115498773:115498812	0.377208	0.0601131	0.000826147	0.00160932
NC_037328.1:115520137:115520151	-0.462795	0.0741256	0.000157693	0.000776988
NC_037328.1:115521603:115521632	-0.425525	0.0633673	0.000114809	0.000731053
NC_037328.1:115524475:115524586	-0.381461	0.0881986	0.00618291	0.00573451
NC_037328.1:115567086:115567115	-0.234296	0.0387251	0.00159499	0.00413417
NC_037328.1:115568704:115568818	-0.569875	0.128482	6e-06	0.000154666
NC_037328.1:115582989:115583068	-0.495334	0.0840498	0.000106556	0.000702183
NC_037328.1:115738681:115738740	0.235598	0.0267687	0.00326641	0.0111764
NC_037328.1:115738739:115738803	0.241272	0.0478654	0.023238	0.0276346
NC_037328.1:115886790:115886887	0.270985	0.0340592	0.00154492	0.00425722
NC_037328.1:115926820:115926940	-0.335867	0.0533266	0.000377009	0.00136281
NC_037328.1:115950736:115950745	-0.490872	0.0824134	0.000112981	0.000709361
NC_037328.1:115950981:115951003	-0.405633	0.051839	1.98e-05	0.00042398
NC_037328.1:115968058:115968147	0.280494	0.0430843	0.00599893	0.00873464
NC_037328.1:116145530:116145590	0.347982	0.0392727	4.3e-05	0.000619463
NC_037328.1:116145562:116145634	0.475595	0.0857605	0.000442672	0.00129925
NC_037328.1:116234124:116234174	0.253314	0.037035	0.00415696	0.0084515
NC_037328.1:116492996:116493032	0.20814	0.0287273	0.00889573	0.0259164
NC_037328.1:116643205:116643271	0.344775	0.0374245	1.97e-05	0.000455972
NC_037328.1:116649763:116649818	0.303392	0.0366967	0.000491647	0.00182901
NC_037328.1:116656418:116656503	-0.364681	0.0609396	0.00135694	0.00214047
NC_037328.1:116659469:116659517	0.342798	0.0849625	0.0109346	0.0105029
NC_037328.1:116659516:116659526	0.34452	0.0490392	0.000164792	0.000982446
NC_037328.1:116685254:116685319	0.406755	0.0620761	0.000282929	0.00121513
NC_037328.1:116685368:116685461	0.302927	0.0444995	0.000373283	0.00137139
NC_037328.1:116685392:116685415	0.391433	0.0676879	0.00170969	0.00276533
NC_037328.1:116733610:116733709	-0.453264	0.0782319	0.00041676	0.00117819
NC_037328.1:116737662:116737709	-0.529953	0.0938395	9.68e-05	0.000619259
NC_037328.1:116743225:116743347	-0.545808	0.106602	1.91e-05	0.000305546
NC_037328.1:116747901:116747927	0.217883	0.0195843	0.000816766	0.00965008
NC_037328.1:116755563:116755661	-0.537607	0.117567	0.000629377	0.00120795
NC_037328.1:1167662:1167710	0.231217	0.0414523	0.0193066	0.0295695
NC_037328.1:116777653:116777667	0.222291	0.0233897	0.00279015	0.0168111
NC_037328.1:116783620:116783685	0.352596	0.0515438	0.00102255	0.00246002
NC_037328.1:116783620:116783719	0.296815	0.0624741	0.00753771	0.00791091
NC_037328.1:116785841:116785905	-0.394018	0.0791303	0.00271536	0.00310786
NC_037328.1:116785882:116785905	-0.468405	0.0884002	0.000471847	0.00122823
NC_037328.1:116790336:116790347	-0.480896	0.083033	0.000115188	0.000723956
NC_037328.1:116814051:116814076	-0.407218	0.0567893	3.9e-06	0.000185069
NC_037328.1:116814051:116814115	-0.408626	0.145533	0.00618233	0.00382446
NC_037328.1:116847543:116847604	0.303012	0.0400855	0.000387899	0.00162137
NC_037328.1:116864276:116864302	-0.409814	0.0611366	0.000326775	0.00104875
NC_037328.1:116869000:116869017	0.373162	0.0559863	0.000722423	0.00180746
NC_037328.1:116917278:116917339	-0.352105	0.0546534	0.00156495	0.00282311
NC_037328.1:116927578:116927663	-0.50178	0.0955829	0.000192202	0.000831194
NC_037328.1:116928987:116929054	-0.548278	0.107852	0.000163708	0.000760449
NC_037328.1:116933174:116933209	-0.586404	0.117759	4.63e-05	0.000398124
NC_037328.1:116933174:116933248	-0.581625	0.150211	0.000198885	0.000696748
NC_037328.1:116933869:116933941	-0.487309	0.0854225	3.43e-05	0.000454118
NC_037328.1:116933952:116934024	-0.576555	0.139073	0.000281645	0.00081285
NC_037328.1:116964093:116964160	-0.464327	0.0734269	4.88e-05	0.000502505
NC_037328.1:116975941:116976010	-0.447117	0.074276	4.45e-05	0.000476137
NC_037328.1:116975954:116976070	-0.443011	0.0873143	0.000248955	0.00092119
NC_037328.1:116979378:116979407	-0.525244	0.098245	3.98e-05	0.000434434
NC_037328.1:116979378:116979449	-0.357798	0.0941504	0.0145971	0.01075
NC_037328.1:116982580:116982626	-0.257753	0.0290447	0.000234494	0.00175974
NC_037328.1:116998463:116998552	0.34881	0.0421963	3.4e-05	0.000542927
NC_037328.1:1170326:1170415	0.245958	0.0559545	0.0317671	0.0311093
NC_037328.1:1170414:1170438	0.344567	0.0440542	4.79e-05	0.000580545
NC_037328.1:1170508:1170519	0.314725	0.0685162	0.00417529	0.00505366
NC_037328.1:117061528:117061564	0.227294	0.031481	0.00998595	0.0211047
NC_037328.1:117150987:117151012	0.205428	0.0213636	0.00425952	0.0284217
NC_037328.1:117161216:117161295	0.320778	0.0443659	0.00107443	0.00244827
NC_037328.1:117204387:117204416	-0.303177	0.0398068	0.000228133	0.00124664
NC_037328.1:117204648:117204679	-0.259993	0.0329552	0.00213783	0.0055376
NC_037328.1:117204648:117204740	-0.292986	0.0523214	0.0108653	0.0145904
NC_037328.1:117254451:117254512	0.202897	0.0579904	0.0553825	0.044839
NC_037328.1:117254495:117254512	0.265173	0.0281102	0.000638097	0.00316033
NC_037328.1:117277170:117277257	-0.616499	0.121517	2.08e-05	0.00029859
NC_037328.1:117277247:117277298	-0.544431	0.0927604	8.71e-06	0.000236565
NC_037328.1:117278068:117278102	-0.477061	0.0852033	0.000267626	0.00101539
NC_037328.1:117279029:117279053	0.542457	0.11165	4.89e-06	0.000157607
NC_037328.1:117279093:117279154	0.328566	0.0557866	0.000916497	0.00205872
NC_037328.1:117279197:117279244	0.515193	0.0913205	1.09e-05	0.000262045
NC_037328.1:117281797:117281852	0.297217	0.0334234	0.000265098	0.00151893
NC_037328.1:117300370:117300450	0.465373	0.102991	0.000147659	0.000690405
NC_037328.1:117300439:117300476	0.364507	0.0595684	0.00176131	0.0024903
NC_037328.1:117330379:117330390	-0.493097	0.0742255	5.73e-06	0.000205608
NC_037328.1:117370670:117370721	0.398758	0.0561179	0.000230697	0.000993546
NC_037328.1:117370859:117370884	0.365846	0.0523144	0.000435829	0.00156604
NC_037328.1:117370992:117371055	0.549583	0.116934	0.000118655	0.000577692
NC_037328.1:117371046:117371125	0.290116	0.0444737	0.00423791	0.00614155
NC_037328.1:117374759:117374802	0.306853	0.0607384	0.00966641	0.00828189
NC_037328.1:117374872:117374940	0.30662	0.0535578	0.00419596	0.00554444
NC_037328.1:117379871:117379914	0.230317	0.0273899	0.00265496	0.0111651
NC_037328.1:117381072:117381161	0.237752	0.0218319	0.000221024	0.00249501
NC_037328.1:117390260:117390328	0.453372	0.0883047	0.000913118	0.00170226
NC_037328.1:117390480:117390547	0.409491	0.0691397	0.000437856	0.00118168
NC_037328.1:117390536:117390625	0.431541	0.0814481	0.000904824	0.00160426
NC_037328.1:117390546:117390654	0.36875	0.0934017	0.0133848	0.0107219
NC_037328.1:117410575:117410609	0.381123	0.0802759	0.0025374	0.00299189
NC_037328.1:117410679:117410727	0.387707	0.0601181	0.000382421	0.00112592
NC_037328.1:117415700:117415717	0.206717	0.0218893	0.00034348	0.00365464
NC_037328.1:117421005:117421039	0.287612	0.0402101	0.000866615	0.00253444
NC_037328.1:117500509:117500611	0.389593	0.0535593	8.18e-06	0.000267173
NC_037328.1:117500600:117500705	0.297195	0.0398676	0.00189185	0.00422378
NC_037328.1:117500880:117500910	0.305354	0.0544413	0.00572028	0.00703292
NC_037328.1:117507109:117507133	0.367217	0.0543045	0.000795123	0.00190333
NC_037328.1:117514534:117514551	0.25299	0.0285236	0.00134732	0.00529807
NC_037328.1:117515779:117515816	0.224841	0.0219683	0.000981456	0.00793253
NC_037328.1:117520947:117520988	0.288257	0.0338169	0.000740059	0.00261381
NC_037328.1:117521283:117521362	0.384225	0.0673057	0.00106967	0.00209216
NC_037328.1:117521374:117521496	0.369592	0.0682092	0.00438515	0.00428965
NC_037328.1:117527164:117527202	0.293175	0.028323	1.97e-05	0.000590802
NC_037328.1:117610584:117610671	-0.405188	0.078517	0.000504237	0.00120536
NC_037328.1:117611102:117611183	-0.471738	0.0923366	0.000476995	0.00123982
NC_037328.1:117611310:117611386	-0.407733	0.081158	0.00364086	0.00379795
NC_037328.1:117611370:117611386	-0.272224	0.0308968	0.000748881	0.00283235
NC_037328.1:117645269:117645354	-0.48432	0.078766	3.06e-05	0.000384347
NC_037328.1:117705719:117705823	0.248741	0.0277112	0.00160594	0.00604191
NC_037328.1:1177240:1177247	0.314417	0.0417525	0.000198166	0.00114884
NC_037328.1:1177432:1177501	0.325321	0.0519386	0.0022331	0.00417381
NC_037328.1:117800607:117800664	0.4944	0.109156	0.000653769	0.00128888
NC_037328.1:117800734:117800816	0.28478	0.0418295	0.00108972	0.00275732
NC_037328.1:117800808:117800865	0.256533	0.0660014	0.0364011	0.0287012
NC_037328.1:117851517:117851565	0.200765	0.0264091	0.0089708	0.0273394
NC_037328.1:117861966:117862041	-0.347659	0.0509156	0.000665042	0.00192784
NC_037328.1:117868893:117868988	0.251338	0.035341	0.00108477	0.00341852
NC_037328.1:117893975:117893987	0.361881	0.0588248	0.000700352	0.00167384
NC_037328.1:117893978:117894028	0.380787	0.120827	0.0193646	0.0100967
NC_037328.1:117893986:117894060	0.391042	0.114576	0.00299181	0.00260936
NC_037328.1:117908045:117908154	0.306388	0.046363	0.00254539	0.0046354
NC_037328.1:117912625:117912634	-0.484922	0.0872752	0.000150757	0.000750993
NC_037328.1:117925094:117925122	0.387169	0.0533512	0.000171267	0.00100664
NC_037328.1:117933304:117933399	0.399459	0.0560107	4.56e-05	0.000538485
NC_037328.1:117935930:117935952	0.316334	0.0530874	0.00288906	0.0050141
NC_037328.1:117942140:117942250	0.26929	0.0307123	0.000449839	0.00236753
NC_037328.1:117942269:117942366	0.295427	0.0281989	1.05e-05	0.00046304
NC_037328.1:117960014:117960113	0.21457	0.0206825	0.00156348	0.0168091
NC_037328.1:117993012:117993096	-0.459877	0.0847406	0.000425238	0.00125632
NC_037328.1:118139973:118140021	0.395578	0.0694451	0.000146337	0.000777208
NC_037328.1:118140126:118140220	0.253876	0.0360423	0.00261299	0.00641048
NC_037328.1:118140149:118140266	0.352555	0.089702	0.0154842	0.0121248
NC_037328.1:118142105:118142148	0.304472	0.0381025	0.000498216	0.00200051
NC_037328.1:118184056:118184081	0.224375	0.0236387	0.00239467	0.0161418
NC_037328.1:118214665:118214752	0.304222	0.0495029	0.00449262	0.00708419
NC_037328.1:118214773:118214834	0.206612	0.0272696	0.00274594	0.00967112
NC_037328.1:118345393:118345504	-0.486965	0.0978662	0.0008049	0.00154529
NC_037328.1:118389218:118389252	0.378222	0.0699021	0.00180058	0.00262488
NC_037328.1:118389312:118389412	0.343212	0.0462235	0.000431525	0.00157333
NC_037328.1:118389411:118389469	0.549497	0.144227	5.43e-06	0.000151719
NC_037328.1:118421405:118421480	0.328289	0.0428428	5.14e-05	0.000638557
NC_037328.1:118497639:118497667	0.285635	0.0364169	0.000802789	0.00287753
NC_037328.1:118498299:118498342	0.299418	0.0449275	0.00308594	0.00485163
NC_037328.1:118498728:118498745	0.242112	0.030214	0.00236786	0.00744608
NC_037328.1:118498931:118498966	0.294748	0.0332494	0.000361657	0.00178683
NC_037328.1:118506175:118506243	0.311363	0.0499092	0.0022953	0.00429961
NC_037328.1:118519583:118519614	0.27435	0.0315216	0.000520884	0.00226642
NC_037328.1:118521165:118521259	0.262841	0.0327934	0.001231	0.00374213
NC_037328.1:118523271:118523348	0.34125	0.0543428	0.000966376	0.00211953
NC_037328.1:118530708:118530791	0.298822	0.040607	0.0013635	0.00344021
NC_037328.1:118530885:118530901	0.336691	0.0436783	0.00020633	0.00108741
NC_037328.1:118551626:118551650	0.233438	0.0262032	0.00237224	0.0101628
NC_037328.1:118551792:118551832	0.252408	0.0423191	0.00317917	0.00573912
NC_037328.1:118558267:118558284	0.233068	0.0233604	0.00124139	0.00845826
NC_037328.1:118559539:118559583	0.294579	0.04631	0.00086099	0.00212058
NC_037328.1:118559682:118559716	0.305482	0.039896	0.00020375	0.00118312
NC_037328.1:118566309:118566326	0.255169	0.0248987	0.000117061	0.00153556
NC_037328.1:118571558:118571651	0.243476	0.0419188	0.0124532	0.0177469
NC_037328.1:118572675:118572728	0.283634	0.0407844	0.00249453	0.00501432
NC_037328.1:118572750:118572855	0.359925	0.0718008	0.00088812	0.00172056
NC_037328.1:118603685:118603744	0.2846	0.0338858	0.00037325	0.00187066
NC_037328.1:118603974:118604028	0.395655	0.0551302	1.53e-05	0.000348997
NC_037328.1:118603974:118604076	0.243807	0.0553956	0.0210217	0.0190836
NC_037328.1:118609506:118609545	0.375526	0.0639793	0.0015561	0.00258406
NC_037328.1:118609506:118609593	0.545193	0.10754	9.94e-05	0.000594106
NC_037328.1:118609619:118609705	0.310144	0.0893353	0.0160351	0.0123824
NC_037328.1:118609797:118609837	0.363165	0.0755237	0.00502891	0.00543221
NC_037328.1:118612670:118612755	0.418306	0.071951	0.000479548	0.00128712
NC_037328.1:118612701:118612755	0.356675	0.0474818	0.000207667	0.00106252
NC_037328.1:118619194:118619248	0.310993	0.0578672	0.00702387	0.00759226
NC_037328.1:118622921:118622993	0.303624	0.0393884	0.000443528	0.00173872
NC_037328.1:118625078:118625202	0.423444	0.0624095	7.35e-05	0.000616593
NC_037328.1:118647196:118647284	0.274708	0.0362547	0.00282229	0.00700258
NC_037328.1:118647634:118647660	0.378152	0.0554365	0.000435416	0.00139201
NC_037328.1:118797533:118797583	0.294806	0.051066	0.00224154	0.00409156
NC_037328.1:118800032:118800096	0.334291	0.0586411	0.00296797	0.00409481
NC_037328.1:118809503:118809555	0.326843	0.161244	0.0388142	0.0151026
NC_037328.1:118809598:118809610	0.242709	0.0510123	0.0124653	0.0159605
NC_037328.1:118809722:118809743	0.206433	0.0525166	0.0250943	0.0310542
NC_037328.1:118810065:118810108	0.264452	0.0363683	0.00027627	0.00154469
NC_037328.1:118810095:118810193	0.294571	0.0535308	0.00266572	0.00401256
NC_037328.1:118836709:118836770	0.228874	0.0224756	0.00065425	0.0051542
NC_037328.1:118836818:118836847	0.272905	0.059473	0.0198689	0.015192
NC_037328.1:118848636:118848720	0.265747	0.0411587	0.00724185	0.012306
NC_037328.1:118860974:118861023	-0.227362	0.0304665	0.00676313	0.0180564
NC_037328.1:118922630:118922692	0.3339	0.0574976	0.00411013	0.00479531
NC_037328.1:118956719:118956749	0.305446	0.031722	9.77e-05	0.00097982
NC_037328.1:119005760:119005793	0.243438	0.0244319	0.000280349	0.00247993
NC_037328.1:119006323:119006364	0.256889	0.0726696	0.0355489	0.0262035
NC_037328.1:119033714:119033788	-0.619127	0.123363	2.9e-05	0.000339198
NC_037328.1:119033748:119033851	-0.336255	0.0602027	0.0043552	0.00452861
NC_037328.1:119065008:119065031	-0.450753	0.0765002	2.25e-05	0.000379758
NC_037328.1:119141932:119141993	0.225766	0.0189144	0.000184733	0.00320617
NC_037328.1:119155023:119155130	-0.507689	0.1011	0.000193744	0.000808041
NC_037328.1:119155129:119155213	-0.506352	0.0930749	6.04e-05	0.000528314
NC_037328.1:119169898:119170020	0.228006	0.0298161	0.00216356	0.00693918
NC_037328.1:119170019:119170121	0.549504	0.0983566	8.01e-09	7.55e-06
NC_037328.1:119170304:119170373	0.34039	0.0448631	0.000399076	0.00141698
NC_037328.1:119170434:119170481	0.342201	0.0751363	0.00374566	0.00410016
NC_037328.1:119170526:119170570	0.422456	0.0762788	0.00128386	0.00220822
NC_037328.1:119171824:119171868	-0.261603	0.0966913	0.011845	0.00912188
NC_037328.1:119176721:119176756	0.387265	0.0543631	0.000252884	0.00107794
NC_037328.1:119176882:119176893	0.399516	0.0637406	0.000439826	0.00126374
NC_037328.1:119177643:119177734	0.391601	0.0661296	0.000790096	0.00176041
NC_037328.1:119182431:119182497	-0.485554	0.0756772	2.99e-05	0.000402137
NC_037328.1:119204959:119205059	0.242434	0.0364234	0.00696946	0.0143642
NC_037328.1:119205032:119205121	0.395303	0.0734185	0.00147602	0.00227789
NC_037328.1:119205058:119205173	0.333597	0.0683867	0.00732715	0.007681
NC_037328.1:119255756:119255835	0.267825	0.0320383	0.000962987	0.00332495
NC_037328.1:1192941:1192982	0.315683	0.049013	0.00188858	0.00368183
NC_037328.1:1192956:1193070	0.347531	0.0529617	0.000687272	0.00199917
NC_037328.1:119329458:119329495	-0.420713	0.0676832	0.000364571	0.00112144
NC_037328.1:119404992:119405010	0.553101	0.140253	0.00205661	0.00206739
NC_037328.1:119405024:119405068	0.282833	0.03473	0.000303981	0.00167355
NC_037328.1:119456435:119456480	0.22517	0.0443784	0.0192844	0.0240562
NC_037328.1:119462917:119462929	0.214567	0.0217656	0.00220817	0.0156882
NC_037328.1:119553562:119553606	0.21542	0.0284042	0.00494222	0.0152742
NC_037328.1:119665477:119665500	0.320629	0.0467508	0.00145423	0.00296627
NC_037328.1:119665825:119665842	0.2381	0.0307221	0.00283522	0.00865257
NC_037328.1:119702638:119702720	-0.357907	0.0442576	1.54e-05	0.000382938
NC_037328.1:119869182:119869206	0.278215	0.0391371	0.0018723	0.00409078
NC_037328.1:119928501:119928544	0.314365	0.0502752	0.00168857	0.00337622
NC_037328.1:120499429:120499444	0.289639	0.0434673	0.00138031	0.00285863
NC_037328.1:120562889:120562950	0.283801	0.0368316	0.000815979	0.00264871
NC_037328.1:121051713:121051735	0.263883	0.0329231	0.000465977	0.00205291
NC_037328.1:121765448:121765498	0.277274	0.0653061	0.0158302	0.0147034
NC_037328.1:121921842:121921886	0.207857	0.0325258	0.0222409	0.0419002
NC_037328.1:121940315:121940415	-0.485306	0.0858094	1.67e-06	0.00011825
NC_037328.1:121950128:121950171	0.228071	0.0286541	0.0011503	0.00472128
NC_037328.1:122234299:122234329	0.206281	0.0227514	0.00209656	0.0131103
NC_037328.1:122269048:122269089	0.251881	0.0366316	0.00507222	0.00886703
NC_037328.1:12242648:12242659	0.31186	0.0416754	8.97e-05	0.000814207
NC_037328.1:123329929:123329971	0.214531	0.0226678	0.00172014	0.0110802
NC_037328.1:1235881:1235956	0.317379	0.058534	0.00418515	0.00511364
NC_037328.1:1236179:1236202	0.281957	0.0390763	0.00270203	0.00562004
NC_037328.1:1239563:1239624	0.21592	0.0306453	0.011835	0.030105
NC_037328.1:1239916:1239933	0.327947	0.0444638	0.000959706	0.00232156
NC_037328.1:124034255:124034272	0.257361	0.116978	0.0875329	0.04196
NC_037328.1:124482163:124482212	0.21464	0.030015	0.00455413	0.0127937
NC_037328.1:124525550:124525584	0.202519	0.0164486	0.000392464	0.00541562
NC_037328.1:124682731:124682754	0.229735	0.0308338	0.00413742	0.00983151
NC_037328.1:124744726:124744741	-0.464125	0.0708261	2.48e-05	0.000387895
NC_037328.1:124825760:124825837	0.294833	0.0354876	0.000120495	0.00105972
NC_037328.1:124825806:124825901	0.264965	0.0471586	0.0102432	0.0128836
NC_037328.1:12483568:12483583	0.333839	0.116589	0.0319956	0.0165854
NC_037328.1:125105638:125105738	0.233397	0.0314035	0.0064168	0.014256
NC_037328.1:125232257:125232274	-0.365816	0.061472	0.000890803	0.00223622
NC_037328.1:125327970:125328008	0.249865	0.0399174	0.00552182	0.00958473
NC_037328.1:125332150:125332251	0.306716	0.0624884	0.00528787	0.00599271
NC_037328.1:12549836:12549850	0.218132	0.0264113	0.00484764	0.0188204
NC_037328.1:125529742:125529775	0.293744	0.0340365	0.000259817	0.00149085
NC_037328.1:125645553:125645590	0.254053	0.0294853	0.00185619	0.00615601
NC_037328.1:125663037:125663084	-0.286101	0.0337169	0.000216797	0.00137427
NC_037328.1:125747188:125747246	-0.39985	0.0927468	0.00289433	0.00338318
NC_037328.1:125747287:125747389	-0.355402	0.0546437	1.37e-06	0.000117455
NC_037328.1:125747370:125747471	-0.373087	0.0803631	0.0020339	0.00259119
NC_037328.1:1257768:1257801	0.291358	0.0381159	0.00153836	0.0039841
NC_037328.1:125831097:125831113	0.22189	0.0647201	0.0517527	0.0400148
NC_037328.1:125837098:125837106	0.275764	0.0286113	0.000236327	0.00176414
NC_037328.1:125867819:125867899	0.202083	0.0174535	0.000613234	0.00763629
NC_037328.1:125873455:125873476	-0.201892	0.0389921	0.0165603	0.0284352
NC_037328.1:125884963:125885050	-0.41303	0.0751398	0.000902321	0.00185313
NC_037328.1:125885364:125885387	-0.330802	0.0541471	0.00322025	0.00457078
NC_037328.1:125898236:125898280	0.303382	0.0404498	0.00151315	0.00370331
NC_037328.1:125905899:125905959	0.222529	0.0289945	0.003324	0.0108448
NC_037328.1:125998127:125998166	-0.496715	0.079255	7.27e-06	0.000214066
NC_037328.1:126108752:126108861	0.32727	0.0535419	0.00331692	0.00466951
NC_037328.1:126133856:126133893	0.256966	0.0336262	0.00367233	0.00844661
NC_037328.1:126167010:126167033	0.215996	0.0267856	0.00419843	0.0138442
NC_037328.1:126188024:126188122	0.309955	0.0456321	0.00173388	0.00326087
NC_037328.1:126224451:126224483	0.217307	0.0516287	0.0310455	0.0367978
NC_037328.1:126224508:126224630	0.218861	0.0268095	0.00257605	0.00917555
NC_037328.1:126233164:126233251	0.36799	0.0874144	0.00202615	0.00267755
NC_037328.1:126274207:126274285	-0.427376	0.0802314	0.00153776	0.00219553
NC_037328.1:126274284:126274381	-0.337022	0.0480222	0.000824379	0.00215058
NC_037328.1:126635751:126635781	-0.507466	0.09146	1.04e-05	0.000249318
NC_037328.1:126704462:126704498	0.276825	0.0360756	0.00221898	0.00580296
NC_037328.1:126718734:126718773	0.293317	0.0305527	0.000112978	0.0011541
NC_037328.1:126729199:126729226	0.36016	0.0433277	9.86e-06	0.000305307
NC_037328.1:126729905:126730010	0.285925	0.0543143	0.00476036	0.00609756
NC_037328.1:126730659:126730698	0.2821	0.0284904	0.000172876	0.00149924
NC_037328.1:126731725:126731801	0.276125	0.0466711	0.00919492	0.0117479
NC_037328.1:126806611:126806727	0.332167	0.0490412	0.00152734	0.00309101
NC_037328.1:126826587:126826621	0.35462	0.0435307	7.29e-05	0.000701921
NC_037328.1:126870987:126871023	-0.38676	0.0678323	0.000255711	0.00101877
NC_037328.1:126974911:126974991	0.270651	0.0829609	0.0277557	0.0237555
NC_037328.1:126991728:126991762	0.242845	0.0248919	0.000689779	0.00438973
NC_037328.1:127010281:127010312	0.343639	0.0604411	0.00351183	0.00389042
NC_037328.1:127013247:127013282	-0.214394	0.0396929	0.00717942	0.0119402
NC_037328.1:127013531:127013570	-0.529695	0.108573	0.000271412	0.000884957
NC_037328.1:127014101:127014223	-0.338119	0.0800772	0.00389169	0.00382338
NC_037328.1:127031678:127031716	-0.444147	0.120096	0.00599372	0.00433811
NC_037328.1:127031710:127031742	-0.476356	0.0828685	0.000137299	0.00076635
NC_037328.1:127034002:127034013	0.280388	0.0365001	0.00127119	0.00342788
NC_037328.1:127034160:127034246	0.308636	0.0421925	0.00128405	0.0030577
NC_037328.1:127034436:127034485	0.369226	0.0558089	1.66e-05	0.000347838
NC_037328.1:127037494:127037527	0.232645	0.025643	0.00302233	0.0145114
NC_037328.1:127125317:127125396	0.418869	0.0704992	0.000397907	0.00113075
NC_037328.1:127134980:127135019	0.320328	0.11237	0.0357944	0.017099
NC_037328.1:127135057:127135126	0.282938	0.0447402	0.00362451	0.00545904
NC_037328.1:127159799:127159904	0.417127	0.118393	0.00637526	0.00463063
NC_037328.1:127282470:127282488	0.261465	0.033905	0.00210307	0.00528521
NC_037328.1:127282619:127282646	0.356322	0.0524719	0.000306378	0.00131395
NC_037328.1:127484251:127484358	-0.254919	0.0552112	0.0168148	0.0173756
NC_037328.1:127497550:127497579	-0.43333	0.079668	0.000150852	0.000731312
NC_037328.1:127536772:127536846	0.212007	0.0209929	0.00143129	0.0155434
NC_037328.1:127546503:127546611	0.258616	0.0281528	0.000706089	0.0033742
NC_037328.1:127546607:127546637	0.237802	0.0222457	0.000216343	0.00271115
NC_037328.1:127548281:127548319	0.240228	0.0306728	0.0052283	0.0144032
NC_037328.1:127565961:127566011	0.36339	0.0542104	0.000725541	0.00180962
NC_037328.1:127566133:127566195	0.227911	0.0271975	0.000514742	0.00285137
NC_037328.1:127566194:127566226	0.363781	0.101688	0.0095259	0.00764261
NC_037328.1:127568714:127568778	0.364258	0.0468772	1.88e-05	0.00040085
NC_037328.1:127569282:127569334	0.359036	0.0540394	0.00111972	0.00230133
NC_037328.1:127571871:127571878	0.226464	0.0221238	0.00105625	0.00742917
NC_037328.1:127574181:127574259	0.301862	0.0430445	0.000829851	0.00240585
NC_037328.1:127574246:127574300	0.245059	0.0289182	0.00195767	0.00704676
NC_037328.1:127576926:127576960	0.225948	0.0305124	0.00478527	0.0133483
NC_037328.1:127583386:127583437	0.374197	0.062453	0.000579101	0.00150387
NC_037328.1:127583496:127583568	0.235753	0.0340705	0.00651583	0.0131222
NC_037328.1:127583559:127583620	0.359325	0.089537	0.00486266	0.00480777
NC_037328.1:127584046:127584088	0.295376	0.0395222	0.00123053	0.00316156
NC_037328.1:127585428:127585520	0.246784	0.0225973	2.63e-05	0.000924723
NC_037328.1:127592947:127593038	0.284181	0.0432227	0.00371567	0.00559503
NC_037328.1:127598242:127598328	0.279917	0.050834	0.0102156	0.0134412
NC_037328.1:127598517:127598589	0.237662	0.0305762	0.00152297	0.00530781
NC_037328.1:127608715:127608802	0.356312	0.0520554	0.000691749	0.00200601
NC_037328.1:127609024:127609083	0.355761	0.0517569	0.000454626	0.00157416
NC_037328.1:127609296:127609381	0.392646	0.0713413	0.000378626	0.00115352
NC_037328.1:127609352:127609446	0.609858	0.122676	2.3e-05	0.000297682
NC_037328.1:127609752:127609774	0.436706	0.104044	0.000272734	0.00088571
NC_037328.1:127609818:127609901	0.476382	0.0748183	9.05e-06	0.000259922
NC_037328.1:127609894:127609991	0.351854	0.0735682	0.00589825	0.00573288
NC_037328.1:127609990:127610089	0.386184	0.0536903	0.000221896	0.00101585
NC_037328.1:127610701:127610752	0.249591	0.0355072	0.000127068	0.00106703
NC_037328.1:127611874:127611900	0.212051	0.0179944	0.000421867	0.00592062
NC_037328.1:127660078:127660122	-0.394484	0.0525708	7.86e-05	0.000726367
NC_037328.1:127660329:127660417	-0.395499	0.0464583	4.42e-06	0.000218464
NC_037328.1:127660416:127660503	-0.424603	0.0875321	0.0023794	0.00296272
NC_037328.1:127663141:127663206	-0.594832	0.109591	1.52e-05	0.000277999
NC_037328.1:127672486:127672538	-0.329754	0.0495069	0.00240502	0.00419222
NC_037328.1:127705329:127705355	-0.459637	0.0833475	9.58e-05	0.000666156
NC_037328.1:127709379:127709443	0.318643	0.0603977	0.00600101	0.00584649
NC_037328.1:127709442:127709550	0.380003	0.0514364	7.83e-05	0.000715954
NC_037328.1:127727937:127728036	0.271057	0.0291072	0.000794292	0.00365968
NC_037328.1:127728178:127728283	0.535682	0.0858375	3.24e-07	5.18e-05
NC_037328.1:127728249:127728324	0.260675	0.030645	0.00172326	0.00581854
NC_037328.1:127728282:127728397	0.200945	0.030402	0.0169333	0.0422848
NC_037328.1:127729058:127729125	-0.619053	0.114105	8.11e-06	0.000184049
NC_037328.1:127729088:127729163	-0.541865	0.125941	0.00149727	0.00177104
NC_037328.1:127751591:127751604	-0.250303	0.0273098	0.000368126	0.00232308
NC_037328.1:127819541:127819617	0.238296	0.0374073	0.0107607	0.0183827
NC_037328.1:127872800:127872819	0.328913	0.0569772	0.000399356	0.00126023
NC_037328.1:127879366:127879384	0.34049	0.0393226	1.06e-05	0.00035781
NC_037328.1:127879503:127879596	0.368818	0.0667558	0.00121509	0.00205864
NC_037328.1:127904306:127904431	0.211935	0.0178588	0.000214116	0.00353453
NC_037328.1:1279272:1279304	0.254611	0.0307498	0.000405023	0.00221936
NC_037328.1:128043144:128043204	0.365032	0.0947629	0.00228778	0.00290874
NC_037328.1:128043185:128043284	0.276404	0.0418783	0.00669094	0.0104035
NC_037328.1:128043283:128043388	0.494729	0.0967713	0.000719579	0.00145917
NC_037328.1:128056247:128056321	0.285417	0.038843	0.00290855	0.00633132
NC_037328.1:128062737:128062756	0.3296	0.0575416	0.00405088	0.00499341
NC_037328.1:128069452:128069477	0.3147	0.0386018	0.000206602	0.00126964
NC_037328.1:128069472:128069586	0.295776	0.0401524	0.00158366	0.00373671
NC_037328.1:128113781:128113802	0.230127	0.0253024	0.00231866	0.011563
NC_037328.1:128371057:128371163	0.336768	0.0518858	0.000687698	0.00199991
NC_037328.1:128499531:128499569	0.307112	0.0463865	0.00216238	0.00376497
NC_037328.1:128552222:128552282	0.345406	0.0510222	0.000350001	0.00138051
NC_037328.1:128561445:128561457	0.321336	0.0390089	0.0003073	0.00154413
NC_037328.1:128561576:128561626	0.263072	0.0466054	0.00353141	0.00546195
NC_037328.1:1286331:1286413	0.294801	0.0483045	0.0043868	0.00662029
NC_037328.1:128640886:128640959	0.212886	0.0452319	0.0374575	0.0408837
NC_037328.1:128641068:128641103	0.234079	0.0306438	0.00427499	0.0121199
NC_037328.1:128849231:128849257	0.229924	0.0720293	0.028349	0.021304
NC_037328.1:129004466:129004498	0.239789	0.0266836	0.000731455	0.00358098
NC_037328.1:129004545:129004573	0.415857	0.103439	0.00840757	0.00630826
NC_037328.1:129004702:129004728	0.417	0.0548008	9.21e-06	0.000281849
NC_037328.1:129039498:129039552	-0.335726	0.0580195	0.00282138	0.00387011
NC_037328.1:129055838:129055856	0.225239	0.0226504	0.000967263	0.00753959
NC_037328.1:129533943:129534020	0.250761	0.0317589	0.00116686	0.00377278
NC_037328.1:129538367:129538409	0.219901	0.0230717	0.000538748	0.00447743
NC_037328.1:129539861:129539872	0.277103	0.0370103	0.00263445	0.00531873
NC_037328.1:129557607:129557635	0.242152	0.0243455	0.000851866	0.00511102
NC_037328.1:129558237:129558305	0.414315	0.0576993	1.93e-05	0.000367126
NC_037328.1:129558461:129558483	0.31918	0.0440696	0.000848021	0.00213475
NC_037328.1:129558831:129558890	0.516884	0.114775	0.000739454	0.00123795
NC_037328.1:129558913:129558986	0.352108	0.049142	0.000480487	0.00162858
NC_037328.1:129558975:129559078	0.395412	0.0795877	0.00138536	0.00207139
NC_037328.1:129559377:129559395	0.322795	0.0351723	2.51e-05	0.000550891
NC_037328.1:129567096:129567143	0.297014	0.0863048	0.0294214	0.0211179
NC_037328.1:129567142:129567251	0.289416	0.0673724	0.00839303	0.00867337
NC_037328.1:129617908:129617941	0.221471	0.0205651	0.00052618	0.0067712
NC_037328.1:1297054:1297075	0.306066	0.0387086	0.000788745	0.00245326
NC_037328.1:129739084:129739164	0.269337	0.0300125	0.000852893	0.00353226
NC_037328.1:129739441:129739485	0.300068	0.043199	0.00228358	0.00398292
NC_037328.1:129739459:129739567	0.381429	0.0804734	0.00368593	0.00368124
NC_037328.1:129739813:129739920	0.253861	0.0322933	0.00413947	0.00932303
NC_037328.1:129739919:129740013	0.379383	0.0711759	0.00226967	0.0031109
NC_037328.1:129795667:129795689	0.248364	0.0237956	0.000201709	0.00202257
NC_037328.1:129849134:129849166	0.210549	0.0220302	0.00164691	0.0116876
NC_037328.1:129884811:129884829	0.292731	0.0361843	0.000929118	0.00308941
NC_037328.1:129890300:129890309	0.293382	0.0335747	0.00012183	0.00105137
NC_037328.1:129990098:129990108	0.262914	0.0292864	0.000840835	0.00350002
NC_037328.1:130234944:130235032	-0.471919	0.0853663	0.000276641	0.00104969
NC_037328.1:130235012:130235121	-0.430933	0.0735076	0.000388613	0.00114622
NC_037328.1:130235120:130235226	-0.502245	0.0796011	4.64e-07	5.38e-05
NC_037328.1:130275651:130275718	0.24586	0.0831086	0.0175898	0.0153081
NC_037328.1:130275717:130275734	0.218029	0.0496465	0.00935259	0.0126403
NC_037328.1:130288376:130288428	-0.331893	0.0425037	0.000293758	0.00134506
NC_037328.1:130420733:130420824	0.237287	0.0288556	0.000547558	0.00286599
NC_037328.1:130640522:130640596	-0.420799	0.0837001	0.000318753	0.00111933
NC_037328.1:130664816:130664885	0.316845	0.04555	0.000879237	0.00215355
NC_037328.1:130669291:130669337	0.225138	0.0702827	0.0689074	0.0465425
NC_037328.1:130669336:130669352	0.36939	0.0530622	0.000401719	0.00150247
NC_037328.1:130760592:130760677	0.282588	0.0375536	0.00117513	0.00325237
NC_037328.1:130777416:130777501	0.299288	0.0357771	0.000462584	0.00203477
NC_037328.1:130801668:130801714	-0.440162	0.0660877	9.33e-05	0.000650549
NC_037328.1:130814827:130814884	-0.497639	0.0797119	5.03e-05	0.000470245
NC_037328.1:130833703:130833791	0.234586	0.0259657	0.00256142	0.00913222
NC_037328.1:130850162:130850187	0.254825	0.0376188	0.00837868	0.0135151
NC_037328.1:130915292:130915365	-0.429451	0.0665292	1.22e-05	0.000299718
NC_037328.1:131003584:131003616	0.209293	0.0209004	0.000198152	0.00346464
NC_037328.1:131017631:131017717	0.357185	0.0509672	0.000394187	0.00146327
NC_037328.1:131053317:131053376	0.229229	0.0284402	0.00280613	0.0094221
NC_037328.1:131053375:131053468	0.38288	0.0758926	0.00393515	0.00424471
NC_037328.1:131060687:131060732	0.392258	0.0671239	0.00124756	0.00228193
NC_037328.1:131060795:131060833	0.290514	0.0330029	0.000102592	0.0009722
NC_037328.1:131060889:131060963	0.313206	0.0574769	0.00281571	0.00395059
NC_037328.1:131098395:131098476	0.318201	0.0410071	3.17e-05	0.000553977
NC_037328.1:131206627:131206638	0.288667	0.0359981	0.00112134	0.00358026
NC_037328.1:131228219:131228236	0.246901	0.0318627	0.00440831	0.010368
NC_037328.1:131711544:131711566	0.253571	0.0244446	0.000312443	0.00260515
NC_037328.1:131898935:131898964	0.314301	0.040242	0.000270173	0.00135233
NC_037328.1:132122614:132122675	-0.432184	0.0725613	0.00036624	0.00111605
NC_037328.1:132122674:132122729	-0.381324	0.095236	0.000857841	0.0015376
NC_037328.1:132133116:132133179	-0.452958	0.0768395	0.000445119	0.00127081
NC_037328.1:132133143:132133220	-0.598512	0.128758	3.34e-05	0.000346424
NC_037328.1:132144984:132144999	0.29142	0.0409946	0.00334616	0.00655473
NC_037328.1:132163604:132163628	0.220619	0.0915559	0.0697231	0.0415965
NC_037328.1:132176694:132176755	0.452472	0.0797601	0.000123047	0.000663572
NC_037328.1:132176852:132176905	0.361298	0.0544647	0.000254115	0.00107993
NC_037328.1:132176994:132177095	0.360156	0.0507192	0.000466668	0.00159466
NC_037328.1:132177074:132177149	0.490655	0.108724	0.00167405	0.00232344
NC_037328.1:132177321:132177413	0.328266	0.0482438	0.00115157	0.00266204
NC_037328.1:132188264:132188297	0.39419	0.066062	0.0008405	0.00173919
NC_037328.1:132188584:132188663	0.261845	0.0574038	0.0299507	0.0265856
NC_037328.1:132188656:132188723	0.227069	0.0330223	0.00706231	0.0146431
NC_037328.1:132238790:132238836	-0.388587	0.0696173	0.000448042	0.00129477
NC_037328.1:132246776:132246846	0.2202	0.0204532	0.00132324	0.0145231
NC_037328.1:132272321:132272378	-0.431193	0.0845971	0.00162222	0.00261979
NC_037328.1:132318578:132318625	-0.534831	0.0963042	4.57e-05	0.000458665
NC_037328.1:132350345:132350388	0.245843	0.0346026	0.00476363	0.010072
NC_037328.1:132350378:132350418	0.471012	0.141737	0.00318619	0.00257088
NC_037328.1:132366169:132366222	0.300215	0.0369171	0.00087504	0.00253504
NC_037328.1:132373550:132373674	0.254727	0.038857	0.00473348	0.00934088
NC_037328.1:132376890:132376994	-0.241901	0.0399379	0.000477861	0.00177623
NC_037328.1:132517537:132517618	0.284207	0.0403451	0.00335881	0.00643655
NC_037328.1:132608679:132608688	-0.499848	0.0918207	0.000199437	0.00084524
NC_037328.1:132917724:132917744	0.275528	0.0325024	0.00128401	0.00385253
NC_037328.1:132936096:132936213	-0.230395	0.0271433	0.0049799	0.0160624
NC_037328.1:133023238:133023305	0.226286	0.0310354	0.00602568	0.013508
NC_037328.1:133137318:133137347	0.299157	0.0393054	0.00132512	0.00323828
NC_037328.1:133137453:133137478	0.227582	0.0291464	0.00284628	0.00956095
NC_037328.1:133137477:133137565	0.294996	0.0977005	0.025538	0.0175801
NC_037328.1:133305070:133305115	0.256981	0.0563712	0.0281642	0.0255584
NC_037328.1:133330928:133330970	0.24486	0.0239528	0.000323836	0.00266436
NC_037328.1:133496719:133496732	0.225436	0.0283139	0.00383217	0.0122311
NC_037328.1:133496822:133496872	0.376334	0.0519989	0.000182462	0.00103543
NC_037328.1:133509839:133509888	0.395404	0.0586962	0.000225911	0.000990367
NC_037328.1:133509977:133509992	0.28648	0.0460815	0.00163498	0.00319671
NC_037328.1:133549591:133549631	-0.305474	0.0409768	0.00179064	0.00414159
NC_037328.1:133674542:133674581	0.306027	0.0321132	6.22e-05	0.000809897
NC_037328.1:133763345:133763379	0.220176	0.0252397	0.0012855	0.00698146
NC_037328.1:133903045:133903070	0.227663	0.0238677	0.00181073	0.00940989
NC_037328.1:134007504:134007561	0.244984	0.0432246	0.0106147	0.0132097
NC_037328.1:134010750:134010770	-0.333794	0.0415263	0.000286357	0.0014094
NC_037328.1:134035519:134035552	0.315192	0.0318568	1.18e-05	0.000420989
NC_037328.1:134075102:134075121	-0.220077	0.0297246	0.00898186	0.0233392
NC_037328.1:134102879:134102911	0.26829	0.0408766	0.00657975	0.0113455
NC_037328.1:134103318:134103364	0.269924	0.0417974	0.00517511	0.00841025
NC_037328.1:134144114:134144216	-0.447258	0.0881898	0.00107624	0.00186071
NC_037328.1:134172570:134172661	0.279515	0.0438146	0.00492569	0.00695066
NC_037328.1:134207541:134207583	0.218578	0.0268584	0.00591584	0.0187103
NC_037328.1:134237895:134237914	0.250828	0.0396251	0.007841	0.012484
NC_037328.1:134378843:134378898	0.326101	0.0416734	0.000388946	0.00159261
NC_037328.1:134483075:134483090	0.238124	0.0241643	0.000651149	0.00421746
NC_037328.1:134496657:134496674	0.390955	0.060801	0.000717058	0.00152466
NC_037328.1:134501113:134501131	0.306317	0.0378124	9.01e-05	0.000878574
NC_037328.1:134522263:134522310	0.206408	0.0606633	0.0586089	0.0397863
NC_037328.1:134538882:134538930	0.31591	0.0446503	0.00143285	0.00289069
NC_037328.1:134568413:134568516	-0.361079	0.0569198	0.000788524	0.00177629
NC_037328.1:134579667:134579686	0.278643	0.0327013	0.000450423	0.00201492
NC_037328.1:134600492:134600553	0.270951	0.0305985	0.000345431	0.00203341
NC_037328.1:134600741:134600761	0.318899	0.0422924	0.00022889	0.00119526
NC_037328.1:134601043:134601093	0.219477	0.0235719	0.00257989	0.017241
NC_037328.1:134656705:134656761	0.288928	0.0474512	0.00475949	0.00719636
NC_037328.1:134657614:134657673	-0.249963	0.0352624	0.00802394	0.0162481
NC_037328.1:134717681:134717723	0.253517	0.0225516	5.73e-05	0.00131372
NC_037328.1:134737722:134737766	0.289192	0.0368391	0.00100903	0.0027711
NC_037328.1:134745116:134745129	0.251018	0.0263689	0.000497404	0.00302408
NC_037328.1:134751722:134751786	0.216667	0.0398514	0.03369	0.0489492
NC_037328.1:134751769:134751805	0.34716	0.0449657	0.000247576	0.00115346
NC_037328.1:134835004:134835130	-0.315058	0.0560366	0.00139915	0.00263334
NC_037328.1:134858590:134858613	0.375058	0.0569988	0.000210308	0.000993256
NC_037328.1:134858608:134858671	0.469189	0.0840914	0.000103873	0.000686642
NC_037328.1:134864518:134864577	0.20127	0.0297166	0.00657506	0.0176148
NC_037328.1:134864794:134864806	0.217068	0.0273957	0.0041476	0.0136988
NC_037328.1:134873287:134873340	0.346511	0.0426983	7.02e-05	0.000718713
NC_037328.1:134891208:134891229	0.388597	0.055521	0.000258262	0.00104601
NC_037328.1:134899388:134899403	0.269687	0.0406376	0.00594892	0.00989625
NC_037328.1:134939422:134939461	0.350793	0.0423444	6.66e-06	0.000281633
NC_037328.1:134947345:134947356	0.372494	0.0466995	3.99e-06	0.000209146
NC_037328.1:134949265:134949272	0.27343	0.0496332	0.00776642	0.0107368
NC_037328.1:134951005:134951038	0.371801	0.0550987	0.000666173	0.00172673
NC_037328.1:134954907:134954966	0.298842	0.0574316	0.00943518	0.0091805
NC_037328.1:134954950:134954995	0.320027	0.0498828	0.00159223	0.00334996
NC_037328.1:134956341:134956361	0.293509	0.0282882	8.62e-06	0.000425131
NC_037328.1:134957714:134957776	0.314764	0.0420005	0.000292088	0.00134129
NC_037328.1:134971541:134971617	-0.539379	0.112395	0.000191239	0.000714426
NC_037328.1:134993288:134993349	0.360546	0.0503636	0.000201151	0.0010662
NC_037328.1:134993310:134993403	0.320377	0.0652891	0.00879478	0.00831254
NC_037328.1:134993706:134993769	0.555	0.151274	0.000225911	0.000701135
NC_037328.1:134993795:134993855	0.292882	0.0494807	0.00219961	0.00408848
NC_037328.1:134993884:134993995	0.280717	0.0837999	0.0175365	0.0152754
NC_037328.1:134994129:134994236	0.295442	0.0463512	0.00176209	0.00359385
NC_037328.1:134994215:134994339	0.294858	0.0452867	0.00362628	0.00546195
NC_037328.1:135004148:135004195	0.240911	0.0259764	0.000128354	0.00132771
NC_037328.1:135006261:135006338	0.307695	0.0426809	0.000444486	0.00165496
NC_037328.1:135006465:135006510	0.428797	0.132101	0.00433812	0.00332173
NC_037328.1:135006570:135006613	0.289504	0.0453098	0.00288169	0.00461999
NC_037328.1:135009355:135009402	0.313893	0.0352497	6.56e-08	3.79e-05
NC_037328.1:1350978:1351005	0.341716	0.0544049	0.00151676	0.00276896
NC_037328.1:135105002:135105062	-0.445568	0.0879723	0.00066146	0.00145047
NC_037328.1:135117013:135117143	-0.377971	0.127747	0.0140769	0.00783481
NC_037328.1:135117107:135117143	-0.352979	0.0981774	0.00224607	0.00274755
NC_037328.1:135132276:135132307	-0.211516	0.0256222	0.00650305	0.0282098
NC_037328.1:135286042:135286063	0.286977	0.0358551	0.000801582	0.00287464
NC_037328.1:135316606:135316672	0.218238	0.0689732	0.0157482	0.0135514
NC_037328.1:135321938:135321981	0.324849	0.0434166	0.000825832	0.00219672
NC_037328.1:135330069:135330103	0.233391	0.0254329	0.000987983	0.00569907
NC_037328.1:135337696:135337720	0.257266	0.0384091	0.00295229	0.00648421
NC_037328.1:135367200:135367274	0.384326	0.0543712	0.0002399	0.00105369
NC_037328.1:135367425:135367491	0.364004	0.108693	0.0109626	0.00868913
NC_037328.1:135367486:135367500	0.401423	0.0560606	4.96e-05	0.000537253
NC_037328.1:135367835:135367884	0.331292	0.0643759	0.000794407	0.00169705
NC_037328.1:135367935:135368022	0.333128	0.0883244	0.0260843	0.019111
NC_037328.1:135367944:135367976	0.353041	0.0432294	3.87e-05	0.000532439
NC_037328.1:135368300:135368334	0.273113	0.038811	0.00342458	0.0067402
NC_037328.1:135368493:135368531	0.447903	0.0745122	0.000322331	0.00105392
NC_037328.1:135368867:135368896	0.248293	0.0249821	0.000519085	0.0036783
NC_037328.1:135379662:135379727	0.296321	0.0326914	0.000144776	0.00113612
NC_037328.1:135391080:135391112	0.283968	0.0299758	3.79e-05	0.000723812
NC_037328.1:135393997:135394024	-0.250814	0.0307433	0.00200919	0.00658239
NC_037328.1:135394109:135394127	-0.272909	0.0319098	0.00133189	0.00413034
NC_037328.1:135413064:135413163	0.25966	0.0370007	0.00262477	0.00530473
NC_037328.1:135413264:135413349	0.285995	0.0637457	0.00367433	0.00457726
NC_037328.1:135413479:135413530	0.417315	0.106272	0.0050818	0.0043509
NC_037328.1:135413516:135413617	0.236769	0.0299815	0.00209755	0.00677065
NC_037328.1:135413873:135413945	0.284196	0.0385498	0.00115391	0.00331545
NC_037328.1:135428566:135428652	0.23148	0.0299936	0.00173836	0.00588539
NC_037328.1:135472252:135472331	-0.441966	0.0634958	5.75e-05	0.00055994
NC_037328.1:135475947:135475961	0.317635	0.0404879	0.000541771	0.00196705
NC_037328.1:135488877:135488951	0.240421	0.029989	0.00387388	0.0112098
NC_037328.1:135490157:135490183	0.265149	0.027321	0.000546911	0.00338313
NC_037328.1:135494067:135494089	0.243342	0.0267874	0.00127163	0.00528006
NC_037328.1:135508974:135509101	-0.434588	0.0687658	0.000344874	0.00117544
NC_037328.1:135559613:135559679	-0.525799	0.10873	0.000715114	0.00136988
NC_037328.1:135604818:135604932	0.261351	0.0378906	0.00294488	0.0059927
NC_037328.1:135614124:135614139	0.210636	0.0274796	0.00800626	0.029793
NC_037328.1:135686970:135687020	0.344418	0.0477322	0.000237467	0.00115468
NC_037328.1:135707408:135707432	0.269478	0.0263397	3.13e-05	0.000756361
NC_037328.1:135708260:135708270	0.357504	0.0524829	0.000644566	0.00192928
NC_037328.1:135708265:135708307	0.404479	0.0773753	0.000627777	0.00143138
NC_037328.1:135714132:135714166	0.241123	0.0258578	0.000719551	0.00407634
NC_037328.1:135831410:135831470	-0.379615	0.0864307	0.00149583	0.00223242
NC_037328.1:135889913:135889938	0.29103	0.0337599	0.000671676	0.00250716
NC_037328.1:135895181:135895258	0.294797	0.0409333	0.00193031	0.00438149
NC_037328.1:135932475:135932480	0.377119	0.0602622	0.0011488	0.00198861
NC_037328.1:135932475:135932534	0.316597	0.0481761	0.00245933	0.00431666
NC_037328.1:135954289:135954363	-0.378417	0.0650141	0.0018736	0.00277355
NC_037328.1:135954404:135954519	-0.227019	0.0334532	0.00897161	0.0182773
NC_037328.1:135968887:135968930	0.379409	0.0551082	0.000357726	0.00126456
NC_037328.1:1359725:1359845	-0.577239	0.122385	7.65e-07	6.11e-05
NC_037328.1:135983914:135983967	0.375888	0.0616099	0.00137515	0.00241007
NC_037328.1:135984002:135984113	0.346293	0.0682198	0.0046108	0.00444136
NC_037328.1:135984076:135984168	0.255943	0.0808492	0.0586856	0.0383412
NC_037328.1:135984425:135984509	0.399945	0.0845235	0.00178575	0.0027827
NC_037328.1:136003238:136003329	0.238223	0.0412769	0.0160648	0.0249512
NC_037328.1:136003307:136003405	0.395292	0.0711604	0.00203415	0.0026728
NC_037328.1:136025887:136025944	0.349231	0.045444	5.78e-05	0.000619723
NC_037328.1:136200721:136200734	0.230472	0.0229227	0.000886422	0.00704145
NC_037328.1:136308032:136308054	0.322919	0.0406858	0.000165789	0.00106028
NC_037328.1:136410634:136410653	0.359241	0.054638	0.000839364	0.0019587
NC_037328.1:136734384:136734417	0.277289	0.0328799	0.000508553	0.00215268
NC_037328.1:136808878:136808893	-0.351243	0.0605823	0.000989676	0.00180121
NC_037328.1:136808978:136809022	-0.394037	0.0564746	0.000122091	0.000790483
NC_037328.1:136892112:136892210	0.279896	0.0330296	0.00111595	0.00353224
NC_037328.1:136985336:136985380	0.274742	0.0243876	4.67e-05	0.000982501
NC_037328.1:137002509:137002621	0.240975	0.0294535	0.00239872	0.00752155
NC_037328.1:137181689:137181751	-0.595221	0.11919	2.15e-05	0.000298432
NC_037328.1:137298104:137298151	0.294462	0.0363371	0.000675026	0.00252783
NC_037328.1:138589666:138589716	0.303864	0.0364468	0.000356437	0.00176443
NC_037328.1:138726359:138726388	0.321778	0.0465205	0.00132452	0.00298202
NC_037328.1:138732941:138733005	0.237232	0.0262726	0.000445244	0.00260418
NC_037328.1:138827460:138827519	-0.267381	0.0689204	0.0237998	0.0194844
NC_037328.1:138991593:138991613	-0.55113	0.09016	3.88e-06	0.000164288
NC_037328.1:139014039:139014103	0.414453	0.0663721	0.000436356	0.00131103
NC_037328.1:139026790:139026820	0.35222	0.0425242	5.7e-05	0.00067788
NC_037328.1:139081169:139081292	0.251858	0.0578645	0.00531483	0.006106
NC_037328.1:139200926:139200947	0.29882	0.0331769	0.000233253	0.00143287
NC_037328.1:139218234:139218264	0.308792	0.0345325	0.000161338	0.00116937
NC_037328.1:139231029:139231043	0.21478	0.0192092	0.00102842	0.0116976
NC_037328.1:139384088:139384103	0.223725	0.0216821	0.000706887	0.00590703
NC_037328.1:139409948:139410026	0.265505	0.0391372	0.00162365	0.0038021
NC_037328.1:139431594:139431684	0.326004	0.0776257	0.00732643	0.00725586
NC_037328.1:139431702:139431716	0.304849	0.0494573	0.00137544	0.00297694
NC_037328.1:139431773:139431792	0.241302	0.0578745	0.0130924	0.0119874
NC_037328.1:139442301:139442358	0.30458	0.114377	0.0276732	0.0146087
NC_037328.1:139473107:139473116	0.255755	0.0343909	0.00250851	0.00605859
NC_037328.1:139473337:139473403	0.382029	0.0602891	0.000932908	0.00174376
NC_037328.1:139712008:139712055	0.22567	0.0246918	0.00251296	0.0120926
NC_037328.1:139749718:139749760	0.287222	0.0391345	0.000445562	0.00174281
NC_037328.1:139782355:139782366	0.242169	0.0273274	0.0014694	0.00689611
NC_037328.1:139782593:139782633	0.308151	0.0537583	0.00259024	0.00392965
NC_037328.1:139826781:139826883	0.368467	0.0557869	0.000105449	0.000744373
NC_037328.1:139827106:139827150	0.296251	0.0414151	0.000381538	0.00162936
NC_037328.1:139827106:139827218	0.481924	0.111713	3.26e-05	0.000346424
NC_037328.1:139827246:139827288	0.344289	0.103644	0.00881149	0.0065331
NC_037328.1:139827406:139827458	0.231282	0.0687309	0.0129318	0.012291
NC_037328.1:139827571:139827622	0.365833	0.0914393	0.00577334	0.00493533
NC_037328.1:139827602:139827622	0.330937	0.0468146	0.000746115	0.00199741
NC_037328.1:139827602:139827729	0.326548	0.0653976	0.00275499	0.00352731
NC_037328.1:139888007:139888036	0.380068	0.0513553	1.53e-05	0.000377579
NC_037328.1:1399513:1399550	0.315013	0.0371544	1.01e-05	0.000347876
NC_037328.1:139990801:139990814	0.293245	0.0408772	0.0018929	0.00430575
NC_037328.1:140060590:140060614	0.226258	0.0221561	0.000202255	0.00252188
NC_037328.1:140266734:140266804	-0.226571	0.0463743	0.00340025	0.00599754
NC_037328.1:140270242:140270256	0.225199	0.0236336	0.000125064	0.00191915
NC_037328.1:140273527:140273596	-0.202024	0.059461	0.0131626	0.0107288
NC_037328.1:140313237:140313338	0.411124	0.0852174	0.00190453	0.0028987
NC_037328.1:140468074:140468084	0.358657	0.0592258	0.000115814	0.00068245
NC_037328.1:140468157:140468212	0.282074	0.0449763	0.00439677	0.00631988
NC_037328.1:140637792:140637827	-0.395062	0.062639	0.00050893	0.00164768
NC_037328.1:140733216:140733286	0.364348	0.0695799	0.00122118	0.00213495
NC_037328.1:140733407:140733445	0.343034	0.0512484	0.000597446	0.00181946
NC_037328.1:140733577:140733631	0.265226	0.0367431	0.00209923	0.00450958
NC_037328.1:140733630:140733695	0.498711	0.111315	0.000286512	0.000904731
NC_037328.1:140753603:140753649	0.402604	0.0663117	2.35e-05	0.000394599
NC_037328.1:140877089:140877126	0.269509	0.0419577	0.00426388	0.00720565
NC_037328.1:140907967:140908004	-0.28296	0.0374041	0.00259065	0.00525331
NC_037328.1:140907975:140908044	-0.297917	0.0540804	0.00806014	0.00927021
NC_037328.1:141091108:141091164	0.479509	0.0933546	0.000368687	0.00110068
NC_037328.1:141091156:141091198	0.274628	0.0369982	0.00270229	0.00541873
NC_037328.1:141101266:141101293	0.201811	0.0531703	0.0265212	0.0327598
NC_037328.1:141341409:141341440	0.385535	0.0631867	0.000267776	0.00104535
NC_037328.1:141347416:141347490	0.332069	0.0642003	0.00573637	0.00634137
NC_037328.1:141347464:141347502	0.213475	0.0239585	0.00223614	0.0109571
NC_037328.1:141357230:141357324	0.344452	0.0552249	0.000962877	0.00201157
NC_037328.1:141357315:141357442	0.395427	0.0767125	0.0018603	0.00276145
NC_037328.1:141357666:141357724	0.263253	0.0680007	0.0327027	0.0220593
NC_037328.1:141357703:141357757	0.356379	0.0426224	1.67e-05	0.000410362
NC_037328.1:141419323:141419438	0.27522	0.0530219	0.0127374	0.0167735
NC_037328.1:141419387:141419403	0.264906	0.0416122	0.00509384	0.00917063
NC_037328.1:141419437:141419476	0.331219	0.070408	0.00819043	0.00785951
NC_037328.1:141425318:141425335	0.358452	0.0590489	0.00185892	0.00299801
NC_037328.1:141429412:141429490	0.354494	0.0568749	0.00110435	0.00213553
NC_037328.1:141429470:141429590	0.231673	0.0395878	0.0125842	0.0194832
NC_037328.1:141429584:141429616	0.307867	0.0945385	0.0276919	0.0201705
NC_037328.1:141452074:141452120	-0.52892	0.0912834	7.93e-06	0.000227593
NC_037328.1:141455324:141455357	0.347133	0.0479325	0.000217569	0.00110851
NC_037328.1:141455560:141455611	0.371437	0.0626016	0.00154446	0.00258501
NC_037328.1:141488047:141488100	0.268904	0.0386799	0.00367487	0.00770924
NC_037328.1:141488292:141488345	0.305596	0.0433774	0.00153535	0.00321212
NC_037328.1:141496146:141496226	0.335171	0.0972708	0.00884269	0.00734624
NC_037328.1:141496189:141496226	0.343475	0.0483699	5.22e-05	0.000616566
NC_037328.1:141521029:141521056	0.203481	0.0192162	0.00163846	0.0182629
NC_037328.1:141521186:141521206	0.322655	0.0361964	4.15e-05	0.000678856
NC_037328.1:141554358:141554408	0.245313	0.0237254	0.00013998	0.00165744
NC_037328.1:141554358:141554452	0.299648	0.0593989	0.00520727	0.00526259
NC_037328.1:141554754:141554795	0.205986	0.0307706	0.0119278	0.0303332
NC_037328.1:141555999:141556041	0.21372	0.0196665	0.000501774	0.0067711
NC_037328.1:141557599:141557615	-0.230473	0.0209079	0.00040322	0.005526
NC_037328.1:141558146:141558206	-0.43345	0.0593043	3.09e-05	0.000404914
NC_037328.1:141620729:141620739	0.367536	0.0477147	6.26e-05	0.00066106
NC_037328.1:141624873:141624904	0.288531	0.0367824	0.00125106	0.00348189
NC_037328.1:141649367:141649439	0.287274	0.0758304	0.00991364	0.00926299
NC_037328.1:141706213:141706235	0.255194	0.0364459	0.00177461	0.00480206
NC_037328.1:141708677:141708692	0.207715	0.0242849	0.00454409	0.0203151
NC_037328.1:141708866:141708925	0.45016	0.0814105	0.000184328	0.000777377
NC_037328.1:141747853:141747877	0.250388	0.0247985	0.000451064	0.00334781
NC_037328.1:141751061:141751135	0.330053	0.063715	0.00417443	0.00474343
NC_037328.1:141751290:141751361	0.467535	0.111686	0.00161466	0.00183552
NC_037328.1:141751360:141751445	0.422849	0.0581479	1.14e-05	0.000287007
NC_037328.1:141751960:141751981	0.379316	0.0644696	0.000606386	0.00153845
NC_037328.1:141752066:141752118	0.296068	0.0321428	5.5e-05	0.000770075
NC_037328.1:141784804:141784901	-0.251813	0.0250683	0.000800293	0.00488126
NC_037328.1:141797562:141797623	0.280926	0.109329	0.0438594	0.0292573
NC_037328.1:141797616:141797693	0.411951	0.0728373	0.000906724	0.00174008
NC_037328.1:141797956:141798039	0.414942	0.0699367	8.11e-07	7.58e-05
NC_037328.1:141798038:141798070	0.359678	0.0496788	0.000169647	0.000971152
NC_037328.1:141798115:141798199	0.287255	0.0704038	0.019417	0.0145097
NC_037328.1:141800682:141800751	0.342014	0.112302	0.016274	0.00833664
NC_037328.1:141800715:141800798	0.276584	0.0433018	0.00224641	0.00415366
NC_037328.1:141813601:141813655	0.307185	0.0870097	0.0193879	0.0147103
NC_037328.1:141813698:141813741	0.272389	0.0351387	0.000186966	0.0012942
NC_037328.1:141817301:141817355	0.355095	0.05245	0.000129934	0.000847362
NC_037328.1:141889775:141889828	0.318761	0.0388836	0.000165146	0.00109391
NC_037328.1:141890153:141890200	0.306831	0.0542956	0.00552174	0.00684307
NC_037328.1:141890802:141890842	0.308466	0.0535061	0.00569065	0.00700517
NC_037328.1:141890827:141890869	0.448504	0.137102	0.00405412	0.00289923
NC_037328.1:141900299:141900350	0.342703	0.0523098	0.000354244	0.0013202
NC_037328.1:141913879:141913963	-0.232448	0.0372186	0.0183427	0.0272562
NC_037328.1:141919614:141919646	0.343657	0.0972393	0.00484039	0.00381811
NC_037328.1:141923883:141923907	0.433703	0.0577695	7.46e-06	0.000237288
NC_037328.1:141924328:141924362	0.363466	0.0603757	0.000703908	0.00150642
NC_037328.1:141938988:141939002	0.229025	0.0234724	0.00106171	0.00812674
NC_037328.1:141962037:141962063	0.287257	0.0347978	0.00114529	0.00369444
NC_037328.1:141965844:141965860	0.282256	0.0357627	0.00124175	0.00374273
NC_037328.1:141969336:141969375	0.209871	0.0264568	0.0070818	0.0220114
NC_037328.1:141976811:141976869	0.324402	0.0493918	0.00105189	0.00252874
NC_037328.1:141977622:141977657	0.376174	0.0619063	0.00080219	0.00178327
NC_037328.1:141977940:141977953	0.390042	0.0706391	0.00221657	0.00299082
NC_037328.1:141979656:141979717	0.407295	0.0968535	0.0028573	0.00270903
NC_037328.1:141979700:141979790	0.307047	0.0444342	0.00199578	0.00363193
NC_037328.1:141988043:141988080	0.346015	0.0543829	0.00101288	0.00217261
NC_037328.1:141990107:141990203	0.337606	0.0672351	0.0023125	0.00332014
NC_037328.1:141990166:141990238	0.289897	0.0423377	0.00144152	0.00329191
NC_037328.1:141990250:141990339	0.39715	0.0684684	0.000186482	0.00089571
NC_037328.1:141995014:141995051	0.337351	0.0417832	0.000215938	0.00116359
NC_037328.1:141995717:141995811	0.355377	0.0655535	0.00103061	0.00194253
NC_037328.1:141995770:141995870	0.209408	0.0245588	0.00254985	0.0122389
NC_037328.1:141998066:141998110	0.314116	0.0428614	0.000870175	0.0024018
NC_037328.1:141998109:141998228	0.391667	0.0538075	4.11e-05	0.000518811
NC_037328.1:142001877:142001905	0.228567	0.0225404	0.000515512	0.00485082
NC_037328.1:142022250:142022270	0.307381	0.0490479	0.00135342	0.00286318
NC_037328.1:142022322:142022346	0.474468	0.0907329	0.000640987	0.00142848
NC_037328.1:142023370:142023425	0.247899	0.0254956	0.000759355	0.00479423
NC_037328.1:142028581:142028637	0.397665	0.0685184	0.000800814	0.0017736
NC_037328.1:142028631:142028665	0.318169	0.041059	0.000720245	0.00231612
NC_037328.1:142028782:142028839	0.311262	0.0525597	0.00515258	0.00780499
NC_037328.1:142028937:142028976	0.400112	0.0614938	0.000207445	0.00106925
NC_037328.1:142031325:142031373	0.361043	0.0505952	6.97e-05	0.00068469
NC_037328.1:142031568:142031676	0.567723	0.0939857	1.04e-06	8.36e-05
NC_037328.1:142031657:142031709	0.428333	0.0925406	0.00467062	0.0042451
NC_037328.1:142031675:142031744	0.35067	0.0516492	0.0005216	0.00168826
NC_037328.1:142035374:142035442	0.274023	0.0375446	0.00216416	0.00461059
NC_037328.1:142035575:142035600	0.39232	0.0537068	2.44e-05	0.000420248
NC_037328.1:142036286:142036299	0.461902	0.114455	0.00217908	0.0022631
NC_037328.1:142036340:142036458	0.35929	0.0651215	0.000320182	0.00108526
NC_037328.1:142036576:142036637	0.400356	0.0710258	1.42e-05	0.000313547
NC_037328.1:142039905:142039914	0.204647	0.0313031	0.00236146	0.00627173
NC_037328.1:142061108:142061141	0.364676	0.0531422	0.00016204	0.000981987
NC_037328.1:142069043:142069088	0.239428	0.0443134	0.0120677	0.015789
NC_037328.1:142069723:142069837	0.264729	0.0256512	6.88e-05	0.00118648
NC_037328.1:142099699:142099732	0.235211	0.0313742	0.002444	0.0064421
NC_037328.1:142099922:142099972	0.366274	0.0500666	0.000350521	0.00141403
NC_037328.1:142099922:142100023	0.334655	0.0733334	0.00489092	0.00499697
NC_037328.1:142100002:142100126	0.276941	0.0463344	0.00604961	0.00949051
NC_037328.1:142104172:142104199	0.256935	0.0258352	0.000314432	0.00212407
NC_037328.1:142104371:142104472	0.221513	0.0569763	0.0274813	0.027199
NC_037328.1:142104595:142104630	0.453284	0.0680553	2.74e-05	0.000374715
NC_037328.1:142104781:142104823	0.344527	0.0495668	0.00101134	0.00239294
NC_037328.1:142115008:142115057	0.233519	0.0264235	0.00253192	0.00904382
NC_037328.1:142115618:142115658	0.240133	0.0269644	0.000314965	0.00212571
NC_037328.1:142137969:142138019	0.304345	0.0443205	0.0010347	0.00239376
NC_037328.1:142138003:142138074	0.322837	0.0447197	0.000890345	0.002169
NC_037328.1:142138248:142138258	0.342104	0.0406477	1.77e-05	0.000443257
NC_037328.1:142138982:142139039	0.380211	0.0567869	0.000180354	0.000929337
NC_037328.1:142139204:142139254	0.279201	0.0296191	0.000372782	0.00212006
NC_037328.1:142150557:142150640	0.231669	0.0273374	0.00210891	0.00779762
NC_037328.1:142151363:142151406	0.229935	0.026267	0.00304147	0.010533
NC_037328.1:142151571:142151597	0.29309	0.0360394	0.000990212	0.00328713
NC_037328.1:142200795:142200803	0.347301	0.0427941	0.000135395	0.000943324
NC_037328.1:142201581:142201645	0.284466	0.0344229	0.000763988	0.00266697
NC_037328.1:142201724:142201764	0.32798	0.0521534	0.000872994	0.00228763
NC_037328.1:142201976:142201993	0.366724	0.0551941	0.000606182	0.00164591
NC_037328.1:142202357:142202439	0.428631	0.0687561	7.67e-05	0.000628279
NC_037328.1:142202753:142202882	0.311052	0.0517848	0.0057305	0.00828316
NC_037328.1:142202933:142203049	0.216627	0.022227	0.00178503	0.0114296
NC_037328.1:142203615:142203724	0.454577	0.0729709	9.24e-05	0.000630463
NC_037328.1:142203689:142203774	0.311293	0.0586898	0.00471916	0.00571666
NC_037328.1:142203886:142203929	0.260679	0.0441296	0.00760343	0.0106356
NC_037328.1:142207313:142207391	0.327926	0.0512356	0.0024786	0.00438702
NC_037328.1:142207540:142207658	0.398683	0.0977839	0.00302891	0.00337776
NC_037328.1:142207672:142207748	0.397884	0.0594313	0.000303801	0.00101366
NC_037328.1:142207742:142207839	0.391445	0.071198	0.00154505	0.00251089
NC_037328.1:142207950:142208015	0.4175	0.132513	0.0137661	0.00748714
NC_037328.1:142207954:142207980	0.478446	0.0847904	0.00029397	0.0010609
NC_037328.1:142208934:142208977	0.233899	0.0265713	0.00254905	0.0107894
NC_037328.1:142209008:142209064	0.467833	0.109211	0.00215517	0.00248226
NC_037328.1:142209377:142209421	0.247219	0.0328632	0.00262973	0.00648389
NC_037328.1:142210341:142210368	0.332687	0.0524708	0.00123064	0.00281893
NC_037328.1:142210522:142210563	0.388152	0.0534928	0.000199946	0.000970055
NC_037328.1:142210522:142210612	0.287054	0.167134	0.0848105	0.033225
NC_037328.1:142210634:142210675	0.380154	0.140844	0.0335572	0.0133171
NC_037328.1:142219370:142219388	0.237354	0.0374791	0.00793983	0.0145651
NC_037328.1:142219718:142219748	0.21712	0.0219048	0.00177276	0.0129754
NC_037328.1:142308831:142308844	0.251678	0.0259082	0.000354807	0.00257076
NC_037328.1:142310179:142310220	0.276213	0.0313986	0.000544912	0.00233182
NC_037328.1:142310219:142310292	0.281317	0.0457549	0.00613359	0.00821857
NC_037328.1:142316226:142316289	0.354247	0.0655371	0.000861109	0.00176212
NC_037328.1:142316382:142316404	0.41214	0.0607918	8.37e-05	0.000602236
NC_037328.1:142316497:142316572	0.269432	0.0466329	0.0013958	0.00282898
NC_037328.1:142327284:142327320	0.228319	0.0266157	0.00117147	0.00497607
NC_037328.1:142381413:142381423	0.225589	0.0275083	0.00327923	0.0112155
NC_037328.1:142386790:142386816	0.220924	0.0319559	0.00407249	0.00970385
NC_037328.1:142386813:142386907	0.499227	0.0910298	5.94e-05	0.000524947
NC_037328.1:142387030:142387071	0.27044	0.0307597	9.18e-05	0.00105052
NC_037328.1:142416456:142416513	0.365784	0.0545259	0.000713529	0.00179342
NC_037328.1:142417145:142417236	0.438542	0.129718	0.0125058	0.00713303
NC_037328.1:142417208:142417288	0.393782	0.112159	0.00997032	0.00645818
NC_037328.1:142417287:142417399	0.398214	0.0623177	0.000658227	0.0016058
NC_037328.1:142421122:142421180	0.293009	0.0338032	0.000347279	0.00170375
NC_037328.1:142428325:142428389	0.325986	0.0554681	0.00305734	0.00441159
NC_037328.1:142436110:142436156	0.21531	0.0389425	0.00487123	0.00970391
NC_037328.1:142441049:142441149	0.220382	0.0471692	0.0382323	0.0427722
NC_037328.1:142441101:142441186	0.29465	0.0379111	0.00104696	0.00308274
NC_037328.1:142442309:142442336	0.252757	0.0269305	0.000328401	0.00217519
NC_037328.1:142448286:142448334	0.369678	0.0556707	0.000856114	0.00198353
NC_037328.1:142451125:142451238	-0.492515	0.106808	0.000125251	0.000683795
NC_037328.1:142453130:142453252	0.266759	0.184921	0.115934	0.0447704
NC_037328.1:142465380:142465429	-0.425333	0.0960003	9.06e-05	0.000598831
NC_037328.1:142509150:142509207	0.279849	0.0320576	0.000601588	0.00246622
NC_037328.1:142521474:142521495	-0.306762	0.0370121	0.000638212	0.00223309
NC_037328.1:142525736:142525815	-0.404023	0.0806034	0.000436591	0.00115728
NC_037328.1:142541434:142541445	0.208047	0.0217891	0.00123274	0.00884392
NC_037328.1:142542397:142542489	0.223256	0.0321518	0.0032582	0.00808337
NC_037328.1:142545985:142546026	0.203357	0.0234105	0.00683645	0.0424558
NC_037328.1:142546164:142546235	0.26585	0.043379	0.00615781	0.00837844
NC_037328.1:142559179:142559275	0.283541	0.0600244	0.00574365	0.00565809
NC_037328.1:142559260:142559351	0.237622	0.0351022	0.00120839	0.0035808
NC_037328.1:142559350:142559416	0.399349	0.092794	0.000154217	0.000758847
NC_037328.1:142560626:142560695	0.272822	0.0393488	0.00338406	0.006297
NC_037328.1:142560995:142561064	0.257804	0.0287052	0.00108792	0.00453585
NC_037328.1:142564040:142564079	0.205248	0.0205745	0.000893571	0.0103982
NC_037328.1:142565155:142565261	0.278406	0.0364382	0.00077025	0.00280433
NC_037328.1:142565987:142566072	0.326649	0.0337607	9.83e-06	0.000374715
NC_037328.1:142566351:142566418	0.308577	0.0425795	0.00139437	0.00322232
NC_037328.1:142566784:142566817	0.353692	0.0510037	0.00012866	0.000879247
NC_037328.1:142567012:142567024	0.26063	0.0296739	0.00104022	0.00404609
NC_037328.1:142567374:142567457	0.313625	0.0414649	0.00102045	0.00285469
NC_037328.1:142567435:142567513	0.483171	0.0874863	1.91e-05	0.000331251
NC_037328.1:142567984:142568105	0.217635	0.0534473	0.030692	0.0376167
NC_037328.1:142572152:142572234	0.36061	0.0611223	0.00195096	0.00265313
NC_037328.1:142572496:142572582	0.401684	0.0935388	0.00269666	0.00322839
NC_037328.1:142572658:142572729	0.414607	0.105881	0.0011618	0.00189368
NC_037328.1:142572862:142572991	0.28025	0.0624917	0.00837225	0.00861298
NC_037328.1:142573780:142573864	0.425977	0.0819587	0.00102531	0.001758
NC_037328.1:142573854:142573933	0.305843	0.0504278	0.00408114	0.00633486
NC_037328.1:142574480:142574577	0.383752	0.0863391	0.0019462	0.00261156
NC_037328.1:142574644:142574670	0.324467	0.0390552	0.00010573	0.000938217
NC_037328.1:142579208:142579301	0.217968	0.026592	0.00466739	0.0169809
NC_037328.1:142591177:142591252	-0.506765	0.0853851	3.69e-06	0.000172304
NC_037328.1:142608713:142608759	-0.304018	0.0413141	0.000166391	0.00109108
NC_037328.1:142608729:142608839	-0.293064	0.0538108	0.00669389	0.00797836
NC_037328.1:142617358:142617391	0.360688	0.0709162	0.00542376	0.00554862
NC_037328.1:142617854:142617951	0.438351	0.0712459	0.000141763	0.000766852
NC_037328.1:142617950:142618032	0.262079	0.0386535	0.00387115	0.00804023
NC_037328.1:142622657:142622689	-0.581486	0.101321	2.96e-07	4.66e-05
NC_037328.1:142625553:142625574	0.33344	0.104575	0.0049408	0.00426604
NC_037328.1:142625612:142625728	0.257365	0.0372006	0.00391381	0.00779926
NC_037328.1:142631581:142631679	0.313229	0.0393771	0.000523105	0.00186453
NC_037328.1:142655121:142655141	0.437538	0.0997138	0.000877498	0.00161519
NC_037328.1:142655177:142655241	0.20637	0.023142	0.000296543	0.00299684
NC_037328.1:142663850:142663885	-0.299356	0.0333619	0.000161699	0.00120257
NC_037328.1:142670264:142670287	0.237049	0.0281761	0.00329989	0.0107813
NC_037328.1:142673093:142673149	0.328746	0.0503386	0.00150012	0.00312619
NC_037328.1:142673682:142673788	0.38047	0.0757428	0.00189425	0.00285355
NC_037328.1:142673779:142673901	0.257438	0.0479988	0.012198	0.0157935
NC_037328.1:142674176:142674249	0.300299	0.1007	0.0210685	0.0151632
NC_037328.1:142674269:142674327	0.390442	0.0565539	0.000271248	0.00111437
NC_037328.1:142675191:142675231	0.275721	0.0435486	0.00563197	0.00830063
NC_037328.1:142695172:142695214	-0.388189	0.0664861	0.00144254	0.0024851
NC_037328.1:142695209:142695260	-0.51291	0.0835769	1.69e-05	0.000335048
NC_037328.1:142696101:142696144	0.266746	0.0490354	0.010703	0.0135565
NC_037328.1:142697705:142697802	0.288495	0.0302002	0.000102134	0.00110202
NC_037328.1:142697862:142697899	0.291285	0.0627407	0.0142445	0.0175757
NC_037328.1:142707246:142707299	0.206406	0.0207107	0.00182701	0.0192964
NC_037328.1:142707614:142707699	0.41424	0.0803774	0.000722517	0.00146601
NC_037328.1:142707719:142707783	0.484808	0.142101	0.00121024	0.00146963
NC_037328.1:142708387:142708438	0.324861	0.0524452	0.00181973	0.00331703
NC_037328.1:142708425:142708487	0.421756	0.0751109	0.00133895	0.0022633
NC_037328.1:142715840:142715873	0.26934	0.0581156	0.0167991	0.0148553
NC_037328.1:142715907:142715940	0.365219	0.0531367	0.000469405	0.00151929
NC_037328.1:142717102:142717180	0.214696	0.0199983	0.00120994	0.0134456
NC_037328.1:142717347:142717436	0.284761	0.0386859	0.00227502	0.00532279
NC_037328.1:142736430:142736449	-0.219418	0.0221219	0.00156763	0.0102553
NC_037328.1:142737381:142737440	-0.509698	0.098787	0.000176446	0.000700036
NC_037328.1:142742992:142743121	-0.401164	0.0917008	0.00769895	0.00641251
NC_037328.1:142743036:142743093	-0.365965	0.0576178	0.00160502	0.00267951
NC_037328.1:142743201:142743303	-0.376449	0.0459912	2.32e-05	0.000430742
NC_037328.1:142743432:142743489	-0.315058	0.0511553	0.00524519	0.00771063
NC_037328.1:142750498:142750574	-0.559987	0.0940797	4.45e-09	6.24e-06
NC_037328.1:142750573:142750651	-0.594196	0.136388	3.22e-05	0.000324852
NC_037328.1:142750624:142750736	-0.548359	0.117043	1.86e-06	9.47e-05
NC_037328.1:142751944:142751996	-0.258419	0.0355816	0.000731953	0.00265888
NC_037328.1:142752076:142752156	-0.387729	0.0551672	0.00029243	0.00115216
NC_037328.1:142800459:142800478	0.24043	0.0296205	0.000140301	0.00127579
NC_037328.1:142800696:142800755	0.204661	0.0245106	0.00801853	0.0343127
NC_037328.1:142823623:142823714	0.298812	0.0803917	0.0260448	0.0181117
NC_037328.1:142823659:142823714	0.23978	0.0330525	0.00579104	0.0124792
NC_037328.1:142825694:142825749	0.363655	0.0479818	0.0002039	0.00107868
NC_037328.1:142825721:142825819	0.231581	0.0277124	0.00494053	0.0152224
NC_037328.1:142826417:142826519	0.419716	0.0795913	0.00148314	0.00215102
NC_037328.1:142826482:142826497	0.21901	0.0423354	0.014656	0.021501
NC_037328.1:142828576:142828647	0.318065	0.0467417	0.00163739	0.00313123
NC_037328.1:142828769:142828819	0.271353	0.0350383	0.0028186	0.00663436
NC_037328.1:142829546:142829621	0.235056	0.0289351	0.00300258	0.00996001
NC_037328.1:142834352:142834454	-0.540044	0.121316	0.000398746	0.0009676
NC_037328.1:142834453:142834550	-0.560584	0.126745	0.000421054	0.000905439
NC_037328.1:142834750:142834820	-0.299154	0.0467475	0.00101925	0.0025314
NC_037328.1:142837969:142838053	-0.499945	0.0908705	0.000151931	0.000750252
NC_037328.1:142842445:142842469	-0.444818	0.0733156	0.000170554	0.000802645
NC_037328.1:142847760:142847824	-0.429688	0.0913809	0.00139733	0.00216015
NC_037328.1:142847817:142847827	-0.45538	0.0912484	0.0013955	0.00215816
NC_037328.1:142856810:142856877	0.215833	0.0242735	0.00151983	0.00815372
NC_037328.1:142856847:142856919	0.22999	0.052046	0.0368467	0.0447593
NC_037328.1:142865172:142865209	-0.480714	0.0920227	0.000661531	0.00145031
NC_037328.1:142865276:142865306	-0.535454	0.0858881	2.9e-06	0.000156786
NC_037328.1:142865289:142865404	-0.391463	0.0746038	0.00212998	0.002846
NC_037328.1:142865557:142865637	-0.450451	0.080182	0.000460445	0.00118176
NC_037328.1:142865618:142865652	-0.463593	0.0724656	7.98e-05	0.000606061
NC_037328.1:142885255:142885311	0.273368	0.06165	0.0249252	0.0283582
NC_037328.1:142889214:142889333	-0.590037	0.126824	2.38e-07	3.54e-05
NC_037328.1:142889510:142889570	-0.499332	0.0914737	8.22e-05	0.000580867
NC_037328.1:142897439:142897511	0.262582	0.0245082	0.000100404	0.00140239
NC_037328.1:142915866:142915889	-0.455239	0.0733214	0.00015287	0.00076646
NC_037328.1:142915866:142915961	-0.422917	0.114402	0.0138658	0.00733336
NC_037328.1:142916049:142916150	-0.410472	0.0736073	0.00128089	0.00214771
NC_037328.1:142920780:142920857	-0.451753	0.0692193	0.000151755	0.000789391
NC_037328.1:142937390:142937472	0.215151	0.02372	0.00286346	0.0135237
NC_037328.1:142940865:142940999	0.246473	0.0237551	1.4e-05	0.000605234
NC_037328.1:142941144:142941257	0.336311	0.0490596	0.000890101	0.00222024
NC_037328.1:142941279:142941313	0.416166	0.0841198	0.00160228	0.00260736
NC_037328.1:142952547:142952629	0.254015	0.0355608	0.00527601	0.0116778
NC_037328.1:142953706:142953741	-0.388791	0.071331	0.00152357	0.00248969
NC_037328.1:142953841:142953946	-0.448874	0.0775086	0.000339354	0.00113875
NC_037328.1:142954963:142955086	-0.369314	0.11219	0.00331602	0.0029789
NC_037328.1:142955003:142955026	-0.558872	0.0928645	1.38e-06	9.42e-05
NC_037328.1:142955085:142955199	-0.28186	0.0461614	0.00410862	0.00662795
NC_037328.1:142958259:142958284	0.212303	0.0194379	0.000688931	0.008389
NC_037328.1:142987467:142987545	0.276358	0.0321696	0.000305337	0.00168738
NC_037328.1:142987657:142987703	0.390029	0.0531787	0.000133858	0.000905297
NC_037328.1:142988369:142988414	0.36114	0.0494466	0.000309642	0.00131079
NC_037328.1:142988612:142988651	0.393022	0.0552031	0.000224849	0.00102269
NC_037328.1:142988676:142988730	0.415539	0.0934829	0.00243771	0.00287142
NC_037328.1:142988723:142988780	0.445129	0.0869517	6.82e-05	0.000549215
NC_037328.1:142988779:142988881	0.544324	0.112598	0.000466233	0.00105338
NC_037328.1:142988874:142988969	0.38379	0.0789685	0.00230021	0.00271433
NC_037328.1:142989066:142989145	0.335774	0.0607023	0.00174628	0.00247833
NC_037328.1:143000087:143000110	-0.505108	0.0999919	0.000221115	0.000855431
NC_037328.1:143002587:143002622	-0.469719	0.0790078	0.000163521	0.000755932
NC_037328.1:143002768:143002813	-0.301536	0.0342806	0.000226439	0.00139211
NC_037328.1:143002915:143002981	-0.409566	0.0818671	0.00124288	0.00190059
NC_037328.1:143003669:143003731	0.276457	0.0306773	0.000660547	0.00299009
NC_037328.1:143003831:143003889	0.377917	0.059457	0.000633065	0.0014316
NC_037328.1:143007713:143007749	0.32083	0.0453613	0.00167892	0.00328437
NC_037328.1:143008252:143008290	0.204582	0.0208744	0.00248387	0.025537
NC_037328.1:143014552:143014590	0.40012	0.065292	0.000294532	0.00108584
NC_037328.1:143014760:143014823	0.362576	0.0408747	7.73e-06	0.000306104
NC_037328.1:143014807:143014848	0.466667	0.13394	0.0102937	0.00515814
NC_037328.1:143028421:143028472	-0.400467	0.0573924	1.54e-05	0.000338023
NC_037328.1:143060338:143060355	0.23836	0.0256567	0.00117907	0.00652465
NC_037328.1:143067506:143067565	-0.5275	0.0994454	7.18e-05	0.000547154
NC_037328.1:143077733:143077789	0.201516	0.0302685	0.0149247	0.0376937
NC_037328.1:143077999:143078043	0.219354	0.0234734	0.000800387	0.00598485
NC_037328.1:143079889:143079908	-0.264106	0.0343318	0.000129673	0.00105909
NC_037328.1:143083640:143083741	0.335233	0.056983	0.00317286	0.00452717
NC_037328.1:143092655:143092773	-0.410382	0.0660736	0.000508318	0.00134765
NC_037328.1:143092708:143092773	-0.479494	0.0764033	0.00011545	0.00071862
NC_037328.1:143092888:143092963	-0.417359	0.0700515	0.000299511	0.00103723
NC_037328.1:143092935:143092998	-0.309539	0.0789794	0.00905274	0.00737224
NC_037328.1:143098805:143098869	0.271428	0.0446351	0.00695507	0.00910758
NC_037328.1:143098915:143098937	0.277661	0.0601219	0.0100019	0.00854744
NC_037328.1:143115864:143115883	-0.362541	0.0570152	0.00162566	0.00273284
NC_037328.1:143129787:143129887	-0.452688	0.103061	2.21e-05	0.000321233
NC_037328.1:143132118:143132157	0.280731	0.0359445	0.000745596	0.00268859
NC_037328.1:143134670:143134708	0.228364	0.0251516	0.000524643	0.0036348
NC_037328.1:143141117:143141152	0.392541	0.0694602	0.0014107	0.00231892
NC_037328.1:143146028:143146051	-0.376403	0.0565192	0.000440901	0.0013194
NC_037328.1:143164825:143164876	0.304162	0.0418635	0.00116597	0.00296896
NC_037328.1:143195863:143195919	0.3103	0.0474072	0.00323525	0.00525731
NC_037328.1:143197895:143197931	0.407085	0.0540646	7.33e-07	8.63e-05
NC_037328.1:143206619:143206662	0.221323	0.0251195	0.00243735	0.0117805
NC_037328.1:143206874:143206945	0.323955	0.0444276	0.000939541	0.00236596
NC_037328.1:143211456:143211525	0.314195	0.0414134	9.98e-05	0.000875195
NC_037328.1:143228326:143228342	0.218962	0.0290734	0.00105256	0.00443245
NC_037328.1:143228658:143228706	0.313453	0.0433423	0.000485317	0.00164469
NC_037328.1:143243386:143243413	0.249356	0.0297118	0.00146534	0.0051858
NC_037328.1:143249347:143249405	0.20087	0.0214543	0.00248114	0.0166577
NC_037328.1:143249404:143249455	0.341189	0.0975777	0.0165427	0.0120572
NC_037328.1:143272198:143272277	0.327667	0.0426732	0.000619674	0.00198202
NC_037328.1:143302170:143302232	0.310757	0.0301586	1.14e-09	6.38e-06
NC_037328.1:143325015:143325090	-0.290434	0.0421682	0.00440846	0.00739666
NC_037328.1:143325211:143325329	-0.402628	0.060203	0.000440056	0.00118352
NC_037328.1:143325328:143325441	-0.372155	0.0542037	0.000310415	0.00118522
NC_037328.1:143325440:143325537	-0.302529	0.0490241	0.00638407	0.00917851
NC_037328.1:143325536:143325648	-0.496561	0.0946111	0.000293286	0.000931724
NC_037328.1:143329533:143329573	-0.268284	0.068432	0.032981	0.0283287
NC_037328.1:143329572:143329663	-0.435237	0.0587117	2.42e-05	0.000390181
NC_037328.1:143330628:143330652	0.213681	0.0206881	0.00166454	0.0177588
NC_037328.1:143331631:143331651	-0.332028	0.0419388	0.000201631	0.00115375
NC_037328.1:143334494:143334589	0.297733	0.0542519	0.00182943	0.00311722
NC_037328.1:143334542:143334611	0.350719	0.0510575	0.000215885	0.00110077
NC_037328.1:143335467:143335504	0.364048	0.0565542	0.000933645	0.00207959
NC_037328.1:143335503:143335564	0.303918	0.0603661	0.00378486	0.00409446
NC_037328.1:143345369:143345396	0.294149	0.0411873	0.000909171	0.00265532
NC_037328.1:143346533:143346571	-0.392143	0.172582	0.0111096	0.00633357
NC_037328.1:143390118:143390144	-0.287189	0.0330533	0.000253265	0.00148423
NC_037328.1:143396200:143396214	-0.362736	0.066914	2.79e-05	0.000421566
NC_037328.1:143403101:143403165	-0.40133	0.0977298	0.00384685	0.00397056
NC_037328.1:143403158:143403165	-0.474721	0.0840531	0.000262684	0.00102281
NC_037328.1:143403158:143403270	-0.428558	0.0843539	0.00221714	0.00312523
NC_037328.1:143412870:143412883	0.258974	0.0309527	0.000216792	0.00141847
NC_037328.1:143412910:143412945	0.294938	0.0653072	0.0115571	0.0112323
NC_037328.1:143418085:143418124	0.268836	0.0356082	0.00171752	0.00468893
NC_037328.1:143421670:143421789	0.506667	0.132783	0.00536631	0.00327873
NC_037328.1:143421699:143421775	0.345828	0.0429284	0.000131606	0.000932146
NC_037328.1:143421774:143421892	0.381572	0.122389	0.00862554	0.00533176
NC_037328.1:143443384:143443403	0.236497	0.0265273	0.000628987	0.00323843
NC_037328.1:143449337:143449358	0.372342	0.0462962	5.51e-05	0.000638549
NC_037328.1:143454065:143454152	-0.374462	0.0607257	0.000732122	0.00153758
NC_037328.1:143456512:143456549	0.232771	0.0283018	0.0044576	0.013923
NC_037328.1:143462266:143462279	0.2997	0.0316762	3.57e-05	0.000650767
NC_037328.1:143470416:143470449	-0.388091	0.0755975	0.00236966	0.00321778
NC_037328.1:143479730:143479760	0.216858	0.0209603	0.00128249	0.0141284
NC_037328.1:143481646:143481695	0.366447	0.0487249	0.000186063	0.00101219
NC_037328.1:143497690:143497817	-0.307163	0.0545944	0.00767127	0.00889889
NC_037328.1:143497956:143498057	-0.340514	0.0450119	0.000683075	0.00191979
NC_037328.1:143498009:143498124	-0.476277	0.125609	0.00745492	0.0045005
NC_037328.1:143514924:143514991	0.214453	0.0271442	0.00375064	0.0125682
NC_037328.1:143515428:143515443	0.302967	0.0579405	0.00767639	0.00771225
NC_037328.1:143515519:143515542	0.326191	0.039535	0.000210728	0.00120151
NC_037328.1:143518923:143518990	0.232287	0.0320388	0.00770194	0.0167973
NC_037328.1:143518971:143519015	0.363388	0.0559474	0.000467833	0.00135995
NC_037328.1:143519112:143519144	0.245046	0.0272197	0.00171799	0.00780219
NC_037328.1:143521359:143521432	0.317052	0.0511338	0.0012744	0.00281966
NC_037328.1:143521397:143521492	0.514129	0.0875658	1.25e-06	9.69e-05
NC_037328.1:143521491:143521589	0.295653	0.034987	0.000438176	0.00193322
NC_037328.1:143521746:143521842	0.25437	0.0457156	0.00768118	0.00988271
NC_037328.1:143539657:143539753	0.338071	0.0681975	0.006605	0.00577147
NC_037328.1:143539846:143539936	0.413888	0.0714737	0.000259396	0.00097142
NC_037328.1:143540014:143540044	0.504031	0.133825	0.00179767	0.00195588
NC_037328.1:143569657:143569700	0.217476	0.0194659	0.000310671	0.00472641
NC_037328.1:143570681:143570753	0.466604	0.0959387	0.0011797	0.0019675
NC_037328.1:143570747:143570816	0.457037	0.0805791	0.000294054	0.000964346
NC_037328.1:143570969:143571062	0.402239	0.135756	0.00822551	0.00505745
NC_037328.1:143571079:143571141	0.346099	0.0531347	0.00109184	0.00261189
NC_037328.1:143571201:143571305	0.34006	0.0596339	0.000414658	0.00116834
NC_037328.1:143571842:143571865	0.301642	0.0433028	0.00178356	0.0033693
NC_037328.1:143581672:143581752	0.34996	0.0460542	0.000232568	0.00109525
NC_037328.1:143581717:143581798	0.313972	0.0449689	0.000828353	0.00208478
NC_037328.1:143582034:143582115	0.344357	0.0552577	0.000535161	0.00147321
NC_037328.1:143606148:143606241	0.252947	0.0231828	2.12e-05	0.000792858
NC_037328.1:143608496:143608514	0.209036	0.0240942	0.00675667	0.0292231
NC_037328.1:143609103:143609162	0.319064	0.0464186	0.00172758	0.00324802
NC_037328.1:143612449:143612557	-0.371841	0.0626763	0.000530886	0.00165386
NC_037328.1:143612556:143612635	-0.202876	0.0213785	0.00548532	0.0329778
NC_037328.1:143615989:143616064	-0.558623	0.0914553	6.93e-06	0.000209651
NC_037328.1:143624312:143624349	0.3512	0.0524957	0.000421568	0.00143984
NC_037328.1:143624339:143624426	0.305336	0.100535	0.0281905	0.0192029
NC_037328.1:143624425:143624484	0.298062	0.0965219	0.0336664	0.0225544
NC_037328.1:143624811:143624867	0.25849	0.0377356	0.0060731	0.010294
NC_037328.1:143624854:143624882	0.208923	0.0183031	0.000878225	0.0102503
NC_037328.1:143626379:143626391	0.248474	0.0271823	0.00125994	0.00524695
NC_037328.1:143626508:143626535	0.405472	0.0757136	0.000661146	0.0014685
NC_037328.1:143626746:143626788	0.44582	0.076578	5.99e-05	0.000531292
NC_037328.1:143627164:143627196	0.361944	0.139748	0.0231054	0.0114615
NC_037328.1:143663866:143663877	0.333931	0.0435244	0.000286079	0.00121472
NC_037328.1:143671402:143671459	0.258465	0.0310591	0.0021532	0.00586614
NC_037328.1:143671458:143671520	0.512917	0.114872	0.00171577	0.00197976
NC_037328.1:143673386:143673400	0.373392	0.0498895	0.000197987	0.00108076
NC_037328.1:143684965:143685013	0.360476	0.0491771	0.000231943	0.00111941
NC_037328.1:143684997:143685057	0.250489	0.0374531	0.00566672	0.00971563
NC_037328.1:143686854:143686951	0.468957	0.0904656	0.00104407	0.00183072
NC_037328.1:143686950:143686959	0.415918	0.070939	2e-05	0.000351291
NC_037328.1:143699619:143699686	0.28528	0.122124	0.0521752	0.0258013
NC_037328.1:143699655:143699725	0.384659	0.0888023	0.0101573	0.00846379
NC_037328.1:143699707:143699760	0.267235	0.0346507	0.00173685	0.00469751
NC_037328.1:143699707:143699835	0.424423	0.0855291	0.00125271	0.00220215
NC_037328.1:143700976:143701006	0.318189	0.0396368	5.9e-05	0.000697191
NC_037328.1:143701100:143701199	0.362116	0.0708573	0.00265442	0.00316325
NC_037328.1:143701238:143701306	0.397997	0.0629924	0.00021167	0.000941209
NC_037328.1:143703722:143703759	0.23332	0.0311125	0.00679315	0.0149814
NC_037328.1:143710467:143710554	0.380692	0.0559215	0.000104868	0.000742846
NC_037328.1:143710544:143710594	0.358189	0.0574909	0.0012172	0.00219017
NC_037328.1:143722322:143722438	-0.326268	0.0464861	0.00167734	0.00324801
NC_037328.1:143722557:143722599	-0.297536	0.0378492	0.000998948	0.00302464
NC_037328.1:143722607:143722681	-0.433578	0.105648	0.00720171	0.0062273
NC_037328.1:143724392:143724484	-0.203937	0.0308138	0.0145273	0.0299181
NC_037328.1:143724696:143724723	-0.364786	0.040902	6.72e-06	0.000297432
NC_037328.1:143725148:143725207	-0.48513	0.114045	0.00357353	0.00306268
NC_037328.1:143725216:143725236	-0.630491	0.117634	6.64e-07	5.34e-05
NC_037328.1:143725834:143725859	-0.526317	0.0996118	0.000175966	0.000783965
NC_037328.1:143726310:143726347	-0.628123	0.129784	9.31e-06	0.000203492
NC_037328.1:143740302:143740320	0.322993	0.0398352	0.00011032	0.000901491
NC_037328.1:143741124:143741161	0.202584	0.0255107	0.00844203	0.0360305
NC_037328.1:143742000:143742046	0.30017	0.0402362	0.00180205	0.0040835
NC_037328.1:143742021:143742078	0.305417	0.060265	0.0110577	0.00949956
NC_037328.1:143746837:143746867	0.271248	0.0235815	6.08e-06	0.000488658
NC_037328.1:143755392:143755408	0.222748	0.0227051	0.00169706	0.0115384
NC_037328.1:143755457:143755521	0.281305	0.0539512	0.00701731	0.00827571
NC_037328.1:143759814:143759837	-0.280922	0.105493	0.0293933	0.0178702
NC_037328.1:143759941:143760050	-0.345553	0.0514496	0.00101052	0.00244273
NC_037328.1:143771552:143771584	0.440427	0.0765086	0.000444772	0.0012153
NC_037328.1:143771583:143771687	0.382265	0.0717494	0.0019783	0.00271669
NC_037328.1:143781879:143781896	0.217535	0.0211437	0.000913667	0.00696156
NC_037328.1:143785416:143785460	0.355213	0.0477523	0.000219386	0.00110112
NC_037328.1:143785617:143785648	0.370514	0.0488506	8.79e-05	0.000738987
NC_037328.1:143786016:143786100	0.336482	0.0582212	0.0029903	0.00386191
NC_037328.1:143786178:143786229	0.569503	0.108316	8.53e-06	0.000216135
NC_037328.1:143786318:143786355	0.434094	0.0637894	0.000126486	0.000760083
NC_037328.1:143786318:143786441	0.621878	0.128108	3.47e-07	3.79e-05
NC_037328.1:143786556:143786593	0.313305	0.0366979	0.000351899	0.00161569
NC_037328.1:143787038:143787128	0.402555	0.0566199	0.000179691	0.000893534
NC_037328.1:143787249:143787338	0.265453	0.0364701	0.00426073	0.00769831
NC_037328.1:143788547:143788666	0.493697	0.108898	0.00141736	0.00195758
NC_037328.1:143788640:143788703	0.468786	0.0753735	9.62e-05	0.000637174
NC_037328.1:143788772:143788840	0.355198	0.0554962	0.0010201	0.00218372
NC_037328.1:143788983:143789095	0.546806	0.175164	0.00136007	0.0015993
NC_037328.1:143789053:143789095	0.37197	0.049284	7.39e-05	0.000691157
NC_037328.1:143789077:143789180	0.347229	0.0610245	0.00158429	0.00238415
NC_037328.1:143790540:143790593	0.357543	0.0422408	3.27e-05	0.000536655
NC_037328.1:143791354:143791442	0.352339	0.0564665	0.000322095	0.00114038
NC_037328.1:143791433:143791487	0.41981	0.070711	0.000557512	0.00132129
NC_037328.1:143791554:143791569	0.337337	0.0536218	0.000357356	0.00126486
NC_037328.1:143791568:143791645	0.516463	0.0867358	3.94e-05	0.000444607
NC_037328.1:143793968:143794044	0.24723	0.0348008	0.00297467	0.0070439
NC_037328.1:143794043:143794101	0.344844	0.0685654	0.00457165	0.00441509
NC_037328.1:143794624:143794657	0.318763	0.040569	0.000734847	0.00233465
NC_037328.1:143795113:143795169	0.206366	0.0240725	0.00549606	0.0247867
NC_037328.1:143795113:143795188	0.382738	0.0822276	0.0074192	0.00764202
NC_037328.1:143795218:143795297	0.2619	0.0446769	0.00323437	0.00502366
NC_037328.1:143795296:143795392	0.297642	0.0380877	0.000726191	0.00233617
NC_037328.1:143795998:143796097	0.280249	0.045396	0.00489632	0.00687229
NC_037328.1:143796062:143796113	0.441251	0.0743239	0.000192532	0.000845781
NC_037328.1:143796197:143796252	0.380203	0.0689773	0.000694005	0.00157532
NC_037328.1:143796652:143796725	0.405748	0.0948366	8.67e-05	0.000607293
NC_037328.1:143796707:143796794	0.460371	0.0905857	0.00067355	0.00145651
NC_037328.1:143796848:143796938	0.345099	0.0567378	0.00126464	0.00247773
NC_037328.1:143796905:143796991	0.382753	0.0624368	0.00102314	0.00237632
NC_037328.1:143797053:143797094	0.472589	0.0893769	0.000345571	0.00106453
NC_037328.1:143797295:143797322	0.460492	0.0715963	4.95e-05	0.000512158
NC_037328.1:143797444:143797532	0.497192	0.109289	0.00102543	0.00164361
NC_037328.1:143797531:143797566	0.392299	0.0653625	0.000873751	0.0017883
NC_037328.1:143797641:143797691	0.347501	0.0498341	0.000697986	0.00199982
NC_037328.1:143797798:143797826	0.237245	0.0287316	0.00199129	0.00714161
NC_037328.1:143798131:143798168	0.363864	0.0724601	0.00705703	0.00658374
NC_037328.1:143798159:143798187	0.273695	0.0304243	0.000678847	0.00304299
NC_037328.1:143798432:143798517	0.200476	0.0208255	0.00226863	0.0235008
NC_037328.1:143799513:143799535	0.274707	0.0305903	0.000500463	0.00251368
NC_037328.1:143803781:143803790	0.292818	0.0333564	0.000395067	0.00187378
NC_037328.1:143804675:143804688	0.34682	0.0401207	0.000102525	0.00087517
NC_037328.1:143806767:143806798	0.309022	0.0424056	0.000991905	0.00260017
NC_037328.1:143806850:143806867	0.343946	0.0644056	0.00407859	0.00466505
NC_037328.1:143807109:143807164	0.44315	0.120333	0.00298603	0.00260646
NC_037328.1:143807163:143807224	0.368016	0.0542191	0.000756735	0.00185104
NC_037328.1:143807310:143807378	0.522876	0.0974688	2.46e-05	0.000321233
NC_037328.1:143807457:143807524	0.266174	0.039423	0.00228955	0.00483299
NC_037328.1:143807837:143807853	0.359921	0.0556972	0.000942215	0.00209007
NC_037328.1:143807950:143807995	0.282053	0.0306836	0.000499766	0.0025117
NC_037328.1:143809502:143809575	0.224673	0.0265186	0.002201	0.00807025
NC_037328.1:143810076:143810169	0.228677	0.0696058	0.0590162	0.0438665
NC_037328.1:143810127:143810196	0.327738	0.0524458	0.00117093	0.00272897
NC_037328.1:143810163:143810221	0.217688	0.028153	0.00583691	0.0176837
NC_037328.1:143810508:143810581	0.405148	0.0527193	1.26e-05	0.000355768
NC_037328.1:143810625:143810740	0.25988	0.0402396	0.00631203	0.0107136
NC_037328.1:143811188:143811208	0.268947	0.0371027	0.00438891	0.00855458
NC_037328.1:143811340:143811384	0.224996	0.0238162	0.00175038	0.00893973
NC_037328.1:143812787:143812860	0.282268	0.0537685	0.00296526	0.00431512
NC_037328.1:143812827:143812942	0.345427	0.0678441	0.00571906	0.00519004
NC_037328.1:143813042:143813055	0.330179	0.0453148	0.000258279	0.00115307
NC_037328.1:143813606:143813644	0.325268	0.0969086	0.0322547	0.0171264
NC_037328.1:143813639:143813671	0.384513	0.0462047	7.35e-06	0.00026885
NC_037328.1:143823351:143823414	0.369568	0.0707509	0.00101896	0.00180068
NC_037328.1:143849000:143849044	0.294304	0.0324575	0.000194191	0.00130132
NC_037328.1:143853010:143853023	-0.357254	0.0670175	0.00483652	0.00556978
NC_037328.1:143854093:143854179	-0.350965	0.0635943	0.00130864	0.00233971
NC_037328.1:143861863:143861908	-0.39657	0.0523139	3.37e-05	0.000525381
NC_037328.1:143864013:143864049	0.216913	0.0195413	0.000752761	0.00901713
NC_037328.1:143864090:143864159	0.252018	0.0434299	0.00486965	0.00695267
NC_037328.1:143876606:143876644	0.346466	0.0515501	0.000177242	0.00100707
NC_037328.1:143876878:143876922	0.31787	0.0493173	0.000902551	0.00223929
NC_037328.1:143881022:143881036	0.22326	0.0255624	0.00312548	0.0145867
NC_037328.1:143888596:143888636	0.389421	0.0550981	0.000134327	0.000821568
NC_037328.1:143888662:143888676	0.278337	0.056766	0.0125104	0.0134399
NC_037328.1:143889840:143889851	0.234056	0.0241509	0.00117448	0.00650502
NC_037328.1:143893620:143893724	0.341189	0.0550394	0.0013728	0.00260066
NC_037328.1:143893820:143893903	0.295056	0.0394242	0.000798492	0.0024136
NC_037328.1:143894022:143894082	0.269092	0.0423794	0.00103297	0.00275191
NC_037328.1:143935263:143935292	0.222884	0.0479927	0.0203966	0.0245168
NC_037328.1:143943821:143943902	-0.377667	0.0816402	0.00223257	0.00266465
NC_037328.1:143944036:143944163	-0.349087	0.0867085	0.00588191	0.00556782
NC_037328.1:143944308:143944390	-0.2145	0.038851	0.00767567	0.0142569
NC_037328.1:143949201:143949257	0.315158	0.0404364	0.000716629	0.00230066
NC_037328.1:143949414:143949481	0.279342	0.0295081	0.000115972	0.00116833
NC_037328.1:143951975:143952041	0.252167	0.0388502	0.00339707	0.00714496
NC_037328.1:143957643:143957735	0.369678	0.0584301	0.000701088	0.00161734
NC_037328.1:143957847:143957890	0.386853	0.0635488	0.00101487	0.0020284
NC_037328.1:143958094:143958111	0.237696	0.0255924	0.00110063	0.00618416
NC_037328.1:143965899:143965938	0.26857	0.0286884	0.000131197	0.00130984
NC_037328.1:143974277:143974336	-0.511957	0.0842066	8.93e-06	0.000260112
NC_037328.1:143979938:143980023	0.340596	0.0609102	0.0010075	0.0018503
NC_037328.1:143983894:143983914	0.381864	0.067719	0.00150875	0.0025348
NC_037328.1:143983913:143983973	0.238606	0.0550516	0.0453944	0.0436595
NC_037328.1:143984799:143984843	0.360039	0.0812623	0.0110653	0.00832636
NC_037328.1:143984842:143984945	0.450338	0.102099	0.00327431	0.00350199
NC_037328.1:143984924:143984945	0.425128	0.0802448	0.00123077	0.00189047
NC_037328.1:143985130:143985170	0.573638	0.121281	7.69e-05	0.000511124
NC_037328.1:143985245:143985330	0.352699	0.0516037	0.000884425	0.00226065
NC_037328.1:143985434:143985503	0.519945	0.11582	4.09e-05	0.000396056
NC_037328.1:143985638:143985702	0.372898	0.063439	0.000694577	0.00165114
NC_037328.1:143985974:143986057	0.393429	0.0697293	0.000587222	0.00135759
NC_037328.1:143986052:143986071	0.260802	0.035899	0.00403048	0.00932969
NC_037328.1:143988289:143988318	-0.400799	0.0653868	2e-06	0.000127197
NC_037328.1:143988464:143988530	-0.340568	0.0536948	6.53e-05	0.000619017
NC_037328.1:144002260:144002290	-0.272646	0.0295249	0.000343919	0.00202817
NC_037328.1:144002274:144002386	-0.47654	0.0752204	1.55e-05	0.000325663
NC_037328.1:144011976:144012030	-0.423224	0.0703973	0.000193875	0.000861634
NC_037328.1:144015495:144015516	0.212408	0.0259512	0.00293715	0.0102302
NC_037328.1:144015547:144015574	0.231304	0.0375451	0.0104836	0.0164284
NC_037328.1:144015565:144015633	0.394685	0.0894274	0.00499962	0.00490516
NC_037328.1:144017081:144017189	0.245248	0.02372	0.000173218	0.00185916
NC_037328.1:144060099:144060217	0.354005	0.0634317	6.53e-05	0.000661931
NC_037328.1:144080082:144080156	0.2719	0.0292629	0.000526354	0.00279673
NC_037328.1:144083860:144083886	-0.457511	0.0819148	0.00022922	0.000870475
NC_037328.1:144083860:144083930	-0.577921	0.158218	3.82e-05	0.000357482
NC_037328.1:144089092:144089159	-0.232917	0.0851333	0.0258291	0.0215726
NC_037328.1:144089120:144089159	-0.225336	0.0175732	1.68e-06	0.0003673
NC_037328.1:144090973:144091007	-0.475876	0.0848043	0.00020107	0.000899082
NC_037328.1:144095730:144095802	-0.549359	0.114006	0.000402344	0.000917158
NC_037328.1:144095799:144095878	-0.506139	0.0895276	7.82e-05	0.000580954
NC_037328.1:144095970:144096072	-0.564377	0.124343	0.000209613	0.000659559
NC_037328.1:144097417:144097507	-0.465918	0.0743277	9.89e-05	0.000646084
NC_037328.1:144098865:144098910	-0.505802	0.0995281	0.000108758	0.000582225
NC_037328.1:144112658:144112710	0.299536	0.0336578	0.000140636	0.00112189
NC_037328.1:144114206:144114282	0.232733	0.0220951	0.000449949	0.00395332
NC_037328.1:144114206:144114314	0.226562	0.0576309	0.0578311	0.0496079
NC_037328.1:144124116:144124134	0.274893	0.0310826	0.000831965	0.0030169
NC_037328.1:144125351:144125371	-0.475783	0.0854968	0.000118077	0.000720804
NC_037328.1:144125437:144125458	-0.478501	0.0891895	0.000522288	0.00128634
NC_037328.1:144137942:144137985	0.282396	0.0307714	0.000340855	0.00202538
NC_037328.1:144138102:144138146	0.278866	0.0349556	0.0017982	0.00507372
NC_037328.1:144160486:144160577	-0.256255	0.0326156	0.00327014	0.0076931
NC_037328.1:144165828:144165844	-0.353464	0.0494202	0.000479386	0.00158779
NC_037328.1:144165889:144165917	-0.506541	0.0997699	0.00040444	0.00111001
NC_037328.1:144167692:144167728	0.360086	0.0590258	0.00052344	0.00144394
NC_037328.1:144168279:144168318	0.382694	0.0759817	0.00351055	0.00419672
NC_037328.1:144168375:144168388	0.295893	0.0374994	0.000809251	0.00241936
NC_037328.1:144168568:144168632	0.247976	0.0274327	0.00112497	0.00482994
NC_037328.1:144170944:144171047	0.360572	0.0492615	0.000100889	0.00079732
NC_037328.1:144171115:144171169	0.441522	0.0672625	5.96e-06	0.000219354
NC_037328.1:144172677:144172729	-0.533354	0.0916554	2.61e-05	0.000369109
NC_037328.1:144172854:144172949	-0.492694	0.0750946	1.1e-06	9.71e-05
NC_037328.1:144173108:144173201	-0.574738	0.110237	8.38e-05	0.00058685
NC_037328.1:144173615:144173641	-0.303011	0.0401963	0.00153787	0.00357542
NC_037328.1:144174936:144175015	0.209087	0.0332674	0.00498199	0.0108681
NC_037328.1:144177506:144177520	0.360469	0.0484481	0.000138649	0.000910016
NC_037328.1:144177730:144177820	0.41672	0.0714648	4.17e-05	0.00048752
NC_037328.1:144177815:144177919	0.350751	0.0757162	0.00693862	0.00643827
NC_037328.1:144177957:144178053	0.410976	0.100789	0.00255718	0.0029799
NC_037328.1:144178147:144178153	0.353815	0.0486026	0.000364013	0.00141404
NC_037328.1:144179957:144179993	0.351675	0.0526711	0.000499282	0.00167891
NC_037328.1:144181744:144181842	0.272123	0.034531	0.000775604	0.00269124
NC_037328.1:144182878:144183005	0.264268	0.0677293	0.0352546	0.0236282
NC_037328.1:144182941:144183005	0.330994	0.0520268	0.00227702	0.00385962
NC_037328.1:144188113:144188149	0.223279	0.0309479	0.00520527	0.0119128
NC_037328.1:144190694:144190769	0.406822	0.0673663	0.000774451	0.00175525
NC_037328.1:144190768:144190838	0.310903	0.0501633	0.00454693	0.00698826
NC_037328.1:144192228:144192323	0.235923	0.0525938	0.0023608	0.0043394
NC_037328.1:144192447:144192473	0.335253	0.0411331	0.000141941	0.00101827
NC_037328.1:144195344:144195411	0.320792	0.0533637	0.00306499	0.00523494
NC_037328.1:144197517:144197578	0.276236	0.0560675	0.0172464	0.0177985
NC_037328.1:144197565:144197591	0.321694	0.0371324	9.95e-05	0.000896964
NC_037328.1:144198116:144198206	0.308346	0.0418798	0.000462555	0.00168913
NC_037328.1:144198764:144198820	0.298782	0.0379393	0.000789635	0.00245543
NC_037328.1:144201614:144201710	0.227715	0.0497013	0.0309075	0.0383423
NC_037328.1:144201726:144201762	0.385454	0.0615023	0.000817996	0.00180254
NC_037328.1:144222705:144222735	0.551337	0.106233	5.62e-06	0.000191541
NC_037328.1:144222819:144222872	0.292449	0.0417462	0.00297099	0.0060034
NC_037328.1:144223162:144223183	0.405645	0.0748719	0.00179868	0.00254247
NC_037328.1:144223326:144223443	0.358521	0.0712269	0.00256362	0.00336549
NC_037328.1:144223383:144223498	0.462139	0.121215	0.00371631	0.00320408
NC_037328.1:144223497:144223597	0.418091	0.0836627	0.00020772	0.00091095
NC_037328.1:144224386:144224430	0.372198	0.0545925	0.000148268	0.000858206
NC_037328.1:144224524:144224553	0.217295	0.0265439	4.63e-05	0.000889415
NC_037328.1:144224915:144224934	0.267831	0.0364236	0.00230868	0.00582661
NC_037328.1:144225955:144225981	0.218159	0.0185715	0.000134923	0.00262814
NC_037328.1:144226651:144226682	0.375744	0.050104	0.000154909	0.000952635
NC_037328.1:144226856:144226917	0.322879	0.0434495	0.000691878	0.0019923
NC_037328.1:144226916:144226942	0.504876	0.148081	0.000582832	0.0010027
NC_037328.1:144226916:144227003	0.250161	0.074918	0.0566383	0.0441463
NC_037328.1:144244852:144244950	0.248031	0.0296828	0.00120175	0.00447091
NC_037328.1:144250674:144250742	-0.24315	0.0377247	0.0108785	0.0192296
NC_037328.1:144250741:144250829	-0.217509	0.0233706	0.00227008	0.0140362
NC_037328.1:144254877:144254897	0.35562	0.0550351	0.000510176	0.00150594
NC_037328.1:144309939:144310009	0.306561	0.0352966	0.000131165	0.00109911
NC_037328.1:144310445:144310454	0.252108	0.0266367	0.00120824	0.00592574
NC_037328.1:144310680:144310707	0.250101	0.0248208	0.000634692	0.00414182
NC_037328.1:144321614:144321629	0.201204	0.0160573	0.000355705	0.00521644
NC_037328.1:144338598:144338617	0.298356	0.0492289	0.00198866	0.00389462
NC_037328.1:144338701:144338752	0.343117	0.0585661	0.00124533	0.00229923
NC_037328.1:144339192:144339208	0.385208	0.0588499	0.000368087	0.00118107
NC_037328.1:144339261:144339348	0.342946	0.0519906	0.00159723	0.00332415
NC_037328.1:144350881:144350902	0.315279	0.0486492	0.00240096	0.00432082
NC_037328.1:144350881:144350924	0.299658	0.0531246	0.00696977	0.00999165
NC_037328.1:144351069:144351117	0.324633	0.0692543	0.00275687	0.00323925
NC_037328.1:144360080:144360120	-0.237211	0.0216613	0.000156418	0.00217001
NC_037328.1:144360119:144360154	-0.34792	0.091606	0.014336	0.0113546
NC_037328.1:144366217:144366238	-0.36691	0.0565381	2.95e-05	0.00045589
NC_037328.1:144371024:144371081	-0.330301	0.0544542	0.00405385	0.00541148
NC_037328.1:144377162:144377181	-0.385222	0.0499028	5.81e-05	0.000630401
NC_037328.1:144379383:144379477	0.202318	0.0331922	0.0118579	0.0235348
NC_037328.1:144379449:144379477	0.237813	0.0228395	0.000111361	0.00180194
NC_037328.1:144379466:144379510	0.357284	0.0913154	0.020039	0.0143567
NC_037328.1:1443838:1443868	0.283999	0.0319115	0.000509112	0.00224211
NC_037328.1:144408029:144408106	0.299741	0.0485296	0.00499541	0.0073265
NC_037328.1:144408249:144408289	0.291914	0.046673	0.00506049	0.00780789
NC_037328.1:144413904:144413941	0.344037	0.0559625	0.000560902	0.00158186
NC_037328.1:144424735:144424745	0.298429	0.0386745	1.83e-06	0.00017431
NC_037328.1:144424942:144424974	0.302445	0.0486682	0.00228609	0.0041985
NC_037328.1:144429642:144429664	0.203298	0.0222597	0.00181115	0.0115716
NC_037328.1:144430955:144430992	0.502805	0.126733	0.00362292	0.0025604
NC_037328.1:144430991:144431027	0.370238	0.0538145	0.000463964	0.00143419
NC_037328.1:144431210:144431249	0.315672	0.0422029	0.000197461	0.00111691
NC_037328.1:144431273:144431337	0.391544	0.0712221	0.000418161	0.00122965
NC_037328.1:144452041:144452099	0.351378	0.0497082	0.000284195	0.00122975
NC_037328.1:144452098:144452189	0.421722	0.0739081	0.000630446	0.00144285
NC_037328.1:144452216:144452310	0.540502	0.138413	0.000742048	0.00122638
NC_037328.1:144452482:144452553	0.350433	0.0531748	0.000291678	0.001285
NC_037328.1:144455826:144455842	-0.44612	0.0775077	2.66e-05	0.000399486
NC_037328.1:144458676:144458729	0.396427	0.0846999	0.000937678	0.00187627
NC_037328.1:144458804:144458868	0.360864	0.063452	0.00226795	0.00329448
NC_037328.1:144458843:144458947	0.446655	0.0737855	0.000195312	0.00084995
NC_037328.1:144459009:144459086	0.394204	0.0681287	0.000769885	0.00174981
NC_037328.1:144459142:144459219	0.389582	0.0807734	0.00185907	0.00238217
NC_037328.1:144459218:144459295	0.459488	0.131612	0.00559804	0.00385629
NC_037328.1:144459408:144459485	0.559662	0.151351	0.000510321	0.000945503
NC_037328.1:144459484:144459535	0.285132	0.0419515	0.0040238	0.00688731
NC_037328.1:144459534:144459637	0.511829	0.107384	0.00026955	0.000882794
NC_037328.1:144468808:144468869	-0.269753	0.0573966	0.00613423	0.00682835
NC_037328.1:144468862:144468899	-0.499881	0.152661	0.000685766	0.00118168
NC_037328.1:144470763:144470849	-0.320056	0.0416278	0.000926625	0.00268677
NC_037328.1:144528190:144528259	0.29401	0.0378449	0.000322973	0.0015052
NC_037328.1:144528616:144528662	0.282951	0.0436873	0.000886987	0.0021742
NC_037328.1:144528704:144528722	0.331096	0.083903	0.00909631	0.0090132
NC_037328.1:144528704:144528825	0.3533	0.0636076	0.00189763	0.00294109
NC_037328.1:144542576:144542618	0.348708	0.0746551	0.00319793	0.0037076
NC_037328.1:144542576:144542645	0.427976	0.111136	0.000855681	0.00149924
NC_037328.1:144546822:144546835	0.204081	0.0204603	0.0018602	0.0196204
NC_037328.1:144546931:144546997	0.240028	0.0256354	0.000777617	0.0047797
NC_037328.1:144547377:144547425	0.263118	0.0341283	0.00169767	0.00462194
NC_037328.1:144579823:144579866	0.344698	0.0562521	0.00125942	0.00233936
NC_037328.1:144590900:144590970	0.324939	0.0480662	0.001229	0.00277265
NC_037328.1:144591889:144591967	0.332239	0.0421983	0.00015013	0.000986658
NC_037328.1:144592003:144592027	0.285841	0.0858846	0.021223	0.0180622
NC_037328.1:144592910:144592931	0.253886	0.0250349	6.56e-05	0.00114588
NC_037328.1:144593299:144593325	0.400568	0.0575432	4.05e-05	0.000494529
NC_037328.1:144597041:144597066	0.321644	0.0562695	0.00144951	0.00269226
NC_037328.1:144597245:144597287	0.313849	0.0388664	0.000598467	0.00221089
NC_037328.1:144597357:144597427	0.279414	0.0822437	0.0163877	0.0143979
NC_037328.1:144598241:144598254	0.219559	0.0211643	0.000564684	0.00500465
NC_037328.1:144607774:144607880	-0.342336	0.0582665	0.00177022	0.00272839
NC_037328.1:144613670:144613704	0.321678	0.0555569	0.00435897	0.00571152
NC_037328.1:144626954:144626965	0.392736	0.0570966	0.000184189	0.000892274
NC_037328.1:144640905:144640962	0.325377	0.0388677	5.49e-05	0.000711681
NC_037328.1:144655951:144655985	-0.224762	0.027173	6.81e-05	0.0010517
NC_037328.1:144656269:144656316	0.419213	0.0808252	0.00160951	0.00219141
NC_037328.1:144656413:144656442	0.531685	0.112013	0.0001486	0.000655759
NC_037328.1:144656555:144656595	0.289802	0.0424124	0.00105147	0.00278225
NC_037328.1:144656673:144656739	0.364085	0.0670753	0.000860442	0.00160213
NC_037328.1:144656751:144656857	0.542615	0.114719	0.000109004	0.000576487
NC_037328.1:144667138:144667163	0.289446	0.0392391	0.00273441	0.0055064
NC_037328.1:144667468:144667497	0.226392	0.0215514	0.00052759	0.00441291
NC_037328.1:144670883:144670900	0.373475	0.065312	0.00204508	0.00290874
NC_037328.1:144671861:144671943	0.308988	0.0811902	0.0257522	0.0170436
NC_037328.1:144671888:144671902	0.342822	0.0446086	0.00018131	0.000982446
NC_037328.1:144671888:144671950	0.581553	0.132427	0.000390957	0.000932055
NC_037328.1:144672083:144672205	0.513573	0.0795739	9.38e-06	0.000237252
NC_037328.1:144672190:144672236	0.284394	0.0340936	0.000158023	0.0011576
NC_037328.1:144672349:144672413	0.4122	0.0724505	0.000629143	0.00144138
NC_037328.1:144673043:144673102	0.299167	0.0665543	0.0231215	0.0179718
NC_037328.1:144673073:144673158	0.302149	0.0448089	0.00310203	0.00487026
NC_037328.1:144673261:144673372	0.269046	0.0459956	0.0117352	0.0140584
NC_037328.1:144673342:144673427	0.518848	0.111222	0.000865645	0.00147944
NC_037328.1:144673724:144673766	0.283414	0.0527485	0.0073141	0.00931204
NC_037328.1:144675005:144675029	0.316194	0.0972203	0.00508936	0.00395171
NC_037328.1:144679242:144679353	0.31648	0.0406457	0.000429659	0.00173395
NC_037328.1:144680915:144680995	0.316357	0.043032	0.000464721	0.00174132
NC_037328.1:144681008:144681053	0.31048	0.0789487	0.0244718	0.0171397
NC_037328.1:144692683:144692787	0.21424	0.0208627	0.001441	0.0156357
NC_037328.1:144695339:144695359	0.274276	0.0626753	0.00166004	0.00270318
NC_037328.1:144695772:144695782	0.281413	0.0631978	0.000793004	0.00209611
NC_037328.1:144708964:144709024	0.39069	0.119271	0.00101344	0.00139963
NC_037328.1:14471133:14471171	0.283437	0.0440996	0.00537363	0.00743864
NC_037328.1:144712220:144712312	0.364517	0.0716055	0.0032092	0.00403738
NC_037328.1:144712380:144712431	0.379619	0.0654147	0.000543242	0.00139176
NC_037328.1:144715626:144715731	0.305901	0.0372391	0.000489044	0.00192743
NC_037328.1:144715918:144715935	0.320359	0.0498328	0.00196744	0.0037876
NC_037328.1:144719472:144719514	0.241387	0.0265405	0.00211332	0.00780995
NC_037328.1:144726224:144726276	0.305478	0.0318151	2.8e-05	0.000593419
NC_037328.1:144726458:144726529	0.606111	0.113631	5.28e-06	0.00016029
NC_037328.1:144726511:144726575	0.367692	0.0878816	0.00245217	0.00301916
NC_037328.1:144726616:144726732	0.356505	0.0543072	0.00112545	0.00230866
NC_037328.1:144726811:144726874	0.466689	0.0786352	0.000103928	0.000623437
NC_037328.1:144727040:144727082	0.367308	0.045209	3.25e-05	0.000497053
NC_037328.1:144728626:144728735	0.327717	0.0405032	0.000296895	0.00143354
NC_037328.1:144758216:144758230	0.243254	0.0198091	4e-05	0.00135728
NC_037328.1:144763338:144763446	0.366807	0.0520926	7.51e-05	0.000713615
NC_037328.1:144763604:144763693	0.248223	0.0359061	0.00688852	0.014222
NC_037328.1:144764061:144764085	0.318064	0.0454924	0.00181655	0.00346374
NC_037328.1:144766350:144766365	-0.431839	0.0647542	0.000154632	0.000799011
NC_037328.1:144777603:144777629	0.232533	0.0214983	0.000473685	0.00427387
NC_037328.1:144777714:144777788	0.377454	0.0801322	0.00368349	0.00382811
NC_037328.1:144777833:144777919	0.327126	0.0367678	3.08e-05	0.000540881
NC_037328.1:144778295:144778331	0.337534	0.039994	4.92e-05	0.000650582
NC_037328.1:144778715:144778772	-0.437252	0.0772326	0.000399692	0.00120962
NC_037328.1:144779212:144779319	-0.405764	0.0675215	0.000896474	0.00189748
NC_037328.1:144779951:144780053	-0.451447	0.0738531	0.000341448	0.00110062
NC_037328.1:144779999:144780105	-0.344568	0.0743889	0.00535546	0.00533886
NC_037328.1:144780104:144780218	-0.320726	0.0426675	0.00107255	0.00273026
NC_037328.1:144784011:144784085	0.338251	0.0447286	0.000569685	0.00169844
NC_037328.1:144784257:144784358	0.267789	0.0420026	0.0033736	0.00600529
NC_037328.1:144784608:144784669	0.610506	0.134856	2.89e-07	3.86e-05
NC_037328.1:144784664:144784768	0.644117	0.128945	1.99e-05	0.000264386
NC_037328.1:144784807:144784896	0.365299	0.0737369	0.000714387	0.00153742
NC_037328.1:144784908:144784956	0.547757	0.134013	0.000312735	0.000799843
NC_037328.1:144788052:144788134	-0.393875	0.0760858	0.00391521	0.00422893
NC_037328.1:144788180:144788204	-0.337489	0.0412465	0.000346759	0.00155587
NC_037328.1:144788344:144788458	-0.4048	0.065293	0.000491452	0.00132358
NC_037328.1:144788453:144788511	-0.503008	0.123256	0.00346483	0.00300365
NC_037328.1:144788479:144788570	-0.574545	0.109938	0.000119979	0.00067356
NC_037328.1:144805333:144805403	0.427743	0.0938815	0.00016717	0.00073824
NC_037328.1:144805386:144805410	0.471341	0.0839687	1e-05	0.000269083
NC_037328.1:144818520:144818579	0.216298	0.0282359	0.00147843	0.00567452
NC_037328.1:144818567:144818638	0.206706	0.0161753	0.000120715	0.0024572
NC_037328.1:144830095:144830109	-0.242848	0.0324744	0.00429655	0.00961349
NC_037328.1:144831250:144831281	0.283357	0.054593	0.00497327	0.00631491
NC_037328.1:144831520:144831585	0.213751	0.0218212	0.00187353	0.0125506
NC_037328.1:144838205:144838222	0.214568	0.021877	0.000382128	0.00380331
NC_037328.1:144839611:144839639	0.254873	0.0227091	6.3e-06	0.000496034
NC_037328.1:144840579:144840614	0.256646	0.0296768	0.00143326	0.00507763
NC_037328.1:144850539:144850609	0.248399	0.0304288	0.00247603	0.00771519
NC_037328.1:144850810:144850889	0.394377	0.0941201	0.00940359	0.00713993
NC_037328.1:144850835:144850858	0.207436	0.0171898	0.000418774	0.00588841
NC_037328.1:144886122:144886161	-0.247687	0.0451972	0.0106276	0.0134875
NC_037328.1:144889651:144889686	-0.305768	0.0413347	0.000626465	0.00213166
NC_037328.1:144894149:144894229	0.380944	0.0535075	4.19e-05	0.000522801
NC_037328.1:144894338:144894355	0.359001	0.0484548	0.000315388	0.00130099
NC_037328.1:144906881:144906957	0.331059	0.0446859	0.000786199	0.00202573
NC_037328.1:144907080:144907104	0.389004	0.0590952	0.000290003	0.00109223
NC_037328.1:144907379:144907406	0.37753	0.0518047	9.52e-05	0.000784728
NC_037328.1:144907421:144907461	0.511134	0.110439	1.38e-05	0.000282744
NC_037328.1:144908689:144908734	0.305062	0.0470614	0.00232244	0.00395403
NC_037328.1:144911968:144911997	0.333153	0.0740075	0.00114088	0.0020156
NC_037328.1:144912164:144912205	0.395198	0.0731555	0.00210365	0.00289587
NC_037328.1:144912346:144912364	0.317461	0.0352935	0.000117253	0.00104614
NC_037328.1:144948842:144948882	0.22511	0.0206569	0.000223652	0.00364076
NC_037328.1:144953016:144953054	0.212373	0.0153166	0.000104995	0.00226417
NC_037328.1:144953413:144953462	0.271473	0.0370653	0.00416023	0.00755256
NC_037328.1:144962095:144962189	0.393599	0.0539205	4.52e-05	0.000536655
NC_037328.1:144962271:144962320	0.361477	0.0758828	0.00257854	0.00348264
NC_037328.1:144962409:144962427	0.312574	0.0380338	0.000261349	0.00135637
NC_037328.1:144964422:144964441	-0.347638	0.0456535	0.000393745	0.00140875
NC_037328.1:144967951:144967989	0.245905	0.0252527	0.000486866	0.00345864
NC_037328.1:144972836:144972946	0.226487	0.0337576	0.0128294	0.0262581
NC_037328.1:144978286:144978372	-0.497145	0.101986	0.000343225	0.00103057
NC_037328.1:144982592:144982668	0.421157	0.0847408	0.00203822	0.00296138
NC_037328.1:144982818:144982855	0.320325	0.0496262	0.00016712	0.000988229
NC_037328.1:144982904:144983001	0.379683	0.0726434	0.00267567	0.00328847
NC_037328.1:144983776:144983817	0.329892	0.0515158	0.00133179	0.00290045
NC_037328.1:144987085:144987118	0.317743	0.0534881	0.00522339	0.00655473
NC_037328.1:144999935:144999958	0.23418	0.0258678	0.00198306	0.00742418
NC_037328.1:145000412:145000420	0.392399	0.0659363	0.000981413	0.00190392
NC_037328.1:145000485:145000515	0.309421	0.0518823	0.00344709	0.00571573
NC_037328.1:145000573:145000588	0.224303	0.0302216	0.00927022	0.0240246
NC_037328.1:145008026:145008060	-0.222357	0.0258713	0.000636762	0.00374719
NC_037328.1:145030380:145030444	0.29295	0.0494808	0.00123676	0.00279764
NC_037328.1:145030593:145030633	0.252101	0.0263803	0.000712695	0.00404896
NC_037328.1:145040377:145040421	0.323233	0.0431791	0.000810019	0.00217265
NC_037328.1:145041422:145041501	-0.416375	0.0671122	0.000564451	0.00148834
NC_037328.1:145041615:145041739	-0.365755	0.0603081	0.00211078	0.00279552
NC_037328.1:145041884:145041947	-0.461553	0.072143	5.71e-05	0.000532023
NC_037328.1:145044878:145044895	0.262091	0.0248477	1.62e-05	0.00063961
NC_037328.1:145066176:145066185	0.294891	0.0384679	0.00149027	0.00394661
NC_037328.1:145066317:145066350	0.424444	0.0639918	0.000115857	0.000706998
NC_037328.1:145066415:145066439	0.336944	0.068158	0.000707953	0.00166987
NC_037328.1:145083668:145083746	0.277321	0.057855	0.0154254	0.0146512
NC_037328.1:145083699:145083786	0.28401	0.0413424	0.00050678	0.00189558
NC_037328.1:145095165:145095213	-0.471497	0.157115	0.00303686	0.00264971
NC_037328.1:145095193:145095283	-0.368611	0.0940614	0.0109106	0.00845002
NC_037328.1:145095198:145095213	-0.408341	0.0645575	8.11e-05	0.000637174
NC_037328.1:145120156:145120174	0.396212	0.0650662	0.000788732	0.00175892
NC_037328.1:145120277:145120327	0.359387	0.0671394	0.0021866	0.00322708
NC_037328.1:145120470:145120510	0.571728	0.106887	1.08e-05	0.000238645
NC_037328.1:145120544:145120605	0.21798	0.0322461	0.00435538	0.0102605
NC_037328.1:145126105:145126127	0.247119	0.0259595	0.000684507	0.00393835
NC_037328.1:145159285:145159309	0.318782	0.041851	0.000597879	0.00194266
NC_037328.1:145159402:145159439	0.27635	0.0299344	0.000120092	0.00118707
NC_037328.1:145159529:145159547	0.258055	0.0275617	0.000883688	0.00445218
NC_037328.1:145162047:145162086	0.29275	0.0332372	0.000390875	0.00186259
NC_037328.1:145172285:145172368	0.355587	0.077416	0.00680374	0.00703368
NC_037328.1:145172335:145172361	0.314065	0.0506991	0.00169079	0.00337886
NC_037328.1:145172572:145172642	0.313471	0.0421792	0.00083157	0.00233856
NC_037328.1:145172641:145172727	0.605808	0.168907	4.01e-06	0.000121821
NC_037328.1:145172832:145172861	0.466249	0.0725828	3.49e-05	0.00042948
NC_037328.1:145175954:145176036	0.358022	0.105571	0.00613656	0.00498085
NC_037328.1:145176014:145176036	0.359837	0.0495491	0.000204367	0.00108142
NC_037328.1:145176510:145176526	0.221721	0.025214	0.00203027	0.0101094
NC_037328.1:145208869:145208979	0.340455	0.0621774	0.000701708	0.00195843
NC_037328.1:145209256:145209299	0.299466	0.0346515	0.000118829	0.00101648
NC_037328.1:145209971:145210018	0.267693	0.0270901	8.87e-05	0.00111876
NC_037328.1:145214295:145214364	0.295717	0.0333275	0.000111299	0.00100885
NC_037328.1:145227785:145227811	0.223049	0.0191876	0.00029184	0.0043723
NC_037328.1:145228117:145228160	0.249828	0.0328387	0.00260672	0.00644034
NC_037328.1:145228159:145228191	0.36105	0.117558	0.00979264	0.00636937
NC_037328.1:145232573:145232607	0.207861	0.0205935	0.00088159	0.0102814
NC_037328.1:145233752:145233842	0.252915	0.0407667	0.0114421	0.01833
NC_037328.1:145233824:145233842	0.30914	0.0475088	0.00128093	0.0028003
NC_037328.1:145239193:145239201	0.246622	0.0282881	0.002297	0.00800104
NC_037328.1:145239749:145239793	0.27611	0.123884	0.0660835	0.0298847
NC_037328.1:145239809:145239897	0.230062	0.0424884	0.00910879	0.013508
NC_037328.1:145244208:145244277	0.32729	0.041903	0.00029366	0.00134486
NC_037328.1:145244357:145244373	0.417455	0.0738312	0.000266147	0.000966269
NC_037328.1:145244715:145244763	0.347031	0.0432326	0.000224612	0.00108509
NC_037328.1:145257147:145257205	-0.256062	0.0245144	0.000398247	0.00303348
NC_037328.1:145313800:145313825	0.277441	0.0374518	0.00153708	0.00363784
NC_037328.1:145314154:145314192	0.363976	0.0529517	0.000511587	0.001701
NC_037328.1:145315066:145315086	-0.268332	0.0337321	0.000982588	0.00321893
NC_037328.1:145318219:145318254	0.254154	0.0324872	0.00344575	0.00802282
NC_037328.1:145318398:145318455	0.296689	0.0369626	0.000527352	0.00205298
NC_037328.1:145318519:145318549	0.268032	0.0286509	0.000176392	0.00151427
NC_037328.1:145319536:145319620	0.218087	0.0292147	0.00506315	0.0155989
NC_037328.1:145319612:145319679	0.298666	0.0663067	0.0190916	0.0174314
NC_037328.1:145355934:145356052	0.370118	0.0613703	0.000839063	0.00182679
NC_037328.1:145356114:145356150	0.330787	0.0668315	0.00282693	0.00380209
NC_037328.1:145356716:145356755	0.204267	0.0241824	0.00783157	0.0335527
NC_037328.1:145356939:145356948	0.257053	0.0343682	0.00385939	0.00851314
NC_037328.1:145357033:145357079	0.288285	0.0591679	0.00221999	0.00287622
NC_037328.1:145363346:145363406	0.247903	0.115127	0.0763713	0.0342238
NC_037328.1:145370305:145370331	0.220349	0.0233852	0.000920354	0.007
NC_037328.1:145378198:145378206	0.316695	0.0522813	0.00395545	0.00634169
NC_037328.1:145378273:145378341	0.425089	0.116486	0.0124984	0.0075229
NC_037328.1:145378275:145378303	0.329244	0.0557971	0.00164729	0.00292111
NC_037328.1:145386280:145386336	0.372471	0.0822486	0.00101407	0.00199741
NC_037328.1:145386556:145386570	0.235285	0.026466	0.00229867	0.00835527
NC_037328.1:145433037:145433051	0.270205	0.025595	8.46e-06	0.000499766
NC_037328.1:145436821:145436899	0.329857	0.0554513	0.000192114	0.00095356
NC_037328.1:145436969:145436997	0.274328	0.0332742	0.000370215	0.00180957
NC_037328.1:145437136:145437245	0.288451	0.0498885	0.00181076	0.00345408
NC_037328.1:145490703:145490754	0.286138	0.0346519	6.37e-05	0.000814483
NC_037328.1:145490840:145490947	0.409773	0.0701591	0.000492405	0.00135637
NC_037328.1:145491108:145491132	0.27914	0.038172	0.00305935	0.00658648
NC_037328.1:145491144:145491192	0.401117	0.0878049	0.00627538	0.00579872
NC_037328.1:145491782:145491866	0.383002	0.050585	4.64e-05	0.000586723
NC_037328.1:145552769:145552799	0.264354	0.0433648	0.00651195	0.00934987
NC_037328.1:145565491:145565562	0.343357	0.0485219	0.000726296	0.00203474
NC_037328.1:145582355:145582413	0.357964	0.076924	0.00058104	0.00137841
NC_037328.1:145588555:145588652	0.235701	0.0354036	0.00850998	0.0176401
NC_037328.1:145617830:145617869	0.236846	0.0306188	0.0037261	0.0107899
NC_037328.1:145619392:145619405	0.220757	0.0214468	0.00110001	0.00870072
NC_037328.1:145619823:145619850	0.318097	0.0437107	0.000693599	0.00191107
NC_037328.1:145648111:145648162	0.298395	0.0470273	0.00326556	0.00556012
NC_037328.1:145653645:145653670	0.210301	0.021944	0.00197136	0.0131118
NC_037328.1:145662788:145662799	0.246062	0.029506	0.00265957	0.00817371
NC_037328.1:145664179:145664239	0.32452	0.0490537	0.00107643	0.00256582
NC_037328.1:145666637:145666708	-0.207912	0.0251425	0.0088722	0.0377841
NC_037328.1:145668723:145668777	0.353823	0.0575382	0.000593433	0.00153884
NC_037328.1:145668845:145668875	0.308562	0.0765209	0.00793018	0.00714418
NC_037328.1:145678073:145678086	0.348341	0.0412722	5.9e-05	0.000704995
NC_037328.1:145678073:145678116	0.310111	0.0786007	0.022295	0.0157884
NC_037328.1:145682005:145682034	0.379827	0.0565165	7.64e-05	0.000655913
NC_037328.1:145702894:145702902	-0.231282	0.023591	0.000537519	0.00447016
NC_037328.1:145731986:145731999	0.253732	0.0268271	0.000885764	0.00408132
NC_037328.1:145734085:145734120	0.240648	0.037276	0.00805015	0.0130631
NC_037328.1:145734161:145734223	0.34835	0.0554768	3.4e-05	0.00045894
NC_037328.1:145735292:145735312	0.290729	0.0366601	0.000551249	0.00210369
NC_037328.1:145740765:145740793	0.301976	0.038886	0.000725283	0.00245218
NC_037328.1:145740847:145740897	0.331935	0.0719126	0.00506547	0.00512716
NC_037328.1:145741028:145741054	0.292893	0.0343817	0.000305098	0.00159831
NC_037328.1:145747270:145747289	0.318729	0.0416545	0.000491956	0.00186565
NC_037328.1:145762949:145762970	0.304661	0.0416911	0.00067899	0.00222963
NC_037328.1:145766413:145766440	0.287724	0.112507	0.0382036	0.019414
NC_037328.1:145766470:145766501	0.279262	0.0485167	0.00346033	0.00564809
NC_037328.1:145934465:145934503	0.327663	0.101328	0.0197834	0.0112303
NC_037328.1:145934502:145934549	0.203115	0.0231653	0.00202593	0.0134232
NC_037328.1:145955729:145955763	-0.270102	0.0338196	0.00112875	0.00348958
NC_037328.1:145955729:145955803	-0.282143	0.0562967	0.0146728	0.0142517
NC_037328.1:145966797:145966861	-0.341232	0.0563425	0.00148541	0.00273655
NC_037328.1:145989419:145989519	-0.294828	0.0316555	2.15e-06	0.000206789
NC_037328.1:145989497:145989579	-0.251921	0.0792966	0.0153015	0.0108831
NC_037328.1:146004844:146004898	-0.564264	0.113648	3.55e-06	0.00013372
NC_037328.1:146015221:146015284	0.300584	0.0378875	0.000478773	0.00195576
NC_037328.1:146015386:146015428	0.349907	0.0509619	0.000296478	0.0012741
NC_037328.1:146015913:146015921	0.321539	0.036431	0.000131788	0.00110166
NC_037328.1:146015978:146016016	0.275874	0.0425266	0.00584087	0.00928943
NC_037328.1:146040474:146040549	0.291166	0.0779322	0.0336126	0.0269635
NC_037328.1:146063041:146063140	0.3922	0.102211	0.00257878	0.00254163
NC_037328.1:146063291:146063326	0.568095	0.116218	1.57e-06	8.97e-05
NC_037328.1:146063442:146063537	0.334835	0.0479459	0.000800483	0.0021512
NC_037328.1:146063525:146063537	0.255152	0.0289817	0.00134814	0.00530104
NC_037328.1:146063681:146063750	0.337655	0.048647	0.00109888	0.00258529
NC_037328.1:146076315:146076347	0.234314	0.02019	0.000218247	0.00358096
NC_037328.1:146097221:146097239	-0.472706	0.083447	0.000149075	0.000806067
NC_037328.1:146192211:146192238	0.212865	0.0160729	4.13e-05	0.00137915
NC_037328.1:146192832:146192910	0.316875	0.048281	0.00334674	0.00538826
NC_037328.1:146258106:146258216	0.374314	0.0576466	0.000477545	0.00133945
NC_037328.1:146259577:146259676	0.2984	0.0375081	0.000237717	0.00126473
NC_037328.1:146259801:146259887	0.327507	0.0552797	0.00200272	0.00330515
NC_037328.1:146260560:146260613	0.303873	0.0479415	0.00356005	0.00554062
NC_037328.1:146260765:146260797	0.343575	0.0373946	2.2e-05	0.000504453
NC_037328.1:146263395:146263408	-0.378503	0.050725	2.43e-05	0.00045653
NC_037328.1:146263467:146263506	-0.287179	0.0672677	0.00520382	0.00484256
NC_037328.1:146263860:146263926	-0.332034	0.0560477	0.00376757	0.00513349
NC_037328.1:146273802:146273836	0.337648	0.0712075	0.0057941	0.00599366
NC_037328.1:146278112:146278181	0.259198	0.0656273	0.012603	0.0111949
NC_037328.1:146278330:146278339	0.215158	0.0348579	0.00400455	0.00872907
NC_037328.1:146278584:146278610	0.345711	0.0404105	3.09e-05	0.000548786
NC_037328.1:146278609:146278729	0.384839	0.0827287	0.0042449	0.00500832
NC_037328.1:146293084:146293177	0.343006	0.118835	0.0231168	0.0111459
NC_037328.1:146293124:146293177	0.385947	0.0556009	0.000154024	0.000871615
NC_037328.1:146293176:146293286	0.279029	0.0907473	0.0278975	0.0201176
NC_037328.1:146293446:146293515	0.298646	0.0476968	0.00461588	0.00688855
NC_037328.1:146346377:146346450	0.235027	0.100419	0.0754528	0.0481636
NC_037328.1:146346449:146346476	0.340154	0.0495832	9.51e-05	0.000777372
NC_037328.1:146351300:146351341	0.23489	0.0255207	0.00111178	0.00623295
NC_037328.1:146456207:146456232	0.202657	0.0132163	2.64e-07	0.000163779
NC_037328.1:146465799:146465850	0.36483	0.055251	0.00105104	0.00222158
NC_037328.1:146484913:146484964	0.327217	0.0423249	0.000462193	0.00168829
NC_037328.1:146487389:146487404	-0.258661	0.0232896	6.52e-05	0.00129777
NC_037328.1:1464917:1465018	-0.462727	0.0755275	3.76e-05	0.000460383
NC_037328.1:1464978:1465078	-0.4285	0.0709191	2.54e-05	0.000391551
NC_037328.1:146505026:146505093	0.372125	0.0564562	0.000703003	0.00169359
NC_037328.1:146511751:146511812	-0.449068	0.0909076	0.000284132	0.000973867
NC_037328.1:146514016:146514089	0.261524	0.0270857	0.000457573	0.00301301
NC_037328.1:146514063:146514140	0.491974	0.100887	0.000797601	0.00155668
NC_037328.1:146514181:146514232	0.254748	0.0389767	0.00101855	0.0030589
NC_037328.1:146537823:146537888	0.313145	0.0405509	0.0010022	0.00282297
NC_037328.1:146568196:146568214	0.311249	0.0512293	0.00377252	0.00596043
NC_037328.1:146570678:146570723	0.314928	0.0317717	2.89e-05	0.000601235
NC_037328.1:146577385:146577431	0.334813	0.0482609	0.000808386	0.00209978
NC_037328.1:146582803:146582841	0.367175	0.0526297	0.000182216	0.00103549
NC_037328.1:146608484:146608490	0.257281	0.0385269	0.00123426	0.00343162
NC_037328.1:146633586:146633630	0.282147	0.0421813	0.00144891	0.00330384
NC_037328.1:146680643:146680668	-0.372082	0.0565788	9.65e-05	0.000717893
NC_037328.1:146770341:146770385	0.205653	0.0227926	0.00159306	0.0113643
NC_037328.1:146770486:146770597	0.514551	0.0889344	3.12e-05	0.000403401
NC_037328.1:146770578:146770597	0.371862	0.0520919	0.000161657	0.000981481
NC_037328.1:146771059:146771124	0.278103	0.0478712	0.00475479	0.00721702
NC_037328.1:146771806:146771837	0.285043	0.0351007	0.00106599	0.00352099
NC_037328.1:146773469:146773534	0.381418	0.0637583	0.0001468	0.000777372
NC_037328.1:146773599:146773645	0.248675	0.0317679	0.000460776	0.00211391
NC_037328.1:146825939:146825974	-0.475024	0.0793616	1.48e-05	0.000284224
NC_037328.1:146828153:146828261	-0.559243	0.114843	2.48e-06	0.00011241
NC_037328.1:146828409:146828497	-0.481557	0.104522	0.00134998	0.0019064
NC_037328.1:146828632:146828726	-0.491708	0.0750258	6.59e-06	0.000222039
NC_037328.1:146828899:146829007	-0.584917	0.109914	1.05e-05	0.000232935
NC_037328.1:146829006:146829099	-0.397988	0.0820595	0.00273121	0.00366551
NC_037328.1:146845783:146845822	0.273977	0.0515485	0.00556963	0.00809249
NC_037328.1:146852353:146852378	0.210612	0.0221107	0.000608696	0.00488857
NC_037328.1:146865243:146865327	-0.407643	0.0628796	0.000310683	0.00126729
NC_037328.1:146866898:146866935	0.226091	0.0316963	0.00808297	0.0174534
NC_037328.1:146866904:146866987	0.382477	0.108051	0.00218332	0.00272974
NC_037328.1:146888554:146888625	0.409928	0.0736516	0.000201429	0.000861105
NC_037328.1:146888748:146888824	0.519631	0.0821121	2.3e-06	0.000141049
NC_037328.1:146895840:146895965	0.310639	0.0419905	0.00147676	0.00334677
NC_037328.1:146895960:146896008	0.496213	0.123366	0.00214743	0.00228406
NC_037328.1:146895997:146896110	0.432212	0.0612624	5.15e-07	6.1e-05
NC_037328.1:146926111:146926148	0.252355	0.0300158	0.00116562	0.00437642
NC_037328.1:146975252:146975360	0.318037	0.0407044	0.000219802	0.00124133
NC_037328.1:146978143:146978186	0.443092	0.0637685	7.23e-06	0.000237369
NC_037328.1:146978821:146978897	0.414606	0.0682862	0.000262983	0.00103164
NC_037328.1:146979128:146979202	0.333086	0.0522348	0.00165492	0.00340879
NC_037328.1:146981050:146981102	0.385683	0.0541037	0.000278782	0.0011276
NC_037328.1:146990832:146990849	0.408337	0.073442	0.00119833	0.00202668
NC_037328.1:146991124:146991171	0.251968	0.0309948	0.00103261	0.00347327
NC_037328.1:146991897:146991965	0.234887	0.0337266	0.0066812	0.0139559
NC_037328.1:146992032:146992042	0.497278	0.0962539	0.0003813	0.00107524
NC_037328.1:146998166:146998225	0.370042	0.0506652	5.2e-05	0.000613039
NC_037328.1:146998352:146998399	0.434736	0.0781201	0.000812843	0.00163329
NC_037328.1:146998352:146998473	0.38166	0.0573789	8.39e-05	0.000635644
NC_037328.1:146998472:146998557	0.443652	0.119685	0.00604198	0.00436281
NC_037328.1:146998645:146998758	0.342172	0.0495389	0.000957554	0.00239082
NC_037328.1:146999000:146999053	0.351721	0.0426298	5.35e-05	0.000647367
NC_037328.1:147002190:147002263	0.375653	0.0674509	0.000852004	0.00159382
NC_037328.1:147002385:147002500	0.428924	0.101507	0.00062428	0.00136109
NC_037328.1:147002588:147002630	0.345856	0.0406877	6.43e-05	0.000711841
NC_037328.1:147002729:147002753	0.468105	0.0874399	0.000240672	0.000912296
NC_037328.1:147002984:147003018	0.229038	0.0349814	0.0046523	0.00987408
NC_037328.1:147003013:147003068	0.328393	0.0614304	0.00361131	0.00452817
NC_037328.1:147003836:147003886	0.30318	0.0360673	0.000603961	0.00241775
NC_037328.1:147006157:147006211	0.303066	0.046634	0.00127247	0.0026697
NC_037328.1:147013162:147013286	0.244975	0.0345649	0.00182923	0.00477433
NC_037328.1:147017326:147017349	0.313122	0.0381959	0.000199186	0.00119234
NC_037328.1:147017331:147017424	0.369057	0.0798628	0.00477074	0.00457861
NC_037328.1:147017646:147017698	0.315461	0.0402391	0.000158586	0.00105612
NC_037328.1:147017646:147017751	0.336324	0.0757484	0.00160122	0.00251368
NC_037328.1:147018131:147018247	0.333307	0.045732	0.000740264	0.00200665
NC_037328.1:147018384:147018425	0.489698	0.0813204	3.25e-05	0.000400506
NC_037328.1:147018562:147018585	0.392183	0.0569206	0.000143347	0.000803886
NC_037328.1:147024414:147024471	0.389027	0.0854665	0.00319965	0.00408558
NC_037328.1:147024463:147024502	0.331868	0.0494455	0.000869333	0.00219113
NC_037328.1:147024463:147024533	0.592812	0.139411	0.000530392	0.0010209
NC_037328.1:147028056:147028176	0.218348	0.0197709	0.000559455	0.0071037
NC_037328.1:147028175:147028221	0.341167	0.0505821	0.00126108	0.00280251
NC_037328.1:147028765:147028842	0.335753	0.0516627	0.000622056	0.00185788
NC_037328.1:147029313:147029394	0.420333	0.0838915	0.00227161	0.00324085
NC_037328.1:147029500:147029529	0.320234	0.039088	0.000174674	0.00112272
NC_037328.1:147039534:147039578	0.233405	0.0222909	0.000773832	0.00583439
NC_037328.1:147041637:147041654	0.2609	0.0430595	0.00178616	0.00380556
NC_037328.1:147041737:147041773	0.268789	0.0350903	0.0019464	0.00510541
NC_037328.1:147041772:147041859	0.392147	0.086872	0.00568203	0.00538468
[truncated: 151,785 more rows]

## Sheet: TableS10b_dMHB_QTLs
Supplemental Table S10b The differential methylation haplotype blocks overlapped with QTLs related to mastitis and immune capacity
	dMHB	chr.QTL	start.QTL	end.QTL	QTL	QTL_class	QTL_ID	trait_class	QTL_length	QTL_type	ID	start.dMHB	end.dMHB	width	MHL_diff	variance	pvalue	adjust_pvalue	type	promoter_symbol	gene_symbol	TSS_symbol	X5UTR_symbol	X3UTR_symbol	downstream_symbol	fistExon_symbol	fistIntron_symbol	dmc_num	dmr_num	QTLs	QTL_immune
1	chr1:110158892:110158992	Chr.1	110158908	110158912	Somatic cell score QTL (219865)	Somatic cell score	219865	mastitis	5	SNP	NC_037328.1:110158892:110158992	110158892	110158992	101	0.237297	0.0383853	0.010688	0.0187871	transcripts;exons;CpG-deserts;genes	NA	PTX3	NA	NA	NA	NA	NA	NA	1	0	13	2
2	chr1:110158892:110158992	Chr.1	110158924	110158928	Somatic cell score QTL (219866)	Somatic cell score	219866	mastitis	5	SNP	NC_037328.1:110158892:110158992	110158892	110158992	101	0.237297	0.0383853	0.010688	0.0187871	transcripts;exons;CpG-deserts;genes	NA	PTX3	NA	NA	NA	NA	NA	NA	1	0	13	2
3	chr1:70740130:70740146	Chr.1	70663552	70868642	Somatic cell score QTL (10124)	Somatic cell score	10124	mastitis	205091	other	NC_037328.1:70740130:70740146	70740130	70740146	17	0.326316	0.0465253	0.000222317	0.00108925	repeats;CpG-deserts;inter	NA	NA	NA	NA	NA	NA	NA	NA	3	0	15	1
4	chr1:70740324:70740372	Chr.1	70663552	70868642	Somatic cell score QTL (10124)	Somatic cell score	10124	mastitis	205091	other	NC_037328.1:70740324:70740372	70740324	70740372	49	0.374746	0.0541497	0.000157464	0.000878889	CpG-deserts;inter	NA	NA	NA	NA	NA	NA	NA	NA	5	0	15	1
5	chr1:70747629:70747678	Chr.1	70663552	70868642	Somatic cell score QTL (10124)	Somatic cell score	10124	mastitis	205091	other	NC_037328.1:70747629:70747678	70747629	70747678	50	0.338323	0.0409574	0.000245535	0.0013099	repeats;CpG-deserts;inter	NA	NA	NA	NA	NA	NA	NA	NA	5	1	15	1
6	chr1:70751489:70751572	Chr.1	70663552	70868642	Somatic cell score QTL (10124)	Somatic cell score	10124	mastitis	205091	other	NC_037328.1:70751489:70751572	70751489	70751572	84	0.299388	0.0339243	0.000336796	0.00167538	repeats;CpG-deserts;inter	NA	NA	NA	NA	NA	NA	NA	NA	4	0	15	1
7	chr1:70752149:70752194	Chr.1	70663552	70868642	Somatic cell score QTL (10124)	Somatic cell score	10124	mastitis	205091	other	NC_037328.1:70752149:70752194	70752149	70752194	46	-0.465644	0.0793016	0.000147801	0.000712039	repeats;CpG-deserts;inter	NA	NA	NA	NA	NA	NA	NA	NA	5	1	15	1
8	chr1:70752914:70753004	Chr.1	70663552	70868642	Somatic cell score QTL (10124)	Somatic cell score	10124	mastitis	205091	other	NC_037328.1:70752914:70753004	70752914	70753004	91	-0.50226	0.0840778	6.46e-05	0.000580982	repeats;CpG-deserts;inter	NA	NA	NA	NA	NA	NA	NA	NA	5	1	15	1
9	chr1:70762863:70762920	Chr.1	70663552	70868642	Somatic cell score QTL (10124)	Somatic cell score	10124	mastitis	205091	other	NC_037328.1:70762863:70762920	70762863	70762920	58	0.362827	0.0496083	0.000352713	0.00141803	CpG-deserts;inter	NA	NA	NA	NA	NA	NA	NA	NA	3	0	15	1
10	chr1:70770469:70770533	Chr.1	70663552	70868642	Somatic cell score QTL (10124)	Somatic cell score	10124	mastitis	205091	other	NC_037328.1:70770469:70770533	70770469	70770533	65	-0.500098	0.0883527	2.39e-05	0.000364568	repeats;CpG-deserts;inter	NA	NA	NA	NA	NA	NA	NA	NA	4	0	15	1
11	chr1:70781130:70781185	Chr.1	70663552	70868642	Somatic cell score QTL (10124)	Somatic cell score	10124	mastitis	205091	other	NC_037328.1:70781130:70781185	70781130	70781185	56	0.217644	0.0350621	0.0108288	0.0205291	CpG-deserts;inter	NA	NA	NA	NA	NA	NA	NA	NA	0	0	15	1
12	chr1:70784791:70784841	Chr.1	70663552	70868642	Somatic cell score QTL (10124)	Somatic cell score	10124	mastitis	205091	other	NC_037328.1:70784791:70784841	70784791	70784841	51	-0.44014	0.0648784	3.42e-05	0.000456729	CpG-deserts;inter	NA	NA	NA	NA	NA	NA	NA	NA	5	0	15	1
13	chr1:70785158:70785209	Chr.1	70663552	70868642	Somatic cell score QTL (10124)	Somatic cell score	10124	mastitis	205091	other	NC_037328.1:70785158:70785209	70785158	70785209	52	0.262327	0.0257017	0.000244689	0.00225339	CpG-deserts;inter	NA	NA	NA	NA	NA	NA	NA	NA	4	0	15	1
14	chr1:70790777:70790810	Chr.1	70663552	70868642	Somatic cell score QTL (10124)	Somatic cell score	10124	mastitis	205091	other	NC_037328.1:70790777:70790810	70790777	70790810	34	0.229364	0.0293068	0.00101055	0.0039654	transcripts;exons;CpG-deserts;genes	NA	ZDHHC19	NA	NA	NA	NA	NA	NA	2	0	15	1
15	chr1:70801148:70801189	Chr.1	70663552	70868642	Somatic cell score QTL (10124)	Somatic cell score	10124	mastitis	205091	other	NC_037328.1:70801148:70801189	70801148	70801189	42	0.392934	0.0506036	2.8e-07	5.87e-05	transcripts;introns;CpG-shores;genes	NA	ZDHHC19	NA	NA	NA	NA	NA	NA	3	0	15	1
16	chr1:70809796:70809846	Chr.1	70663552	70868642	Somatic cell score QTL (10124)	Somatic cell score	10124	mastitis	205091	other	NC_037328.1:70809796:70809846	70809796	70809846	51	0.242204	0.0308009	0.00269848	0.00827031	transcripts;first exon;5UTR;CpG-deserts;genes	NA	SLC51A	NA	SLC51A	NA	NA	SLC51A	NA	1	0	15	1
17	chr1:89099557:89099591	Chr.1	89019054	89224143	Somatic cell score QTL (6150)	Somatic cell score	6150	mastitis	205090	other	NC_037328.1:89099557:89099591	89099557	89099591	35	0.229155	0.0575396	0.0583775	0.0471755	CpG-deserts;inter	NA	NA	NA	NA	NA	NA	NA	NA	0	0	11	1
18	chr1:98073270:98073314	Chr.1	98053242	98258331	Somatic cell score QTL (10125)	Somatic cell score	10125	mastitis	205090	other	NC_037328.1:98073270:98073314	98073270	98073314	45	0.294087	0.0704862	0.0092602	0.00867974	repeats;CpG-deserts;inter	NA	NA	NA	NA	NA	NA	NA	NA	1	0	10	1
19	chr1:98081192:98081221	Chr.1	98053242	98258331	Somatic cell score QTL (10125)	Somatic cell score	10125	mastitis	205090	other	NC_037328.1:98081192:98081221	98081192	98081221	30	0.29425	0.0407919	0.00275212	0.00564289	repeats;CpG-deserts;inter	NA	NA	NA	NA	NA	NA	NA	NA	3	1	10	1
20	chr1:98081571:98081661	Chr.1	98053242	98258331	Somatic cell score QTL (10125)	Somatic cell score	10125	mastitis	205090	other	NC_037328.1:98081571:98081661	98081571	98081661	91	0.216685	0.0195291	0.00051215	0.00688038	CpG-deserts;inter	NA	NA	NA	NA	NA	NA	NA	NA	4	1	10	1
21	chr1:98081637:98081719	Chr.1	98053242	98258331	Somatic cell score QTL (10125)	Somatic cell score	10125	mastitis	205090	other	NC_037328.1:98081637:98081719	98081637	98081719	83	0.404132	0.0632264	0.000162865	0.000845797	CpG-deserts;inter	NA	NA	NA	NA	NA	NA	NA	NA	5	1	10	1
22	chr1:98086852:98086878	Chr.1	98053242	98258331	Somatic cell score QTL (10125)	Somatic cell score	10125	mastitis	205090	other	NC_037328.1:98086852:98086878	98086852	98086878	27	-0.267708	0.104541	0.0180484	0.0131966	repeats;CpG-deserts;inter	NA	NA	NA	NA	NA	NA	NA	NA	1	1	10	1
23	chr1:98086867:98086911	Chr.1	98053242	98258331	Somatic cell score QTL (10125)	Somatic cell score	10125	mastitis	205090	other	NC_037328.1:98086867:98086911	98086867	98086911	45	-0.347569	0.0574991	0.00282877	0.0036959	repeats;CpG-deserts;inter	NA	NA	NA	NA	NA	NA	NA	NA	0	1	10	1
24	chr1:98087010:98087024	Chr.1	98053242	98258331	Somatic cell score QTL (10125)	Somatic cell score	10125	mastitis	205090	other	NC_037328.1:98087010:98087024	98087010	98087024	15	-0.29283	0.0404387	0.00181192	0.00417614	repeats;CpG-deserts;inter	NA	NA	NA	NA	NA	NA	NA	NA	6	0	10	1
25	chr1:98183116:98183207	Chr.1	98053242	98258331	Somatic cell score QTL (10125)	Somatic cell score	10125	mastitis	205090	other	NC_037328.1:98183116:98183207	98183116	98183207	92	-0.428581	0.0818084	0.0014376	0.00205917	CpG-deserts;inter	NA	NA	NA	NA	NA	NA	NA	NA	4	0	10	1
26	chr1:98183293:98183341	Chr.1	98053242	98258331	Somatic cell score QTL (10125)	Somatic cell score	10125	mastitis	205090	other	NC_037328.1:98183293:98183341	98183293	98183341	49	-0.363347	0.0463003	0.000186374	0.000991182	CpG-deserts;inter	NA	NA	NA	NA	NA	NA	NA	NA	6	0	10	1
27	chr10:21604871:21604918	Chr.10	21583521	21757442	Immunoglobulin G level QTL (20481)	Immunoglobulin G level	20481	Immune capacity	173922	other	NC_037337.1:21604871:21604918	21604871	21604918	48	0.303661	0.0422332	0.00099741	0.00269126	transcripts;exons;CpG-deserts;genes	NA	BCL2L2	NA	NA	NA	NA	NA	NA	4	1	20	1
28	chr10:21605675:21605707	Chr.10	21583521	21757442	Immunoglobulin G level QTL (20481)	Immunoglobulin G level	20481	Immune capacity	173922	other	NC_037337.1:21605675:21605707	21605675	21605707	33	0.277719	0.0251943	3.13e-05	0.000832104	transcripts;exons;CpG-deserts;genes	NA	BCL2L2	NA	NA	NA	NA	NA	NA	1	1	20	1
29	chr10:21605803:21605818	Chr.10	21583521	21757442	Immunoglobulin G level QTL (20481)	Immunoglobulin G level	20481	Immune capacity	173922	other	NC_037337.1:21605803:21605818	21605803	21605818	16	0.33973	0.063165	0.00389987	0.00600098	transcripts;exons;CpG-deserts;genes	NA	BCL2L2	NA	NA	NA	NA	NA	NA	3	1	20	1
30	chr10:21605972:21605992	Chr.10	21583521	21757442	Immunoglobulin G level QTL (20481)	Immunoglobulin G level	20481	Immune capacity	173922	other	NC_037337.1:21605972:21605992	21605972	21605992	21	0.35549	0.0516441	0.000889506	0.00226685	transcripts;exons;5UTR;CpG-deserts;genes	NA	BCL2L2	NA	BCL2L2	NA	NA	NA	NA	6	1	20	1
31	chr10:21621595:21621610	Chr.10	21583521	21757442	Immunoglobulin G level QTL (20481)	Immunoglobulin G level	20481	Immune capacity	173922	other	NC_037337.1:21621595:21621610	21621595	21621610	16	0.346723	0.0487849	0.00071539	0.00201905	CpG-shores;inter	NA	NA	NA	NA	NA	NA	NA	NA	6	1	20	1
32	chr10:21687263:21687381	Chr.10	21583521	21757442	Immunoglobulin G level QTL (20481)	Immunoglobulin G level	20481	Immune capacity	173922	other	NC_037337.1:21687263:21687381	21687263	21687381	119	-0.564507	0.0990235	2.75e-05	0.000374457	transcripts;first intron;CpG-deserts;genes	NA	SLC7A8	NA	NA	NA	NA	NA	SLC7A8	6	0	20	1
33	chr10:21696175:21696221	Chr.10	21583521	21757442	Immunoglobulin G level QTL (20481)	Immunoglobulin G level	20481	Immune capacity	173922	other	NC_037337.1:21696175:21696221	21696175	21696221	47	0.234448	0.0180617	2.18e-05	0.00102445	transcripts;first intron;repeats;CpG-deserts;genes	NA	SLC7A8	NA	NA	NA	NA	NA	SLC7A8	4	0	20	1
34	chr10:21708308:21708341	Chr.10	21583521	21757442	Immunoglobulin G level QTL (20481)	Immunoglobulin G level	20481	Immune capacity	173922	other	NC_037337.1:21708308:21708341	21708308	21708341	34	0.250838	0.0221668	6.29e-05	0.00131337	transcripts;introns;CpG-deserts;genes	NA	SLC7A8	NA	NA	NA	NA	NA	NA	5	0	20	1
35	chr10:21719293:21719319	Chr.10	21583521	21757442	Immunoglobulin G level QTL (20481)	Immunoglobulin G level	20481	Immune capacity	173922	other	NC_037337.1:21719293:21719319	21719293	21719319	27	0.369122	0.059846	0.001593	0.00234576	transcripts;introns;repeats;CpG-deserts;genes	NA	SLC7A8	NA	NA	NA	NA	NA	NA	6	1	20	1
36	chr10:21727707:21727839	Chr.10	21583521	21757442	Immunoglobulin G level QTL (20481)	Immunoglobulin G level	20481	Immune capacity	173922	other	NC_037337.1:21727707:21727839	21727707	21727839	133	0.216803	0.0283391	0.00156512	0.00592453	transcripts;introns;CpG-deserts;genes	NA	SLC7A8	NA	NA	NA	NA	NA	NA	7	0	20	1
37	chr10:21727894:21728021	Chr.10	21583521	21757442	Immunoglobulin G level QTL (20481)	Immunoglobulin G level	20481	Immune capacity	173922	other	NC_037337.1:21727894:21728021	21727894	21728021	128	0.3686	0.061702	0.00162925	0.00267223	transcripts;introns;CpG-deserts;genes	NA	SLC7A8	NA	NA	NA	NA	NA	NA	3	0	20	1
38	chr10:21738190:21738208	Chr.10	21583521	21757442	Immunoglobulin G level QTL (20481)	Immunoglobulin G level	20481	Immune capacity	173922	other	NC_037337.1:21738190:21738208	21738190	21738208	19	0.230825	0.0362904	0.00874851	0.0175406	CpG-shores;inter;downstream	NA	NA	NA	NA	NA	SLC7A8	NA	NA	5	1	20	1
39	chr10:21738365:21738428	Chr.10	21583521	21757442	Immunoglobulin G level QTL (20481)	Immunoglobulin G level	20481	Immune capacity	173922	other	NC_037337.1:21738365:21738428	21738365	21738428	64	0.389618	0.05102	7.65e-05	0.000710282	CpG-shores;repeats;inter;downstream	NA	NA	NA	NA	NA	SLC7A8	NA	NA	3	1	20	1
40	chr10:21742892:21742908	Chr.10	21583521	21757442	Immunoglobulin G level QTL (20481)	Immunoglobulin G level	20481	Immune capacity	173922	other	NC_037337.1:21742892:21742908	21742892	21742908	17	-0.24154	0.0316363	0.00519246	0.0118898	promoters;CpG-shores;repeats;inter	CEBPE	NA	NA	NA	NA	NA	NA	NA	2	0	20	1
41	chr10:21743223:21743280	Chr.10	21583521	21757442	Immunoglobulin G level QTL (20481)	Immunoglobulin G level	20481	Immune capacity	173922	other	NC_037337.1:21743223:21743280	21743223	21743280	58	-0.454477	0.0813275	2.56e-05	0.000365717	promoters;CpG-shores;inter	CEBPE	NA	NA	NA	NA	NA	NA	NA	3	1	20	1
42	chr10:21743732:21743809	Chr.10	21583521	21757442	Immunoglobulin G level QTL (20481)	Immunoglobulin G level	20481	Immune capacity	173922	other	NC_037337.1:21743732:21743809	21743732	21743809	78	-0.311156	0.0426189	0.00180184	0.00382876	transcripts;CDS;promoters;first exon;CpG-shores;inter;genes;TSS	CEBPE	CEBPE	CEBPE	NA	NA	NA	CEBPE	NA	1	1	20	1
43	chr10:21743869:21743920	Chr.10	21583521	21757442	Immunoglobulin G level QTL (20481)	Immunoglobulin G level	20481	Immune capacity	173922	other	NC_037337.1:21743869:21743920	21743869	21743920	52	-0.271225	0.070478	0.0478456	0.035883	transcripts;first exon;CpG-shores;genes	NA	CEBPE	NA	NA	NA	NA	CEBPE	NA	5	1	20	1
44	chr10:21745142:21745195	Chr.10	21583521	21757442	Immunoglobulin G level QTL (20481)	Immunoglobulin G level	20481	Immune capacity	173922	other	NC_037337.1:21745142:21745195	21745142	21745195	54	-0.521574	0.205116	0.00479202	0.00332721	transcripts;exons;CpG-islands;CpG-shores;genes	NA	CEBPE	NA	NA	NA	NA	NA	NA	10	1	20	1
45	chr10:21745176:21745245	Chr.10	21583521	21757442	Immunoglobulin G level QTL (20481)	Immunoglobulin G level	20481	Immune capacity	173922	other	NC_037337.1:21745176:21745245	21745176	21745245	70	-0.601181	0.115121	5.17e-06	0.000154338	transcripts;exons;CpG-islands;CpG-shores;inter;genes;downstream	NA	CEBPE	NA	NA	NA	CEBPE	NA	NA	6	1	20	1
46	chr10:21747539:21747555	Chr.10	21583521	21757442	Immunoglobulin G level QTL (20481)	Immunoglobulin G level	20481	Immune capacity	173922	other	NC_037337.1:21747539:21747555	21747539	21747555	17	-0.218167	0.0222159	0.00113465	0.00826771	CpG-shelves;inter	NA	NA	NA	NA	NA	NA	NA	NA	6	1	20	1
47	chr10:21747672:21747707	Chr.10	21583521	21757442	Immunoglobulin G level QTL (20481)	Immunoglobulin G level	20481	Immune capacity	173922	other	NC_037337.1:21747672:21747707	21747672	21747707	36	-0.360198	0.0494492	8.23e-05	0.00071983	CpG-shelves;inter	NA	NA	NA	NA	NA	NA	NA	NA	3	1	20	1
48	chr10:21749293:21749389	Chr.10	21583521	21757442	Immunoglobulin G level QTL (20481)	Immunoglobulin G level	20481	Immune capacity	173922	other	NC_037337.1:21749293:21749389	21749293	21749389	97	-0.482639	0.124223	0.00455615	0.00312278	CpG-deserts;inter	NA	NA	NA	NA	NA	NA	NA	NA	5	1	20	1
49	chr10:21749335:21749389	Chr.10	21583521	21757442	Immunoglobulin G level QTL (20481)	Immunoglobulin G level	20481	Immune capacity	173922	other	NC_037337.1:21749335:21749389	21749335	21749389	55	-0.414759	0.0557073	4.41e-05	0.000514797	CpG-deserts;inter	NA	NA	NA	NA	NA	NA	NA	NA	3	1	20	1
50	chr10:21749421:21749481	Chr.10	21583521	21757442	Immunoglobulin G level QTL (20481)	Immunoglobulin G level	20481	Immune capacity	173922	other	NC_037337.1:21749421:21749481	21749421	21749481	61	-0.257653	0.0339543	0.00349597	0.0078593	CpG-deserts;inter	NA	NA	NA	NA	NA	NA	NA	NA	10	1	20	1
51	chr10:21750431:21750455	Chr.10	21583521	21757442	Immunoglobulin G level QTL (20481)	Immunoglobulin G level	20481	Immune capacity	173922	other	NC_037337.1:21750431:21750455	21750431	21750455	25	-0.467288	0.0748026	1.31e-05	0.000297682	repeats;CpG-deserts;inter	NA	NA	NA	NA	NA	NA	NA	NA	6	1	20	1
52	chr10:3011422:3011461	Chr.10	2974038	3147959	Clinical mastitis QTL (5449)	Clinical mastitis	5449	mastitis	173922	other	NC_037337.1:3011422:3011461	3011422	3011461	40	0.232797	0.0241152	0.000784078	0.0048102	repeats;CpG-deserts;inter	NA	NA	NA	NA	NA	NA	NA	NA	5	0	6	1
53	chr10:3060897:3060984	Chr.10	2974038	3147959	Clinical mastitis QTL (5449)	Clinical mastitis	5449	mastitis	173922	other	NC_037337.1:3060897:3060984	3060897	3060984	88	-0.399805	0.0602282	9.93e-05	0.000634666	CpG-deserts;inter	NA	NA	NA	NA	NA	NA	NA	NA	4	1	6	1
54	chr10:56096049:56096072	Chr.10	56002368	56176289	Somatic cell score QTL (2774)	Somatic cell score	2774	mastitis	173922	other	NC_037337.1:56096049:56096072	56096049	56096072	24	0.277482	0.0313172	0.000521047	0.00226665	transcripts;introns;repeats;CpG-deserts;genes	NA	UNC13C	NA	NA	NA	NA	NA	NA	6	0	12	1
55	chr11:102280597:102280622	Chr.11	102280598	102280602	Clinical mastitis QTL (164838)	Clinical mastitis	164838	mastitis	5	SNP	NC_037338.1:102280597:102280622	102280597	102280622	26	0.208778	0.0221102	0.00313868	0.0205507	transcripts;exons;introns;CpG-islands;genes;QTLs-mastitis	NA	NTNG2	NA	NA	NA	NA	NA	NA	4	0	3	2
56	chr11:102280597:102280622	Chr.11	102280598	102280602	Clinical mastitis QTL (165402)	Clinical mastitis	165402	mastitis	5	SNP	NC_037338.1:102280597:102280622	102280597	102280622	26	0.208778	0.0221102	0.00313868	0.0205507	transcripts;exons;introns;CpG-islands;genes;QTLs-mastitis	NA	NTNG2	NA	NA	NA	NA	NA	NA	4	0	3	2
57	chr11:20061369:20061395	Chr.11	20023433	20186890	Somatic cell count QTL (1747)	Somatic cell count	1747	mastitis	163458	other	NC_037338.1:20061369:20061395	20061369	20061395	27	0.316199	0.0415586	0.000597195	0.00207511	CpG-deserts;inter	NA	NA	NA	NA	NA	NA	NA	NA	2	0	15	4
58	chr11:20061394:20061484	Chr.11	20023433	20186890	Somatic cell count QTL (1747)	Somatic cell count	1747	mastitis	163458	other	NC_037338.1:20061394:20061484	20061394	20061484	91	0.295369	0.0450433	0.00224986	0.00389042	repeats;CpG-deserts;inter	NA	NA	NA	NA	NA	NA	NA	NA	1	0	15	4
59	chr11:20066175:20066299	Chr.11	20023433	20186890	Somatic cell count QTL (1747)	Somatic cell count	1747	mastitis	163458	other	NC_037338.1:20066175:20066299	20066175	20066299	125	0.386203	0.0528379	0.000162997	0.000928936	CpG-deserts;inter	NA	NA	NA	NA	NA	NA	NA	NA	7	1	15	4
60	chr11:20066298:20066366	Chr.11	20023433	20186890	Somatic cell count QTL (1747)	Somatic cell count	1747	mastitis	163458	other	NC_037338.1:20066298:20066366	20066298	20066366	69	0.335294	0.0530693	0.00115933	0.00271161	CpG-deserts;inter	NA	NA	NA	NA	NA	NA	NA	NA	3	1	15	4
61	chr11:20066365:20066404	Chr.11	20023433	20186890	Somatic cell count QTL (1747)	Somatic cell count	1747	mastitis	163458	other	NC_037338.1:20066365:20066404	20066365	20066404	40	0.278911	0.0421753	0.0059161	0.00978561	CpG-deserts;inter	NA	NA	NA	NA	NA	NA	NA	NA	2	1	15	4
62	chr11:20066608:20066651	Chr.11	20023433	20186890	Somatic cell count QTL (1747)	Somatic cell count	1747	mastitis	163458	other	NC_037338.1:20066608:20066651	20066608	20066651	44	0.24298	0.029336	0.00352405	0.0103064	CpG-deserts;inter	NA	NA	NA	NA	NA	NA	NA	NA	3	1	15	4
63	chr11:20074539:20074619	Chr.11	20023433	20186890	Somatic cell count QTL (1747)	Somatic cell count	1747	mastitis	163458	other	NC_037338.1:20074539:20074619	20074539	20074619	81	-0.461381	0.0740734	6.65e-05	0.000564365	CpG-deserts;inter	NA	NA	NA	NA	NA	NA	NA	NA	5	0	15	4
64	chr11:20082535:20082620	Chr.11	20023433	20186890	Somatic cell count QTL (1747)	Somatic cell count	1747	mastitis	163458	other	NC_037338.1:20082535:20082620	20082535	20082620	86	-0.436756	0.131722	0.00457668	0.00296351	CpG-deserts;inter	NA	NA	NA	NA	NA	NA	NA	NA	6	1	15	4
65	chr11:20082572:20082655	Chr.11	20023433	20186890	Somatic cell count QTL (1747)	Somatic cell count	1747	mastitis	163458	other	NC_037338.1:20082572:20082655	20082572	20082655	84	-0.504722	0.112689	0.00092801	0.00143238	CpG-deserts;inter	NA	NA	NA	NA	NA	NA	NA	NA	6	1	15	4
66	chr11:20082598:20082655	Chr.11	20023433	20186890	Somatic cell count QTL (1747)	Somatic cell count	1747	mastitis	163458	other	NC_037338.1:20082598:20082655	20082598	20082655	58	-0.477619	0.0791867	4.76e-05	0.000470776	CpG-deserts;inter	NA	NA	NA	NA	NA	NA	NA	NA	4	1	15	4
67	chr11:20084892:20084950	Chr.11	20023433	20186890	Somatic cell count QTL (1747)	Somatic cell count	1747	mastitis	163458	other	NC_037338.1:20084892:20084950	20084892	20084950	59	-0.489393	0.0820156	0.000123237	0.000664056	CpG-shelves;inter;downstream	NA	NA	NA	NA	NA	CDC42EP3	NA	NA	6	0	15	4
68	chr11:20087870:20087944	Chr.11	20023433	20186890	Somatic cell count QTL (1747)	Somatic cell count	1747	mastitis	163458	other	NC_037338.1:20087870:20087944	20087870	20087944	75	-0.627958	0.115395	2.33e-07	3.46e-05	transcripts;exons;5UTR;CpG-shores;genes	NA	CDC42EP3	NA	CDC42EP3	NA	NA	NA	NA	3	0	15	4
69	chr11:20091958:20092030	Chr.11	20023433	20186890	Somatic cell count QTL (1747)	Somatic cell count	1747	mastitis	163458	other	NC_037338.1:20091958:20092030	20091958	20092030	73	0.325822	0.0440295	0.000809606	0.0021714	transcripts;first intron;repeats;CpG-deserts;genes	NA	CDC42EP3	NA	NA	NA	NA	NA	CDC42EP3	4	0	15	4
70	chr11:20136868:20136937	Chr.11	20023433	20186890	Somatic cell count QTL (1747)	Somatic cell count	1747	mastitis	163458	other	NC_037338.1:20136868:20136937	20136868	20136937	70	0.322182	0.0503024	0.00222578	0.0040727	CpG-deserts;inter	NA	NA	NA	NA	NA	NA	NA	NA	3	0	16	4
71	chr11:20137440:20137525	Chr.11	20023433	20186890	Somatic cell count QTL (1747)	Somatic cell count	1747	mastitis	163458	other	NC_037338.1:20137440:20137525	20137440	20137525	86	0.369858	0.0606615	0.000598426	0.00136825	repeats;CpG-deserts;inter	NA	NA	NA	NA	NA	NA	NA	NA	6	0	16	4
72	chr11:20152047:20152105	Chr.11	20023433	20186890	Somatic cell count QTL (1747)	Somatic cell count	1747	mastitis	163458	other	NC_037338.1:20152047:20152105	20152047	20152105	59	0.320363	0.044941	0.000574177	0.00170593	CpG-deserts;inter	NA	NA	NA	NA	NA	NA	NA	NA	5	0	16	4
73	chr11:20176235:20176318	Chr.11	20023433	20186890	Somatic cell count QTL (1747)	Somatic cell count	1747	mastitis	163458	other	NC_037338.1:20176235:20176318	20176235	20176318	84	-0.55639	0.115236	3.68e-05	0.000374457	CpG-deserts;inter	NA	NA	NA	NA	NA	NA	NA	NA	4	1	16	4
74	chr11:28500230:28500351	Chr.11	28490485	28653941	Somatic cell score QTL (10158)	Somatic cell score	10158	mastitis	163457	other	NC_037338.1:28500230:28500351	28500230	28500351	122	-0.282098	0.0441553	5.35e-05	0.000624907	transcripts;introns;repeats;CpG-deserts;genes	NA	PRKCE	NA	NA	NA	NA	NA	NA	2	0	14	4
75	chr11:28529598:28529673	Chr.11	28490485	28653941	Somatic cell score QTL (10158)	Somatic cell score	10158	mastitis	163457	other	NC_037338.1:28529598:28529673	28529598	28529673	76	0.339179	0.0505657	0.000426586	0.00152447	transcripts;introns;CpG-deserts;genes	NA	PRKCE	NA	NA	NA	NA	NA	NA	6	1	14	4
76	chr11:28614216:28614254	Chr.11	28490485	28653941	Somatic cell score QTL (10158)	Somatic cell score	10158	mastitis	163457	other	NC_037338.1:28614216:28614254	28614216	28614254	39	0.218366	0.0256993	0.00496845	0.0220317	transcripts;introns;CpG-deserts;genes	NA	PRKCE	NA	NA	NA	NA	NA	NA	3	0	14	4
77	chr11:28614299:28614357	Chr.11	28490485	28653941	Somatic cell score QTL (10158)	Somatic cell score	10158	mastitis	163457	other	NC_037338.1:28614299:28614357	28614299	28614357	59	0.235668	0.02242	0.000693193	0.00582059	transcripts;introns;repeats;CpG-deserts;genes	NA	PRKCE	NA	NA	NA	NA	NA	NA	4	0	14	4
78	chr11:45530256:45530288	Chr.11	45383724	45547181	Somatic cell score QTL (4954)	Somatic cell score	4954	mastitis	163458	other	NC_037338.1:45530256:45530288	45530256	45530288	33	0.412601	0.0965089	0.00189971	0.00251255	CpG-deserts;inter	NA	NA	NA	NA	NA	NA	NA	NA	0	0	11	1
79	chr11:5833555:5833580	Chr.11	5802709	6619992	Somatic cell score QTL (130218)	Somatic cell score	130218	mastitis	817284	other	NC_037338.1:5833555:5833580	5833555	5833580	26	0.268826	0.0342265	0.00174711	0.00464117	transcripts;introns;CpG-deserts;genes	NA	NPAS2	NA	NA	NA	NA	NA	NA	3	0	5	1
80	chr11:5847066:5847154	Chr.11	5802709	6619992	Somatic cell score QTL (130218)	Somatic cell score	130218	mastitis	817284	other	NC_037338.1:5847066:5847154	5847066	5847154	89	0.318031	0.0548876	0.00255682	0.00389592	transcripts;introns;repeats;CpG-deserts;genes	NA	NPAS2	NA	NA	NA	NA	NA	NA	3	0	5	1
81	chr11:5847235:5847278	Chr.11	5802709	6619992	Somatic cell score QTL (130218)	Somatic cell score	130218	mastitis	817284	other	NC_037338.1:5847235:5847278	5847235	5847278	44	0.281654	0.0299304	0.000296708	0.00186897	transcripts;introns;CpG-deserts;genes	NA	NPAS2	NA	NA	NA	NA	NA	NA	5	0	5	1
82	chr11:5975879:5975924	Chr.11	5802709	6619992	Somatic cell score QTL (130218)	Somatic cell score	130218	mastitis	817284	other	NC_037338.1:5975879:5975924	5975879	5975924	46	0.273691	0.0273969	0.000286323	0.00216357	transcripts;exons;CpG-shelves;genes	NA	RPL31	NA	NA	NA	NA	NA	NA	3	0	5	1
83	chr11:5978979:5979061	Chr.11	5802709	6619992	Somatic cell score QTL (130218)	Somatic cell score	130218	mastitis	817284	other	NC_037338.1:5978979:5979061	5978979	5979061	83	0.352655	0.0607622	0.00228792	0.00287459	transcripts;exons;CpG-deserts;genes;downstream	NA	TBC1D8	NA	NA	NA	RPL31	NA	NA	10	1	5	1
84	chr11:5978994:5979097	Chr.11	5802709	6619992	Somatic cell score QTL (130218)	Somatic cell score	130218	mastitis	817284	other	NC_037338.1:5978994:5979097	5978994	5979097	104	0.351717	0.10221	0.00202812	0.00261648	transcripts;exons;CpG-deserts;genes;downstream	NA	TBC1D8	NA	NA	NA	RPL31	NA	NA	13	1	5	1
85	chr11:6005215:6005242	Chr.11	5802709	6619992	Somatic cell score QTL (130218)	Somatic cell score	130218	mastitis	817284	other	NC_037338.1:6005215:6005242	6005215	6005242	28	-0.23004	0.038114	0.0100949	0.0166007	transcripts;introns;CpG-deserts;genes	NA	TBC1D8	NA	NA	NA	NA	NA	NA	3	0	5	1
86	chr11:6014542:6014600	Chr.11	5802709	6619992	Somatic cell score QTL (130218)	Somatic cell score	130218	mastitis	817284	other	NC_037338.1:6014542:6014600	6014542	6014600	59	0.340188	0.0421414	0.00020146	0.0011272	transcripts;introns;CpG-deserts;genes	NA	TBC1D8	NA	NA	NA	NA	NA	NA	2	0	5	1
87	chr11:6014695:6014710	Chr.11	5802709	6619992	Somatic cell score QTL (130218)	Somatic cell score	130218	mastitis	817284	other	NC_037338.1:6014695:6014710	6014695	6014710	16	0.266021	0.0351022	0.00387778	0.00850077	transcripts;introns;CpG-deserts;genes	NA	TBC1D8	NA	NA	NA	NA	NA	NA	3	0	5	1
88	chr11:6022457:6022521	Chr.11	5802709	6619992	Somatic cell score QTL (130218)	Somatic cell score	130218	mastitis	817284	other	NC_037338.1:6022457:6022521	6022457	6022521	65	0.393112	0.0517967	5.15e-05	0.000618883	transcripts;introns;CpG-deserts;genes	NA	TBC1D8	NA	NA	NA	NA	NA	NA	4	1	5	1
89	chr11:6022656:6022702	Chr.11	5802709	6619992	Somatic cell score QTL (130218)	Somatic cell score	130218	mastitis	817284	other	NC_037338.1:6022656:6022702	6022656	6022702	47	0.370452	0.0641709	0.00213963	0.00317026	transcripts;introns;CpG-deserts;genes	NA	TBC1D8	NA	NA	NA	NA	NA	NA	2	1	5	1
90	chr11:6022936:6022964	Chr.11	5802709	6619992	Somatic cell score QTL (130218)	Somatic cell score	130218	mastitis	817284	other	NC_037338.1:6022936:6022964	6022936	6022964	29	0.298791	0.0384471	0.000957335	0.00276533	transcripts;introns;CpG-deserts;genes	NA	TBC1D8	NA	NA	NA	NA	NA	NA	0	1	5	1
91	chr11:6023009:6023107	Chr.11	5802709	6619992	Somatic cell score QTL (130218)	Somatic cell score	130218	mastitis	817284	other	NC_037338.1:6023009:6023107	6023009	6023107	99	0.566777	0.123448	0.000578211	0.00107522	transcripts;introns;CpG-deserts;genes	NA	TBC1D8	NA	NA	NA	NA	NA	NA	1	1	5	1
92	chr11:6023375:6023431	Chr.11	5802709	6619992	Somatic cell score QTL (130218)	Somatic cell score	130218	mastitis	817284	other	NC_037338.1:6023375:6023431	6023375	6023431	57	0.362785	0.0543191	0.000773901	0.0018731	transcripts;introns;CpG-deserts;genes	NA	TBC1D8	NA	NA	NA	NA	NA	NA	3	1	5	1
93	chr11:6028622:6028673	Chr.11	5802709	6619992	Somatic cell score QTL (130218)	Somatic cell score	130218	mastitis	817284	other	NC_037338.1:6028622:6028673	6028622	6028673	52	0.251211	0.0327655	0.00359456	0.00830406	transcripts;exons;CpG-deserts;genes	NA	TBC1D8	NA	NA	NA	NA	NA	NA	3	0	5	1
94	chr11:6028958:6029065	Chr.11	5802709	6619992	Somatic cell score QTL (130218)	Somatic cell score	130218	mastitis	817284	other	NC_037338.1:6028958:6029065	6028958	6029065	108	0.308375	0.0375598	0.000273715	0.00135429	transcripts;introns;CpG-deserts;genes	NA	TBC1D8	NA	NA	NA	NA	NA	NA	6	1	5	1
95	chr11:6029352:6029420	Chr.11	5802709	6619992	Somatic cell score QTL (130218)	Somatic cell score	130218	mastitis	817284	other	NC_037338.1:6029352:6029420	6029352	6029420	69	0.22101	0.0228926	0.000970878	0.00695611	transcripts;introns;CpG-deserts;genes	NA	TBC1D8	NA	NA	NA	NA	NA	NA	9	1	5	1
96	chr11:6034906:6034945	Chr.11	5802709	6619992	Somatic cell score QTL (130218)	Somatic cell score	130218	mastitis	817284	other	NC_037338.1:6034906:6034945	6034906	6034945	40	0.209916	0.0475834	0.0288774	0.0338515	transcripts;exons;CpG-deserts;genes	NA	TBC1D8	NA	NA	NA	NA	NA	NA	1	0	5	1
97	chr11:6040182:6040254	Chr.11	5802709	6619992	Somatic cell score QTL (130218)	Somatic cell score	130218	mastitis	817284	other	NC_037338.1:6040182:6040254	6040182	6040254	73	0.536042	0.113867	0.000196496	0.000730977	transcripts;introns;CpG-deserts;genes	NA	TBC1D8	NA	NA	NA	NA	NA	NA	4	0	5	1
98	chr11:6040230:6040274	Chr.11	5802709	6619992	Somatic cell score QTL (130218)	Somatic cell score	130218	mastitis	817284	other	NC_037338.1:6040230:6040274	6040230	6040274	45	0.293571	0.0325859	0.000284367	0.00157439	transcripts;introns;CpG-deserts;genes	NA	TBC1D8	NA	NA	NA	NA	NA	NA	5	0	5	1
99	chr11:6040468:6040492	Chr.11	5802709	6619992	Somatic cell score QTL (130218)	Somatic cell score	130218	mastitis	817284	other	NC_037338.1:6040468:6040492	6040468	6040492	25	0.21755	0.0181728	0.000325702	0.00472587	transcripts;introns;CpG-deserts;genes	NA	TBC1D8	NA	NA	NA	NA	NA	NA	5	0	5	1
100	chr11:6044024:6044053	Chr.11	5802709	6619992	Somatic cell score QTL (130218)	Somatic cell score	130218	mastitis	817284	other	NC_037338.1:6044024:6044053	6044024	6044053	30	0.321085	0.0470681	0.00189033	0.0037707	transcripts;introns;CpG-deserts;genes	NA	TBC1D8	NA	NA	NA	NA	NA	NA	2	0	5	1
101	chr11:6056872:6056981	Chr.11	5802709	6619992	Somatic cell score QTL (130218)	Somatic cell score	130218	mastitis	817284	other	NC_037338.1:6056872:6056981	6056872	6056981	110	0.305841	0.0496752	0.00433803	0.00669794	transcripts;introns;CpG-deserts;genes	NA	TBC1D8	NA	NA	NA	NA	NA	NA	5	0	5	1
102	chr11:6068737:6068782	Chr.11	5802709	6619992	Somatic cell score QTL (130218)	Somatic cell score	130218	mastitis	817284	other	NC_037338.1:6068737:6068782	6068737	6068782	46	0.200833	0.0222684	0.00515508	0.0339801	transcripts;introns;CpG-shores;genes	NA	TBC1D8	NA	NA	NA	NA	NA	NA	6	0	5	1
103	chr11:6068777:6068808	Chr.11	5802709	6619992	Somatic cell score QTL (130218)	Somatic cell score	130218	mastitis	817284	other	NC_037338.1:6068777:6068808	6068777	6068808	32	0.215358	0.0248295	0.00492076	0.021834	transcripts;introns;CpG-shores;genes	NA	TBC1D8	NA	NA	NA	NA	NA	NA	5	0	5	1
104	chr11:6068891:6068933	Chr.11	5802709	6619992	Somatic cell score QTL (130218)	Somatic cell score	130218	mastitis	817284	other	NC_037338.1:6068891:6068933	6068891	6068933	43	0.230186	0.033317	0.00406263	0.00917753	transcripts;introns;CpG-shores;genes	NA	TBC1D8	NA	NA	NA	NA	NA	NA	1	0	5	1
105	chr11:6076521:6076583	Chr.11	5802709	6619992	Somatic cell score QTL (130218)	Somatic cell score	130218	mastitis	817284	other	NC_037338.1:6076521:6076583	6076521	6076583	63	0.287998	0.0499657	0.007646	0.0106637	transcripts;first intron;CpG-deserts;genes	NA	TBC1D8	NA	NA	NA	NA	NA	TBC1D8	3	0	5	1
106	chr11:6079522:6079591	Chr.11	5802709	6619992	Somatic cell score QTL (130218)	Somatic cell score	130218	mastitis	817284	other	NC_037338.1:6079522:6079591	6079522	6079591	70	0.2117	0.017076	8.68e-05	0.00208821	transcripts;first intron;CpG-deserts;genes	NA	TBC1D8	NA	NA	NA	NA	NA	TBC1D8	0	0	5	1
107	chr11:6083120:6083164	Chr.11	5802709	6619992	Somatic cell score QTL (130218)	Somatic cell score	130218	mastitis	817284	other	NC_037338.1:6083120:6083164	6083120	6083164	45	-0.518934	0.0984095	0.000103469	0.000631663	transcripts;first intron;repeats;CpG-deserts;genes	NA	TBC1D8	NA	NA	NA	NA	NA	TBC1D8	5	1	5	1
108	chr11:6083145:6083254	Chr.11	5802709	6619992	Somatic cell score QTL (130218)	Somatic cell score	130218	mastitis	817284	other	NC_037338.1:6083145:6083254	6083145	6083254	110	-0.56002	0.12107	0.00024823	0.000804276	transcripts;first intron;repeats;CpG-deserts;genes	NA	TBC1D8	NA	NA	NA	NA	NA	TBC1D8	5	1	5	1
109	chr11:6090405:6090467	Chr.11	5802709	6619992	Somatic cell score QTL (130218)	Somatic cell score	130218	mastitis	817284	other	NC_037338.1:6090405:6090467	6090405	6090467	63	0.405521	0.0803808	0.00281697	0.00318135	transcripts;first intron;CpG-deserts;genes	NA	TBC1D8	NA	NA	NA	NA	NA	TBC1D8	3	1	5	1
110	chr11:6090503:6090588	Chr.11	5802709	6619992	Somatic cell score QTL (130218)	Somatic cell score	130218	mastitis	817284	other	NC_037338.1:6090503:6090588	6090503	6090588	86	0.237273	0.0305586	0.00298619	0.00897882	transcripts;first intron;CpG-deserts;genes	NA	TBC1D8	NA	NA	NA	NA	NA	TBC1D8	9	1	5	1
111	chr11:6093858:6093911	Chr.11	5802709	6619992	Somatic cell score QTL (130218)	Somatic cell score	130218	mastitis	817284	other	NC_037338.1:6093858:6093911	6093858	6093911	54	0.339078	0.0451694	0.000578463	0.00171275	transcripts;first intron;CpG-deserts;genes	NA	TBC1D8	NA	NA	NA	NA	NA	TBC1D8	2	1	5	1
112	chr11:6093896:6093993	Chr.11	5802709	6619992	Somatic cell score QTL (130218)	Somatic cell score	130218	mastitis	817284	other	NC_037338.1:6093896:6093993	6093896	6093993	98	0.313518	0.049157	0.00205705	0.00388657	transcripts;first intron;CpG-deserts;genes	NA	TBC1D8	NA	NA	NA	NA	NA	TBC1D8	5	1	5	1
113	chr11:6094646:6094761	Chr.11	5802709	6619992	Somatic cell score QTL (130218)	Somatic cell score	130218	mastitis	817284	other	NC_037338.1:6094646:6094761	6094646	6094761	116	0.265576	0.0442288	0.00959405	0.0129468	transcripts;first intron;repeats;CpG-deserts;genes	NA	TBC1D8	NA	NA	NA	NA	NA	TBC1D8	3	1	5	1
114	chr11:6094739:6094844	Chr.11	5802709	6619992	Somatic cell score QTL (130218)	Somatic cell score	130218	mastitis	817284	other	NC_037338.1:6094739:6094844	6094739	6094844	106	0.47736	0.121539	0.00047972	0.00105214	transcripts;first intron;repeats;CpG-deserts;genes	NA	TBC1D8	NA	NA	NA	NA	NA	TBC1D8	10	1	5	1
115	chr11:6095539:6095609	Chr.11	5802709	6619992	Somatic cell score QTL (130218)	Somatic cell score	130218	mastitis	817284	other	NC_037338.1:6095539:6095609	6095539	6095609	71	0.282841	0.0377858	0.00177336	0.00445082	transcripts;first intron;CpG-deserts;genes	NA	TBC1D8	NA	NA	NA	NA	NA	TBC1D8	1	1	5	1
116	chr11:6096268:6096345	Chr.11	5802709	6619992	Somatic cell score QTL (130218)	Somatic cell score	130218	mastitis	817284	other	NC_037338.1:6096268:6096345	6096268	6096345	78	0.376072	0.0567352	0.000486138	0.00146897	transcripts;first intron;CpG-deserts;genes	NA	TBC1D8	NA	NA	NA	NA	NA	TBC1D8	10	1	5	1
117	chr11:6096331:6096453	Chr.11	5802709	6619992	Somatic cell score QTL (130218)	Somatic cell score	130218	mastitis	817284	other	NC_037338.1:6096331:6096453	6096331	6096453	123	0.455186	0.0730227	0.000102225	0.000665544	transcripts;first intron;CpG-deserts;genes	NA	TBC1D8	NA	NA	NA	NA	NA	TBC1D8	8	1	5	1
118	chr11:6098520:6098587	Chr.11	5802709	6619992	Somatic cell score QTL (130218)	Somatic cell score	130218	mastitis	817284	other	NC_037338.1:6098520:6098587	6098520	6098587	68	0.374851	0.0898857	0.0113934	0.00929962	transcripts;first intron;CpG-deserts;genes	NA	TBC1D8	NA	NA	NA	NA	NA	TBC1D8	0	0	6	2
119	chr11:6098520:6098587	Chr.11	6096931	6260387	Clinical mastitis QTL (5450)	Clinical mastitis	5450	mastitis	163457	other	NC_037338.1:6098520:6098587	6098520	6098587	68	0.374851	0.0898857	0.0113934	0.00929962	transcripts;first intron;CpG-deserts;genes	NA	TBC1D8	NA	NA	NA	NA	NA	TBC1D8	0	0	6	2
120	chr11:6099011:6099080	Chr.11	5802709	6619992	Somatic cell score QTL (130218)	Somatic cell score	130218	mastitis	817284	other	NC_037338.1:6099011:6099080	6099011	6099080	70	0.329141	0.0540101	0.00258287	0.00392401	transcripts;first intron;repeats;CpG-deserts;genes	NA	TBC1D8	NA	NA	NA	NA	NA	TBC1D8	6	1	6	2
121	chr11:6099011:6099080	Chr.11	6096931	6260387	Clinical mastitis QTL (5450)	Clinical mastitis	5450	mastitis	163457	other	NC_037338.1:6099011:6099080	6099011	6099080	70	0.329141	0.0540101	0.00258287	0.00392401	transcripts;first intron;repeats;CpG-deserts;genes	NA	TBC1D8	NA	NA	NA	NA	NA	TBC1D8	6	1	6	2
122	chr11:6099552:6099641	Chr.11	5802709	6619992	Somatic cell score QTL (130218)	Somatic cell score	130218	mastitis	817284	other	NC_037338.1:6099552:6099641	6099552	6099641	90	0.378925	0.0745971	0.00292544	0.00358593	transcripts;first intron;CpG-deserts;genes	NA	TBC1D8	NA	NA	NA	NA	NA	TBC1D8	2	1	6	2
123	chr11:6099552:6099641	Chr.11	6096931	6260387	Clinical mastitis QTL (5450)	Clinical mastitis	5450	mastitis	163457	other	NC_037338.1:6099552:6099641	6099552	6099641	90	0.378925	0.0745971	0.00292544	0.00358593	transcripts;first intron;CpG-deserts;genes	NA	TBC1D8	NA	NA	NA	NA	NA	TBC1D8	2	1	6	2
124	chr11:6099640:6099731	Chr.11	5802709	6619992	Somatic cell score QTL (130218)	Somatic cell score	130218	mastitis	817284	other	NC_037338.1:6099640:6099731	6099640	6099731	92	0.411285	0.0655738	0.000167568	0.000822077	transcripts;first intron;CpG-deserts;genes	NA	TBC1D8	NA	NA	NA	NA	NA	TBC1D8	5	1	6	2
125	chr11:6099640:6099731	Chr.11	6096931	6260387	Clinical mastitis QTL (5450)	Clinical mastitis	5450	mastitis	163457	other	NC_037338.1:6099640:6099731	6099640	6099731	92	0.411285	0.0655738	0.000167568	0.000822077	transcripts;first intron;CpG-deserts;genes	NA	TBC1D8	NA	NA	NA	NA	NA	TBC1D8	5	1	6	2
126	chr11:6099711:6099748	Chr.11	5802709	6619992	Somatic cell score QTL (130218)	Somatic cell score	130218	mastitis	817284	other	NC_037338.1:6099711:6099748	6099711	6099748	38	0.347169	0.050016	0.000705837	0.00195244	transcripts;first intron;repeats;CpG-deserts;genes	NA	TBC1D8	NA	NA	NA	NA	NA	TBC1D8	5	1	6	2
127	chr11:6099711:6099748	Chr.11	6096931	6260387	Clinical mastitis QTL (5450)	Clinical mastitis	5450	mastitis	163457	other	NC_037338.1:6099711:6099748	6099711	6099748	38	0.347169	0.050016	0.000705837	0.00195244	transcripts;first intron;repeats;CpG-deserts;genes	NA	TBC1D8	NA	NA	NA	NA	NA	TBC1D8	5	1	6	2
128	chr11:6106092:6106211	Chr.11	5802709	6619992	Somatic cell score QTL (130218)	Somatic cell score	130218	mastitis	817284	other	NC_037338.1:6106092:6106211	6106092	6106211	120	0.316379	0.0448802	0.00149601	0.00296925	transcripts;first intron;repeats;CpG-deserts;genes	NA	TBC1D8	NA	NA	NA	NA	NA	TBC1D8	3	0	6	2
129	chr11:6106092:6106211	Chr.11	6096931	6260387	Clinical mastitis QTL (5450)	Clinical mastitis	5450	mastitis	163457	other	NC_037338.1:6106092:6106211	6106092	6106211	120	0.316379	0.0448802	0.00149601	0.00296925	transcripts;first intron;repeats;CpG-deserts;genes	NA	TBC1D8	NA	NA	NA	NA	NA	TBC1D8	3	0	6	2
130	chr11:6109513:6109534	Chr.11	5802709	6619992	Somatic cell score QTL (130218)	Somatic cell score	130218	mastitis	817284	other	NC_037338.1:6109513:6109534	6109513	6109534	22	0.242637	0.0191723	4.38e-05	0.00141801	transcripts;first intron;repeats;CpG-deserts;genes	NA	TBC1D8	NA	NA	NA	NA	NA	TBC1D8	4	0	6	2
131	chr11:6109513:6109534	Chr.11	6096931	6260387	Clinical mastitis QTL (5450)	Clinical mastitis	5450	mastitis	163457	other	NC_037338.1:6109513:6109534	6109513	6109534	22	0.242637	0.0191723	4.38e-05	0.00141801	transcripts;first intron;repeats;CpG-deserts;genes	NA	TBC1D8	NA	NA	NA	NA	NA	TBC1D8	4	0	6	2
132	chr11:6116014:6116111	Chr.11	5802709	6619992	Somatic cell score QTL (130218)	Somatic cell score	130218	mastitis	817284	other	NC_037338.1:6116014:6116111	6116014	6116111	98	-0.571687	0.114304	3.35e-05	0.000361823	transcripts;first intron;CpG-shelves;repeats;genes	NA	TBC1D8	NA	NA	NA	NA	NA	TBC1D8	6	1	6	2
133	chr11:6116014:6116111	Chr.11	6096931	6260387	Clinical mastitis QTL (5450)	Clinical mastitis	5450	mastitis	163457	other	NC_037338.1:6116014:6116111	6116014	6116111	98	-0.571687	0.114304	3.35e-05	0.000361823	transcripts;first intron;CpG-shelves;repeats;genes	NA	TBC1D8	NA	NA	NA	NA	NA	TBC1D8	6	1	6	2
134	chr11:6116456:6116547	Chr.11	5802709	6619992	Somatic cell score QTL (130218)	Somatic cell score	130218	mastitis	817284	other	NC_037338.1:6116456:6116547	6116456	6116547	92	-0.497002	0.0915617	0.000155132	0.000760449	transcripts;first intron;CpG-shores;CpG-shelves;genes	NA	TBC1D8	NA	NA	NA	NA	NA	TBC1D8	9	1	6	2
135	chr11:6116456:6116547	Chr.11	6096931	6260387	Clinical mastitis QTL (5450)	Clinical mastitis	5450	mastitis	163457	other	NC_037338.1:6116456:6116547	6116456	6116547	92	-0.497002	0.0915617	0.000155132	0.000760449	transcripts;first intron;CpG-shores;CpG-shelves;genes	NA	TBC1D8	NA	NA	NA	NA	NA	TBC1D8	9	1	6	2
136	chr11:6116467:6116592	Chr.11	5802709	6619992	Somatic cell score QTL (130218)	Somatic cell score	130218	mastitis	817284	other	NC_037338.1:6116467:6116592	6116467	6116592	126	-0.628582	0.134171	0.000125194	0.000584723	transcripts;first intron;CpG-shores;CpG-shelves;genes	NA	TBC1D8	NA	NA	NA	NA	NA	TBC1D8	10	1	6	2
137	chr11:6116467:6116592	Chr.11	6096931	6260387	Clinical mastitis QTL (5450)	Clinical mastitis	5450	mastitis	163457	other	NC_037338.1:6116467:6116592	6116467	6116592	126	-0.628582	0.134171	0.000125194	0.000584723	transcripts;first intron;CpG-shores;CpG-shelves;genes	NA	TBC1D8	NA	NA	NA	NA	NA	TBC1D8	10	1	6	2
138	chr11:6116579:6116681	Chr.11	5802709	6619992	Somatic cell score QTL (130218)	Somatic cell score	130218	mastitis	817284	other	NC_037338.1:6116579:6116681	6116579	6116681	103	-0.565029	0.122743	0.000439595	0.000976156	transcripts;first intron;CpG-shores;repeats;genes	NA	TBC1D8	NA	NA	NA	NA	NA	TBC1D8	7	1	6	2
139	chr11:6116579:6116681	Chr.11	6096931	6260387	Clinical mastitis QTL (5450)	Clinical mastitis	5450	mastitis	163457	other	NC_037338.1:6116579:6116681	6116579	6116681	103	-0.565029	0.122743	0.000439595	0.000976156	transcripts;first intron;CpG-shores;repeats;genes	NA	TBC1D8	NA	NA	NA	NA	NA	TBC1D8	7	1	6	2
140	chr11:6121264:6121308	Chr.11	5802709	6619992	Somatic cell score QTL (130218)	Somatic cell score	130218	mastitis	817284	other	NC_037338.1:6121264:6121308	6121264	6121308	45	-0.324548	0.0466557	0.00174495	0.00333387	promoters;CpG-shores;repeats;inter	TBC1D8	NA	NA	NA	NA	NA	NA	NA	6	1	6	2
141	chr11:6121264:6121308	Chr.11	6096931	6260387	Clinical mastitis QTL (5450)	Clinical mastitis	5450	mastitis	163457	other	NC_037338.1:6121264:6121308	6121264	6121308	45	-0.324548	0.0466557	0.00174495	0.00333387	promoters;CpG-shores;repeats;inter	TBC1D8	NA	NA	NA	NA	NA	NA	NA	6	1	6	2
142	chr11:6121427:6121484	Chr.11	5802709	6619992	Somatic cell score QTL (130218)	Somatic cell score	130218	mastitis	817284	other	NC_037338.1:6121427:6121484	6121427	6121484	58	-0.271148	0.0309301	0.000693515	0.00269074	CpG-shores;inter	NA	NA	NA	NA	NA	NA	NA	NA	4	1	6	2
143	chr11:6121427:6121484	Chr.11	6096931	6260387	Clinical mastitis QTL (5450)	Clinical mastitis	5450	mastitis	163457	other	NC_037338.1:6121427:6121484	6121427	6121484	58	-0.271148	0.0309301	0.000693515	0.00269074	CpG-shores;inter	NA	NA	NA	NA	NA	NA	NA	NA	4	1	6	2
144	chr11:6133399:6133483	Chr.11	5802709	6619992	Somatic cell score QTL (130218)	Somatic cell score	130218	mastitis	817284	other	NC_037338.1:6133399:6133483	6133399	6133483	85	-0.330485	0.0775064	0.00586997	0.00566561	CpG-deserts;inter	NA	NA	NA	NA	NA	NA	NA	NA	1	0	6	2
145	chr11:6133399:6133483	Chr.11	6096931	6260387	Clinical mastitis QTL (5450)	Clinical mastitis	5450	mastitis	163457	other	NC_037338.1:6133399:6133483	6133399	6133483	85	-0.330485	0.0775064	0.00586997	0.00566561	CpG-deserts;inter	NA	NA	NA	NA	NA	NA	NA	NA	1	0	6	2
146	chr11:6142571:6142581	Chr.11	5802709	6619992	Somatic cell score QTL (130218)	Somatic cell score	130218	mastitis	817284	other	NC_037338.1:6142571:6142581	6142571	6142581	11	0.283995	0.0784983	0.00603475	0.00543358	repeats;CpG-deserts;inter	NA	NA	NA	NA	NA	NA	NA	NA	2	0	6	2
147	chr11:6142571:6142581	Chr.11	6096931	6260387	Clinical mastitis QTL (5450)	Clinical mastitis	5450	mastitis	163457	other	NC_037338.1:6142571:6142581	6142571	6142581	11	0.283995	0.0784983	0.00603475	0.00543358	repeats;CpG-deserts;inter	NA	NA	NA	NA	NA	NA	NA	NA	2	0	6	2
148	chr11:6146728:6146749	Chr.11	5802709	6619992	Somatic cell score QTL (130218)	Somatic cell score	130218	mastitis	817284	other	NC_037338.1:6146728:6146749	6146728	6146749	22	0.240036	0.0241478	0.000377697	0.00293544	repeats;CpG-deserts;inter	NA	NA	NA	NA	NA	NA	NA	NA	3	0	6	2
149	chr11:6146728:6146749	Chr.11	6096931	6260387	Clinical mastitis QTL (5450)	Clinical mastitis	5450	mastitis	163457	other	NC_037338.1:6146728:6146749	6146728	6146749	22	0.240036	0.0241478	0.000377697	0.00293544	repeats;CpG-deserts;inter	NA	NA	NA	NA	NA	NA	NA	NA	3	0	6	2
150	chr11:6179086:6179115	Chr.11	5802709	6619992	Somatic cell score QTL (130218)	Somatic cell score	130218	mastitis	817284	other	NC_037338.1:6179086:6179115	6179086	6179115	30	0.332482	0.0642479	0.00722437	0.00717484	repeats;CpG-deserts;inter	NA	NA	NA	NA	NA	NA	NA	NA	8	1	6	2
151	chr11:6179086:6179115	Chr.11	6096931	6260387	Clinical mastitis QTL (5450)	Clinical mastitis	5450	mastitis	163457	other	NC_037338.1:6179086:6179115	6179086	6179115	30	0.332482	0.0642479	0.00722437	0.00717484	repeats;CpG-deserts;inter	NA	NA	NA	NA	NA	NA	NA	NA	8	1	6	2
152	chr11:6179180:6179233	Chr.11	5802709	6619992	Somatic cell score QTL (130218)	Somatic cell score	130218	mastitis	817284	other	NC_037338.1:6179180:6179233	6179180	6179233	54	0.32637	0.0404094	0.00023462	0.00128263	repeats;CpG-deserts;inter	NA	NA	NA	NA	NA	NA	NA	NA	6	1	6	2
153	chr11:6179180:6179233	Chr.11	6096931	6260387	Clinical mastitis QTL (5450)	Clinical mastitis	5450	mastitis	163457	other	NC_037338.1:6179180:6179233	6179180	6179233	54	0.32637	0.0404094	0.00023462	0.00128263	repeats;CpG-deserts;inter	NA	NA	NA	NA	NA	NA	NA	NA	6	1	6	2
154	chr11:6179214:6179297	Chr.11	5802709	6619992	Somatic cell score QTL (130218)	Somatic cell score	130218	mastitis	817284	other	NC_037338.1:6179214:6179297	6179214	6179297	84	0.351057	0.0574915	0.000758467	0.0017788	repeats;CpG-deserts;inter	NA	NA	NA	NA	NA	NA	NA	NA	6	1	6	2
155	chr11:6179214:6179297	Chr.11	6096931	6260387	Clinical mastitis QTL (5450)	Clinical mastitis	5450	mastitis	163457	other	NC_037338.1:6179214:6179297	6179214	6179297	84	0.351057	0.0574915	0.000758467	0.0017788	repeats;CpG-deserts;inter	NA	NA	NA	NA	NA	NA	NA	NA	6	1	6	2
156	chr11:6179296:6179393	Chr.11	5802709	6619992	Somatic cell score QTL (130218)	Somatic cell score	130218	mastitis	817284	other	NC_037338.1:6179296:6179393	6179296	6179393	98	0.531391	0.106145	0.000187777	0.000759587	repeats;CpG-deserts;inter	NA	NA	NA	NA	NA	NA	NA	NA	3	1	6	2
157	chr11:6179296:6179393	Chr.11	6096931	6260387	Clinical mastitis QTL (5450)	Clinical mastitis	5450	mastitis	163457	other	NC_037338.1:6179296:6179393	6179296	6179393	98	0.531391	0.106145	0.000187777	0.000759587	repeats;CpG-deserts;inter	NA	NA	NA	NA	NA	NA	NA	NA	3	1	6	2
158	chr11:6185742:6185830	Chr.11	5802709	6619992	Somatic cell score QTL (130218)	Somatic cell score	130218	mastitis	817284	other	NC_037338.1:6185742:6185830	6185742	6185830	89	-0.339035	0.0406291	7.47e-05	0.000776303	CpG-deserts;inter	NA	NA	NA	NA	NA	NA	NA	NA	5	0	6	2
159	chr11:6185742:6185830	Chr.11	6096931	6260387	Clinical mastitis QTL (5450)	Clinical mastitis	5450	mastitis	163457	other	NC_037338.1:6185742:6185830	6185742	6185830	89	-0.339035	0.0406291	7.47e-05	0.000776303	CpG-deserts;inter	NA	NA	NA	NA	NA	NA	NA	NA	5	0	6	2
160	chr11:6186086:6186114	Chr.11	5802709	6619992	Somatic cell score QTL (130218)	Somatic cell score	130218	mastitis	817284	other	NC_037338.1:6186086:6186114	6186086	6186114	29	-0.32014	0.0442392	0.00097596	0.00229748	CpG-deserts;inter	NA	NA	NA	NA	NA	NA	NA	NA	5	0	6	2
161	chr11:6186086:6186114	Chr.11	6096931	6260387	Clinical mastitis QTL (5450)	Clinical mastitis	5450	mastitis	163457	other	NC_037338.1:6186086:6186114	6186086	6186114	29	-0.32014	0.0442392	0.00097596	0.00229748	CpG-deserts;inter	NA	NA	NA	NA	NA	NA	NA	NA	5	0	6	2
162	chr11:6188748:6188800	Chr.11	5802709	6619992	Somatic cell score QTL (130218)	Somatic cell score	130218	mastitis	817284	other	NC_037338.1:6188748:6188800	6188748	6188800	53	0.313028	0.0335819	4.76e-05	0.000708311	CpG-deserts;inter	NA	NA	NA	NA	NA	NA	NA	NA	2	0	6	2
163	chr11:6188748:6188800	Chr.11	6096931	6260387	Clinical mastitis QTL (5450)	Clinical mastitis	5450	mastitis	163457	other	NC_037338.1:6188748:6188800	6188748	6188800	53	0.313028	0.0335819	4.76e-05	0.000708311	CpG-deserts;inter	NA	NA	NA	NA	NA	NA	NA	NA	2	0	6	2
164	chr11:6188920:6188941	Chr.11	5802709	6619992	Somatic cell score QTL (130218)	Somatic cell score	130218	mastitis	817284	other	NC_037338.1:6188920:6188941	6188920	6188941	22	0.270594	0.0331717	0.00132637	0.00393967	CpG-deserts;inter	NA	NA	NA	NA	NA	NA	NA	NA	6	0	6	2
165	chr11:6188920:6188941	Chr.11	6096931	6260387	Clinical mastitis QTL (5450)	Clinical mastitis	5450	mastitis	163457	other	NC_037338.1:6188920:6188941	6188920	6188941	22	0.270594	0.0331717	0.00132637	0.00393967	CpG-deserts;inter	NA	NA	NA	NA	NA	NA	NA	NA	6	0	6	2
166	chr11:6196593:6196628	Chr.11	5802709	6619992	Somatic cell score QTL (130218)	Somatic cell score	130218	mastitis	817284	other	NC_037338.1:6196593:6196628	6196593	6196628	36	-0.502182	0.0881	3.45e-05	0.000420248	CpG-deserts;inter	NA	NA	NA	NA	NA	NA	NA	NA	5	0	6	2
167	chr11:6196593:6196628	Chr.11	6096931	6260387	Clinical mastitis QTL (5450)	Clinical mastitis	5450	mastitis	163457	other	NC_037338.1:6196593:6196628	6196593	6196628	36	-0.502182	0.0881	3.45e-05	0.000420248	CpG-deserts;inter	NA	NA	NA	NA	NA	NA	NA	NA	5	0	6	2
168	chr11:6199709:6199819	Chr.11	5802709	6619992	Somatic cell score QTL (130218)	Somatic cell score	130218	mastitis	817284	other	NC_037338.1:6199709:6199819	6199709	6199819	111	0.283339	0.0496711	0.00604727	0.00840606	repeats;CpG-deserts;inter	NA	NA	NA	NA	NA	NA	NA	NA	5	1	6	2
169	chr11:6199709:6199819	Chr.11	6096931	6260387	Clinical mastitis QTL (5450)	Clinical mastitis	5450	mastitis	163457	other	NC_037338.1:6199709:6199819	6199709	6199819	111	0.283339	0.0496711	0.00604727	0.00840606	repeats;CpG-deserts;inter	NA	NA	NA	NA	NA	NA	NA	NA	5	1	6	2
170	chr11:6199898:6199970	Chr.11	5802709	6619992	Somatic cell score QTL (130218)	Somatic cell score	130218	mastitis	817284	other	NC_037338.1:6199898:6199970	6199898	6199970	73	0.34694	0.0418435	8.32e-05	0.000786582	repeats;CpG-deserts;inter	NA	NA	NA	NA	NA	NA	NA	NA	8	1	6	2
171	chr11:6199898:6199970	Chr.11	6096931	6260387	Clinical mastitis QTL (5450)	Clinical mastitis	5450	mastitis	163457	other	NC_037338.1:6199898:6199970	6199898	6199970	73	0.34694	0.0418435	8.32e-05	0.000786582	repeats;CpG-deserts;inter	NA	NA	NA	NA	NA	NA	NA	NA	8	1	6	2
172	chr11:6200476:6200502	Chr.11	5802709	6619992	Somatic cell score QTL (130218)	Somatic cell score	130218	mastitis	817284	other	NC_037338.1:6200476:6200502	6200476	6200502	27	0.391332	0.0583832	0.000268218	0.00106978	CpG-deserts;inter	NA	NA	NA	NA	NA	NA	NA	NA	5	1	6	2
173	chr11:6200476:6200502	Chr.11	6096931	6260387	Clinical mastitis QTL (5450)	Clinical mastitis	5450	mastitis	163457	other	NC_037338.1:6200476:6200502	6200476	6200502	27	0.391332	0.0583832	0.000268218	0.00106978	CpG-deserts;inter	NA	NA	NA	NA	NA	NA	NA	NA	5	1	6	2
174	chr11:6202026:6202081	Chr.11	5802709	6619992	Somatic cell score QTL (130218)	Somatic cell score	130218	mastitis	817284	other	NC_037338.1:6202026:6202081	6202026	6202081	56	-0.478115	0.115518	0.00415548	0.0030924	CpG-deserts;inter	NA	NA	NA	NA	NA	NA	NA	NA	8	1	6	2
175	chr11:6202026:6202081	Chr.11	6096931	6260387	Clinical mastitis QTL (5450)	Clinical mastitis	5450	mastitis	163457	other	NC_037338.1:6202026:6202081	6202026	6202081	56	-0.478115	0.115518	0.00415548	0.0030924	CpG-deserts;inter	NA	NA	NA	NA	NA	NA	NA	NA	8	1	6	2
176	chr11:6202054:6202116	Chr.11	5802709	6619992	Somatic cell score QTL (130218)	Somatic cell score	130218	mastitis	817284	other	NC_037338.1:6202054:6202116	6202054	6202116	63	-0.448725	0.0761538	0.000279801	0.00104427	CpG-deserts;inter	NA	NA	NA	NA	NA	NA	NA	NA	6	1	6	2
177	chr11:6202054:6202116	Chr.11	6096931	6260387	Clinical mastitis QTL (5450)	Clinical mastitis	5450	mastitis	163457	other	NC_037338.1:6202054:6202116	6202054	6202116	63	-0.448725	0.0761538	0.000279801	0.00104427	CpG-deserts;inter	NA	NA	NA	NA	NA	NA	NA	NA	6	1	6	2
178	chr11:6203202:6203243	Chr.11	5802709	6619992	Somatic cell score QTL (130218)	Somatic cell score	130218	mastitis	817284	other	NC_037338.1:6203202:6203243	6203202	6203243	42	0.43768	0.0705829	0.00019056	0.00086929	CpG-deserts;inter	NA	NA	NA	NA	NA	NA	NA	NA	3	1	6	2
179	chr11:6203202:6203243	Chr.11	6096931	6260387	Clinical mastitis QTL (5450)	Clinical mastitis	5450	mastitis	163457	other	NC_037338.1:6203202:6203243	6203202	6203243	42	0.43768	0.0705829	0.00019056	0.00086929	CpG-deserts;inter	NA	NA	NA	NA	NA	NA	NA	NA	3	1	6	2
180	chr11:6204084:6204149	Chr.11	5802709	6619992	Somatic cell score QTL (130218)	Somatic cell score	130218	mastitis	817284	other	NC_037338.1:6204084:6204149	6204084	6204149	66	0.403106	0.0829353	0.00436107	0.00496714	CpG-shelves;inter	NA	NA	NA	NA	NA	NA	NA	NA	4	0	6	2
181	chr11:6204084:6204149	Chr.11	6096931	6260387	Clinical mastitis QTL (5450)	Clinical mastitis	5450	mastitis	163457	other	NC_037338.1:6204084:6204149	6204084	6204149	66	0.403106	0.0829353	0.00436107	0.00496714	CpG-shelves;inter	NA	NA	NA	NA	NA	NA	NA	NA	4	0	6	2
182	chr11:6225245:6225309	Chr.11	5802709	6619992	Somatic cell score QTL (130218)	Somatic cell score	130218	mastitis	817284	other	NC_037338.1:6225245:6225309	6225245	6225309	65	0.351863	0.0541865	0.000784853	0.00188791	repeats;CpG-deserts;inter	NA	NA	NA	NA	NA	NA	NA	NA	9	1	6	2
183	chr11:6225245:6225309	Chr.11	6096931	6260387	Clinical mastitis QTL (5450)	Clinical mastitis	5450	mastitis	163457	other	NC_037338.1:6225245:6225309	6225245	6225309	65	0.351863	0.0541865	0.000784853	0.00188791	repeats;CpG-deserts;inter	NA	NA	NA	NA	NA	NA	NA	NA	9	1	6	2
184	chr11:6237329:6237374	Chr.11	5802709	6619992	Somatic cell score QTL (130218)	Somatic cell score	130218	mastitis	817284	other	NC_037338.1:6237329:6237374	6237329	6237374	46	0.290936	0.0566861	0.00962604	0.00996867	repeats;CpG-deserts;inter	NA	NA	NA	NA	NA	NA	NA	NA	2	0	6	2
185	chr11:6237329:6237374	Chr.11	6096931	6260387	Clinical mastitis QTL (5450)	Clinical mastitis	5450	mastitis	163457	other	NC_037338.1:6237329:6237374	6237329	6237374	46	0.290936	0.0566861	0.00962604	0.00996867	repeats;CpG-deserts;inter	NA	NA	NA	NA	NA	NA	NA	NA	2	0	6	2
186	chr11:6292833:6292895	Chr.11	5802709	6619992	Somatic cell score QTL (130218)	Somatic cell score	130218	mastitis	817284	other	NC_037338.1:6292833:6292895	6292833	6292895	63	0.366239	0.0581407	0.00091415	0.00196862	CpG-deserts;inter	NA	NA	NA	NA	NA	NA	NA	NA	2	1	5	1
187	chr11:6310752:6310802	Chr.11	5802709	6619992	Somatic cell score QTL (130218)	Somatic cell score	130218	mastitis	817284	other	NC_037338.1:6310752:6310802	6310752	6310802	51	0.347701	0.0547914	0.00134739	0.00257139	CpG-deserts;inter	NA	NA	NA	NA	NA	NA	NA	NA	5	1	5	1
188	chr11:6314255:6314308	Chr.11	5802709	6619992	Somatic cell score QTL (130218)	Somatic cell score	130218	mastitis	817284	other	NC_037338.1:6314255:6314308	6314255	6314308	54	-0.490716	0.0798062	3.92e-05	0.000423931	CpG-deserts;inter	NA	NA	NA	NA	NA	NA	NA	NA	8	0	5	1
189	chr11:6318813:6318873	Chr.11	5802709	6619992	Somatic cell score QTL (130218)	Somatic cell score	130218	mastitis	817284	other	NC_037338.1:6318813:6318873	6318813	6318873	61	-0.247646	0.0210696	0.000153457	0.00202538	CpG-deserts;inter	NA	NA	NA	NA	NA	NA	NA	NA	3	0	5	1
190	chr11:6319611:6319676	Chr.11	5802709	6619992	Somatic cell score QTL (130218)	Somatic cell score	130218	mastitis	817284	other	NC_037338.1:6319611:6319676	6319611	6319676	66	-0.570098	0.098183	5.23e-06	0.000183083	CpG-deserts;inter	NA	NA	NA	NA	NA	NA	NA	NA	3	1	5	1
191	chr11:6321527:6321540	Chr.11	5802709	6619992	Somatic cell score QTL (130218)	Somatic cell score	130218	mastitis	817284	other	NC_037338.1:6321527:6321540	6321527	6321540	14	0.387146	0.0564372	0.000360601	0.00127003	repeats;CpG-deserts;inter	NA	NA	NA	NA	NA	NA	NA	NA	6	1	5	1
192	chr11:6346223:6346265	Chr.11	5802709	6619992	Somatic cell score QTL (130218)	Somatic cell score	130218	mastitis	817284	other	NC_037338.1:6346223:6346265	6346223	6346265	43	-0.405238	0.0611293	0.000281694	0.000994369	repeats;CpG-deserts;inter	NA	NA	NA	NA	NA	NA	NA	NA	5	0	5	1
193	chr11:6365573:6365628	Chr.11	5802709	6619992	Somatic cell score QTL (130218)	Somatic cell score	130218	mastitis	817284	other	NC_037338.1:6365573:6365628	6365573	6365628	56	0.214076	0.0290732	0.00874053	0.0254246	CpG-deserts;inter	NA	NA	NA	NA	NA	NA	NA	NA	6	0	6	1
194	chr11:6407480:6407504	Chr.11	5802709	6619992	Somatic cell score QTL (130218)	Somatic cell score	130218	mastitis	817284	other	NC_037338.1:6407480:6407504	6407480	6407504	25	0.240024	0.0234355	0.000605607	0.00545825	CpG-deserts;inter	NA	NA	NA	NA	NA	NA	NA	NA	5	0	6	1
195	chr11:6421652:6421715	Chr.11	5802709	6619992	Somatic cell score QTL (130218)	Somatic cell score	130218	mastitis	817284	other	NC_037338.1:6421652:6421715	6421652	6421715	64	0.260185	0.0337478	0.00357955	0.00796852	repeats;CpG-deserts;inter	NA	NA	NA	NA	NA	NA	NA	NA	3	1	6	1
196	chr11:6421859:6421916	Chr.11	5802709	6619992	Somatic cell score QTL (130218)	Somatic cell score	130218	mastitis	817284	other	NC_037338.1:6421859:6421916	6421859	6421916	58	0.342534	0.0497287	0.000680147	0.0020036	CpG-deserts;inter	NA	NA	NA	NA	NA	NA	NA	NA	5	1	6	1
197	chr11:6424699:6424782	Chr.11	5802709	6619992	Somatic cell score QTL (130218)	Somatic cell score	130218	mastitis	817284	other	NC_037338.1:6424699:6424782	6424699	6424782	84	-0.211525	0.0220383	0.00307855	0.0201943	repeats;CpG-deserts;inter	NA	NA	NA	NA	NA	NA	NA	NA	3	1	6	1
198	chr11:6424845:6424870	Chr.11	5802709	6619992	Somatic cell score QTL (130218)	Somatic cell score	130218	mastitis	817284	other	NC_037338.1:6424845:6424870	6424845	6424870	26	-0.416448	0.0653009	0.000406458	0.00121282	CpG-deserts;inter	NA	NA	NA	NA	NA	NA	NA	NA	4	1	6	1
199	chr11:6427484:6427557	Chr.11	5802709	6619992	Somatic cell score QTL (130218)	Somatic cell score	130218	mastitis	817284	other	NC_037338.1:6427484:6427557	6427484	6427557	74	-0.366392	0.0492442	7.72e-05	0.000702119	repeats;CpG-deserts;inter	NA	NA	NA	NA	NA	NA	NA	NA	5	0	6	1
200	chr11:6428299:6428409	Chr.11	5802709	6619992	Somatic cell score QTL (130218)	Somatic cell score	130218	mastitis	817284	other	NC_037338.1:6428299:6428409	6428299	6428409	111	-0.51084	0.0981445	3.5e-05	0.000416188	CpG-deserts;inter	NA	NA	NA	NA	NA	NA	NA	NA	4	1	6	1
201	chr11:6433279:6433367	Chr.11	5802709	6619992	Somatic cell score QTL (130218)	Somatic cell score	130218	mastitis	817284	other	NC_037338.1:6433279:6433367	6433279	6433367	89	0.370302	0.0628858	0.000376754	0.00141432	CpG-deserts;inter	NA	NA	NA	NA	NA	NA	NA	NA	1	1	6	1
202	chr11:6433354:6433383	Chr.11	5802709	6619992	Somatic cell score QTL (130218)	Somatic cell score	130218	mastitis	817284	other	NC_037338.1:6433354:6433383	6433354	6433383	30	0.316307	0.0445326	0.000812355	0.00206139	CpG-deserts;inter	NA	NA	NA	NA	NA	NA	NA	NA	0	1	6	1
203	chr11:6442947:6443049	Chr.11	5802709	6619992	Somatic cell score QTL (130218)	Somatic cell score	130218	mastitis	817284	other	NC_037338.1:6442947:6443049	6442947	6443049	103	-0.354167	0.114926	0.010765	0.0068556	CpG-deserts;inter	NA	NA	NA	NA	NA	NA	NA	NA	6	1	6	1
204	chr11:6442977:6443049	Chr.11	5802709	6619992	Somatic cell score QTL (130218)	Somatic cell score	130218	mastitis	817284	other	NC_037338.1:6442977:6443049	6442977	6443049	73	-0.496305	0.0973256	7.81e-05	0.000566711	CpG-deserts;inter	NA	NA	NA	NA	NA	NA	NA	NA	4	1	6	1
205	chr11:6443620:6443652	Chr.11	5802709	6619992	Somatic cell score QTL (130218)	Somatic cell score	130218	mastitis	817284	other	NC_037338.1:6443620:6443652	6443620	6443652	33	-0.272264	0.0369438	0.00309221	0.00599227	repeats;CpG-deserts;inter	NA	NA	NA	NA	NA	NA	NA	NA	3	0	6	1
206	chr11:6444781:6444828	Chr.11	5802709	6619992	Somatic cell score QTL (130218)	Somatic cell score	130218	mastitis	817284	other	NC_037338.1:6444781:6444828	6444781	6444828	48	-0.356568	0.0522248	0.000219926	0.00112705	repeats;CpG-deserts;inter	NA	NA	NA	NA	NA	NA	NA	NA	6	0	6	1
207	chr11:6470289:6470371	Chr.11	5802709	6619992	Somatic cell score QTL (130218)	Somatic cell score	130218	mastitis	817284	other	NC_037338.1:6470289:6470371	6470289	6470371	83	-0.23947	0.0365582	0.0105777	0.0187509	CpG-deserts;inter	NA	NA	NA	NA	NA	NA	NA	NA	2	1	6	1
208	chr11:6470370:6470431	Chr.11	5802709	6619992	Somatic cell score QTL (130218)	Somatic cell score	130218	mastitis	817284	other	NC_037338.1:6470370:6470431	6470370	6470431	62	-0.441493	0.0680524	0.000106605	0.000712039	CpG-deserts;inter	NA	NA	NA	NA	NA	NA	NA	NA	3	1	6	1
209	chr11:6475043:6475103	Chr.11	5802709	6619992	Somatic cell score QTL (130218)	Somatic cell score	130218	mastitis	817284	other	NC_037338.1:6475043:6475103	6475043	6475103	61	-0.412113	0.0967247	0.00521048	0.00401535	repeats;CpG-deserts;inter	NA	NA	NA	NA	NA	NA	NA	NA	6	0	6	1
210	chr11:6475091:6475198	Chr.11	5802709	6619992	Somatic cell score QTL (130218)	Somatic cell score	130218	mastitis	817284	other	NC_037338.1:6475091:6475198	6475091	6475198	108	-0.429942	0.0676411	0.000311393	0.00112109	repeats;CpG-deserts;inter	NA	NA	NA	NA	NA	NA	NA	NA	8	0	6	1
211	chr11:6475197:6475278	Chr.11	5802709	6619992	Somatic cell score QTL (130218)	Somatic cell score	130218	mastitis	817284	other	NC_037338.1:6475197:6475278	6475197	6475278	82	-0.343945	0.0515666	0.00172164	0.00341957	CpG-deserts;inter	NA	NA	NA	NA	NA	NA	NA	NA	5	0	6	1
212	chr11:6480657:6480727	Chr.11	5802709	6619992	Somatic cell score QTL (130218)	Somatic cell score	130218	mastitis	817284	other	NC_037338.1:6480657:6480727	6480657	6480727	71	0.396551	0.0571389	0.000121456	0.000732401	CpG-islands;CpG-shores;inter	NA	NA	NA	NA	NA	NA	NA	NA	4	1	6	1
213	chr11:6480787:6480814	Chr.11	5802709	6619992	Somatic cell score QTL (130218)	Somatic cell score	130218	mastitis	817284	other	NC_037338.1:6480787:6480814	6480787	6480814	28	0.342834	0.0822528	0.0030109	0.00391901	CpG-islands;inter	NA	NA	NA	NA	NA	NA	NA	NA	6	1	6	1
214	chr11:6488539:6488582	Chr.11	5802709	6619992	Somatic cell score QTL (130218)	Somatic cell score	130218	mastitis	817284	other	NC_037338.1:6488539:6488582	6488539	6488582	44	0.246895	0.0223932	4.88e-05	0.00113581	CpG-deserts;inter	NA	NA	NA	NA	NA	NA	NA	NA	1	0	6	1
215	chr11:6497713:6497778	Chr.11	5802709	6619992	Somatic cell score QTL (130218)	Somatic cell score	130218	mastitis	817284	other	NC_037338.1:6497713:6497778	6497713	6497778	66	-0.349599	0.0491615	0.000680988	0.00196388	CpG-deserts;inter	NA	NA	NA	NA	NA	NA	NA	NA	5	0	6	1
216	chr11:6500049:6500086	Chr.11	5802709	6619992	Somatic cell score QTL (130218)	Somatic cell score	130218	mastitis	817284	other	NC_037338.1:6500049:6500086	6500049	6500086	38	0.275976	0.0280072	2.91e-05	0.000685202	CpG-deserts;inter	NA	NA	NA	NA	NA	NA	NA	NA	1	0	6	1
217	chr11:6500453:6500501	Chr.11	5802709	6619992	Somatic cell score QTL (130218)	Somatic cell score	130218	mastitis	817284	other	NC_037338.1:6500453:6500501	6500453	6500501	49	0.23474	0.0290046	0.00222931	0.00783102	CpG-deserts;inter	NA	NA	NA	NA	NA	NA	NA	NA	1	0	6	1
218	chr11:6514799:6514844	Chr.11	5802709	6619992	Somatic cell score QTL (130218)	Somatic cell score	130218	mastitis	817284	other	NC_037338.1:6514799:6514844	6514799	6514844	46	0.241457	0.02687	0.00171096	0.00661568	CpG-deserts;inter	NA	NA	NA	NA	NA	NA	NA	NA	1	0	6	1
219	chr11:6515139:6515200	Chr.11	5802709	6619992	Somatic cell score QTL (130218)	Somatic cell score	130218	mastitis	817284	other	NC_037338.1:6515139:6515200	6515139	6515200	62	0.23746	0.0463662	0.0338769	0.0368713	repeats;CpG-deserts;inter	NA	NA	NA	NA	NA	NA	NA	NA	5	0	6	1
220	chr11:6515176:6515237	Chr.11	5802709	6619992	Somatic cell score QTL (130218)	Somatic cell score	130218	mastitis	817284	other	NC_037338.1:6515176:6515237	6515176	6515237	62	0.238322	0.0310984	0.00535242	0.0122035	repeats;CpG-deserts;inter	NA	NA	NA	NA	NA	NA	NA	NA	4	0	6	1
221	chr11:6517938:6517955	Chr.11	5802709	6619992	Somatic cell score QTL (130218)	Somatic cell score	130218	mastitis	817284	other	NC_037338.1:6517938:6517955	6517938	6517955	18	-0.352779	0.0417395	0.000114077	0.000900804	CpG-deserts;inter	NA	NA	NA	NA	NA	NA	NA	NA	3	0	6	1
222	chr11:6526923:6526977	Chr.11	5802709	6619992	Somatic cell score QTL (130218)	Somatic cell score	130218	mastitis	817284	other	NC_037338.1:6526923:6526977	6526923	6526977	55	0.280372	0.0627041	0.0171191	0.0157746	CpG-deserts;inter	NA	NA	NA	NA	NA	NA	NA	NA	3	0	6	1
223	chr11:6526973:6526995	Chr.11	5802709	6619992	Somatic cell score QTL (130218)	Somatic cell score	130218	mastitis	817284	other	NC_037338.1:6526973:6526995	6526973	6526995	23	0.361761	0.0500489	0.000328001	0.00134988	CpG-deserts;inter	NA	NA	NA	NA	NA	NA	NA	NA	3	0	6	1
224	chr11:6526976:6527100	Chr.11	5802709	6619992	Somatic cell score QTL (130218)	Somatic cell score	130218	mastitis	817284	other	NC_037338.1:6526976:6527100	6526976	6527100	125	0.370785	0.0752725	0.00211053	0.00280976	repeats;CpG-deserts;inter	NA	NA	NA	NA	NA	NA	NA	NA	12	1	6	1
225	chr11:6527299:6527365	Chr.11	5802709	6619992	Somatic cell score QTL (130218)	Somatic cell score	130218	mastitis	817284	other	NC_037338.1:6527299:6527365	6527299	6527365	67	0.37518	0.0420459	2.73e-06	0.000190209	CpG-deserts;inter	NA	NA	NA	NA	NA	NA	NA	NA	10	1	6	1
226	chr11:6529539:6529613	Chr.11	5802709	6619992	Somatic cell score QTL (130218)	Somatic cell score	130218	mastitis	817284	other	NC_037338.1:6529539:6529613	6529539	6529613	75	0.228542	0.0244884	0.000826576	0.00500016	CpG-deserts;inter	NA	NA	NA	NA	NA	NA	NA	NA	5	0	6	1
227	chr11:6535740:6535784	Chr.11	5802709	6619992	Somatic cell score QTL (130218)	Somatic cell score	130218	mastitis	817284	other	NC_037338.1:6535740:6535784	6535740	6535784	45	0.212946	0.0255426	0.00345664	0.0159264	CpG-deserts;inter	NA	NA	NA	NA	NA	NA	NA	NA	2	0	6	1
228	chr11:6536146:6536244	Chr.11	5802709	6619992	Somatic cell score QTL (130218)	Somatic cell score	130218	mastitis	817284	other	NC_037338.1:6536146:6536244	6536146	6536244	99	-0.363229	0.045607	0.000181116	0.000982171	CpG-deserts;inter	NA	NA	NA	NA	NA	NA	NA	NA	7	1	6	1
229	chr11:6537172:6537256	Chr.11	5802709	6619992	Somatic cell score QTL (130218)	Somatic cell score	130218	mastitis	817284	other	NC_037338.1:6537172:6537256	6537172	6537256	85	-0.466031	0.0786551	4.51e-07	5.43e-05	CpG-deserts;inter	NA	NA	NA	NA	NA	NA	NA	NA	7	0	6	1
230	chr11:6540110:6540160	Chr.11	5802709	6619992	Somatic cell score QTL (130218)	Somatic cell score	130218	mastitis	817284	other	NC_037338.1:6540110:6540160	6540110	6540160	51	0.255711	0.0357141	0.00239607	0.00616265	CpG-deserts;inter	NA	NA	NA	NA	NA	NA	NA	NA	9	0	6	1
231	chr11:6540973:6541053	Chr.11	5802709	6619992	Somatic cell score QTL (130218)	Somatic cell score	130218	mastitis	817284	other	NC_037338.1:6540973:6541053	6540973	6541053	81	-0.238314	0.023112	0.000666269	0.00565155	CpG-deserts;inter	NA	NA	NA	NA	NA	NA	NA	NA	2	0	6	1
232	chr11:6542609:6542653	Chr.11	5802709	6619992	Somatic cell score QTL (130218)	Somatic cell score	130218	mastitis	817284	other	NC_037338.1:6542609:6542653	6542609	6542653	45	-0.338223	0.0422287	0.000183186	0.00107857	CpG-deserts;inter	NA	NA	NA	NA	NA	NA	NA	NA	8	0	6	1
233	chr11:6549663:6549670	Chr.11	5802709	6619992	Somatic cell score QTL (130218)	Somatic cell score	130218	mastitis	817284	other	NC_037338.1:6549663:6549670	6549663	6549670	8	0.277304	0.0566452	0.00283959	0.00386156	repeats;CpG-deserts;inter	NA	NA	NA	NA	NA	NA	NA	NA	2	1	6	1
234	chr11:6549818:6549923	Chr.11	5802709	6619992	Somatic cell score QTL (130218)	Somatic cell score	130218	mastitis	817284	other	NC_037338.1:6549818:6549923	6549818	6549923	106	0.397991	0.0662362	0.00089003	0.00163081	CpG-deserts;inter	NA	NA	NA	NA	NA	NA	NA	NA	2	1	6	1
235	chr11:6549918:6549984	Chr.11	5802709	6619992	Somatic cell score QTL (130218)	Somatic cell score	130218	mastitis	817284	other	NC_037338.1:6549918:6549984	6549918	6549984	67	0.286774	0.0441779	0.00302093	0.00480692	CpG-deserts;inter	NA	NA	NA	NA	NA	NA	NA	NA	2	1	6	1
236	chr11:6574009:6574047	Chr.11	5802709	6619992	Somatic cell score QTL (130218)	Somatic cell score	130218	mastitis	817284	other	NC_037338.1:6574009:6574047	6574009	6574047	39	0.238976	0.0366514	0.00935981	0.0148785	CpG-deserts;inter	NA	NA	NA	NA	NA	NA	NA	NA	3	0	6	1
237	chr11:6574450:6574523	Chr.11	5802709	6619992	Somatic cell score QTL (130218)	Somatic cell score	130218	mastitis	817284	other	NC_037338.1:6574450:6574523	6574450	6574523	74	-0.262427	0.0373234	0.00427033	0.00771334	CpG-deserts;inter	NA	NA	NA	NA	NA	NA	NA	NA	4	0	6	1
238	chr11:6576056:6576091	Chr.11	5802709	6619992	Somatic cell score QTL (130218)	Somatic cell score	130218	mastitis	817284	other	NC_037338.1:6576056:6576091	6576056	6576091	36	0.28272	0.0409406	0.00175223	0.00408063	CpG-deserts;inter	NA	NA	NA	NA	NA	NA	NA	NA	6	0	6	1
239	chr11:6576080:6576111	Chr.11	5802709	6619992	Somatic cell score QTL (130218)	Somatic cell score	130218	mastitis	817284	other	NC_037338.1:6576080:6576111	6576080	6576111	32	0.328958	0.0807043	0.0148238	0.0111216	CpG-deserts;inter	NA	NA	NA	NA	NA	NA	NA	NA	6	0	6	1
240	chr11:6581822:6581835	Chr.11	5802709	6619992	Somatic cell score QTL (130218)	Somatic cell score	130218	mastitis	817284	other	NC_037338.1:6581822:6581835	6581822	6581835	14	0.237896	0.0233658	0.000995309	0.00708995	CpG-deserts;inter	NA	NA	NA	NA	NA	NA	NA	NA	0	0	6	1
241	chr11:6581864:6581907	Chr.11	5802709	6619992	Somatic cell score QTL (130218)	Somatic cell score	130218	mastitis	817284	other	NC_037338.1:6581864:6581907	6581864	6581907	44	0.241196	0.0626545	0.0586299	0.0493401	CpG-deserts;inter	NA	NA	NA	NA	NA	NA	NA	NA	0	0	6	1
242	chr11:6593206:6593255	Chr.11	5802709	6619992	Somatic cell score QTL (130218)	Somatic cell score	130218	mastitis	817284	other	NC_037338.1:6593206:6593255	6593206	6593255	50	0.35795	0.0587248	0.00206	0.00300065	CpG-islands;inter	NA	NA	NA	NA	NA	NA	NA	NA	6	1	6	1
243	chr11:6593393:6593438	Chr.11	5802709	6619992	Somatic cell score QTL (130218)	Somatic cell score	130218	mastitis	817284	other	NC_037338.1:6593393:6593438	6593393	6593438	46	0.397882	0.060999	0.000285558	0.000972212	CpG-shores;inter	NA	NA	NA	NA	NA	NA	NA	NA	3	1	6	1
244	chr11:6600162:6600238	Chr.11	5802709	6619992	Somatic cell score QTL (130218)	Somatic cell score	130218	mastitis	817284	other	NC_037338.1:6600162:6600238	6600162	6600238	77	0.24267	0.0243616	0.000396517	0.00302519	CpG-deserts;inter	NA	NA	NA	NA	NA	NA	NA	NA	1	0	6	1
245	chr11:76637678:76637698	Chr.11	76497688	76661145	Somatic cell score QTL (6200)	Somatic cell score	6200	mastitis	163458	other	NC_037338.1:76637678:76637698	76637678	76637698	21	0.350651	0.0422218	4.85e-05	0.000626281	repeats;CpG-deserts;inter	NA	NA	NA	NA	NA	NA	NA	NA	0	0	19	3
246	chr11:82864998:82865014	Chr.11	82823459	82986915	Clinical mastitis QTL (4982)	Clinical mastitis	4982	mastitis	163457	other	NC_037338.1:82864998:82865014	82864998	82865014	17	0.341339	0.123008	0.0213142	0.010416	transcripts;CpG-shores;genes	NA	ODF3;NBAS	NA	NA	NA	NA	NA	NA	6	1	12	2
247	chr11:82865027:82865054	Chr.11	82823459	82986915	Clinical mastitis QTL (4982)	Clinical mastitis	4982	mastitis	163457	other	NC_037338.1:82865027:82865054	82865027	82865054	28	0.28678	0.0336719	0.000732057	0.0026725	transcripts;CpG-shores;genes	NA	ODF3;NBAS	NA	NA	NA	NA	NA	NA	1	1	12	2
248	chr11:82865225:82865303	Chr.11	82823459	82986915	Clinical mastitis QTL (4982)	Clinical mastitis	4982	mastitis	163457	other	NC_037338.1:82865225:82865303	82865225	82865303	79	0.3804	0.0625843	0.00143459	0.00247114	transcripts;CpG-shores;genes	NA	ODF3;NBAS	NA	NA	NA	NA	NA	NA	6	1	12	2
249	chr11:82865364:82865409	Chr.11	82823459	82986915	Clinical mastitis QTL (4982)	Clinical mastitis	4982	mastitis	163457	other	NC_037338.1:82865364:82865409	82865364	82865409	46	0.34788	0.0550916	0.00103129	0.00219555	transcripts;CpG-shores;genes	NA	ODF3;NBAS	NA	NA	NA	NA	NA	NA	4	1	12	2
250	chr11:82870603:82870634	Chr.11	82823459	82986915	Clinical mastitis QTL (4982)	Clinical mastitis	4982	mastitis	163457	other	NC_037338.1:82870603:82870634	82870603	82870634	32	0.338177	0.0521654	0.00172714	0.00350378	transcripts;first intron;CpG-shores;genes	NA	BET1L;NBAS	NA	NA	NA	NA	NA	BET1L	6	1	12	2
251	chr11:82870809:82870881	Chr.11	82823459	82986915	Clinical mastitis QTL (4982)	Clinical mastitis	4982	mastitis	163457	other	NC_037338.1:82870809:82870881	82870809	82870881	73	0.303992	0.0355295	0.000315099	0.00168236	transcripts;first intron;CpG-shores;genes	NA	BET1L;NBAS	NA	NA	NA	NA	NA	BET1L	10	1	12	2
252	chr11:82870880:82870940	Chr.11	82823459	82986915	Clinical mastitis QTL (4982)	Clinical mastitis	4982	mastitis	163457	other	NC_037338.1:82870880:82870940	82870880	82870940	61	0.50196	0.0839406	1.21e-05	0.00029251	transcripts;first intron;CpG-shores;genes	NA	BET1L;NBAS	NA	NA	NA	NA	NA	BET1L	6	1	12	2
253	chr11:82874797:82874868	Chr.11	82823459	82986915	Clinical mastitis QTL (4982)	Clinical mastitis	4982	mastitis	163457	other	NC_037338.1:82874797:82874868	82874797	82874868	72	0.254296	0.03307	0.00220587	0.00566756	transcripts;CpG-shores;genes	NA	RIC8A;NBAS	NA	NA	NA	NA	NA	NA	5	0	12	2
254	chr11:82877514:82877554	Chr.11	82823459	82986915	Clinical mastitis QTL (4982)	Clinical mastitis	4982	mastitis	163457	other	NC_037338.1:82877514:82877554	82877514	82877554	41	0.357006	0.0484086	0.000111767	0.000822915	transcripts;CpG-shelves;genes;downstream	NA	RIC8A;NBAS	NA	NA	NA	SIRT3	NA	NA	0	0	12	2
255	chr11:82879884:82879963	Chr.11	82823459	82986915	Clinical mastitis QTL (4982)	Clinical mastitis	4982	mastitis	163457	other	NC_037338.1:82879884:82879963	82879884	82879963	80	0.309056	0.0403773	0.000567966	0.00195042	transcripts;exons;introns;3UTR;CpG-deserts;genes;downstream	NA	NBAS;SIRT3	NA	NA	SIRT3	RIC8A	NA	NA	7	0	12	2
256	chr11:82880009:82880068	Chr.11	82823459	82986915	Clinical mastitis QTL (4982)	Clinical mastitis	4982	mastitis	163457	other	NC_037338.1:82880009:82880068	82880009	82880068	60	0.340407	0.0557623	0.00208471	0.00319917	transcripts;introns;CpG-deserts;genes;downstream	NA	NBAS;SIRT3	NA	NA	NA	RIC8A	NA	NA	6	1	12	2
257	chr11:82880864:82880882	Chr.11	82823459	82986915	Clinical mastitis QTL (4982)	Clinical mastitis	4982	mastitis	163457	other	NC_037338.1:82880864:82880882	82880864	82880882	19	0.245537	0.0240693	0.000602615	0.00399638	transcripts;introns;CpG-deserts;genes	NA	NBAS;SIRT3	NA	NA	NA	NA	NA	NA	2	1	12	2
258	chr11:82947079:82947160	Chr.11	82823459	82986915	Clinical mastitis QTL (4982)	Clinical mastitis	4982	mastitis	163457	other	NC_037338.1:82947079:82947160	82947079	82947160	82	0.355445	0.0615451	0.00195701	0.0029977	transcripts;introns;CpG-shores;repeats;genes	NA	NBAS	NA	NA	NA	NA	NA	NA	7	0	12	2
259	chr11:82963828:82963881	Chr.11	82823459	82986915	Clinical mastitis QTL (4982)	Clinical mastitis	4982	mastitis	163457	other	NC_037338.1:82963828:82963881	82963828	82963881	54	-0.373768	0.0509606	0.000348095	0.00137656	transcripts;introns;CpG-shores;genes;downstream	NA	NBAS	NA	NA	NA	IFITM5	NA	NA	8	0	12	2
260	chr11:82964017:82964126	Chr.11	82823459	82986915	Clinical mastitis QTL (4982)	Clinical mastitis	4982	mastitis	163457	other	NC_037338.1:82964017:82964126	82964017	82964126	110	-0.463806	0.0833222	0.000314658	0.00110903	transcripts;introns;CpG-shores;CpG-shelves;genes;downstream	NA	NBAS	NA	NA	NA	IFITM5	NA	NA	6	1	12	2
261	chr11:82964287:82964314	Chr.11	82823459	82986915	Clinical mastitis QTL (4982)	Clinical mastitis	4982	mastitis	163457	other	NC_037338.1:82964287:82964314	82964287	82964314	28	-0.466075	0.0805276	0.000210415	0.000843317	transcripts;introns;CpG-shores;repeats;genes;downstream	NA	NBAS	NA	NA	NA	IFITM5	NA	NA	6	1	12	2
262	chr11:82964471:82964521	Chr.11	82823459	82986915	Clinical mastitis QTL (4982)	Clinical mastitis	4982	mastitis	163457	other	NC_037338.1:82964471:82964521	82964471	82964521	51	-0.231582	0.0457016	0.036052	0.0394286	transcripts;introns;CpG-shores;genes;downstream	NA	NBAS	NA	NA	NA	IFITM5	NA	NA	5	1	12	2
263	chr11:82964562:82964663	Chr.11	82823459	82986915	Clinical mastitis QTL (4982)	Clinical mastitis	4982	mastitis	163457	other	NC_037338.1:82964562:82964663	82964562	82964663	102	-0.288652	0.0332392	0.000875556	0.00299002	transcripts;introns;CpG-shores;genes;downstream	NA	NBAS	NA	NA	NA	IFITM5	NA	NA	1	1	12	2
264	chr11:96633674:96633771	Chr.11	96633701	96633705	Clinical mastitis QTL (164778)	Clinical mastitis	164778	mastitis	5	SNP	NC_037338.1:96633674:96633771	96633674	96633771	98	-0.27972	0.036747	0.00256243	0.00521157	transcripts;introns;CpG-deserts;genes;QTLs-mastitis	NA	PBX3	NA	NA	NA	NA	NA	NA	3	0	7	3
265	chr11:96633674:96633771	Chr.11	96633701	96633705	Clinical mastitis QTL (165391)	Clinical mastitis	165391	mastitis	5	SNP	NC_037338.1:96633674:96633771	96633674	96633771	98	-0.27972	0.036747	0.00256243	0.00521157	transcripts;introns;CpG-deserts;genes;QTLs-mastitis	NA	PBX3	NA	NA	NA	NA	NA	NA	3	0	7	3
266	chr12:32055977:32056106	Chr.12	32053302	32212021	Somatic cell score QTL (10159)	Somatic cell score	10159	mastitis	158720	other	NC_037339.1:32055977:32056106	32055977	32056106	130	0.274255	0.0523066	0.0123353	0.0162749	CpG-deserts;inter	NA	NA	NA	NA	NA	NA	NA	NA	1	2	10	1
267	chr12:32061344:32061404	Chr.12	32053302	32212021	Somatic cell score QTL (10159)	Somatic cell score	10159	mastitis	158720	other	NC_037339.1:32061344:32061404	32061344	32061404	61	0.468813	0.122664	6.27e-05	0.000470834	CpG-deserts;inter	NA	NA	NA	NA	NA	NA	NA	NA	3	0	10	1
268	chr12:32066630:32066644	Chr.12	32053302	32212021	Somatic cell score QTL (10159)	Somatic cell score	10159	mastitis	158720	other	NC_037339.1:32066630:32066644	32066630	32066644	15	0.298604	0.0458484	0.00320022	0.00508193	promoters;CpG-deserts;inter	URAD	NA	NA	NA	NA	NA	NA	NA	3	0	10	1
269	chr12:32169774:32169789	Chr.12	32053302	32212021	Somatic cell score QTL (10159)	Somatic cell score	10159	mastitis	158720	other	NC_037339.1:32169774:32169789	32169774	32169789	16	0.27092	0.034713	0.000770207	0.00272962	repeats;CpG-deserts;inter	NA	NA	NA	NA	NA	NA	NA	NA	3	0	11	1
270	chr12:46166134:46166206	Chr.12	46012638	46171357	Somatic cell score QTL (13238)	Somatic cell score	13238	mastitis	158720	other	NC_037339.1:46166134:46166206	46166134	46166206	73	0.238552	0.0323436	0.0046795	0.0103229	CpG-deserts;inter	NA	NA	NA	NA	NA	NA	NA	NA	3	0	14	1
271	chr13:52989770:52989833	Chr.13	52989788	52989792	Somatic cell count QTL (154907)	Somatic cell count	154907	mastitis	5	SNP	NC_037340.1:52989770:52989833	52989770	52989833	64	0.350833	0.0419633	0.000106234	0.000854021	CpG-deserts;inter;QTLs-mastitis	NA	NA	NA	NA	NA	NA	NA	NA	3	0	16	2
272	chr13:6068779:6068818	Chr.13	5945317	6103859	Somatic cell score QTL (13239)	Somatic cell score	13239	mastitis	158543	other	NC_037340.1:6068779:6068818	6068779	6068818	40	0.241108	0.0365905	0.00426332	0.0077036	CpG-deserts;inter	NA	NA	NA	NA	NA	NA	NA	NA	0	0	6	1
273	chr13:7713377:7713418	Chr.13	7705131	7863673	Somatic cell score QTL (10160)	Somatic cell score	10160	mastitis	158543	other	NC_037340.1:7713377:7713418	7713377	7713418	42	0.251686	0.0349467	0.00543224	0.0122358	transcripts;introns;repeats;CpG-deserts;genes	NA	MACROD2	NA	NA	NA	NA	NA	NA	6	1	9	1
274	chr14:1969733:1969745	Chr.14	1966885	2125505	Somatic cell score QTL (12218)	Somatic cell score	12218	mastitis	158621	other	NC_037341.1:1969733:1969745	1969733	1969745	13	0.312003	0.0371278	0.000139496	0.0010381	transcripts;introns;CpG-deserts;genes	NA	TSNARE1	NA	NA	NA	NA	NA	NA	6	1	106	1
275	chr14:1969872:1969947	Chr.14	1966885	2125505	Somatic cell score QTL (12218)	Somatic cell score	12218	mastitis	158621	other	NC_037341.1:1969872:1969947	1969872	1969947	76	0.203001	0.0270125	0.00952213	0.0289053	transcripts;introns;CpG-deserts;genes	NA	TSNARE1	NA	NA	NA	NA	NA	NA	3	1	106	1
276	chr14:1970053:1970070	Chr.14	1966885	2125505	Somatic cell score QTL (12218)	Somatic cell score	12218	mastitis	158621	other	NC_037341.1:1970053:1970070	1970053	1970070	18	0.402633	0.058426	0.000211514	0.000924723	transcripts;introns;CpG-deserts;genes	NA	TSNARE1	NA	NA	NA	NA	NA	NA	6	0	106	1
277	chr14:1970981:1971036	Chr.14	1966885	2125505	Somatic cell score QTL (12218)	Somatic cell score	12218	mastitis	158621	other	NC_037341.1:1970981:1971036	1970981	1971036	56	0.282036	0.03657	0.0019572	0.0046113	transcripts;introns;CpG-deserts;genes	NA	TSNARE1	NA	NA	NA	NA	NA	NA	3	0	106	1
278	chr14:1995332:1995342	Chr.14	1966885	2125505	Somatic cell score QTL (12218)	Somatic cell score	12218	mastitis	158621	other	NC_037341.1:1995332:1995342	1995332	1995342	11	0.219588	0.0252765	0.000548183	0.00381946	transcripts;introns;CpG-shelves;genes	NA	TSNARE1	NA	NA	NA	NA	NA	NA	1	0	106	1
279	chr14:1999804:1999866	Chr.14	1966885	2125505	Somatic cell score QTL (12218)	Somatic cell score	12218	mastitis	158621	other	NC_037341.1:1999804:1999866	1999804	1999866	63	0.374782	0.0595179	0.000469952	0.00125719	transcripts;introns;CpG-shores;repeats;genes	NA	TSNARE1	NA	NA	NA	NA	NA	NA	2	1	106	1
280	chr14:1999852:1999891	Chr.14	1966885	2125505	Somatic cell score QTL (12218)	Somatic cell score	12218	mastitis	158621	other	NC_037341.1:1999852:1999891	1999852	1999891	40	0.267013	0.0435204	0.00388789	0.00578765	transcripts;introns;CpG-shores;repeats;genes	NA	TSNARE1	NA	NA	NA	NA	NA	NA	5	1	106	1
281	chr14:1999980:2000007	Chr.14	1966885	2125505	Somatic cell score QTL (12218)	Somatic cell score	12218	mastitis	158621	other	NC_037341.1:1999980:2000007	1999980	2000007	28	0.460258	0.0779296	0.000115301	0.000709361	transcripts;introns;CpG-shores;genes	NA	TSNARE1	NA	NA	NA	NA	NA	NA	5	1	106	1
282	chr14:2004449:2004485	Chr.14	1966885	2125505	Somatic cell score QTL (12218)	Somatic cell score	12218	mastitis	158621	other	NC_037341.1:2004449:2004485	2004449	2004485	37	0.433497	0.0576204	7.5e-07	8.01e-05	transcripts;introns;CpG-deserts;genes	NA	TSNARE1	NA	NA	NA	NA	NA	NA	2	1	106	1
283	chr14:2004839:2004859	Chr.14	1966885	2125505	Somatic cell score QTL (12218)	Somatic cell score	12218	mastitis	158621	other	NC_037341.1:2004839:2004859	2004839	2004859	21	0.318711	0.0415067	0.00062382	0.00212642	transcripts;introns;CpG-deserts;genes	NA	TSNARE1	NA	NA	NA	NA	NA	NA	2	1	106	1
284	chr14:2005330:2005344	Chr.14	1966885	2125505	Somatic cell score QTL (12218)	Somatic cell score	12218	mastitis	158621	other	NC_037341.1:2005330:2005344	2005330	2005344	15	0.250797	0.024737	0.000288619	0.00252301	transcripts;introns;CpG-deserts;genes	NA	TSNARE1	NA	NA	NA	NA	NA	NA	3	1	106	1
285	chr14:2007420:2007444	Chr.14	1966885	2125505	Somatic cell score QTL (12218)	Somatic cell score	12218	mastitis	158621	other	NC_037341.1:2007420:2007444	2007420	2007444	25	0.34504	0.0528259	0.00176582	0.00355856	transcripts;introns;CpG-shelves;genes	NA	TSNARE1	NA	NA	NA	NA	NA	NA	0	1	106	1
286	chr14:2007571:2007583	Chr.14	1966885	2125505	Somatic cell score QTL (12218)	Somatic cell score	12218	mastitis	158621	other	NC_037341.1:2007571:2007583	2007571	2007583	13	0.349754	0.0669314	0.00348644	0.00443176	transcripts;introns;CpG-shelves;genes	NA	TSNARE1	NA	NA	NA	NA	NA	NA	3	1	106	1
287	chr14:2019317:2019350	Chr.14	1966885	2125505	Somatic cell score QTL (12218)	Somatic cell score	12218	mastitis	158621	other	NC_037341.1:2019317:2019350	2019317	2019350	34	0.317717	0.0416875	0.000715817	0.00229915	transcripts;introns;CpG-islands;genes	NA	TSNARE1	NA	NA	NA	NA	NA	NA	5	1	106	1
288	chr14:2019783:2019803	Chr.14	1966885	2125505	Somatic cell score QTL (12218)	Somatic cell score	12218	mastitis	158621	other	NC_037341.1:2019783:2019803	2019783	2019803	21	0.260296	0.0250678	0.000266026	0.00236321	transcripts;introns;CpG-shores;genes	NA	TSNARE1	NA	NA	NA	NA	NA	NA	5	1	106	1
289	chr14:2029063:2029069	Chr.14	1966885	2125505	Somatic cell score QTL (12218)	Somatic cell score	12218	mastitis	158621	other	NC_037341.1:2029063:2029069	2029063	2029069	7	0.267323	0.0262543	0.000230892	0.00179339	CpG-deserts;inter	NA	NA	NA	NA	NA	NA	NA	NA	4	0	106	1
290	chr14:2029083:2029113	Chr.14	1966885	2125505	Somatic cell score QTL (12218)	Somatic cell score	12218	mastitis	158621	other	NC_037341.1:2029083:2029113	2029083	2029113	31	0.337824	0.0891347	0.016426	0.0127528	CpG-deserts;inter	NA	NA	NA	NA	NA	NA	NA	NA	5	0	106	1
291	chr14:2030472:2030505	Chr.14	1966885	2125505	Somatic cell score QTL (12218)	Somatic cell score	12218	mastitis	158621	other	NC_037341.1:2030472:2030505	2030472	2030505	34	0.425351	0.0772156	1.1e-05	0.000277758	CpG-shelves;inter	NA	NA	NA	NA	NA	NA	NA	NA	0	1	106	1
292	chr14:2030563:2030610	Chr.14	1966885	2125505	Somatic cell score QTL (12218)	Somatic cell score	12218	mastitis	158621	other	NC_037341.1:2030563:2030610	2030563	2030610	48	0.305176	0.0501929	0.000188381	0.00103968	CpG-shelves;inter	NA	NA	NA	NA	NA	NA	NA	NA	0	1	106	1
293	chr14:2030698:2030781	Chr.14	1966885	2125505	Somatic cell score QTL (12218)	Somatic cell score	12218	mastitis	158621	other	NC_037341.1:2030698:2030781	2030698	2030781	84	0.308055	0.0447184	0.000641361	0.00185421	CpG-shelves;inter	NA	NA	NA	NA	NA	NA	NA	NA	7	1	106	1
294	chr14:2030848:2030915	Chr.14	1966885	2125505	Somatic cell score QTL (12218)	Somatic cell score	12218	mastitis	158621	other	NC_037341.1:2030848:2030915	2030848	2030915	68	0.484649	0.100863	0.00149049	0.00215065	CpG-shelves;inter	NA	NA	NA	NA	NA	NA	NA	NA	2	1	106	1
295	chr14:2030883:2030958	Chr.14	1966885	2125505	Somatic cell score QTL (12218)	Somatic cell score	12218	mastitis	158621	other	NC_037341.1:2030883:2030958	2030883	2030958	76	0.527768	0.107766	0.000464196	0.00119319	CpG-shelves;inter	NA	NA	NA	NA	NA	NA	NA	NA	4	1	106	1
296	chr14:2032118:2032140	Chr.14	1966885	2125505	Somatic cell score QTL (12218)	Somatic cell score	12218	mastitis	158621	other	NC_037341.1:2032118:2032140	2032118	2032140	23	0.252283	0.0278446	0.000161501	0.00144842	CpG-shores;inter	NA	NA	NA	NA	NA	NA	NA	NA	3	1	106	1
297	chr14:2044579:2044614	Chr.14	1966885	2125505	Somatic cell score QTL (12218)	Somatic cell score	12218	mastitis	158621	other	NC_037341.1:2044579:2044614	2044579	2044614	36	0.299801	0.0488694	0.00308249	0.00500219	CpG-shores;inter	NA	NA	NA	NA	NA	NA	NA	NA	2	1	106	1
298	chr14:2045014:2045061	Chr.14	1966885	2125505	Somatic cell score QTL (12218)	Somatic cell score	12218	mastitis	158621	other	NC_037341.1:2045014:2045061	2045014	2045061	48	0.340885	0.0472731	0.000366312	0.00140141	CpG-shores;inter	NA	NA	NA	NA	NA	NA	NA	NA	6	0	106	1
299	chr14:2056358:2056395	Chr.14	1966885	2125505	Somatic cell score QTL (12218)	Somatic cell score	12218	mastitis	158621	other	NC_037341.1:2056358:2056395	2056358	2056395	38	0.253269	0.0316791	0.00225323	0.00604917	CpG-deserts;inter	NA	NA	NA	NA	NA	NA	NA	NA	3	0	106	1
300	chr14:2059943:2059969	Chr.14	1966885	2125505	Somatic cell score QTL (12218)	Somatic cell score	12218	mastitis	158621	other	NC_037341.1:2059943:2059969	2059943	2059969	27	0.344615	0.0380665	1.33e-05	0.00040877	CpG-shelves;inter	NA	NA	NA	NA	NA	NA	NA	NA	6	0	106	1
301	chr14:2059965:2060023	Chr.14	1966885	2125505	Somatic cell score QTL (12218)	Somatic cell score	12218	mastitis	158621	other	NC_037341.1:2059965:2060023	2059965	2060023	59	0.267701	0.0664822	0.0152504	0.0143338	CpG-shelves;inter	NA	NA	NA	NA	NA	NA	NA	NA	9	0	106	1
302	chr14:2060130:2060174	Chr.14	1966885	2125505	Somatic cell score QTL (12218)	Somatic cell score	12218	mastitis	158621	other	NC_037341.1:2060130:2060174	2060130	2060174	45	0.284818	0.0627801	0.0101665	0.010112	CpG-shelves;inter	NA	NA	NA	NA	NA	NA	NA	NA	3	0	106	1
303	chr14:2062101:2062109	Chr.14	1966885	2125505	Somatic cell score QTL (12218)	Somatic cell score	12218	mastitis	158621	other	NC_037341.1:2062101:2062109	2062101	2062109	9	0.214112	0.02143	0.00173132	0.0111414	CpG-shores;inter	NA	NA	NA	NA	NA	NA	NA	NA	1	0	106	1
304	chr14:2064691:2064708	Chr.14	1966885	2125505	Somatic cell score QTL (12218)	Somatic cell score	12218	mastitis	158621	other	NC_037341.1:2064691:2064708	2064691	2064708	18	0.263412	0.034668	0.00108925	0.00357199	CpG-shores;inter	NA	NA	NA	NA	NA	NA	NA	NA	3	0	106	1
305	chr14:2067477:2067515	Chr.14	1966885	2125505	Somatic cell score QTL (12218)	Somatic cell score	12218	mastitis	158621	other	NC_037341.1:2067477:2067515	2067477	2067515	39	0.249114	0.0258234	0.000752696	0.00365051	CpG-shores;repeats;inter	NA	NA	NA	NA	NA	NA	NA	NA	5	0	106	1
306	chr14:2067593:2067646	Chr.14	1966885	2125505	Somatic cell score QTL (12218)	Somatic cell score	12218	mastitis	158621	other	NC_037341.1:2067593:2067646	2067593	2067646	54	0.277484	0.0622389	0.0105779	0.0104507	CpG-shores;inter	NA	NA	NA	NA	NA	NA	NA	NA	5	0	107	1
307	chr14:2070184:2070201	Chr.14	1966885	2125505	Somatic cell score QTL (12218)	Somatic cell score	12218	mastitis	158621	other	NC_037341.1:2070184:2070201	2070184	2070201	18	0.311256	0.0398751	0.000936838	0.00266039	CpG-shores;inter	NA	NA	NA	NA	NA	NA	NA	NA	4	0	106	1
308	chr14:2073095:2073163	Chr.14	1966885	2125505	Somatic cell score QTL (12218)	Somatic cell score	12218	mastitis	158621	other	NC_037341.1:2073095:2073163	2073095	2073163	69	0.202363	0.0222382	0.00331905	0.0216163	CpG-shores;inter	NA	NA	NA	NA	NA	NA	NA	NA	2	0	106	1
309	chr14:2075899:2075925	Chr.14	1966885	2125505	Somatic cell score QTL (12218)	Somatic cell score	12218	mastitis	158621	other	NC_037341.1:2075899:2075925	2075899	2075925	27	-0.311473	0.0348012	7.31e-05	0.000864517	CpG-shores;inter	NA	NA	NA	NA	NA	NA	NA	NA	8	0	106	1
310	chr14:2076755:2076815	Chr.14	1966885	2125505	Somatic cell score QTL (12218)	Somatic cell score	12218	mastitis	158621	other	NC_037341.1:2076755:2076815	2076755	2076815	61	0.434309	0.0921239	0.00125107	0.00203342	CpG-shelves;inter	NA	NA	NA	NA	NA	NA	NA	NA	14	1	106	1
311	chr14:2076835:2076850	Chr.14	1966885	2125505	Somatic cell score QTL (12218)	Somatic cell score	12218	mastitis	158621	other	NC_037341.1:2076835:2076850	2076835	2076850	16	0.278626	0.0368562	0.00200661	0.00469358	CpG-shelves;inter	NA	NA	NA	NA	NA	NA	NA	NA	4	1	106	1
312	chr14:2081214:2081265	Chr.14	1966885	2125505	Somatic cell score QTL (12218)	Somatic cell score	12218	mastitis	158621	other	NC_037341.1:2081214:2081265	2081214	2081265	52	0.200253	0.0196656	0.000840493	0.00988058	CpG-deserts;inter	NA	NA	NA	NA	NA	NA	NA	NA	2	0	106	1
313	chr14:2084749:2084776	Chr.14	1966885	2125505	Somatic cell score QTL (12218)	Somatic cell score	12218	mastitis	158621	other	NC_037341.1:2084749:2084776	2084749	2084776	28	0.307395	0.0453336	0.00115772	0.00252983	CpG-deserts;inter	NA	NA	NA	NA	NA	NA	NA	NA	2	0	106	1
314	chr14:2084979:2084999	Chr.14	1966885	2125505	Somatic cell score QTL (12218)	Somatic cell score	12218	mastitis	158621	other	NC_037341.1:2084979:2084999	2084979	2084999	21	0.501873	0.115228	0.00193493	0.00202732	CpG-deserts;inter	NA	NA	NA	NA	NA	NA	NA	NA	3	0	106	1
315	chr14:2085021:2085034	Chr.14	1966885	2125505	Somatic cell score QTL (12218)	Somatic cell score	12218	mastitis	158621	other	NC_037341.1:2085021:2085034	2085021	2085034	14	0.311136	0.0416568	0.000474985	0.00183098	CpG-deserts;inter	NA	NA	NA	NA	NA	NA	NA	NA	3	1	106	1
316	chr14:2086041:2086059	Chr.14	1966885	2125505	Somatic cell score QTL (12218)	Somatic cell score	12218	mastitis	158621	other	NC_037341.1:2086041:2086059	2086041	2086059	19	0.355396	0.0460296	0.000144853	0.000942259	repeats;CpG-deserts;inter	NA	NA	NA	NA	NA	NA	NA	NA	4	0	106	1
317	chr14:2087431:2087489	Chr.14	1966885	2125505	Somatic cell score QTL (12218)	Somatic cell score	12218	mastitis	158621	other	NC_037341.1:2087431:2087489	2087431	2087489	59	0.279037	0.0486214	0.00721427	0.00987574	CpG-deserts;inter	NA	NA	NA	NA	NA	NA	NA	NA	5	1	107	1
318	chr14:2087497:2087548	Chr.14	1966885	2125505	Somatic cell score QTL (12218)	Somatic cell score	12218	mastitis	158621	other	NC_037341.1:2087497:2087548	2087497	2087548	52	0.423482	0.104479	0.00214609	0.00247942	CpG-deserts;inter	NA	NA	NA	NA	NA	NA	NA	NA	6	1	106	1
319	chr14:2088202:2088223	Chr.14	1966885	2125505	Somatic cell score QTL (12218)	Somatic cell score	12218	mastitis	158621	other	NC_037341.1:2088202:2088223	2088202	2088223	22	0.301551	0.0317587	2.87e-05	0.000601234	CpG-deserts;inter	NA	NA	NA	NA	NA	NA	NA	NA	6	0	106	1
320	chr14:2102224:2102243	Chr.14	1966885	2125505	Somatic cell score QTL (12218)	Somatic cell score	12218	mastitis	158621	other	NC_037341.1:2102224:2102243	2102224	2102243	20	0.310217	0.0423699	0.00106081	0.00271084	CpG-deserts;inter	NA	NA	NA	NA	NA	NA	NA	NA	3	0	106	1
321	chr14:2104603:2104623	Chr.14	1966885	2125505	Somatic cell score QTL (12218)	Somatic cell score	12218	mastitis	158621	other	NC_037341.1:2104603:2104623	2104603	2104623	21	0.254546	0.0296261	0.00122001	0.00451903	CpG-deserts;inter	NA	NA	NA	NA	NA	NA	NA	NA	3	0	106	1
322	chr14:2115512:2115575	Chr.14	1966885	2125505	Somatic cell score QTL (12218)	Somatic cell score	12218	mastitis	158621	other	NC_037341.1:2115512:2115575	2115512	2115575	64	0.248193	0.0233994	0.000167952	0.00232553	repeats;CpG-deserts;inter	NA	NA	NA	NA	NA	NA	NA	NA	1	1	106	1
323	chr14:2115605:2115657	Chr.14	1966885	2125505	Somatic cell score QTL (12218)	Somatic cell score	12218	mastitis	158621	other	NC_037341.1:2115605:2115657	2115605	2115657	53	0.394999	0.0663304	4.53e-05	0.000511355	repeats;CpG-deserts;inter	NA	NA	NA	NA	NA	NA	NA	NA	5	1	106	1
324	chr14:2115745:2115801	Chr.14	1966885	2125505	Somatic cell score QTL (12218)	Somatic cell score	12218	mastitis	158621	other	NC_037341.1:2115745:2115801	2115745	2115801	57	0.332368	0.0592347	0.00381277	0.00420958	repeats;CpG-deserts;inter	NA	NA	NA	NA	NA	NA	NA	NA	6	1	106	1
325	chr14:2115800:2115871	Chr.14	1966885	2125505	Somatic cell score QTL (12218)	Somatic cell score	12218	mastitis	158621	other	NC_037341.1:2115800:2115871	2115800	2115871	72	0.37454	0.105703	0.00379438	0.00391892	repeats;CpG-deserts;inter	NA	NA	NA	NA	NA	NA	NA	NA	6	1	106	1
326	chr14:21237576:21237627	Chr.14	21231260	21389880	Somatic cell score QTL (6096)	Somatic cell score	6096	mastitis	158621	other	NC_037341.1:21237576:21237627	21237576	21237627	52	0.260761	0.0322367	0.00201637	0.00556465	CpG-deserts;inter	NA	NA	NA	NA	NA	NA	NA	NA	5	1	26	5
327	chr14:21344541:21344584	Chr.14	21231260	21389880	Somatic cell score QTL (6096)	Somatic cell score	6096	mastitis	158621	other	NC_037341.1:21344541:21344584	21344541	21344584	44	0.254956	0.0242959	0.000134221	0.00162363	repeats;CpG-deserts;inter	NA	NA	NA	NA	NA	NA	NA	NA	0	1	26	5
328	chr14:21359711:21359734	Chr.14	21231260	21389880	Somatic cell score QTL (6096)	Somatic cell score	6096	mastitis	158621	other	NC_037341.1:21359711:21359734	21359711	21359734	24	0.218619	0.018725	6.92e-05	0.00179812	repeats;CpG-deserts;inter	NA	NA	NA	NA	NA	NA	NA	NA	3	0	26	5
329	chr14:37066631:37066692	Chr.14	37053585	37212205	Somatic cell score QTL (6097)	Somatic cell score	6097	mastitis	158621	other	NC_037341.1:37066631:37066692	37066631	37066692	62	0.370092	0.0478101	0.00014124	0.000898389	CpG-shelves;repeats;inter	NA	NA	NA	NA	NA	NA	NA	NA	8	1	26	4
330	chr14:37066682:37066751	Chr.14	37053585	37212205	Somatic cell score QTL (6097)	Somatic cell score	6097	mastitis	158621	other	NC_037341.1:37066682:37066751	37066682	37066751	70	0.499749	0.0980315	0.000334449	0.00101865	CpG-shelves;repeats;inter	NA	NA	NA	NA	NA	NA	NA	NA	6	1	26	4
331	chr14:37067253:37067307	Chr.14	37053585	37212205	Somatic cell score QTL (6097)	Somatic cell score	6097	mastitis	158621	other	NC_037341.1:37067253:37067307	37067253	37067307	55	0.391962	0.0635453	0.000713422	0.00167275	CpG-shelves;inter	NA	NA	NA	NA	NA	NA	NA	NA	7	0	26	4
332	chr14:37067317:37067356	Chr.14	37053585	37212205	Somatic cell score QTL (6097)	Somatic cell score	6097	mastitis	158621	other	NC_037341.1:37067317:37067356	37067317	37067356	40	0.456089	0.136492	0.00877193	0.0054353	CpG-shelves;inter	NA	NA	NA	NA	NA	NA	NA	NA	4	0	26	4
333	chr14:37081181:37081213	Chr.14	37053585	37212205	Somatic cell score QTL (6097)	Somatic cell score	6097	mastitis	158621	other	NC_037341.1:37081181:37081213	37081181	37081213	33	0.265972	0.0359121	0.00267075	0.00651846	repeats;CpG-deserts;inter	NA	NA	NA	NA	NA	NA	NA	NA	8	0	26	4
334	chr14:37081192:37081262	Chr.14	37053585	37212205	Somatic cell score QTL (6097)	Somatic cell score	6097	mastitis	158621	other	NC_037341.1:37081192:37081262	37081192	37081262	71	0.329816	0.0848039	0.00873079	0.00871818	repeats;CpG-deserts;inter	NA	NA	NA	NA	NA	NA	NA	NA	9	0	26	4
335	chr14:37085001:37085070	Chr.14	37053585	37212205	Somatic cell score QTL (6097)	Somatic cell score	6097	mastitis	158621	other	NC_037341.1:37085001:37085070	37085001	37085070	70	-0.469221	0.0730013	2.7e-05	0.000389155	repeats;CpG-deserts;inter	NA	NA	NA	NA	NA	NA	NA	NA	5	0	26	4
336	chr14:37105835:37105856	Chr.14	37053585	37212205	Somatic cell score QTL (6097)	Somatic cell score	6097	mastitis	158621	other	NC_037341.1:37105835:37105856	37105835	37105856	22	-0.271676	0.0415528	0.00384865	0.00730968	transcripts;exons;3UTR;CpG-deserts;genes	NA	UBE2W	NA	NA	UBE2W	NA	NA	NA	3	0	26	4
337	chr14:37123034:37123111	Chr.14	37053585	37212205	Somatic cell score QTL (6097)	Somatic cell score	6097	mastitis	158621	other	NC_037341.1:37123034:37123111	37123034	37123111	78	0.292144	0.0366273	0.000721293	0.00226228	transcripts;introns;repeats;CpG-deserts;genes	NA	UBE2W	NA	NA	NA	NA	NA	NA	3	0	26	4
338	chr14:37138984:37139049	Chr.14	37053585	37212205	Somatic cell score QTL (6097)	Somatic cell score	6097	mastitis	158621	other	NC_037341.1:37138984:37139049	37138984	37139049	66	0.348142	0.0513606	0.00116293	0.00266393	transcripts;first intron;repeats;CpG-deserts;genes	NA	UBE2W	NA	NA	NA	NA	NA	UBE2W	5	0	26	4
339	chr14:37139041:37139140	Chr.14	37053585	37212205	Somatic cell score QTL (6097)	Somatic cell score	6097	mastitis	158621	other	NC_037341.1:37139041:37139140	37139041	37139140	100	0.207605	0.0332746	0.0217915	0.0411048	transcripts;first intron;repeats;CpG-deserts;genes	NA	UBE2W	NA	NA	NA	NA	NA	UBE2W	5	0	26	4
340	chr14:37140788:37140817	Chr.14	37053585	37212205	Somatic cell score QTL (6097)	Somatic cell score	6097	mastitis	158621	other	NC_037341.1:37140788:37140817	37140788	37140817	30	-0.499568	0.0999487	0.000611341	0.00136316	transcripts;first intron;CpG-deserts;genes	NA	UBE2W	NA	NA	NA	NA	NA	UBE2W	6	0	26	4
341	chr14:37187903:37187966	Chr.14	37053585	37212205	Somatic cell score QTL (6097)	Somatic cell score	6097	mastitis	158621	other	NC_037341.1:37187903:37187966	37187903	37187966	64	-0.463175	0.0917446	6.62e-05	0.000545102	CpG-deserts;inter	NA	NA	NA	NA	NA	NA	NA	NA	4	0	26	4
342	chr14:40089940:40090000	Chr.14	40083223	40241843	Somatic cell score QTL (5443)	Somatic cell score	5443	mastitis	158621	other	NC_037341.1:40089940:40090000	40089940	40090000	61	0.27564	0.0457315	0.00816293	0.0107794	CpG-deserts;inter	NA	NA	NA	NA	NA	NA	NA	NA	4	1	23	4
343	chr14:40189504:40189560	Chr.14	40083223	40241843	Somatic cell score QTL (5443)	Somatic cell score	5443	mastitis	158621	other	NC_037341.1:40189504:40189560	40189504	40189560	57	0.229048	0.0300562	0.00546386	0.0149668	transcripts;first intron;CpG-shores;repeats;genes	NA	PEX2	NA	NA	NA	NA	NA	PEX2	5	0	23	4
344	chr14:4390460:4390489	Chr.14	4369975	4528595	Somatic cell score QTL (6095)	Somatic cell score	6095	mastitis	158621	other	NC_037341.1:4390460:4390489	4390460	4390489	30	0.224917	0.0258738	0.00120495	0.00591304	transcripts;first intron;CpG-shelves;repeats;genes	NA	FAM135B	NA	NA	NA	NA	NA	FAM135B	4	0	32	2
345	chr14:4506664:4506680	Chr.14	4369975	4528595	Somatic cell score QTL (6095)	Somatic cell score	6095	mastitis	158621	other	NC_037341.1:4506664:4506680	4506664	4506680	17	0.242273	0.0216115	0.000190311	0.00228485	transcripts;introns;CpG-deserts;genes	NA	FAM135B	NA	NA	NA	NA	NA	NA	5	0	33	3
346	chr14:4506664:4506680	Chr.14	4449285	4607905	Immunoglobulin G level QTL (20482)	Immunoglobulin G level	20482	Immune capacity	158621	other	NC_037341.1:4506664:4506680	4506664	4506680	17	0.242273	0.0216115	0.000190311	0.00228485	transcripts;introns;CpG-deserts;genes	NA	FAM135B	NA	NA	NA	NA	NA	NA	5	0	33	3
347	chr14:4565965:4565977	Chr.14	4449285	4607905	Immunoglobulin G level QTL (20482)	Immunoglobulin G level	20482	Immune capacity	158621	other	NC_037341.1:4565965:4565977	4565965	4565977	13	-0.446969	0.0718406	7.25e-05	0.000574909	transcripts;introns;CpG-deserts;genes	NA	FAM135B	NA	NA	NA	NA	NA	NA	4	0	30	2
348	chr14:5292831:5292847	Chr.14	5155143	5313763	Somatic cell score QTL (13240)	Somatic cell score	13240	mastitis	158621	other	NC_037341.1:5292831:5292847	5292831	5292847	17	0.260147	0.0537094	0.0144803	0.015234	CpG-deserts;inter	NA	NA	NA	NA	NA	NA	NA	NA	1	0	27	2
349	chr14:5293031:5293050	Chr.14	5155143	5313763	Somatic cell score QTL (13240)	Somatic cell score	13240	mastitis	158621	other	NC_037341.1:5293031:5293050	5293031	5293050	20	0.274571	0.0382398	0.0021647	0.00507535	CpG-deserts;inter	NA	NA	NA	NA	NA	NA	NA	NA	1	1	27	2
350	chr14:5388060:5388084	Chr.14	5321694	5480314	Immunoglobulin G level QTL (20484)	Immunoglobulin G level	20484	Immune capacity	158621	other	NC_037341.1:5388060:5388084	5388060	5388084	25	0.296689	0.0307881	1.55e-05	0.00051399	repeats;CpG-deserts;inter	NA	NA	NA	NA	NA	NA	NA	NA	5	1	28	2
351	chr14:5477437:5477485	Chr.14	5321694	5480314	Immunoglobulin G level QTL (20484)	Immunoglobulin G level	20484	Immune capacity	158621	other	NC_037341.1:5477437:5477485	5477437	5477485	49	0.38813	0.0533234	3.89e-05	0.000552967	CpG-deserts;inter	NA	NA	NA	NA	NA	NA	NA	NA	5	1	28	2
352	chr14:5477810:5477862	Chr.14	5321694	5480314	Immunoglobulin G level QTL (20484)	Immunoglobulin G level	20484	Immune capacity	158621	other	NC_037341.1:5477810:5477862	5477810	5477862	53	0.35034	0.0611157	0.00216345	0.00283051	CpG-deserts;inter	NA	NA	NA	NA	NA	NA	NA	NA	6	1	28	2
353	chr14:7831298:7831328	Chr.14	7827887	7986506	Immunoglobulin G level QTL (20483)	Immunoglobulin G level	20483	Immune capacity	158620	other	NC_037341.1:7831298:7831328	7831298	7831328	31	0.285323	0.0309802	1.91e-05	0.000512635	CpG-deserts;inter	NA	NA	NA	NA	NA	NA	NA	NA	5	1	26	2
354	chr14:7831567:7831592	Chr.14	7827887	7986506	Immunoglobulin G level QTL (20483)	Immunoglobulin G level	20483	Immune capacity	158620	other	NC_037341.1:7831567:7831592	7831567	7831592	26	0.277777	0.0345126	0.000525267	0.00213626	CpG-deserts;inter	NA	NA	NA	NA	NA	NA	NA	NA	6	1	26	2
355	chr14:7832223:7832267	Chr.14	7827887	7986506	Immunoglobulin G level QTL (20483)	Immunoglobulin G level	20483	Immune capacity	158620	other	NC_037341.1:7832223:7832267	7832223	7832267	45	0.302132	0.0395222	0.000885003	0.00256835	CpG-deserts;inter	NA	NA	NA	NA	NA	NA	NA	NA	8	1	26	2
356	chr14:7835711:7835769	Chr.14	7827887	7986506	Immunoglobulin G level QTL (20483)	Immunoglobulin G level	20483	Immune capacity	158620	other	NC_037341.1:7835711:7835769	7835711	7835769	59	0.314991	0.0474806	0.00185199	0.00349638	CpG-deserts;inter	NA	NA	NA	NA	NA	NA	NA	NA	3	1	26	2
357	chr14:7861783:7861838	Chr.14	7827887	7986506	Immunoglobulin G level QTL (20483)	Immunoglobulin G level	20483	Immune capacity	158620	other	NC_037341.1:7861783:7861838	7861783	7861838	56	0.27318	0.0388983	0.0047416	0.00935421	CpG-shelves;inter	NA	NA	NA	NA	NA	NA	NA	NA	5	1	27	2
358	chr14:7873667:7873707	Chr.14	7827887	7986506	Immunoglobulin G level QTL (20483)	Immunoglobulin G level	20483	Immune capacity	158620	other	NC_037341.1:7873667:7873707	7873667	7873707	41	-0.535672	0.0936019	1.35e-05	0.000276677	repeats;CpG-deserts;inter	NA	NA	NA	NA	NA	NA	NA	NA	5	0	29	2
359	chr14:7884582:7884609	Chr.14	7827887	7986506	Immunoglobulin G level QTL (20483)	Immunoglobulin G level	20483	Immune capacity	158620	other	NC_037341.1:7884582:7884609	7884582	7884609	28	-0.471923	0.0759032	0.000107464	0.000665061	CpG-deserts;inter	NA	NA	NA	NA	NA	NA	NA	NA	6	1	28	2
360	chr14:7884615:7884647	Chr.14	7827887	7986506	Immunoglobulin G level QTL (20483)	Immunoglobulin G level	20483	Immune capacity	158620	other	NC_037341.1:7884615:7884647	7884615	7884647	33	-0.489654	0.109368	0.00104035	0.00165421	CpG-deserts;inter	NA	NA	NA	NA	NA	NA	NA	NA	6	1	28	2
361	chr14:7884769:7884877	Chr.14	7827887	7986506	Immunoglobulin G level QTL (20483)	Immunoglobulin G level	20483	Immune capacity	158620	other	NC_037341.1:7884769:7884877	7884769	7884877	109	-0.43632	0.0740826	0.000190529	0.000841912	CpG-deserts;inter	NA	NA	NA	NA	NA	NA	NA	NA	5	1	28	2
362	chr14:7885248:7885368	Chr.14	7827887	7986506	Immunoglobulin G level QTL (20483)	Immunoglobulin G level	20483	Immune capacity	158620	other	NC_037341.1:7885248:7885368	7885248	7885368	121	-0.414441	0.0587997	9.49e-05	0.000668217	CpG-deserts;inter	NA	NA	NA	NA	NA	NA	NA	NA	6	0	28	2
363	chr14:7885362:7885423	Chr.14	7827887	7986506	Immunoglobulin G level QTL (20483)	Immunoglobulin G level	20483	Immune capacity	158620	other	NC_037341.1:7885362:7885423	7885362	7885423	62	-0.485581	0.0778674	6.6e-05	0.00054981	CpG-deserts;inter	NA	NA	NA	NA	NA	NA	NA	NA	5	0	28	2
364	chr14:7892502:7892568	Chr.14	7827887	7986506	Immunoglobulin G level QTL (20483)	Immunoglobulin G level	20483	Immune capacity	158620	other	NC_037341.1:7892502:7892568	7892502	7892568	67	-0.335885	0.0580477	0.00346524	0.0044602	CpG-deserts;inter	NA	NA	NA	NA	NA	NA	NA	NA	6	0	28	2
365	chr14:7897265:7897320	Chr.14	7827887	7986506	Immunoglobulin G level QTL (20483)	Immunoglobulin G level	20483	Immune capacity	158620	other	NC_037341.1:7897265:7897320	7897265	7897320	56	0.309914	0.0432074	0.00145756	0.00295904	repeats;CpG-deserts;inter	NA	NA	NA	NA	NA	NA	NA	NA	8	0	28	2
366	chr14:7909500:7909521	Chr.14	7827887	7986506	Immunoglobulin G level QTL (20483)	Immunoglobulin G level	20483	Immune capacity	158620	other	NC_037341.1:7909500:7909521	7909500	7909521	22	0.243772	0.0226074	0.000134019	0.00187876	CpG-deserts;inter	NA	NA	NA	NA	NA	NA	NA	NA	0	0	28	2
367	chr14:7909843:7909873	Chr.14	7827887	7986506	Immunoglobulin G level QTL (20483)	Immunoglobulin G level	20483	Immune capacity	158620	other	NC_037341.1:7909843:7909873	7909843	7909873	31	0.302723	0.0334182	2.6e-05	0.000561209	CpG-shelves;inter	NA	NA	NA	NA	NA	NA	NA	NA	6	0	28	2
368	chr14:7913555:7913581	Chr.14	7827887	7986506	Immunoglobulin G level QTL (20483)	Immunoglobulin G level	20483	Immune capacity	158620	other	NC_037341.1:7913555:7913581	7913555	7913581	27	-0.351468	0.0377506	1.11e-05	0.000362	CpG-islands;inter	NA	NA	NA	NA	NA	NA	NA	NA	6	0	28	2
369	chr14:7913580:7913650	Chr.14	7827887	7986506	Immunoglobulin G level QTL (20483)	Immunoglobulin G level	20483	Immune capacity	158620	other	NC_037341.1:7913580:7913650	7913580	7913650	71	-0.319626	0.0571306	0.00659392	0.00722653	CpG-islands;inter	NA	NA	NA	NA	NA	NA	NA	NA	8	0	28	2
370	chr14:7913834:7913873	Chr.14	7827887	7986506	Immunoglobulin G level QTL (20483)	Immunoglobulin G level	20483	Immune capacity	158620	other	NC_037341.1:7913834:7913873	7913834	7913873	40	-0.325655	0.0351304	1.67e-05	0.000480026	CpG-shores;repeats;inter	NA	NA	NA	NA	NA	NA	NA	NA	0	0	28	2
371	chr14:7915132:7915235	Chr.14	7827887	7986506	Immunoglobulin G level QTL (20483)	Immunoglobulin G level	20483	Immune capacity	158620	other	NC_037341.1:7915132:7915235	7915132	7915235	104	-0.343067	0.0573743	0.00299048	0.00411548	CpG-shores;repeats;inter	NA	NA	NA	NA	NA	NA	NA	NA	3	1	28	2
372	chr14:7915518:7915638	Chr.14	7827887	7986506	Immunoglobulin G level QTL (20483)	Immunoglobulin G level	20483	Immune capacity	158620	other	NC_037341.1:7915518:7915638	7915518	7915638	121	-0.343448	0.053311	0.00163869	0.00338604	CpG-shores;inter	NA	NA	NA	NA	NA	NA	NA	NA	10	1	28	2
373	chr14:7915630:7915722	Chr.14	7827887	7986506	Immunoglobulin G level QTL (20483)	Immunoglobulin G level	20483	Immune capacity	158620	other	NC_037341.1:7915630:7915722	7915630	7915722	93	-0.405985	0.0776267	0.00242825	0.00326702	CpG-shores;inter	NA	NA	NA	NA	NA	NA	NA	NA	6	1	28	2
374	chr14:7925164:7925221	Chr.14	7827887	7986506	Immunoglobulin G level QTL (20483)	Immunoglobulin G level	20483	Immune capacity	158620	other	NC_037341.1:7925164:7925221	7925164	7925221	58	0.253974	0.0441833	0.00839925	0.0115528	CpG-deserts;inter	NA	NA	NA	NA	NA	NA	NA	NA	3	1	28	2
375	chr14:7925220:7925283	Chr.14	7827887	7986506	Immunoglobulin G level QTL (20483)	Immunoglobulin G level	20483	Immune capacity	158620	other	NC_037341.1:7925220:7925283	7925220	7925283	64	0.303624	0.0664656	0.0165462	0.0153901	CpG-deserts;inter	NA	NA	NA	NA	NA	NA	NA	NA	1	1	28	2
376	chr14:7925342:7925440	Chr.14	7827887	7986506	Immunoglobulin G level QTL (20483)	Immunoglobulin G level	20483	Immune capacity	158620	other	NC_037341.1:7925342:7925440	7925342	7925440	99	0.362027	0.0663689	0.00045907	0.00118013	CpG-deserts;inter	NA	NA	NA	NA	NA	NA	NA	NA	3	1	28	2
377	chr14:7925542:7925585	Chr.14	7827887	7986506	Immunoglobulin G level QTL (20483)	Immunoglobulin G level	20483	Immune capacity	158620	other	NC_037341.1:7925542:7925585	7925542	7925585	44	0.427476	0.0729136	0.000413131	0.00117975	CpG-deserts;inter	NA	NA	NA	NA	NA	NA	NA	NA	6	1	28	2
378	chr14:7925779:7925834	Chr.14	7827887	7986506	Immunoglobulin G level QTL (20483)	Immunoglobulin G level	20483	Immune capacity	158620	other	NC_037341.1:7925779:7925834	7925779	7925834	56	0.427134	0.0702943	0.000251082	0.000993505	CpG-deserts;inter	NA	NA	NA	NA	NA	NA	NA	NA	1	1	28	2
379	chr14:7927556:7927614	Chr.14	7827887	7986506	Immunoglobulin G level QTL (20483)	Immunoglobulin G level	20483	Immune capacity	158620	other	NC_037341.1:7927556:7927614	7927556	7927614	59	-0.360972	0.071813	0.0022835	0.00297335	CpG-deserts;inter	NA	NA	NA	NA	NA	NA	NA	NA	2	0	28	2
380	chr14:7932659:7932735	Chr.14	7827887	7986506	Immunoglobulin G level QTL (20483)	Immunoglobulin G level	20483	Immune capacity	158620	other	NC_037341.1:7932659:7932735	7932659	7932735	77	0.28304	0.0465037	0.0048979	0.00683217	repeats;CpG-deserts;inter	NA	NA	NA	NA	NA	NA	NA	NA	3	1	28	2
381	chr14:7934418:7934501	Chr.14	7827887	7986506	Immunoglobulin G level QTL (20483)	Immunoglobulin G level	20483	Immune capacity	158620	other	NC_037341.1:7934418:7934501	7934418	7934501	84	0.263507	0.0242323	0.000113484	0.00151067	repeats;CpG-deserts;inter	NA	NA	NA	NA	NA	NA	NA	NA	1	0	28	2
382	chr14:7936279:7936351	Chr.14	7827887	7986506	Immunoglobulin G level QTL (20483)	Immunoglobulin G level	20483	Immune capacity	158620	other	NC_037341.1:7936279:7936351	7936279	7936351	73	-0.211722	0.0234312	0.00386465	0.0248463	promoters;CpG-deserts;inter	ST3GAL1	NA	NA	NA	NA	NA	NA	NA	5	0	28	2
383	chr14:7936428:7936471	Chr.14	7827887	7986506	Immunoglobulin G level QTL (20483)	Immunoglobulin G level	20483	Immune capacity	158620	other	NC_037341.1:7936428:7936471	7936428	7936471	44	-0.245194	0.0282192	0.00162594	0.00609853	promoters;CpG-deserts;inter	ST3GAL1	NA	NA	NA	NA	NA	NA	NA	6	0	28	2
384	chr14:7936464:7936531	Chr.14	7827887	7986506	Immunoglobulin G level QTL (20483)	Immunoglobulin G level	20483	Immune capacity	158620	other	NC_037341.1:7936464:7936531	7936464	7936531	68	-0.281868	0.0522701	0.00893672	0.0123338	promoters;CpG-deserts;inter	ST3GAL1	NA	NA	NA	NA	NA	NA	NA	5	0	28	2
385	chr14:7939778:7939803	Chr.14	7827887	7986506	Immunoglobulin G level QTL (20483)	Immunoglobulin G level	20483	Immune capacity	158620	other	NC_037341.1:7939778:7939803	7939778	7939803	26	0.342403	0.0508609	0.00140489	0.00299828	transcripts;first intron;CpG-deserts;genes	NA	ST3GAL1	NA	NA	NA	NA	NA	ST3GAL1	8	1	28	2
386	chr14:7940050:7940169	Chr.14	7827887	7986506	Immunoglobulin G level QTL (20483)	Immunoglobulin G level	20483	Immune capacity	158620	other	NC_037341.1:7940050:7940169	7940050	7940169	120	0.333334	0.0592571	0.000398279	0.00114899	transcripts;first intron;repeats;CpG-deserts;genes	NA	ST3GAL1	NA	NA	NA	NA	NA	ST3GAL1	7	0	28	2
387	chr14:7940106:7940218	Chr.14	7827887	7986506	Immunoglobulin G level QTL (20483)	Immunoglobulin G level	20483	Immune capacity	158620	other	NC_037341.1:7940106:7940218	7940106	7940218	113	0.505461	0.0769824	6.26e-06	0.0002085	transcripts;first intron;repeats;CpG-deserts;genes	NA	ST3GAL1	NA	NA	NA	NA	NA	ST3GAL1	6	0	28	2
388	chr14:7943098:7943194	Chr.14	7827887	7986506	Immunoglobulin G level QTL (20483)	Immunoglobulin G level	20483	Immune capacity	158620	other	NC_037341.1:7943098:7943194	7943098	7943194	97	0.233477	0.0379681	0.0156882	0.0246904	transcripts;first intron;CpG-shelves;genes	NA	ST3GAL1	NA	NA	NA	NA	NA	ST3GAL1	2	0	28	2
389	chr14:7943190:7943292	Chr.14	7827887	7986506	Immunoglobulin G level QTL (20483)	Immunoglobulin G level	20483	Immune capacity	158620	other	NC_037341.1:7943190:7943292	7943190	7943292	103	0.383929	0.084502	0.00185941	0.00285416	transcripts;first intron;CpG-shelves;genes	NA	ST3GAL1	NA	NA	NA	NA	NA	ST3GAL1	10	0	28	2
390	chr14:7953491:7953520	Chr.14	7827887	7986506	Immunoglobulin G level QTL (20483)	Immunoglobulin G level	20483	Immune capacity	158620	other	NC_037341.1:7953491:7953520	7953491	7953520	30	0.263259	0.0606134	0.0200727	0.0157716	CpG-deserts;inter;downstream	NA	NA	NA	NA	NA	ST3GAL1	NA	NA	0	0	27	2
391	chr14:7953847:7953885	Chr.14	7827887	7986506	Immunoglobulin G level QTL (20483)	Immunoglobulin G level	20483	Immune capacity	158620	other	NC_037341.1:7953847:7953885	7953847	7953885	39	0.286033	0.034638	0.000663898	0.00260054	CpG-deserts;inter;downstream	NA	NA	NA	NA	NA	ST3GAL1	NA	NA	6	0	27	2
392	chr14:7954739:7954845	Chr.14	7827887	7986506	Immunoglobulin G level QTL (20483)	Immunoglobulin G level	20483	Immune capacity	158620	other	NC_037341.1:7954739:7954845	7954739	7954845	107	-0.230011	0.033751	0.000740764	0.00278464	CpG-deserts;inter	NA	NA	NA	NA	NA	NA	NA	NA	1	0	27	2
393	chr14:7957841:7957891	Chr.14	7827887	7986506	Immunoglobulin G level QTL (20483)	Immunoglobulin G level	20483	Immune capacity	158620	other	NC_037341.1:7957841:7957891	7957841	7957891	51	-0.540235	0.104675	0.000135623	0.000668217	CpG-deserts;inter	NA	NA	NA	NA	NA	NA	NA	NA	6	0	27	2
394	chr14:7958488:7958540	Chr.14	7827887	7986506	Immunoglobulin G level QTL (20483)	Immunoglobulin G level	20483	Immune capacity	158620	other	NC_037341.1:7958488:7958540	7958488	7958540	53	0.310629	0.0472974	0.00299498	0.00496891	CpG-deserts;inter	NA	NA	NA	NA	NA	NA	NA	NA	1	0	27	2
395	chr14:7959005:7959052	Chr.14	7827887	7986506	Immunoglobulin G level QTL (20483)	Immunoglobulin G level	20483	Immune capacity	158620	other	NC_037341.1:7959005:7959052	7959005	7959052	48	0.35615	0.0478746	0.000174302	0.000992435	CpG-deserts;inter	NA	NA	NA	NA	NA	NA	NA	NA	6	0	27	2
396	chr14:7962659:7962722	Chr.14	7827887	7986506	Immunoglobulin G level QTL (20483)	Immunoglobulin G level	20483	Immune capacity	158620	other	NC_037341.1:7962659:7962722	7962659	7962722	64	0.29279	0.07133	0.0156055	0.0134518	CpG-deserts;inter	NA	NA	NA	NA	NA	NA	NA	NA	0	0	27	2
397	chr14:7966554:7966615	Chr.14	7827887	7986506	Immunoglobulin G level QTL (20483)	Immunoglobulin G level	20483	Immune capacity	158620	other	NC_037341.1:7966554:7966615	7966554	7966615	62	0.206488	0.0249872	0.00319978	0.0148838	CpG-deserts;inter	NA	NA	NA	NA	NA	NA	NA	NA	9	0	27	2
398	chr14:7969689:7969769	Chr.14	7827887	7986506	Immunoglobulin G level QTL (20483)	Immunoglobulin G level	20483	Immune capacity	158620	other	NC_037341.1:7969689:7969769	7969689	7969769	81	-0.503539	0.0901188	1.07e-05	0.000259355	repeats;CpG-deserts;inter	NA	NA	NA	NA	NA	NA	NA	NA	2	1	27	2
399	chr14:7969797:7969808	Chr.14	7827887	7986506	Immunoglobulin G level QTL (20483)	Immunoglobulin G level	20483	Immune capacity	158620	other	NC_037341.1:7969797:7969808	7969797	7969808	12	-0.348936	0.0987971	0.00734051	0.0062309	repeats;CpG-deserts;inter	NA	NA	NA	NA	NA	NA	NA	NA	3	1	27	2
400	chr14:7969797:7969910	Chr.14	7827887	7986506	Immunoglobulin G level QTL (20483)	Immunoglobulin G level	20483	Immune capacity	158620	other	NC_037341.1:7969797:7969910	7969797	7969910	114	-0.553684	0.102682	7.75e-05	0.000512127	repeats;CpG-deserts;inter	NA	NA	NA	NA	NA	NA	NA	NA	4	1	27	2
401	chr14:7970505:7970521	Chr.14	7827887	7986506	Immunoglobulin G level QTL (20483)	Immunoglobulin G level	20483	Immune capacity	158620	other	NC_037341.1:7970505:7970521	7970505	7970521	17	0.204925	0.0198797	0.0015356	0.0165408	repeats;CpG-deserts;inter	NA	NA	NA	NA	NA	NA	NA	NA	3	0	27	2
402	chr14:7978247:7978298	Chr.14	7827887	7986506	Immunoglobulin G level QTL (20483)	Immunoglobulin G level	20483	Immune capacity	158620	other	NC_037341.1:7978247:7978298	7978247	7978298	52	0.294031	0.0297115	0.000126886	0.00122259	repeats;CpG-deserts;inter	NA	NA	NA	NA	NA	NA	NA	NA	6	1	27	2
403	chr14:7978387:7978492	Chr.14	7827887	7986506	Immunoglobulin G level QTL (20483)	Immunoglobulin G level	20483	Immune capacity	158620	other	NC_037341.1:7978387:7978492	7978387	7978492	106	0.316972	0.0348091	7.54e-05	0.000842199	repeats;CpG-deserts;inter	NA	NA	NA	NA	NA	NA	NA	NA	6	1	27	2
404	chr14:7978643:7978707	Chr.14	7827887	7986506	Immunoglobulin G level QTL (20483)	Immunoglobulin G level	20483	Immune capacity	158620	other	NC_037341.1:7978643:7978707	7978643	7978707	65	0.318242	0.0485697	0.00235531	0.00418908	CpG-deserts;inter	NA	NA	NA	NA	NA	NA	NA	NA	3	1	27	2
405	chr14:7978752:7978863	Chr.14	7827887	7986506	Immunoglobulin G level QTL (20483)	Immunoglobulin G level	20483	Immune capacity	158620	other	NC_037341.1:7978752:7978863	7978752	7978863	112	0.443079	0.0962596	0.000376952	0.00108111	CpG-deserts;inter	NA	NA	NA	NA	NA	NA	NA	NA	10	1	27	2
406	chr14:7978916:7978936	Chr.14	7827887	7986506	Immunoglobulin G level QTL (20483)	Immunoglobulin G level	20483	Immune capacity	158620	other	NC_037341.1:7978916:7978936	7978916	7978936	21	0.533899	0.0919097	1.61e-05	0.000297682	CpG-deserts;inter	NA	NA	NA	NA	NA	NA	NA	NA	8	1	27	2
407	chr14:7978930:7979048	Chr.14	7827887	7986506	Immunoglobulin G level QTL (20483)	Immunoglobulin G level	20483	Immune capacity	158620	other	NC_037341.1:7978930:7979048	7978930	7979048	119	0.50216	0.11311	0.000273205	0.000826621	CpG-deserts;inter	NA	NA	NA	NA	NA	NA	NA	NA	10	2	27	2
408	chr14:7979047:7979118	Chr.14	7827887	7986506	Immunoglobulin G level QTL (20483)	Immunoglobulin G level	20483	Immune capacity	158620	other	NC_037341.1:7979047:7979118	7979047	7979118	72	0.387594	0.108957	0.0173912	0.0113614	CpG-deserts;inter	NA	NA	NA	NA	NA	NA	NA	NA	7	1	27	2
409	chr14:7981619:7981691	Chr.14	7827887	7986506	Immunoglobulin G level QTL (20483)	Immunoglobulin G level	20483	Immune capacity	158620	other	NC_037341.1:7981619:7981691	7981619	7981691	73	0.200666	0.0165329	0.000363444	0.00511956	repeats;CpG-deserts;inter	NA	NA	NA	NA	NA	NA	NA	NA	4	0	27	2
410	chr14:7985661:7985697	Chr.14	7827887	7986506	Immunoglobulin G level QTL (20483)	Immunoglobulin G level	20483	Immune capacity	158620	other	NC_037341.1:7985661:7985697	7985661	7985697	37	-0.474047	0.0671027	1.3e-05	0.000289756	CpG-deserts;inter	NA	NA	NA	NA	NA	NA	NA	NA	6	1	27	2
411	chr15:28820503:28820582	Chr.15	28818940	28973922	Somatic cell score QTL (2778)	Somatic cell score	2778	mastitis	154983	other	NC_037342.1:28820503:28820582	28820503	28820582	80	-0.264386	0.0567149	0.00910799	0.00930574	repeats;CpG-deserts;inter	NA	NA	NA	NA	NA	NA	NA	NA	5	0	16	3
412	chr15:28825637:28825688	Chr.15	28818940	28973922	Somatic cell score QTL (2778)	Somatic cell score	2778	mastitis	154983	other	NC_037342.1:28825637:28825688	28825637	28825688	52	0.22886	0.0263355	0.00198876	0.00744099	transcripts;exons;3UTR;CpG-deserts;genes	NA	SCN4B	NA	NA	SCN4B	NA	NA	NA	4	0	16	3
413	chr15:28843950:28844038	Chr.15	28818940	28973922	Somatic cell score QTL (2778)	Somatic cell score	2778	mastitis	154983	other	NC_037342.1:28843950:28844038	28843950	28844038	89	0.338739	0.0445724	9.58e-06	0.000301178	transcripts;first intron;CpG-shores;genes	NA	SCN4B	NA	NA	NA	NA	NA	SCN4B	3	0	16	3
414	chr15:28844019:28844051	Chr.15	28818940	28973922	Somatic cell score QTL (2778)	Somatic cell score	2778	mastitis	154983	other	NC_037342.1:28844019:28844051	28844019	28844051	33	0.271039	0.0310392	0.00094276	0.00326806	transcripts;first intron;CpG-shores;genes	NA	SCN4B	NA	NA	NA	NA	NA	SCN4B	2	0	16	3
415	chr15:28852448:28852521	Chr.15	28818940	28973922	Somatic cell score QTL (2778)	Somatic cell score	2778	mastitis	154983	other	NC_037342.1:28852448:28852521	28852448	28852521	74	0.212984	0.0228938	0.00390192	0.0262079	repeats;CpG-deserts;inter	NA	NA	NA	NA	NA	NA	NA	NA	4	0	16	3
416	chr15:28858959:28858967	Chr.15	28818940	28973922	Somatic cell score QTL (2778)	Somatic cell score	2778	mastitis	154983	other	NC_037342.1:28858959:28858967	28858959	28858967	9	0.299962	0.0362251	0.000410041	0.00193974	CpG-shores;inter;downstream	NA	NA	NA	NA	NA	SCN2B	NA	NA	0	0	16	3
417	chr15:28859633:28859660	Chr.15	28818940	28973922	Somatic cell score QTL (2778)	Somatic cell score	2778	mastitis	154983	other	NC_037342.1:28859633:28859660	28859633	28859660	28	0.302577	0.0840652	0.00182175	0.00275845	transcripts;introns;CpG-islands;genes	NA	SCN2B	NA	NA	NA	NA	NA	NA	0	0	16	3
418	chr15:28869438:28869463	Chr.15	28818940	28973922	Somatic cell score QTL (2778)	Somatic cell score	2778	mastitis	154983	other	NC_037342.1:28869438:28869463	28869438	28869463	26	0.241027	0.0359346	0.0106427	0.0216151	transcripts;first intron;repeats;CpG-deserts;genes	NA	SCN2B	NA	NA	NA	NA	NA	SCN2B	8	0	16	3
419	chr15:28883294:28883311	Chr.15	28818940	28973922	Somatic cell score QTL (2778)	Somatic cell score	2778	mastitis	154983	other	NC_037342.1:28883294:28883311	28883294	28883311	18	-0.202101	0.0249517	0.00736972	0.0317112	transcripts;introns;repeats;CpG-deserts;genes	NA	JAML	NA	NA	NA	NA	NA	NA	3	0	16	3
420	chr15:28909277:28909369	Chr.15	28818940	28973922	Somatic cell score QTL (2778)	Somatic cell score	2778	mastitis	154983	other	NC_037342.1:28909277:28909369	28909277	28909369	93	-0.349963	0.0668642	0.00330698	0.00353475	transcripts;introns;repeats;CpG-deserts;genes	NA	JAML	NA	NA	NA	NA	NA	NA	10	1	16	3
421	chr15:28909355:28909438	Chr.15	28818940	28973922	Somatic cell score QTL (2778)	Somatic cell score	2778	mastitis	154983	other	NC_037342.1:28909355:28909438	28909355	28909438	84	-0.469095	0.0901023	0.000665669	0.00144775	transcripts;introns;repeats;CpG-deserts;genes	NA	JAML	NA	NA	NA	NA	NA	NA	10	1	16	3
422	chr15:28910322:28910366	Chr.15	28818940	28973922	Somatic cell score QTL (2778)	Somatic cell score	2778	mastitis	154983	other	NC_037342.1:28910322:28910366	28910322	28910366	45	0.222749	0.0290798	0.00113779	0.00468366	transcripts;first intron;CpG-deserts;genes	NA	JAML	NA	NA	NA	NA	NA	JAML	2	0	16	3
423	chr15:28912775:28912818	Chr.15	28818940	28973922	Somatic cell score QTL (2778)	Somatic cell score	2778	mastitis	154983	other	NC_037342.1:28912775:28912818	28912775	28912818	44	-0.433026	0.0666283	0.000173931	0.000870827	promoters;CpG-deserts;inter;downstream	JAML	NA	NA	NA	NA	MPZL3	NA	NA	6	0	16	3
424	chr15:28939080:28939188	Chr.15	28818940	28973922	Somatic cell score QTL (2778)	Somatic cell score	2778	mastitis	154983	other	NC_037342.1:28939080:28939188	28939080	28939188	109	-0.241616	0.0462403	0.011779	0.014103	transcripts;first intron;CpG-shores;repeats;genes	NA	MPZL3	NA	NA	NA	NA	NA	MPZL3	1	0	16	3
425	chr15:28951447:28951484	Chr.15	28818940	28973922	Somatic cell score QTL (2778)	Somatic cell score	2778	mastitis	154983	other	NC_037342.1:28951447:28951484	28951447	28951484	38	0.309332	0.0475782	0.0020543	0.0038126	transcripts;introns;CpG-deserts;genes	NA	MPZL2	NA	NA	NA	NA	NA	NA	3	0	16	3
426	chr15:28952647:28952711	Chr.15	28818940	28973922	Somatic cell score QTL (2778)	Somatic cell score	2778	mastitis	154983	other	NC_037342.1:28952647:28952711	28952647	28952711	65	0.308562	0.0391102	0.000792973	0.00240376	transcripts;first intron;CpG-deserts;genes	NA	MPZL2	NA	NA	NA	NA	NA	MPZL2	5	1	16	3
427	chr15:28953134:28953255	Chr.15	28818940	28973922	Somatic cell score QTL (2778)	Somatic cell score	2778	mastitis	154983	other	NC_037342.1:28953134:28953255	28953134	28953255	122	0.462006	0.112597	0.0034602	0.00300041	transcripts;first exon;first intron;5UTR;CpG-deserts;genes	NA	MPZL2	NA	MPZL2	NA	NA	MPZL2	MPZL2	6	1	16	3
428	chr15:28953239:28953326	Chr.15	28818940	28973922	Somatic cell score QTL (2778)	Somatic cell score	2778	mastitis	154983	other	NC_037342.1:28953239:28953326	28953239	28953326	88	0.355634	0.0939944	0.00599504	0.00530882	transcripts;first exon;5UTR;CpG-deserts;genes	NA	MPZL2	NA	MPZL2	NA	NA	MPZL2	NA	4	1	16	3
429	chr15:28953379:28953495	Chr.15	28818940	28973922	Somatic cell score QTL (2778)	Somatic cell score	2778	mastitis	154983	other	NC_037342.1:28953379:28953495	28953379	28953495	117	0.32388	0.0474532	0.00192267	0.00364412	transcripts;CDS;promoters;first exon;5UTR;repeats;CpG-deserts;inter;genes;TSS	MPZL2	MPZL2	MPZL2	MPZL2	NA	NA	MPZL2	NA	4	1	16	3
430	chr15:28954589:28954599	Chr.15	28818940	28973922	Somatic cell score QTL (2778)	Somatic cell score	2778	mastitis	154983	other	NC_037342.1:28954589:28954599	28954589	28954599	11	0.30835	0.0510159	0.00283685	0.00482932	promoters;repeats;CpG-deserts;inter	MPZL2	NA	NA	NA	NA	NA	NA	NA	3	0	16	3
431	chr15:30207173:30207194	Chr.15	30206030	30361012	Somatic cell count QTL (13519)	Somatic cell count	13519	mastitis	154983	other	NC_037342.1:30207173:30207194	30207173	30207194	22	0.205675	0.0216995	0.00277433	0.0176633	CpG-deserts;inter	NA	NA	NA	NA	NA	NA	NA	NA	2	0	26	3
432	chr15:30207242:30207268	Chr.15	30206030	30361012	Somatic cell count QTL (13519)	Somatic cell count	13519	mastitis	154983	other	NC_037342.1:30207242:30207268	30207242	30207268	27	0.262685	0.0617548	0.0287333	0.0334247	CpG-deserts;inter	NA	NA	NA	NA	NA	NA	NA	NA	4	0	26	3
433	chr15:30220895:30220918	Chr.15	30206030	30361012	Somatic cell count QTL (13519)	Somatic cell count	13519	mastitis	154983	other	NC_037342.1:30220895:30220918	30220895	30220918	24	0.263889	0.0377258	0.0017355	0.00395326	transcripts;introns;CpG-deserts;genes	NA	NECTIN1	NA	NA	NA	NA	NA	NA	3	0	26	3
434	chr15:30225712:30225732	Chr.15	30206030	30361012	Somatic cell count QTL (13519)	Somatic cell count	13519	mastitis	154983	other	NC_037342.1:30225712:30225732	30225712	30225732	21	-0.315006	0.0470627	0.000736655	0.00216891	transcripts;introns;CpG-shores;genes	NA	NECTIN1	NA	NA	NA	NA	NA	NA	4	0	26	3
435	chr15:30227946:30227974	Chr.15	30206030	30361012	Somatic cell count QTL (13519)	Somatic cell count	13519	mastitis	154983	other	NC_037342.1:30227946:30227974	30227946	30227974	29	0.217969	0.0155082	8.09e-06	0.00067991	transcripts;introns;CpG-shores;genes	NA	NECTIN1	NA	NA	NA	NA	NA	NA	5	0	26	3
436	chr15:30234673:30234682	Chr.15	30206030	30361012	Somatic cell count QTL (13519)	Somatic cell count	13519	mastitis	154983	other	NC_037342.1:30234673:30234682	30234673	30234682	10	0.390989	0.0779299	0.00209722	0.00297583	transcripts;first intron;CpG-deserts;genes	NA	NECTIN1	NA	NA	NA	NA	NA	NECTIN1	3	1	26	3
437	chr15:30234673:30234755	Chr.15	30206030	30361012	Somatic cell count QTL (13519)	Somatic cell count	13519	mastitis	154983	other	NC_037342.1:30234673:30234755	30234673	30234755	83	0.45875	0.0924996	0.00155137	0.0021127	transcripts;first intron;CpG-deserts;genes	NA	NECTIN1	NA	NA	NA	NA	NA	NECTIN1	6	1	26	3
438	chr15:30234861:30234889	Chr.15	30206030	30361012	Somatic cell count QTL (13519)	Somatic cell count	13519	mastitis	154983	other	NC_037342.1:30234861:30234889	30234861	30234889	29	0.257527	0.0342098	0.00346962	0.00842492	transcripts;first intron;repeats;CpG-deserts;genes	NA	NECTIN1	NA	NA	NA	NA	NA	NECTIN1	3	1	26	3
439	chr15:30235562:30235588	Chr.15	30206030	30361012	Somatic cell count QTL (13519)	Somatic cell count	13519	mastitis	154983	other	NC_037342.1:30235562:30235588	30235562	30235588	27	0.324748	0.041484	0.000561153	0.00200616	transcripts;first intron;CpG-deserts;genes	NA	NECTIN1	NA	NA	NA	NA	NA	NECTIN1	6	0	26	3
440	chr15:30241895:30241934	Chr.15	30206030	30361012	Somatic cell count QTL (13519)	Somatic cell count	13519	mastitis	154983	other	NC_037342.1:30241895:30241934	30241895	30241934	40	-0.404199	0.0554232	0.000131062	0.000813717	transcripts;first intron;CpG-deserts;genes	NA	NECTIN1	NA	NA	NA	NA	NA	NECTIN1	3	0	26	3
441	chr15:30242858:30242869	Chr.15	30206030	30361012	Somatic cell count QTL (13519)	Somatic cell count	13519	mastitis	154983	other	NC_037342.1:30242858:30242869	30242858	30242869	12	-0.313201	0.0515693	0.000979063	0.00239722	transcripts;first intron;CpG-deserts;genes	NA	NECTIN1	NA	NA	NA	NA	NA	NECTIN1	6	0	26	3
442	chr15:30244051:30244121	Chr.15	30206030	30361012	Somatic cell count QTL (13519)	Somatic cell count	13519	mastitis	154983	other	NC_037342.1:30244051:30244121	30244051	30244121	71	0.285428	0.0567658	0.0136925	0.0145332	transcripts;first intron;CpG-deserts;genes	NA	NECTIN1	NA	NA	NA	NA	NA	NECTIN1	4	1	26	3
443	chr15:30244108:30244121	Chr.15	30206030	30361012	Somatic cell count QTL (13519)	Somatic cell count	13519	mastitis	154983	other	NC_037342.1:30244108:30244121	30244108	30244121	14	0.236561	0.0234406	0.000327536	0.00342711	transcripts;first intron;CpG-deserts;genes	NA	NECTIN1	NA	NA	NA	NA	NA	NECTIN1	3	1	26	3
444	chr15:30244451:30244462	Chr.15	30206030	30361012	Somatic cell count QTL (13519)	Somatic cell count	13519	mastitis	154983	other	NC_037342.1:30244451:30244462	30244451	30244462	12	0.263726	0.0308242	0.00148049	0.0044466	transcripts;first intron;CpG-deserts;genes	NA	NECTIN1	NA	NA	NA	NA	NA	NECTIN1	3	1	26	3
445	chr15:30250862:30250960	Chr.15	30206030	30361012	Somatic cell count QTL (13519)	Somatic cell count	13519	mastitis	154983	other	NC_037342.1:30250862:30250960	30250862	30250960	99	0.314218	0.04586	0.00180611	0.0038098	transcripts;first intron;CpG-deserts;genes	NA	NECTIN1	NA	NA	NA	NA	NA	NECTIN1	3	0	26	3
446	chr15:30250996:30251070	Chr.15	30206030	30361012	Somatic cell count QTL (13519)	Somatic cell count	13519	mastitis	154983	other	NC_037342.1:30250996:30251070	30250996	30251070	75	0.349488	0.0628324	0.00132535	0.00235684	transcripts;first intron;CpG-deserts;genes	NA	NECTIN1	NA	NA	NA	NA	NA	NECTIN1	7	1	26	3
447	chr15:30252154:30252220	Chr.15	30206030	30361012	Somatic cell count QTL (13519)	Somatic cell count	13519	mastitis	154983	other	NC_037342.1:30252154:30252220	30252154	30252220	67	0.396317	0.0513713	4.79e-05	0.000594106	transcripts;first intron;CpG-deserts;genes	NA	NECTIN1	NA	NA	NA	NA	NA	NECTIN1	6	1	26	3
448	chr15:30252267:30252290	Chr.15	30206030	30361012	Somatic cell count QTL (13519)	Somatic cell count	13519	mastitis	154983	other	NC_037342.1:30252267:30252290	30252267	30252290	24	0.392556	0.0870649	0.0057691	0.00544685	transcripts;first intron;CpG-deserts;genes	NA	NECTIN1	NA	NA	NA	NA	NA	NECTIN1	2	1	26	3
449	chr15:30254661:30254673	Chr.15	30206030	30361012	Somatic cell count QTL (13519)	Somatic cell count	13519	mastitis	154983	other	NC_037342.1:30254661:30254673	30254661	30254673	13	0.341016	0.0529781	0.00183398	0.00333385	transcripts;first intron;CpG-deserts;genes	NA	NECTIN1	NA	NA	NA	NA	NA	NECTIN1	3	0	26	3
450	chr15:30254905:30254934	Chr.15	30206030	30361012	Somatic cell count QTL (13519)	Somatic cell count	13519	mastitis	154983	other	NC_037342.1:30254905:30254934	30254905	30254934	30	0.239831	0.0553235	0.0422535	0.0407673	transcripts;first intron;CpG-deserts;genes	NA	NECTIN1	NA	NA	NA	NA	NA	NECTIN1	0	0	26	3
451	chr15:30262015:30262092	Chr.15	30206030	30361012	Somatic cell count QTL (13519)	Somatic cell count	13519	mastitis	154983	other	NC_037342.1:30262015:30262092	30262015	30262092	78	-0.361169	0.0586434	0.00016609	0.000838176	transcripts;first intron;repeats;CpG-deserts;genes	NA	NECTIN1	NA	NA	NA	NA	NA	NECTIN1	4	0	26	3
452	chr15:30276220:30276311	Chr.15	30206030	30361012	Somatic cell count QTL (13519)	Somatic cell count	13519	mastitis	154983	other	NC_037342.1:30276220:30276311	30276220	30276311	92	0.253658	0.0273086	0.000449141	0.00297853	transcripts;first intron;CpG-deserts;genes	NA	NECTIN1	NA	NA	NA	NA	NA	NECTIN1	5	0	25	3
453	chr15:30276310:30276385	Chr.15	30206030	30361012	Somatic cell count QTL (13519)	Somatic cell count	13519	mastitis	154983	other	NC_037342.1:30276310:30276385	30276310	30276385	76	0.396505	0.0834117	0.00462069	0.0053107	transcripts;first intron;CpG-deserts;genes	NA	NECTIN1	NA	NA	NA	NA	NA	NECTIN1	5	0	25	3
454	chr15:30306464:30306487	Chr.15	30206030	30361012	Somatic cell count QTL (13519)	Somatic cell count	13519	mastitis	154983	other	NC_037342.1:30306464:30306487	30306464	30306487	24	0.401807	0.0514199	1.27e-05	0.000351176	CpG-deserts;inter	NA	NA	NA	NA	NA	NA	NA	NA	3	1	25	3
455	chr15:30306614:30306631	Chr.15	30206030	30361012	Somatic cell count QTL (13519)	Somatic cell count	13519	mastitis	154983	other	NC_037342.1:30306614:30306631	30306614	30306631	18	0.37206	0.0561179	4.92e-05	0.000530168	CpG-deserts;inter	NA	NA	NA	NA	NA	NA	NA	NA	2	1	25	3
456	chr15:30306657:30306682	Chr.15	30206030	30361012	Somatic cell count QTL (13519)	Somatic cell count	13519	mastitis	154983	other	NC_037342.1:30306657:30306682	30306657	30306682	26	0.326388	0.107423	0.0192232	0.0123483	CpG-deserts;inter	NA	NA	NA	NA	NA	NA	NA	NA	5	1	25	3
457	chr15:30307167:30307250	Chr.15	30206030	30361012	Somatic cell count QTL (13519)	Somatic cell count	13519	mastitis	154983	other	NC_037342.1:30307167:30307250	30307167	30307250	84	0.31105	0.049118	0.00118467	0.00277437	CpG-deserts;inter	NA	NA	NA	NA	NA	NA	NA	NA	5	1	29	3
458	chr15:30317058:30317134	Chr.15	30206030	30361012	Somatic cell count QTL (13519)	Somatic cell count	13519	mastitis	154983	other	NC_037342.1:30317058:30317134	30317058	30317134	77	0.287202	0.0313454	0.00013718	0.00114157	CpG-deserts;inter	NA	NA	NA	NA	NA	NA	NA	NA	1	0	29	3
459	chr15:30337316:30337327	Chr.15	30206030	30361012	Somatic cell count QTL (13519)	Somatic cell count	13519	mastitis	154983	other	NC_037342.1:30337316:30337327	30337316	30337327	12	0.202974	0.0137243	4.43e-05	0.00146056	repeats;CpG-deserts;inter	NA	NA	NA	NA	NA	NA	NA	NA	1	0	29	3
460	chr15:30344506:30344550	Chr.15	30206030	30361012	Somatic cell count QTL (13519)	Somatic cell count	13519	mastitis	154983	other	NC_037342.1:30344506:30344550	30344506	30344550	45	0.252935	0.0603829	0.01861	0.0139682	CpG-deserts;inter	NA	NA	NA	NA	NA	NA	NA	NA	3	0	29	3
461	chr15:30344622:30344687	Chr.15	30206030	30361012	Somatic cell count QTL (13519)	Somatic cell count	13519	mastitis	154983	other	NC_037342.1:30344622:30344687	30344622	30344687	66	0.25432	0.0308611	0.000631634	0.00253943	CpG-deserts;inter	NA	NA	NA	NA	NA	NA	NA	NA	5	0	29	3
462	chr15:65552706:65552763	Chr.15	65549721	65704703	Clinical mastitis QTL (10109)	Clinical mastitis	10109	mastitis	154983	other	NC_037342.1:65552706:65552763	65552706	65552763	58	-0.434932	0.071712	0.00018152	0.000867483	CpG-deserts;inter	NA	NA	NA	NA	NA	NA	NA	NA	5	1	6	1
463	chr15:65552879:65552979	Chr.15	65549721	65704703	Clinical mastitis QTL (10109)	Clinical mastitis	10109	mastitis	154983	other	NC_037342.1:65552879:65552979	65552879	65552979	101	-0.402244	0.0700948	0.000895035	0.00167753	CpG-deserts;inter	NA	NA	NA	NA	NA	NA	NA	NA	6	1	6	1
464	chr15:65560334:65560448	Chr.15	65549721	65704703	Clinical mastitis QTL (10109)	Clinical mastitis	10109	mastitis	154983	other	NC_037342.1:65560334:65560448	65560334	65560448	115	-0.434896	0.0831184	0.000897387	0.00183324	CpG-deserts;inter	NA	NA	NA	NA	NA	NA	NA	NA	4	1	6	1
465	chr15:65560785:65560848	Chr.15	65549721	65704703	Clinical mastitis QTL (10109)	Clinical mastitis	10109	mastitis	154983	other	NC_037342.1:65560785:65560848	65560785	65560848	64	-0.516113	0.104055	0.000450621	0.00110432	repeats;CpG-deserts;inter	NA	NA	NA	NA	NA	NA	NA	NA	3	1	6	1
466	chr15:65560785:65560899	Chr.15	65549721	65704703	Clinical mastitis QTL (10109)	Clinical mastitis	10109	mastitis	154983	other	NC_037342.1:65560785:65560899	65560785	65560899	115	-0.501643	0.113028	0.000495156	0.00102904	repeats;CpG-deserts;inter	NA	NA	NA	NA	NA	NA	NA	NA	7	1	6	1
467	chr15:65564124:65564153	Chr.15	65549721	65704703	Clinical mastitis QTL (10109)	Clinical mastitis	10109	mastitis	154983	other	NC_037342.1:65564124:65564153	65564124	65564153	30	-0.345564	0.0631362	0.00225571	0.00328177	CpG-deserts;inter	NA	NA	NA	NA	NA	NA	NA	NA	1	0	6	1
468	chr15:65591177:65591254	Chr.15	65549721	65704703	Clinical mastitis QTL (10109)	Clinical mastitis	10109	mastitis	154983	other	NC_037342.1:65591177:65591254	65591177	65591254	78	-0.415714	0.0686885	0.000599801	0.00141803	CpG-deserts;inter	NA	NA	NA	NA	NA	NA	NA	NA	4	0	6	1
469	chr15:65593315:65593357	Chr.15	65549721	65704703	Clinical mastitis QTL (10109)	Clinical mastitis	10109	mastitis	154983	other	NC_037342.1:65593315:65593357	65593315	65593357	43	-0.471406	0.0874501	0.000178511	0.000802222	repeats;CpG-deserts;inter	NA	NA	NA	NA	NA	NA	NA	NA	5	0	6	1
470	chr15:65595639:65595737	Chr.15	65549721	65704703	Clinical mastitis QTL (10109)	Clinical mastitis	10109	mastitis	154983	other	NC_037342.1:65595639:65595737	65595639	65595737	99	-0.353936	0.0547567	0.000791568	0.00189619	CpG-deserts;inter	NA	NA	NA	NA	NA	NA	NA	NA	5	0	6	1
471	chr15:65606583:65606604	Chr.15	65549721	65704703	Clinical mastitis QTL (10109)	Clinical mastitis	10109	mastitis	154983	other	NC_037342.1:65606583:65606604	65606583	65606604	22	-0.287326	0.0406303	0.00163419	0.00389056	repeats;CpG-deserts;inter	NA	NA	NA	NA	NA	NA	NA	NA	1	0	6	1
472	chr15:65628651:65628663	Chr.15	65549721	65704703	Clinical mastitis QTL (10109)	Clinical mastitis	10109	mastitis	154983	other	NC_037342.1:65628651:65628663	65628651	65628663	13	-0.27627	0.0295141	0.000636984	0.00293583	CpG-deserts;inter	NA	NA	NA	NA	NA	NA	NA	NA	5	0	6	1
473	chr15:65651851:65651896	Chr.15	65549721	65704703	Clinical mastitis QTL (10109)	Clinical mastitis	10109	mastitis	154983	other	NC_037342.1:65651851:65651896	65651851	65651896	46	-0.37691	0.0574977	0.000426261	0.00130482	transcripts;first intron;CpG-shores;genes	NA	CD44	NA	NA	NA	NA	NA	CD44	3	1	6	1
474	chr15:65654087:65654171	Chr.15	65549721	65704703	Clinical mastitis QTL (10109)	Clinical mastitis	10109	mastitis	154983	other	NC_037342.1:65654087:65654171	65654087	65654171	85	-0.47346	0.0831027	0.000311737	0.0011052	transcripts;first intron;CpG-deserts;genes	NA	CD44	NA	NA	NA	NA	NA	CD44	4	0	6	1
475	chr15:65656115:65656190	Chr.15	65549721	65704703	Clinical mastitis QTL (10109)	Clinical mastitis	10109	mastitis	154983	other	NC_037342.1:65656115:65656190	65656115	65656190	76	0.385846	0.0592698	5.78e-05	0.000516735	transcripts;first intron;CpG-deserts;genes	NA	CD44	NA	NA	NA	NA	NA	CD44	3	1	6	1
476	chr15:65668035:65668147	Chr.15	65549721	65704703	Clinical mastitis QTL (10109)	Clinical mastitis	10109	mastitis	154983	other	NC_037342.1:65668035:65668147	65668035	65668147	113	-0.531286	0.0909794	8.54e-06	0.000234296	transcripts;first intron;repeats;CpG-deserts;genes	NA	CD44	NA	NA	NA	NA	NA	CD44	3	0	6	1
477	chr15:65677964:65678022	Chr.15	65549721	65704703	Clinical mastitis QTL (10109)	Clinical mastitis	10109	mastitis	154983	other	NC_037342.1:65677964:65678022	65677964	65678022	59	0.331975	0.0478909	0.000826552	0.00212587	transcripts;first intron;CpG-deserts;genes	NA	CD44	NA	NA	NA	NA	NA	CD44	6	1	6	1
478	chr15:72633294:72633312	Chr.15	72523920	72678902	Clinical mastitis QTL (10114)	Clinical mastitis	10114	mastitis	154983	other	NC_037342.1:72633294:72633312	72633294	72633312	19	0.239095	0.0242737	0.000974229	0.00575778	CpG-deserts;inter	NA	NA	NA	NA	NA	NA	NA	NA	5	0	7	1
479	chr16:24789170:24789182	Chr.16	24737336	24908885	Somatic cell score QTL (10185)	Somatic cell score	10185	mastitis	171550	other	NC_037343.1:24789170:24789182	24789170	24789182	13	0.34324	0.0554432	0.000117242	0.000776988	CpG-deserts;inter	NA	NA	NA	NA	NA	NA	NA	NA	6	0	13	1
480	chr16:24789344:24789359	Chr.16	24737336	24908885	Somatic cell score QTL (10185)	Somatic cell score	10185	mastitis	171550	other	NC_037343.1:24789344:24789359	24789344	24789359	16	0.254836	0.0426773	0.00110893	0.0027882	CpG-deserts;inter	NA	NA	NA	NA	NA	NA	NA	NA	4	0	13	1
481	chr16:24815559:24815589	Chr.16	24737336	24908885	Somatic cell score QTL (10185)	Somatic cell score	10185	mastitis	171550	other	NC_037343.1:24815559:24815589	24815559	24815589	31	0.241986	0.0593797	0.0194543	0.0149759	CpG-deserts;inter	NA	NA	NA	NA	NA	NA	NA	NA	0	1	13	1
482	chr16:24815585:24815620	Chr.16	24737336	24908885	Somatic cell score QTL (10185)	Somatic cell score	10185	mastitis	171550	other	NC_037343.1:24815585:24815620	24815585	24815620	36	0.334821	0.0707805	0.0071392	0.00684813	CpG-deserts;inter	NA	NA	NA	NA	NA	NA	NA	NA	1	1	13	1
483	chr16:24867603:24867641	Chr.16	24737336	24908885	Somatic cell score QTL (10185)	Somatic cell score	10185	mastitis	171550	other	NC_037343.1:24867603:24867641	24867603	24867641	39	0.296884	0.0503846	0.00582627	0.00839247	CpG-deserts;inter	NA	NA	NA	NA	NA	NA	NA	NA	5	1	13	1
484	chr16:26723873:26723918	Chr.16	26684415	26855964	Somatic cell score QTL (6221)	Somatic cell score	6221	mastitis	171550	other	NC_037343.1:26723873:26723918	26723873	26723918	46	-0.241968	0.0405014	0.00396364	0.00748119	transcripts;exons;CpG-deserts;genes	NA	SUSD4	NA	NA	NA	NA	NA	NA	4	0	13	1
485	chr16:26784092:26784111	Chr.16	26684415	26855964	Somatic cell score QTL (6221)	Somatic cell score	6221	mastitis	171550	other	NC_037343.1:26784092:26784111	26784092	26784111	20	0.320899	0.0410681	8.11e-05	0.000802047	transcripts;introns;CpG-shelves;genes	NA	SUSD4	NA	NA	NA	NA	NA	NA	5	0	13	1
486	chr16:26830389:26830514	Chr.16	26684415	26855964	Somatic cell score QTL (6221)	Somatic cell score	6221	mastitis	171550	other	NC_037343.1:26830389:26830514	26830389	26830514	126	0.302276	0.0457252	0.0017918	0.00333346	repeats;CpG-deserts;inter	NA	NA	NA	NA	NA	NA	NA	NA	5	1	13	1
487	chr16:26839653:26839727	Chr.16	26684415	26855964	Somatic cell score QTL (6221)	Somatic cell score	6221	mastitis	171550	other	NC_037343.1:26839653:26839727	26839653	26839727	75	0.297808	0.0409833	0.00123996	0.00322985	repeats;CpG-deserts;inter	NA	NA	NA	NA	NA	NA	NA	NA	5	0	13	1
488	chr16:59895999:59896011	Chr.16	59879108	60050657	Immunoglobulin G level QTL (66192)	Immunoglobulin G level	66192	Immune capacity	171550	other	NC_037343.1:59895999:59896011	59895999	59896011	13	0.226453	0.0209343	0.000386088	0.00554163	CpG-shelves;inter	NA	NA	NA	NA	NA	NA	NA	NA	4	0	13	1
489	chr16:59935254:59935287	Chr.16	59879108	60050657	Immunoglobulin G level QTL (66192)	Immunoglobulin G level	66192	Immune capacity	171550	other	NC_037343.1:59935254:59935287	59935254	59935287	34	-0.543899	0.144926	0.00179514	0.00191876	CpG-deserts;inter	NA	NA	NA	NA	NA	NA	NA	NA	6	1	13	1
490	chr16:59935286:59935367	Chr.16	59879108	60050657	Immunoglobulin G level QTL (66192)	Immunoglobulin G level	66192	Immune capacity	171550	other	NC_037343.1:59935286:59935367	59935286	59935367	82	-0.360223	0.0413296	5.7e-05	0.000694852	CpG-deserts;inter	NA	NA	NA	NA	NA	NA	NA	NA	6	1	13	1
491	chr16:59939663:59939749	Chr.16	59879108	60050657	Immunoglobulin G level QTL (66192)	Immunoglobulin G level	66192	Immune capacity	171550	other	NC_037343.1:59939663:59939749	59939663	59939749	87	0.226904	0.0225662	0.00126495	0.00903305	CpG-deserts;inter	NA	NA	NA	NA	NA	NA	NA	NA	4	1	13	1
492	chr16:59943641:59943697	Chr.16	59879108	60050657	Immunoglobulin G level QTL (66192)	Immunoglobulin G level	66192	Immune capacity	171550	other	NC_037343.1:59943641:59943697	59943641	59943697	57	0.291944	0.0360737	0.000771325	0.00280665	CpG-deserts;inter	NA	NA	NA	NA	NA	NA	NA	NA	6	0	13	1
493	chr16:59976458:59976536	Chr.16	59879108	60050657	Immunoglobulin G level QTL (66192)	Immunoglobulin G level	66192	Immune capacity	171550	other	NC_037343.1:59976458:59976536	59976458	59976536	79	0.338571	0.0486192	0.00100057	0.00244908	repeats;CpG-deserts;inter	NA	NA	NA	NA	NA	NA	NA	NA	3	1	14	1
494	chr16:60004075:60004165	Chr.16	59879108	60050657	Immunoglobulin G level QTL (66192)	Immunoglobulin G level	66192	Immune capacity	171550	other	NC_037343.1:60004075:60004165	60004075	60004165	91	0.304365	0.0365942	8.82e-05	0.000817485	CpG-deserts;inter	NA	NA	NA	NA	NA	NA	NA	NA	6	1	14	1
495	chr16:60004123:60004226	Chr.16	59879108	60050657	Immunoglobulin G level QTL (66192)	Immunoglobulin G level	66192	Immune capacity	171550	other	NC_037343.1:60004123:60004226	60004123	60004226	104	0.411078	0.0972472	0.00556826	0.00507244	CpG-deserts;inter	NA	NA	NA	NA	NA	NA	NA	NA	7	1	14	1
496	chr16:60027348:60027397	Chr.16	59879108	60050657	Immunoglobulin G level QTL (66192)	Immunoglobulin G level	66192	Immune capacity	171550	other	NC_037343.1:60027348:60027397	60027348	60027397	50	-0.46006	0.07367	0.00015928	0.000779337	CpG-deserts;inter	NA	NA	NA	NA	NA	NA	NA	NA	3	0	14	1
497	chr16:60048797:60048845	Chr.16	59879108	60050657	Immunoglobulin G level QTL (66192)	Immunoglobulin G level	66192	Immune capacity	171550	other	NC_037343.1:60048797:60048845	60048797	60048845	49	-0.327506	0.0513044	0.000900784	0.00228474	CpG-deserts;inter	NA	NA	NA	NA	NA	NA	NA	NA	3	0	14	1
498	chr17:27917355:27917391	Chr.17	27905187	28057841	Somatic cell score QTL (13241)	Somatic cell score	13241	mastitis	152655	other	NC_037344.1:27917355:27917391	27917355	27917391	37	0.248757	0.0248001	0.000153791	0.00174376	repeats;CpG-deserts;inter	NA	NA	NA	NA	NA	NA	NA	NA	4	1	10	1
499	chr17:37274994:37275014	Chr.17	36698069	37575831	Immunoglobulin G level QTL (20488)	Immunoglobulin G level	20488	Immune capacity	877763	other	NC_037344.1:37274994:37275014	37274994	37275014	21	-0.249148	0.116573	0.063072	0.0270928	repeats;CpG-deserts;inter	NA	NA	NA	NA	NA	NA	NA	NA	0	0	11	2
500	chr17:37274994:37275014	Chr.17	36698069	37575831	Immunoglobulin G level QTL (20489)	Immunoglobulin G level	20489	Immune capacity	877763	other	NC_037344.1:37274994:37275014	37274994	37275014	21	-0.249148	0.116573	0.063072	0.0270928	repeats;CpG-deserts;inter	NA	NA	NA	NA	NA	NA	NA	NA	0	0	11	2
501	chr17:37511111:37511167	Chr.17	36698069	37575831	Immunoglobulin G level QTL (20488)	Immunoglobulin G level	20488	Immune capacity	877763	other	NC_037344.1:37511111:37511167	37511111	37511167	57	0.428871	0.0826475	0.000490644	0.00136946	repeats;CpG-deserts;inter	NA	NA	NA	NA	NA	NA	NA	NA	3	1	11	2
502	chr17:37511111:37511167	Chr.17	36698069	37575831	Immunoglobulin G level QTL (20489)	Immunoglobulin G level	20489	Immune capacity	877763	other	NC_037344.1:37511111:37511167	37511111	37511167	57	0.428871	0.0826475	0.000490644	0.00136946	repeats;CpG-deserts;inter	NA	NA	NA	NA	NA	NA	NA	NA	3	1	11	2
503	chr17:37511166:37511223	Chr.17	36698069	37575831	Immunoglobulin G level QTL (20488)	Immunoglobulin G level	20488	Immune capacity	877763	other	NC_037344.1:37511166:37511223	37511166	37511223	58	0.276086	0.0382416	0.00231884	0.00533607	repeats;CpG-deserts;inter	NA	NA	NA	NA	NA	NA	NA	NA	2	1	11	2
504	chr17:37511166:37511223	Chr.17	36698069	37575831	Immunoglobulin G level QTL (20489)	Immunoglobulin G level	20489	Immune capacity	877763	other	NC_037344.1:37511166:37511223	37511166	37511223	58	0.276086	0.0382416	0.00231884	0.00533607	repeats;CpG-deserts;inter	NA	NA	NA	NA	NA	NA	NA	NA	2	1	11	2
505	chr17:3916908:3916958	Chr.17	3907947	4129296	Somatic cell score QTL (20604)	Somatic cell score	20604	mastitis	221350	other	NC_037344.1:3916908:3916958	3916908	3916958	51	0.371056	0.0615983	0.00034643	0.00117463	transcripts;introns;CpG-deserts;genes	NA	RNF175	NA	NA	NA	NA	NA	NA	3	0	19	12
506	chr17:3916908:3916958	Chr.17	3907947	4129296	Somatic cell score QTL (20605)	Somatic cell score	20605	mastitis	221350	other	NC_037344.1:3916908:3916958	3916908	3916958	51	0.371056	0.0615983	0.00034643	0.00117463	transcripts;introns;CpG-deserts;genes	NA	RNF175	NA	NA	NA	NA	NA	NA	3	0	19	12
507	chr17:3916908:3916958	Chr.17	3907947	4129296	Somatic cell score QTL (20606)	Somatic cell score	20606	mastitis	221350	other	NC_037344.1:3916908:3916958	3916908	3916958	51	0.371056	0.0615983	0.00034643	0.00117463	transcripts;introns;CpG-deserts;genes	NA	RNF175	NA	NA	NA	NA	NA	NA	3	0	19	12
508	chr17:3916908:3916958	Chr.17	3907947	4129296	Somatic cell score QTL (20607)	Somatic cell score	20607	mastitis	221350	other	NC_037344.1:3916908:3916958	3916908	3916958	51	0.371056	0.0615983	0.00034643	0.00117463	transcripts;introns;CpG-deserts;genes	NA	RNF175	NA	NA	NA	NA	NA	NA	3	0	19	12
509	chr17:3916908:3916958	Chr.17	3907947	4129296	Somatic cell score QTL (20608)	Somatic cell score	20608	mastitis	221350	other	NC_037344.1:3916908:3916958	3916908	3916958	51	0.371056	0.0615983	0.00034643	0.00117463	transcripts;introns;CpG-deserts;genes	NA	RNF175	NA	NA	NA	NA	NA	NA	3	0	19	12
510	chr17:3916908:3916958	Chr.17	3907947	4129296	Somatic cell score QTL (20609)	Somatic cell score	20609	mastitis	221350	other	NC_037344.1:3916908:3916958	3916908	3916958	51	0.371056	0.0615983	0.00034643	0.00117463	transcripts;introns;CpG-deserts;genes	NA	RNF175	NA	NA	NA	NA	NA	NA	3	0	19	12
511	chr17:3916908:3916958	Chr.17	3907947	4129296	Somatic cell score QTL (20610)	Somatic cell score	20610	mastitis	221350	other	NC_037344.1:3916908:3916958	3916908	3916958	51	0.371056	0.0615983	0.00034643	0.00117463	transcripts;introns;CpG-deserts;genes	NA	RNF175	NA	NA	NA	NA	NA	NA	3	0	19	12
512	chr17:3916908:3916958	Chr.17	3907947	4129296	Somatic cell score QTL (20611)	Somatic cell score	20611	mastitis	221350	other	NC_037344.1:3916908:3916958	3916908	3916958	51	0.371056	0.0615983	0.00034643	0.00117463	transcripts;introns;CpG-deserts;genes	NA	RNF175	NA	NA	NA	NA	NA	NA	3	0	19	12
513	chr17:3916908:3916958	Chr.17	3907947	4129296	Somatic cell score QTL (20612)	Somatic cell score	20612	mastitis	221350	other	NC_037344.1:3916908:3916958	3916908	3916958	51	0.371056	0.0615983	0.00034643	0.00117463	transcripts;introns;CpG-deserts;genes	NA	RNF175	NA	NA	NA	NA	NA	NA	3	0	19	12
514	chr17:3916908:3916958	Chr.17	3907947	4129296	Somatic cell score QTL (20613)	Somatic cell score	20613	mastitis	221350	other	NC_037344.1:3916908:3916958	3916908	3916958	51	0.371056	0.0615983	0.00034643	0.00117463	transcripts;introns;CpG-deserts;genes	NA	RNF175	NA	NA	NA	NA	NA	NA	3	0	19	12
515	chr17:3916908:3916958	Chr.17	3907947	4129296	Somatic cell score QTL (20614)	Somatic cell score	20614	mastitis	221350	other	NC_037344.1:3916908:3916958	3916908	3916958	51	0.371056	0.0615983	0.00034643	0.00117463	transcripts;introns;CpG-deserts;genes	NA	RNF175	NA	NA	NA	NA	NA	NA	3	0	19	12
516	chr17:3916908:3916958	Chr.17	3907947	4129296	Somatic cell score QTL (20615)	Somatic cell score	20615	mastitis	221350	other	NC_037344.1:3916908:3916958	3916908	3916958	51	0.371056	0.0615983	0.00034643	0.00117463	transcripts;introns;CpG-deserts;genes	NA	RNF175	NA	NA	NA	NA	NA	NA	3	0	19	12
517	chr17:3917010:3917019	Chr.17	3907947	4129296	Somatic cell score QTL (20604)	Somatic cell score	20604	mastitis	221350	other	NC_037344.1:3917010:3917019	3917010	3917019	10	0.394382	0.0749336	0.00219471	0.00306378	transcripts;introns;CpG-deserts;genes	NA	RNF175	NA	NA	NA	NA	NA	NA	3	1	19	12
518	chr17:3917010:3917019	Chr.17	3907947	4129296	Somatic cell score QTL (20605)	Somatic cell score	20605	mastitis	221350	other	NC_037344.1:3917010:3917019	3917010	3917019	10	0.394382	0.0749336	0.00219471	0.00306378	transcripts;introns;CpG-deserts;genes	NA	RNF175	NA	NA	NA	NA	NA	NA	3	1	19	12
519	chr17:3917010:3917019	Chr.17	3907947	4129296	Somatic cell score QTL (20606)	Somatic cell score	20606	mastitis	221350	other	NC_037344.1:3917010:3917019	3917010	3917019	10	0.394382	0.0749336	0.00219471	0.00306378	transcripts;introns;CpG-deserts;genes	NA	RNF175	NA	NA	NA	NA	NA	NA	3	1	19	12
520	chr17:3917010:3917019	Chr.17	3907947	4129296	Somatic cell score QTL (20607)	Somatic cell score	20607	mastitis	221350	other	NC_037344.1:3917010:3917019	3917010	3917019	10	0.394382	0.0749336	0.00219471	0.00306378	transcripts;introns;CpG-deserts;genes	NA	RNF175	NA	NA	NA	NA	NA	NA	3	1	19	12
521	chr17:3917010:3917019	Chr.17	3907947	4129296	Somatic cell score QTL (20608)	Somatic cell score	20608	mastitis	221350	other	NC_037344.1:3917010:3917019	3917010	3917019	10	0.394382	0.0749336	0.00219471	0.00306378	transcripts;introns;CpG-deserts;genes	NA	RNF175	NA	NA	NA	NA	NA	NA	3	1	19	12
522	chr17:3917010:3917019	Chr.17	3907947	4129296	Somatic cell score QTL (20609)	Somatic cell score	20609	mastitis	221350	other	NC_037344.1:3917010:3917019	3917010	3917019	10	0.394382	0.0749336	0.00219471	0.00306378	transcripts;introns;CpG-deserts;genes	NA	RNF175	NA	NA	NA	NA	NA	NA	3	1	19	12
523	chr17:3917010:3917019	Chr.17	3907947	4129296	Somatic cell score QTL (20610)	Somatic cell score	20610	mastitis	221350	other	NC_037344.1:3917010:3917019	3917010	3917019	10	0.394382	0.0749336	0.00219471	0.00306378	transcripts;introns;CpG-deserts;genes	NA	RNF175	NA	NA	NA	NA	NA	NA	3	1	19	12
524	chr17:3917010:3917019	Chr.17	3907947	4129296	Somatic cell score QTL (20611)	Somatic cell score	20611	mastitis	221350	other	NC_037344.1:3917010:3917019	3917010	3917019	10	0.394382	0.0749336	0.00219471	0.00306378	transcripts;introns;CpG-deserts;genes	NA	RNF175	NA	NA	NA	NA	NA	NA	3	1	19	12
525	chr17:3917010:3917019	Chr.17	3907947	4129296	Somatic cell score QTL (20612)	Somatic cell score	20612	mastitis	221350	other	NC_037344.1:3917010:3917019	3917010	3917019	10	0.394382	0.0749336	0.00219471	0.00306378	transcripts;introns;CpG-deserts;genes	NA	RNF175	NA	NA	NA	NA	NA	NA	3	1	19	12
526	chr17:3917010:3917019	Chr.17	3907947	4129296	Somatic cell score QTL (20613)	Somatic cell score	20613	mastitis	221350	other	NC_037344.1:3917010:3917019	3917010	3917019	10	0.394382	0.0749336	0.00219471	0.00306378	transcripts;introns;CpG-deserts;genes	NA	RNF175	NA	NA	NA	NA	NA	NA	3	1	19	12
527	chr17:3917010:3917019	Chr.17	3907947	4129296	Somatic cell score QTL (20614)	Somatic cell score	20614	mastitis	221350	other	NC_037344.1:3917010:3917019	3917010	3917019	10	0.394382	0.0749336	0.00219471	0.00306378	transcripts;introns;CpG-deserts;genes	NA	RNF175	NA	NA	NA	NA	NA	NA	3	1	19	12
528	chr17:3917010:3917019	Chr.17	3907947	4129296	Somatic cell score QTL (20615)	Somatic cell score	20615	mastitis	221350	other	NC_037344.1:3917010:3917019	3917010	3917019	10	0.394382	0.0749336	0.00219471	0.00306378	transcripts;introns;CpG-deserts;genes	NA	RNF175	NA	NA	NA	NA	NA	NA	3	1	19	12
529	chr17:3917010:3917083	Chr.17	3907947	4129296	Somatic cell score QTL (20604)	Somatic cell score	20604	mastitis	221350	other	NC_037344.1:3917010:3917083	3917010	3917083	74	0.356634	0.0627124	0.00224912	0.00327647	transcripts;introns;CpG-deserts;genes	NA	RNF175	NA	NA	NA	NA	NA	NA	5	1	19	12
530	chr17:3917010:3917083	Chr.17	3907947	4129296	Somatic cell score QTL (20605)	Somatic cell score	20605	mastitis	221350	other	NC_037344.1:3917010:3917083	3917010	3917083	74	0.356634	0.0627124	0.00224912	0.00327647	transcripts;introns;CpG-deserts;genes	NA	RNF175	NA	NA	NA	NA	NA	NA	5	1	19	12
531	chr17:3917010:3917083	Chr.17	3907947	4129296	Somatic cell score QTL (20606)	Somatic cell score	20606	mastitis	221350	other	NC_037344.1:3917010:3917083	3917010	3917083	74	0.356634	0.0627124	0.00224912	0.00327647	transcripts;introns;CpG-deserts;genes	NA	RNF175	NA	NA	NA	NA	NA	NA	5	1	19	12
532	chr17:3917010:3917083	Chr.17	3907947	4129296	Somatic cell score QTL (20607)	Somatic cell score	20607	mastitis	221350	other	NC_037344.1:3917010:3917083	3917010	3917083	74	0.356634	0.0627124	0.00224912	0.00327647	transcripts;introns;CpG-deserts;genes	NA	RNF175	NA	NA	NA	NA	NA	NA	5	1	19	12
533	chr17:3917010:3917083	Chr.17	3907947	4129296	Somatic cell score QTL (20608)	Somatic cell score	20608	mastitis	221350	other	NC_037344.1:3917010:3917083	3917010	3917083	74	0.356634	0.0627124	0.00224912	0.00327647	transcripts;introns;CpG-deserts;genes	NA	RNF175	NA	NA	NA	NA	NA	NA	5	1	19	12
534	chr17:3917010:3917083	Chr.17	3907947	4129296	Somatic cell score QTL (20609)	Somatic cell score	20609	mastitis	221350	other	NC_037344.1:3917010:3917083	3917010	3917083	74	0.356634	0.0627124	0.00224912	0.00327647	transcripts;introns;CpG-deserts;genes	NA	RNF175	NA	NA	NA	NA	NA	NA	5	1	19	12
535	chr17:3917010:3917083	Chr.17	3907947	4129296	Somatic cell score QTL (20610)	Somatic cell score	20610	mastitis	221350	other	NC_037344.1:3917010:3917083	3917010	3917083	74	0.356634	0.0627124	0.00224912	0.00327647	transcripts;introns;CpG-deserts;genes	NA	RNF175	NA	NA	NA	NA	NA	NA	5	1	19	12
536	chr17:3917010:3917083	Chr.17	3907947	4129296	Somatic cell score QTL (20611)	Somatic cell score	20611	mastitis	221350	other	NC_037344.1:3917010:3917083	3917010	3917083	74	0.356634	0.0627124	0.00224912	0.00327647	transcripts;introns;CpG-deserts;genes	NA	RNF175	NA	NA	NA	NA	NA	NA	5	1	19	12
537	chr17:3917010:3917083	Chr.17	3907947	4129296	Somatic cell score QTL (20612)	Somatic cell score	20612	mastitis	221350	other	NC_037344.1:3917010:3917083	3917010	3917083	74	0.356634	0.0627124	0.00224912	0.00327647	transcripts;introns;CpG-deserts;genes	NA	RNF175	NA	NA	NA	NA	NA	NA	5	1	19	12
538	chr17:3917010:3917083	Chr.17	3907947	4129296	Somatic cell score QTL (20613)	Somatic cell score	20613	mastitis	221350	other	NC_037344.1:3917010:3917083	3917010	3917083	74	0.356634	0.0627124	0.00224912	0.00327647	transcripts;introns;CpG-deserts;genes	NA	RNF175	NA	NA	NA	NA	NA	NA	5	1	19	12
539	chr17:3917010:3917083	Chr.17	3907947	4129296	Somatic cell score QTL (20614)	Somatic cell score	20614	mastitis	221350	other	NC_037344.1:3917010:3917083	3917010	3917083	74	0.356634	0.0627124	0.00224912	0.00327647	transcripts;introns;CpG-deserts;genes	NA	RNF175	NA	NA	NA	NA	NA	NA	5	1	19	12
540	chr17:3917010:3917083	Chr.17	3907947	4129296	Somatic cell score QTL (20615)	Somatic cell score	20615	mastitis	221350	other	NC_037344.1:3917010:3917083	3917010	3917083	74	0.356634	0.0627124	0.00224912	0.00327647	transcripts;introns;CpG-deserts;genes	NA	RNF175	NA	NA	NA	NA	NA	NA	5	1	19	12
541	chr17:3949002:3949042	Chr.17	3907947	4129296	Somatic cell score QTL (20604)	Somatic cell score	20604	mastitis	221350	other	NC_037344.1:3949002:3949042	3949002	3949042	41	0.207456	0.0466031	0.0434166	0.0469923	transcripts;introns;CpG-deserts;genes	NA	RNF175	NA	NA	NA	NA	NA	NA	3	1	19	12
542	chr17:3949002:3949042	Chr.17	3907947	4129296	Somatic cell score QTL (20605)	Somatic cell score	20605	mastitis	221350	other	NC_037344.1:3949002:3949042	3949002	3949042	41	0.207456	0.0466031	0.0434166	0.0469923	transcripts;introns;CpG-deserts;genes	NA	RNF175	NA	NA	NA	NA	NA	NA	3	1	19	12
543	chr17:3949002:3949042	Chr.17	3907947	4129296	Somatic cell score QTL (20606)	Somatic cell score	20606	mastitis	221350	other	NC_037344.1:3949002:3949042	3949002	3949042	41	0.207456	0.0466031	0.0434166	0.0469923	transcripts;introns;CpG-deserts;genes	NA	RNF175	NA	NA	NA	NA	NA	NA	3	1	19	12
544	chr17:3949002:3949042	Chr.17	3907947	4129296	Somatic cell score QTL (20607)	Somatic cell score	20607	mastitis	221350	other	NC_037344.1:3949002:3949042	3949002	3949042	41	0.207456	0.0466031	0.0434166	0.0469923	transcripts;introns;CpG-deserts;genes	NA	RNF175	NA	NA	NA	NA	NA	NA	3	1	19	12
545	chr17:3949002:3949042	Chr.17	3907947	4129296	Somatic cell score QTL (20608)	Somatic cell score	20608	mastitis	221350	other	NC_037344.1:3949002:3949042	3949002	3949042	41	0.207456	0.0466031	0.0434166	0.0469923	transcripts;introns;CpG-deserts;genes	NA	RNF175	NA	NA	NA	NA	NA	NA	3	1	19	12
546	chr17:3949002:3949042	Chr.17	3907947	4129296	Somatic cell score QTL (20609)	Somatic cell score	20609	mastitis	221350	other	NC_037344.1:3949002:3949042	3949002	3949042	41	0.207456	0.0466031	0.0434166	0.0469923	transcripts;introns;CpG-deserts;genes	NA	RNF175	NA	NA	NA	NA	NA	NA	3	1	19	12
547	chr17:3949002:3949042	Chr.17	3907947	4129296	Somatic cell score QTL (20610)	Somatic cell score	20610	mastitis	221350	other	NC_037344.1:3949002:3949042	3949002	3949042	41	0.207456	0.0466031	0.0434166	0.0469923	transcripts;introns;CpG-deserts;genes	NA	RNF175	NA	NA	NA	NA	NA	NA	3	1	19	12
548	chr17:3949002:3949042	Chr.17	3907947	4129296	Somatic cell score QTL (20611)	Somatic cell score	20611	mastitis	221350	other	NC_037344.1:3949002:3949042	3949002	3949042	41	0.207456	0.0466031	0.0434166	0.0469923	transcripts;introns;CpG-deserts;genes	NA	RNF175	NA	NA	NA	NA	NA	NA	3	1	19	12
549	chr17:3949002:3949042	Chr.17	3907947	4129296	Somatic cell score QTL (20612)	Somatic cell score	20612	mastitis	221350	other	NC_037344.1:3949002:3949042	3949002	3949042	41	0.207456	0.0466031	0.0434166	0.0469923	transcripts;introns;CpG-deserts;genes	NA	RNF175	NA	NA	NA	NA	NA	NA	3	1	19	12
550	chr17:3949002:3949042	Chr.17	3907947	4129296	Somatic cell score QTL (20613)	Somatic cell score	20613	mastitis	221350	other	NC_037344.1:3949002:3949042	3949002	3949042	41	0.207456	0.0466031	0.0434166	0.0469923	transcripts;introns;CpG-deserts;genes	NA	RNF175	NA	NA	NA	NA	NA	NA	3	1	19	12
551	chr17:3949002:3949042	Chr.17	3907947	4129296	Somatic cell score QTL (20614)	Somatic cell score	20614	mastitis	221350	other	NC_037344.1:3949002:3949042	3949002	3949042	41	0.207456	0.0466031	0.0434166	0.0469923	transcripts;introns;CpG-deserts;genes	NA	RNF175	NA	NA	NA	NA	NA	NA	3	1	19	12
552	chr17:3949002:3949042	Chr.17	3907947	4129296	Somatic cell score QTL (20615)	Somatic cell score	20615	mastitis	221350	other	NC_037344.1:3949002:3949042	3949002	3949042	41	0.207456	0.0466031	0.0434166	0.0469923	transcripts;introns;CpG-deserts;genes	NA	RNF175	NA	NA	NA	NA	NA	NA	3	1	19	12
553	chr17:3949306:3949409	Chr.17	3907947	4129296	Somatic cell score QTL (20604)	Somatic cell score	20604	mastitis	221350	other	NC_037344.1:3949306:3949409	3949306	3949409	104	0.37186	0.0577507	0.00116364	0.00225368	transcripts;introns;CpG-deserts;genes	NA	RNF175	NA	NA	NA	NA	NA	NA	6	1	19	12
554	chr17:3949306:3949409	Chr.17	3907947	4129296	Somatic cell score QTL (20605)	Somatic cell score	20605	mastitis	221350	other	NC_037344.1:3949306:3949409	3949306	3949409	104	0.37186	0.0577507	0.00116364	0.00225368	transcripts;introns;CpG-deserts;genes	NA	RNF175	NA	NA	NA	NA	NA	NA	6	1	19	12
555	chr17:3949306:3949409	Chr.17	3907947	4129296	Somatic cell score QTL (20606)	Somatic cell score	20606	mastitis	221350	other	NC_037344.1:3949306:3949409	3949306	3949409	104	0.37186	0.0577507	0.00116364	0.00225368	transcripts;introns;CpG-deserts;genes	NA	RNF175	NA	NA	NA	NA	NA	NA	6	1	19	12
556	chr17:3949306:3949409	Chr.17	3907947	4129296	Somatic cell score QTL (20607)	Somatic cell score	20607	mastitis	221350	other	NC_037344.1:3949306:3949409	3949306	3949409	104	0.37186	0.0577507	0.00116364	0.00225368	transcripts;introns;CpG-deserts;genes	NA	RNF175	NA	NA	NA	NA	NA	NA	6	1	19	12
557	chr17:3949306:3949409	Chr.17	3907947	4129296	Somatic cell score QTL (20608)	Somatic cell score	20608	mastitis	221350	other	NC_037344.1:3949306:3949409	3949306	3949409	104	0.37186	0.0577507	0.00116364	0.00225368	transcripts;introns;CpG-deserts;genes	NA	RNF175	NA	NA	NA	NA	NA	NA	6	1	19	12
558	chr17:3949306:3949409	Chr.17	3907947	4129296	Somatic cell score QTL (20609)	Somatic cell score	20609	mastitis	221350	other	NC_037344.1:3949306:3949409	3949306	3949409	104	0.37186	0.0577507	0.00116364	0.00225368	transcripts;introns;CpG-deserts;genes	NA	RNF175	NA	NA	NA	NA	NA	NA	6	1	19	12
559	chr17:3949306:3949409	Chr.17	3907947	4129296	Somatic cell score QTL (20610)	Somatic cell score	20610	mastitis	221350	other	NC_037344.1:3949306:3949409	3949306	3949409	104	0.37186	0.0577507	0.00116364	0.00225368	transcripts;introns;CpG-deserts;genes	NA	RNF175	NA	NA	NA	NA	NA	NA	6	1	19	12
560	chr17:3949306:3949409	Chr.17	3907947	4129296	Somatic cell score QTL (20611)	Somatic cell score	20611	mastitis	221350	other	NC_037344.1:3949306:3949409	3949306	3949409	104	0.37186	0.0577507	0.00116364	0.00225368	transcripts;introns;CpG-deserts;genes	NA	RNF175	NA	NA	NA	NA	NA	NA	6	1	19	12
561	chr17:3949306:3949409	Chr.17	3907947	4129296	Somatic cell score QTL (20612)	Somatic cell score	20612	mastitis	221350	other	NC_037344.1:3949306:3949409	3949306	3949409	104	0.37186	0.0577507	0.00116364	0.00225368	transcripts;introns;CpG-deserts;genes	NA	RNF175	NA	NA	NA	NA	NA	NA	6	1	19	12
562	chr17:3949306:3949409	Chr.17	3907947	4129296	Somatic cell score QTL (20613)	Somatic cell score	20613	mastitis	221350	other	NC_037344.1:3949306:3949409	3949306	3949409	104	0.37186	0.0577507	0.00116364	0.00225368	transcripts;introns;CpG-deserts;genes	NA	RNF175	NA	NA	NA	NA	NA	NA	6	1	19	12
563	chr17:3949306:3949409	Chr.17	3907947	4129296	Somatic cell score QTL (20614)	Somatic cell score	20614	mastitis	221350	other	NC_037344.1:3949306:3949409	3949306	3949409	104	0.37186	0.0577507	0.00116364	0.00225368	transcripts;introns;CpG-deserts;genes	NA	RNF175	NA	NA	NA	NA	NA	NA	6	1	19	12
564	chr17:3949306:3949409	Chr.17	3907947	4129296	Somatic cell score QTL (20615)	Somatic cell score	20615	mastitis	221350	other	NC_037344.1:3949306:3949409	3949306	3949409	104	0.37186	0.0577507	0.00116364	0.00225368	transcripts;introns;CpG-deserts;genes	NA	RNF175	NA	NA	NA	NA	NA	NA	6	1	19	12
565	chr17:3949402:3949466	Chr.17	3907947	4129296	Somatic cell score QTL (20604)	Somatic cell score	20604	mastitis	221350	other	NC_037344.1:3949402:3949466	3949402	3949466	65	0.306241	0.0559222	0.00873315	0.00991619	transcripts;introns;CpG-deserts;genes	NA	RNF175	NA	NA	NA	NA	NA	NA	9	1	19	12
566	chr17:3949402:3949466	Chr.17	3907947	4129296	Somatic cell score QTL (20605)	Somatic cell score	20605	mastitis	221350	other	NC_037344.1:3949402:3949466	3949402	3949466	65	0.306241	0.0559222	0.00873315	0.00991619	transcripts;introns;CpG-deserts;genes	NA	RNF175	NA	NA	NA	NA	NA	NA	9	1	19	12
567	chr17:3949402:3949466	Chr.17	3907947	4129296	Somatic cell score QTL (20606)	Somatic cell score	20606	mastitis	221350	other	NC_037344.1:3949402:3949466	3949402	3949466	65	0.306241	0.0559222	0.00873315	0.00991619	transcripts;introns;CpG-deserts;genes	NA	RNF175	NA	NA	NA	NA	NA	NA	9	1	19	12
568	chr17:3949402:3949466	Chr.17	3907947	4129296	Somatic cell score QTL (20607)	Somatic cell score	20607	mastitis	221350	other	NC_037344.1:3949402:3949466	3949402	3949466	65	0.306241	0.0559222	0.00873315	0.00991619	transcripts;introns;CpG-deserts;genes	NA	RNF175	NA	NA	NA	NA	NA	NA	9	1	19	12
569	chr17:3949402:3949466	Chr.17	3907947	4129296	Somatic cell score QTL (20608)	Somatic cell score	20608	mastitis	221350	other	NC_037344.1:3949402:3949466	3949402	3949466	65	0.306241	0.0559222	0.00873315	0.00991619	transcripts;introns;CpG-deserts;genes	NA	RNF175	NA	NA	NA	NA	NA	NA	9	1	19	12
570	chr17:3949402:3949466	Chr.17	3907947	4129296	Somatic cell score QTL (20609)	Somatic cell score	20609	mastitis	221350	other	NC_037344.1:3949402:3949466	3949402	3949466	65	0.306241	0.0559222	0.00873315	0.00991619	transcripts;introns;CpG-deserts;genes	NA	RNF175	NA	NA	NA	NA	NA	NA	9	1	19	12
571	chr17:3949402:3949466	Chr.17	3907947	4129296	Somatic cell score QTL (20610)	Somatic cell score	20610	mastitis	221350	other	NC_037344.1:3949402:3949466	3949402	3949466	65	0.306241	0.0559222	0.00873315	0.00991619	transcripts;introns;CpG-deserts;genes	NA	RNF175	NA	NA	NA	NA	NA	NA	9	1	19	12
572	chr17:3949402:3949466	Chr.17	3907947	4129296	Somatic cell score QTL (20611)	Somatic cell score	20611	mastitis	221350	other	NC_037344.1:3949402:3949466	3949402	3949466	65	0.306241	0.0559222	0.00873315	0.00991619	transcripts;introns;CpG-deserts;genes	NA	RNF175	NA	NA	NA	NA	NA	NA	9	1	19	12
573	chr17:3949402:3949466	Chr.17	3907947	4129296	Somatic cell score QTL (20612)	Somatic cell score	20612	mastitis	221350	other	NC_037344.1:3949402:3949466	3949402	3949466	65	0.306241	0.0559222	0.00873315	0.00991619	transcripts;introns;CpG-deserts;genes	NA	RNF175	NA	NA	NA	NA	NA	NA	9	1	19	12
574	chr17:3949402:3949466	Chr.17	3907947	4129296	Somatic cell score QTL (20613)	Somatic cell score	20613	mastitis	221350	other	NC_037344.1:3949402:3949466	3949402	3949466	65	0.306241	0.0559222	0.00873315	0.00991619	transcripts;introns;CpG-deserts;genes	NA	RNF175	NA	NA	NA	NA	NA	NA	9	1	19	12
575	chr17:3949402:3949466	Chr.17	3907947	4129296	Somatic cell score QTL (20614)	Somatic cell score	20614	mastitis	221350	other	NC_037344.1:3949402:3949466	3949402	3949466	65	0.306241	0.0559222	0.00873315	0.00991619	transcripts;introns;CpG-deserts;genes	NA	RNF175	NA	NA	NA	NA	NA	NA	9	1	19	12
576	chr17:3949402:3949466	Chr.17	3907947	4129296	Somatic cell score QTL (20615)	Somatic cell score	20615	mastitis	221350	other	NC_037344.1:3949402:3949466	3949402	3949466	65	0.306241	0.0559222	0.00873315	0.00991619	transcripts;introns;CpG-deserts;genes	NA	RNF175	NA	NA	NA	NA	NA	NA	9	1	19	12
577	chr17:3949566:3949623	Chr.17	3907947	4129296	Somatic cell score QTL (20604)	Somatic cell score	20604	mastitis	221350	other	NC_037344.1:3949566:3949623	3949566	3949623	58	0.294106	0.0660704	0.0185828	0.016832	transcripts;introns;CpG-deserts;genes	NA	RNF175	NA	NA	NA	NA	NA	NA	2	1	19	12
578	chr17:3949566:3949623	Chr.17	3907947	4129296	Somatic cell score QTL (20605)	Somatic cell score	20605	mastitis	221350	other	NC_037344.1:3949566:3949623	3949566	3949623	58	0.294106	0.0660704	0.0185828	0.016832	transcripts;introns;CpG-deserts;genes	NA	RNF175	NA	NA	NA	NA	NA	NA	2	1	19	12
579	chr17:3949566:3949623	Chr.17	3907947	4129296	Somatic cell score QTL (20606)	Somatic cell score	20606	mastitis	221350	other	NC_037344.1:3949566:3949623	3949566	3949623	58	0.294106	0.0660704	0.0185828	0.016832	transcripts;introns;CpG-deserts;genes	NA	RNF175	NA	NA	NA	NA	NA	NA	2	1	19	12
580	chr17:3949566:3949623	Chr.17	3907947	4129296	Somatic cell score QTL (20607)	Somatic cell score	20607	mastitis	221350	other	NC_037344.1:3949566:3949623	3949566	3949623	58	0.294106	0.0660704	0.0185828	0.016832	transcripts;introns;CpG-deserts;genes	NA	RNF175	NA	NA	NA	NA	NA	NA	2	1	19	12
581	chr17:3949566:3949623	Chr.17	3907947	4129296	Somatic cell score QTL (20608)	Somatic cell score	20608	mastitis	221350	other	NC_037344.1:3949566:3949623	3949566	3949623	58	0.294106	0.0660704	0.0185828	0.016832	transcripts;introns;CpG-deserts;genes	NA	RNF175	NA	NA	NA	NA	NA	NA	2	1	19	12
582	chr17:3949566:3949623	Chr.17	3907947	4129296	Somatic cell score QTL (20609)	Somatic cell score	20609	mastitis	221350	other	NC_037344.1:3949566:3949623	3949566	3949623	58	0.294106	0.0660704	0.0185828	0.016832	transcripts;introns;CpG-deserts;genes	NA	RNF175	NA	NA	NA	NA	NA	NA	2	1	19	12
583	chr17:3949566:3949623	Chr.17	3907947	4129296	Somatic cell score QTL (20610)	Somatic cell score	20610	mastitis	221350	other	NC_037344.1:3949566:3949623	3949566	3949623	58	0.294106	0.0660704	0.0185828	0.016832	transcripts;introns;CpG-deserts;genes	NA	RNF175	NA	NA	NA	NA	NA	NA	2	1	19	12
584	chr17:3949566:3949623	Chr.17	3907947	4129296	Somatic cell score QTL (20611)	Somatic cell score	20611	mastitis	221350	other	NC_037344.1:3949566:3949623	3949566	3949623	58	0.294106	0.0660704	0.0185828	0.016832	transcripts;introns;CpG-deserts;genes	NA	RNF175	NA	NA	NA	NA	NA	NA	2	1	19	12
585	chr17:3949566:3949623	Chr.17	3907947	4129296	Somatic cell score QTL (20612)	Somatic cell score	20612	mastitis	221350	other	NC_037344.1:3949566:3949623	3949566	3949623	58	0.294106	0.0660704	0.0185828	0.016832	transcripts;introns;CpG-deserts;genes	NA	RNF175	NA	NA	NA	NA	NA	NA	2	1	19	12
586	chr17:3949566:3949623	Chr.17	3907947	4129296	Somatic cell score QTL (20613)	Somatic cell score	20613	mastitis	221350	other	NC_037344.1:3949566:3949623	3949566	3949623	58	0.294106	0.0660704	0.0185828	0.016832	transcripts;introns;CpG-deserts;genes	NA	RNF175	NA	NA	NA	NA	NA	NA	2	1	19	12
587	chr17:3949566:3949623	Chr.17	3907947	4129296	Somatic cell score QTL (20614)	Somatic cell score	20614	mastitis	221350	other	NC_037344.1:3949566:3949623	3949566	3949623	58	0.294106	0.0660704	0.0185828	0.016832	transcripts;introns;CpG-deserts;genes	NA	RNF175	NA	NA	NA	NA	NA	NA	2	1	19	12
588	chr17:3949566:3949623	Chr.17	3907947	4129296	Somatic cell score QTL (20615)	Somatic cell score	20615	mastitis	221350	other	NC_037344.1:3949566:3949623	3949566	3949623	58	0.294106	0.0660704	0.0185828	0.016832	transcripts;introns;CpG-deserts;genes	NA	RNF175	NA	NA	NA	NA	NA	NA	2	1	19	12
589	chr17:3950108:3950145	Chr.17	3907947	4129296	Somatic cell score QTL (20604)	Somatic cell score	20604	mastitis	221350	other	NC_037344.1:3950108:3950145	3950108	3950145	38	0.237966	0.0575818	0.0562213	0.0497871	transcripts;introns;CpG-deserts;genes	NA	RNF175	NA	NA	NA	NA	NA	NA	3	0	19	12
590	chr17:3950108:3950145	Chr.17	3907947	4129296	Somatic cell score QTL (20605)	Somatic cell score	20605	mastitis	221350	other	NC_037344.1:3950108:3950145	3950108	3950145	38	0.237966	0.0575818	0.0562213	0.0497871	transcripts;introns;CpG-deserts;genes	NA	RNF175	NA	NA	NA	NA	NA	NA	3	0	19	12
591	chr17:3950108:3950145	Chr.17	3907947	4129296	Somatic cell score QTL (20606)	Somatic cell score	20606	mastitis	221350	other	NC_037344.1:3950108:3950145	3950108	3950145	38	0.237966	0.0575818	0.0562213	0.0497871	transcripts;introns;CpG-deserts;genes	NA	RNF175	NA	NA	NA	NA	NA	NA	3	0	19	12
592	chr17:3950108:3950145	Chr.17	3907947	4129296	Somatic cell score QTL (20607)	Somatic cell score	20607	mastitis	221350	other	NC_037344.1:3950108:3950145	3950108	3950145	38	0.237966	0.0575818	0.0562213	0.0497871	transcripts;introns;CpG-deserts;genes	NA	RNF175	NA	NA	NA	NA	NA	NA	3	0	19	12
593	chr17:3950108:3950145	Chr.17	3907947	4129296	Somatic cell score QTL (20608)	Somatic cell score	20608	mastitis	221350	other	NC_037344.1:3950108:3950145	3950108	3950145	38	0.237966	0.0575818	0.0562213	0.0497871	transcripts;introns;CpG-deserts;genes	NA	RNF175	NA	NA	NA	NA	NA	NA	3	0	19	12
594	chr17:3950108:3950145	Chr.17	3907947	4129296	Somatic cell score QTL (20609)	Somatic cell score	20609	mastitis	221350	other	NC_037344.1:3950108:3950145	3950108	3950145	38	0.237966	0.0575818	0.0562213	0.0497871	transcripts;introns;CpG-deserts;genes	NA	RNF175	NA	NA	NA	NA	NA	NA	3	0	19	12
595	chr17:3950108:3950145	Chr.17	3907947	4129296	Somatic cell score QTL (20610)	Somatic cell score	20610	mastitis	221350	other	NC_037344.1:3950108:3950145	3950108	3950145	38	0.237966	0.0575818	0.0562213	0.0497871	transcripts;introns;CpG-deserts;genes	NA	RNF175	NA	NA	NA	NA	NA	NA	3	0	19	12
596	chr17:3950108:3950145	Chr.17	3907947	4129296	Somatic cell score QTL (20611)	Somatic cell score	20611	mastitis	221350	other	NC_037344.1:3950108:3950145	3950108	3950145	38	0.237966	0.0575818	0.0562213	0.0497871	transcripts;introns;CpG-deserts;genes	NA	RNF175	NA	NA	NA	NA	NA	NA	3	0	19	12
597	chr17:3950108:3950145	Chr.17	3907947	4129296	Somatic cell score QTL (20612)	Somatic cell score	20612	mastitis	221350	other	NC_037344.1:3950108:3950145	3950108	3950145	38	0.237966	0.0575818	0.0562213	0.0497871	transcripts;introns;CpG-deserts;genes	NA	RNF175	NA	NA	NA	NA	NA	NA	3	0	19	12
598	chr17:3950108:3950145	Chr.17	3907947	4129296	Somatic cell score QTL (20613)	Somatic cell score	20613	mastitis	221350	other	NC_037344.1:3950108:3950145	3950108	3950145	38	0.237966	0.0575818	0.0562213	0.0497871	transcripts;introns;CpG-deserts;genes	NA	RNF175	NA	NA	NA	NA	NA	NA	3	0	19	12
599	chr17:3950108:3950145	Chr.17	3907947	4129296	Somatic cell score QTL (20614)	Somatic cell score	20614	mastitis	221350	other	NC_037344.1:3950108:3950145	3950108	3950145	38	0.237966	0.0575818	0.0562213	0.0497871	transcripts;introns;CpG-deserts;genes	NA	RNF175	NA	NA	NA	NA	NA	NA	3	0	19	12
600	chr17:3950108:3950145	Chr.17	3907947	4129296	Somatic cell score QTL (20615)	Somatic cell score	20615	mastitis	221350	other	NC_037344.1:3950108:3950145	3950108	3950145	38	0.237966	0.0575818	0.0562213	0.0497871	transcripts;introns;CpG-deserts;genes	NA	RNF175	NA	NA	NA	NA	NA	NA	3	0	19	12
601	chr17:3951431:3951492	Chr.17	3907947	4129296	Somatic cell score QTL (20604)	Somatic cell score	20604	mastitis	221350	other	NC_037344.1:3951431:3951492	3951431	3951492	62	-0.383437	0.0547485	4.67e-06	0.000209419	CpG-shelves;inter;downstream	NA	NA	NA	NA	NA	RNF175	NA	NA	6	1	19	12
602	chr17:3951431:3951492	Chr.17	3907947	4129296	Somatic cell score QTL (20605)	Somatic cell score	20605	mastitis	221350	other	NC_037344.1:3951431:3951492	3951431	3951492	62	-0.383437	0.0547485	4.67e-06	0.000209419	CpG-shelves;inter;downstream	NA	NA	NA	NA	NA	RNF175	NA	NA	6	1	19	12
603	chr17:3951431:3951492	Chr.17	3907947	4129296	Somatic cell score QTL (20606)	Somatic cell score	20606	mastitis	221350	other	NC_037344.1:3951431:3951492	3951431	3951492	62	-0.383437	0.0547485	4.67e-06	0.000209419	CpG-shelves;inter;downstream	NA	NA	NA	NA	NA	RNF175	NA	NA	6	1	19	12
604	chr17:3951431:3951492	Chr.17	3907947	4129296	Somatic cell score QTL (20607)	Somatic cell score	20607	mastitis	221350	other	NC_037344.1:3951431:3951492	3951431	3951492	62	-0.383437	0.0547485	4.67e-06	0.000209419	CpG-shelves;inter;downstream	NA	NA	NA	NA	NA	RNF175	NA	NA	6	1	19	12
605	chr17:3951431:3951492	Chr.17	3907947	4129296	Somatic cell score QTL (20608)	Somatic cell score	20608	mastitis	221350	other	NC_037344.1:3951431:3951492	3951431	3951492	62	-0.383437	0.0547485	4.67e-06	0.000209419	CpG-shelves;inter;downstream	NA	NA	NA	NA	NA	RNF175	NA	NA	6	1	19	12
606	chr17:3951431:3951492	Chr.17	3907947	4129296	Somatic cell score QTL (20609)	Somatic cell score	20609	mastitis	221350	other	NC_037344.1:3951431:3951492	3951431	3951492	62	-0.383437	0.0547485	4.67e-06	0.000209419	CpG-shelves;inter;downstream	NA	NA	NA	NA	NA	RNF175	NA	NA	6	1	19	12
607	chr17:3951431:3951492	Chr.17	3907947	4129296	Somatic cell score QTL (20610)	Somatic cell score	20610	mastitis	221350	other	NC_037344.1:3951431:3951492	3951431	3951492	62	-0.383437	0.0547485	4.67e-06	0.000209419	CpG-shelves;inter;downstream	NA	NA	NA	NA	NA	RNF175	NA	NA	6	1	19	12
608	chr17:3951431:3951492	Chr.17	3907947	4129296	Somatic cell score QTL (20611)	Somatic cell score	20611	mastitis	221350	other	NC_037344.1:3951431:3951492	3951431	3951492	62	-0.383437	0.0547485	4.67e-06	0.000209419	CpG-shelves;inter;downstream	NA	NA	NA	NA	NA	RNF175	NA	NA	6	1	19	12
609	chr17:3951431:3951492	Chr.17	3907947	4129296	Somatic cell score QTL (20612)	Somatic cell score	20612	mastitis	221350	other	NC_037344.1:3951431:3951492	3951431	3951492	62	-0.383437	0.0547485	4.67e-06	0.000209419	CpG-shelves;inter;downstream	NA	NA	NA	NA	NA	RNF175	NA	NA	6	1	19	12
610	chr17:3951431:3951492	Chr.17	3907947	4129296	Somatic cell score QTL (20613)	Somatic cell score	20613	mastitis	221350	other	NC_037344.1:3951431:3951492	3951431	3951492	62	-0.383437	0.0547485	4.67e-06	0.000209419	CpG-shelves;inter;downstream	NA	NA	NA	NA	NA	RNF175	NA	NA	6	1	19	12
611	chr17:3951431:3951492	Chr.17	3907947	4129296	Somatic cell score QTL (20614)	Somatic cell score	20614	mastitis	221350	other	NC_037344.1:3951431:3951492	3951431	3951492	62	-0.383437	0.0547485	4.67e-06	0.000209419	CpG-shelves;inter;downstream	NA	NA	NA	NA	NA	RNF175	NA	NA	6	1	19	12
612	chr17:3951431:3951492	Chr.17	3907947	4129296	Somatic cell score QTL (20615)	Somatic cell score	20615	mastitis	221350	other	NC_037344.1:3951431:3951492	3951431	3951492	62	-0.383437	0.0547485	4.67e-06	0.000209419	CpG-shelves;inter;downstream	NA	NA	NA	NA	NA	RNF175	NA	NA	6	1	19	12
613	chr17:3952923:3953030	Chr.17	3907947	4129296	Somatic cell score QTL (20604)	Somatic cell score	20604	mastitis	221350	other	NC_037344.1:3952923:3953030	3952923	3953030	108	-0.400997	0.0787891	0.000774073	0.00151849	CpG-shelves;inter;downstream	NA	NA	NA	NA	NA	TLR2	NA	NA	4	1	19	12
614	chr17:3952923:3953030	Chr.17	3907947	4129296	Somatic cell score QTL (20605)	Somatic cell score	20605	mastitis	221350	other	NC_037344.1:3952923:3953030	3952923	3953030	108	-0.400997	0.0787891	0.000774073	0.00151849	CpG-shelves;inter;downstream	NA	NA	NA	NA	NA	TLR2	NA	NA	4	1	19	12
615	chr17:3952923:3953030	Chr.17	3907947	4129296	Somatic cell score QTL (20606)	Somatic cell score	20606	mastitis	221350	other	NC_037344.1:3952923:3953030	3952923	3953030	108	-0.400997	0.0787891	0.000774073	0.00151849	CpG-shelves;inter;downstream	NA	NA	NA	NA	NA	TLR2	NA	NA	4	1	19	12
616	chr17:3952923:3953030	Chr.17	3907947	4129296	Somatic cell score QTL (20607)	Somatic cell score	20607	mastitis	221350	other	NC_037344.1:3952923:3953030	3952923	3953030	108	-0.400997	0.0787891	0.000774073	0.00151849	CpG-shelves;inter;downstream	NA	NA	NA	NA	NA	TLR2	NA	NA	4	1	19	12
617	chr17:3952923:3953030	Chr.17	3907947	4129296	Somatic cell score QTL (20608)	Somatic cell score	20608	mastitis	221350	other	NC_037344.1:3952923:3953030	3952923	3953030	108	-0.400997	0.0787891	0.000774073	0.00151849	CpG-shelves;inter;downstream	NA	NA	NA	NA	NA	TLR2	NA	NA	4	1	19	12
618	chr17:3952923:3953030	Chr.17	3907947	4129296	Somatic cell score QTL (20609)	Somatic cell score	20609	mastitis	221350	other	NC_037344.1:3952923:3953030	3952923	3953030	108	-0.400997	0.0787891	0.000774073	0.00151849	CpG-shelves;inter;downstream	NA	NA	NA	NA	NA	TLR2	NA	NA	4	1	19	12
619	chr17:3952923:3953030	Chr.17	3907947	4129296	Somatic cell score QTL (20610)	Somatic cell score	20610	mastitis	221350	other	NC_037344.1:3952923:3953030	3952923	3953030	108	-0.400997	0.0787891	0.000774073	0.00151849	CpG-shelves;inter;downstream	NA	NA	NA	NA	NA	TLR2	NA	NA	4	1	19	12
620	chr17:3952923:3953030	Chr.17	3907947	4129296	Somatic cell score QTL (20611)	Somatic cell score	20611	mastitis	221350	other	NC_037344.1:3952923:3953030	3952923	3953030	108	-0.400997	0.0787891	0.000774073	0.00151849	CpG-shelves;inter;downstream	NA	NA	NA	NA	NA	TLR2	NA	NA	4	1	19	12
621	chr17:3952923:3953030	Chr.17	3907947	4129296	Somatic cell score QTL (20612)	Somatic cell score	20612	mastitis	221350	other	NC_037344.1:3952923:3953030	3952923	3953030	108	-0.400997	0.0787891	0.000774073	0.00151849	CpG-shelves;inter;downstream	NA	NA	NA	NA	NA	TLR2	NA	NA	4	1	19	12
622	chr17:3952923:3953030	Chr.17	3907947	4129296	Somatic cell score QTL (20613)	Somatic cell score	20613	mastitis	221350	other	NC_037344.1:3952923:3953030	3952923	3953030	108	-0.400997	0.0787891	0.000774073	0.00151849	CpG-shelves;inter;downstream	NA	NA	NA	NA	NA	TLR2	NA	NA	4	1	19	12
623	chr17:3952923:3953030	Chr.17	3907947	4129296	Somatic cell score QTL (20614)	Somatic cell score	20614	mastitis	221350	other	NC_037344.1:3952923:3953030	3952923	3953030	108	-0.400997	0.0787891	0.000774073	0.00151849	CpG-shelves;inter;downstream	NA	NA	NA	NA	NA	TLR2	NA	NA	4	1	19	12
624	chr17:3952923:3953030	Chr.17	3907947	4129296	Somatic cell score QTL (20615)	Somatic cell score	20615	mastitis	221350	other	NC_037344.1:3952923:3953030	3952923	3953030	108	-0.400997	0.0787891	0.000774073	0.00151849	CpG-shelves;inter;downstream	NA	NA	NA	NA	NA	TLR2	NA	NA	4	1	19	12
625	chr17:3955403:3955413	Chr.17	3907947	4129296	Somatic cell score QTL (20604)	Somatic cell score	20604	mastitis	221350	other	NC_037344.1:3955403:3955413	3955403	3955413	11	-0.396877	0.0574338	0.000190714	0.000883268	transcripts;exons;CpG-islands;genes	NA	TLR2	NA	NA	NA	NA	NA	NA	6	0	19	12
626	chr17:3955403:3955413	Chr.17	3907947	4129296	Somatic cell score QTL (20605)	Somatic cell score	20605	mastitis	221350	other	NC_037344.1:3955403:3955413	3955403	3955413	11	-0.396877	0.0574338	0.000190714	0.000883268	transcripts;exons;CpG-islands;genes	NA	TLR2	NA	NA	NA	NA	NA	NA	6	0	19	12
627	chr17:3955403:3955413	Chr.17	3907947	4129296	Somatic cell score QTL (20606)	Somatic cell score	20606	mastitis	221350	other	NC_037344.1:3955403:3955413	3955403	3955413	11	-0.396877	0.0574338	0.000190714	0.000883268	transcripts;exons;CpG-islands;genes	NA	TLR2	NA	NA	NA	NA	NA	NA	6	0	19	12
628	chr17:3955403:3955413	Chr.17	3907947	4129296	Somatic cell score QTL (20607)	Somatic cell score	20607	mastitis	221350	other	NC_037344.1:3955403:3955413	3955403	3955413	11	-0.396877	0.0574338	0.000190714	0.000883268	transcripts;exons;CpG-islands;genes	NA	TLR2	NA	NA	NA	NA	NA	NA	6	0	19	12
629	chr17:3955403:3955413	Chr.17	3907947	4129296	Somatic cell score QTL (20608)	Somatic cell score	20608	mastitis	221350	other	NC_037344.1:3955403:3955413	3955403	3955413	11	-0.396877	0.0574338	0.000190714	0.000883268	transcripts;exons;CpG-islands;genes	NA	TLR2	NA	NA	NA	NA	NA	NA	6	0	19	12
630	chr17:3955403:3955413	Chr.17	3907947	4129296	Somatic cell score QTL (20609)	Somatic cell score	20609	mastitis	221350	other	NC_037344.1:3955403:3955413	3955403	3955413	11	-0.396877	0.0574338	0.000190714	0.000883268	transcripts;exons;CpG-islands;genes	NA	TLR2	NA	NA	NA	NA	NA	NA	6	0	19	12
631	chr17:3955403:3955413	Chr.17	3907947	4129296	Somatic cell score QTL (20610)	Somatic cell score	20610	mastitis	221350	other	NC_037344.1:3955403:3955413	3955403	3955413	11	-0.396877	0.0574338	0.000190714	0.000883268	transcripts;exons;CpG-islands;genes	NA	TLR2	NA	NA	NA	NA	NA	NA	6	0	19	12
632	chr17:3955403:3955413	Chr.17	3907947	4129296	Somatic cell score QTL (20611)	Somatic cell score	20611	mastitis	221350	other	NC_037344.1:3955403:3955413	3955403	3955413	11	-0.396877	0.0574338	0.000190714	0.000883268	transcripts;exons;CpG-islands;genes	NA	TLR2	NA	NA	NA	NA	NA	NA	6	0	19	12
633	chr17:3955403:3955413	Chr.17	3907947	4129296	Somatic cell score QTL (20612)	Somatic cell score	20612	mastitis	221350	other	NC_037344.1:3955403:3955413	3955403	3955413	11	-0.396877	0.0574338	0.000190714	0.000883268	transcripts;exons;CpG-islands;genes	NA	TLR2	NA	NA	NA	NA	NA	NA	6	0	19	12
634	chr17:3955403:3955413	Chr.17	3907947	4129296	Somatic cell score QTL (20613)	Somatic cell score	20613	mastitis	221350	other	NC_037344.1:3955403:3955413	3955403	3955413	11	-0.396877	0.0574338	0.000190714	0.000883268	transcripts;exons;CpG-islands;genes	NA	TLR2	NA	NA	NA	NA	NA	NA	6	0	19	12
635	chr17:3955403:3955413	Chr.17	3907947	4129296	Somatic cell score QTL (20614)	Somatic cell score	20614	mastitis	221350	other	NC_037344.1:3955403:3955413	3955403	3955413	11	-0.396877	0.0574338	0.000190714	0.000883268	transcripts;exons;CpG-islands;genes	NA	TLR2	NA	NA	NA	NA	NA	NA	6	0	19	12
636	chr17:3955403:3955413	Chr.17	3907947	4129296	Somatic cell score QTL (20615)	Somatic cell score	20615	mastitis	221350	other	NC_037344.1:3955403:3955413	3955403	3955413	11	-0.396877	0.0574338	0.000190714	0.000883268	transcripts;exons;CpG-islands;genes	NA	TLR2	NA	NA	NA	NA	NA	NA	6	0	19	12
637	chr17:3955521:3955569	Chr.17	3907947	4129296	Somatic cell score QTL (20604)	Somatic cell score	20604	mastitis	221350	other	NC_037344.1:3955521:3955569	3955521	3955569	49	-0.261462	0.0332992	0.00316471	0.00756972	transcripts;exons;CpG-islands;genes	NA	TLR2	NA	NA	NA	NA	NA	NA	7	0	19	12
638	chr17:3955521:3955569	Chr.17	3907947	4129296	Somatic cell score QTL (20605)	Somatic cell score	20605	mastitis	221350	other	NC_037344.1:3955521:3955569	3955521	3955569	49	-0.261462	0.0332992	0.00316471	0.00756972	transcripts;exons;CpG-islands;genes	NA	TLR2	NA	NA	NA	NA	NA	NA	7	0	19	12
639	chr17:3955521:3955569	Chr.17	3907947	4129296	Somatic cell score QTL (20606)	Somatic cell score	20606	mastitis	221350	other	NC_037344.1:3955521:3955569	3955521	3955569	49	-0.261462	0.0332992	0.00316471	0.00756972	transcripts;exons;CpG-islands;genes	NA	TLR2	NA	NA	NA	NA	NA	NA	7	0	19	12
640	chr17:3955521:3955569	Chr.17	3907947	4129296	Somatic cell score QTL (20607)	Somatic cell score	20607	mastitis	221350	other	NC_037344.1:3955521:3955569	3955521	3955569	49	-0.261462	0.0332992	0.00316471	0.00756972	transcripts;exons;CpG-islands;genes	NA	TLR2	NA	NA	NA	NA	NA	NA	7	0	19	12
641	chr17:3955521:3955569	Chr.17	3907947	4129296	Somatic cell score QTL (20608)	Somatic cell score	20608	mastitis	221350	other	NC_037344.1:3955521:3955569	3955521	3955569	49	-0.261462	0.0332992	0.00316471	0.00756972	transcripts;exons;CpG-islands;genes	NA	TLR2	NA	NA	NA	NA	NA	NA	7	0	19	12
642	chr17:3955521:3955569	Chr.17	3907947	4129296	Somatic cell score QTL (20609)	Somatic cell score	20609	mastitis	221350	other	NC_037344.1:3955521:3955569	3955521	3955569	49	-0.261462	0.0332992	0.00316471	0.00756972	transcripts;exons;CpG-islands;genes	NA	TLR2	NA	NA	NA	NA	NA	NA	7	0	19	12
643	chr17:3955521:3955569	Chr.17	3907947	4129296	Somatic cell score QTL (20610)	Somatic cell score	20610	mastitis	221350	other	NC_037344.1:3955521:3955569	3955521	3955569	49	-0.261462	0.0332992	0.00316471	0.00756972	transcripts;exons;CpG-islands;genes	NA	TLR2	NA	NA	NA	NA	NA	NA	7	0	19	12
644	chr17:3955521:3955569	Chr.17	3907947	4129296	Somatic cell score QTL (20611)	Somatic cell score	20611	mastitis	221350	other	NC_037344.1:3955521:3955569	3955521	3955569	49	-0.261462	0.0332992	0.00316471	0.00756972	transcripts;exons;CpG-islands;genes	NA	TLR2	NA	NA	NA	NA	NA	NA	7	0	19	12
645	chr17:3955521:3955569	Chr.17	3907947	4129296	Somatic cell score QTL (20612)	Somatic cell score	20612	mastitis	221350	other	NC_037344.1:3955521:3955569	3955521	3955569	49	-0.261462	0.0332992	0.00316471	0.00756972	transcripts;exons;CpG-islands;genes	NA	TLR2	NA	NA	NA	NA	NA	NA	7	0	19	12
646	chr17:3955521:3955569	Chr.17	3907947	4129296	Somatic cell score QTL (20613)	Somatic cell score	20613	mastitis	221350	other	NC_037344.1:3955521:3955569	3955521	3955569	49	-0.261462	0.0332992	0.00316471	0.00756972	transcripts;exons;CpG-islands;genes	NA	TLR2	NA	NA	NA	NA	NA	NA	7	0	19	12
647	chr17:3955521:3955569	Chr.17	3907947	4129296	Somatic cell score QTL (20614)	Somatic cell score	20614	mastitis	221350	other	NC_037344.1:3955521:3955569	3955521	3955569	49	-0.261462	0.0332992	0.00316471	0.00756972	transcripts;exons;CpG-islands;genes	NA	TLR2	NA	NA	NA	NA	NA	NA	7	0	19	12
648	chr17:3955521:3955569	Chr.17	3907947	4129296	Somatic cell score QTL (20615)	Somatic cell score	20615	mastitis	221350	other	NC_037344.1:3955521:3955569	3955521	3955569	49	-0.261462	0.0332992	0.00316471	0.00756972	transcripts;exons;CpG-islands;genes	NA	TLR2	NA	NA	NA	NA	NA	NA	7	0	19	12
649	chr17:3955554:3955605	Chr.17	3907947	4129296	Somatic cell score QTL (20604)	Somatic cell score	20604	mastitis	221350	other	NC_037344.1:3955554:3955605	3955554	3955605	52	-0.311523	0.0752404	0.0205162	0.0172342	transcripts;exons;CpG-islands;genes	NA	TLR2	NA	NA	NA	NA	NA	NA	12	0	19	12
650	chr17:3955554:3955605	Chr.17	3907947	4129296	Somatic cell score QTL (20605)	Somatic cell score	20605	mastitis	221350	other	NC_037344.1:3955554:3955605	3955554	3955605	52	-0.311523	0.0752404	0.0205162	0.0172342	transcripts;exons;CpG-islands;genes	NA	TLR2	NA	NA	NA	NA	NA	NA	12	0	19	12
651	chr17:3955554:3955605	Chr.17	3907947	4129296	Somatic cell score QTL (20606)	Somatic cell score	20606	mastitis	221350	other	NC_037344.1:3955554:3955605	3955554	3955605	52	-0.311523	0.0752404	0.0205162	0.0172342	transcripts;exons;CpG-islands;genes	NA	TLR2	NA	NA	NA	NA	NA	NA	12	0	19	12
652	chr17:3955554:3955605	Chr.17	3907947	4129296	Somatic cell score QTL (20607)	Somatic cell score	20607	mastitis	221350	other	NC_037344.1:3955554:3955605	3955554	3955605	52	-0.311523	0.0752404	0.0205162	0.0172342	transcripts;exons;CpG-islands;genes	NA	TLR2	NA	NA	NA	NA	NA	NA	12	0	19	12
653	chr17:3955554:3955605	Chr.17	3907947	4129296	Somatic cell score QTL (20608)	Somatic cell score	20608	mastitis	221350	other	NC_037344.1:3955554:3955605	3955554	3955605	52	-0.311523	0.0752404	0.0205162	0.0172342	transcripts;exons;CpG-islands;genes	NA	TLR2	NA	NA	NA	NA	NA	NA	12	0	19	12
654	chr17:3955554:3955605	Chr.17	3907947	4129296	Somatic cell score QTL (20609)	Somatic cell score	20609	mastitis	221350	other	NC_037344.1:3955554:3955605	3955554	3955605	52	-0.311523	0.0752404	0.0205162	0.0172342	transcripts;exons;CpG-islands;genes	NA	TLR2	NA	NA	NA	NA	NA	NA	12	0	19	12
655	chr17:3955554:3955605	Chr.17	3907947	4129296	Somatic cell score QTL (20610)	Somatic cell score	20610	mastitis	221350	other	NC_037344.1:3955554:3955605	3955554	3955605	52	-0.311523	0.0752404	0.0205162	0.0172342	transcripts;exons;CpG-islands;genes	NA	TLR2	NA	NA	NA	NA	NA	NA	12	0	19	12
656	chr17:3955554:3955605	Chr.17	3907947	4129296	Somatic cell score QTL (20611)	Somatic cell score	20611	mastitis	221350	other	NC_037344.1:3955554:3955605	3955554	3955605	52	-0.311523	0.0752404	0.0205162	0.0172342	transcripts;exons;CpG-islands;genes	NA	TLR2	NA	NA	NA	NA	NA	NA	12	0	19	12
657	chr17:3955554:3955605	Chr.17	3907947	4129296	Somatic cell score QTL (20612)	Somatic cell score	20612	mastitis	221350	other	NC_037344.1:3955554:3955605	3955554	3955605	52	-0.311523	0.0752404	0.0205162	0.0172342	transcripts;exons;CpG-islands;genes	NA	TLR2	NA	NA	NA	NA	NA	NA	12	0	19	12
658	chr17:3955554:3955605	Chr.17	3907947	4129296	Somatic cell score QTL (20613)	Somatic cell score	20613	mastitis	221350	other	NC_037344.1:3955554:3955605	3955554	3955605	52	-0.311523	0.0752404	0.0205162	0.0172342	transcripts;exons;CpG-islands;genes	NA	TLR2	NA	NA	NA	NA	NA	NA	12	0	19	12
659	chr17:3955554:3955605	Chr.17	3907947	4129296	Somatic cell score QTL (20614)	Somatic cell score	20614	mastitis	221350	other	NC_037344.1:3955554:3955605	3955554	3955605	52	-0.311523	0.0752404	0.0205162	0.0172342	transcripts;exons;CpG-islands;genes	NA	TLR2	NA	NA	NA	NA	NA	NA	12	0	19	12
660	chr17:3955554:3955605	Chr.17	3907947	4129296	Somatic cell score QTL (20615)	Somatic cell score	20615	mastitis	221350	other	NC_037344.1:3955554:3955605	3955554	3955605	52	-0.311523	0.0752404	0.0205162	0.0172342	transcripts;exons;CpG-islands;genes	NA	TLR2	NA	NA	NA	NA	NA	NA	12	0	19	12
661	chr17:3958934:3958992	Chr.17	3907947	4129296	Somatic cell score QTL (20604)	Somatic cell score	20604	mastitis	221350	other	NC_037344.1:3958934:3958992	3958934	3958992	59	0.39397	0.0556498	5.78e-05	0.000591245	transcripts;first intron;CpG-shelves;repeats;genes	NA	TLR2	NA	NA	NA	NA	NA	TLR2	6	0	19	12
662	chr17:3958934:3958992	Chr.17	3907947	4129296	Somatic cell score QTL (20605)	Somatic cell score	20605	mastitis	221350	other	NC_037344.1:3958934:3958992	3958934	3958992	59	0.39397	0.0556498	5.78e-05	0.000591245	transcripts;first intron;CpG-shelves;repeats;genes	NA	TLR2	NA	NA	NA	NA	NA	TLR2	6	0	19	12
663	chr17:3958934:3958992	Chr.17	3907947	4129296	Somatic cell score QTL (20606)	Somatic cell score	20606	mastitis	221350	other	NC_037344.1:3958934:3958992	3958934	3958992	59	0.39397	0.0556498	5.78e-05	0.000591245	transcripts;first intron;CpG-shelves;repeats;genes	NA	TLR2	NA	NA	NA	NA	NA	TLR2	6	0	19	12
664	chr17:3958934:3958992	Chr.17	3907947	4129296	Somatic cell score QTL (20607)	Somatic cell score	20607	mastitis	221350	other	NC_037344.1:3958934:3958992	3958934	3958992	59	0.39397	0.0556498	5.78e-05	0.000591245	transcripts;first intron;CpG-shelves;repeats;genes	NA	TLR2	NA	NA	NA	NA	NA	TLR2	6	0	19	12
665	chr17:3958934:3958992	Chr.17	3907947	4129296	Somatic cell score QTL (20608)	Somatic cell score	20608	mastitis	221350	other	NC_037344.1:3958934:3958992	3958934	3958992	59	0.39397	0.0556498	5.78e-05	0.000591245	transcripts;first intron;CpG-shelves;repeats;genes	NA	TLR2	NA	NA	NA	NA	NA	TLR2	6	0	19	12
666	chr17:3958934:3958992	Chr.17	3907947	4129296	Somatic cell score QTL (20609)	Somatic cell score	20609	mastitis	221350	other	NC_037344.1:3958934:3958992	3958934	3958992	59	0.39397	0.0556498	5.78e-05	0.000591245	transcripts;first intron;CpG-shelves;repeats;genes	NA	TLR2	NA	NA	NA	NA	NA	TLR2	6	0	19	12
667	chr17:3958934:3958992	Chr.17	3907947	4129296	Somatic cell score QTL (20610)	Somatic cell score	20610	mastitis	221350	other	NC_037344.1:3958934:3958992	3958934	3958992	59	0.39397	0.0556498	5.78e-05	0.000591245	transcripts;first intron;CpG-shelves;repeats;genes	NA	TLR2	NA	NA	NA	NA	NA	TLR2	6	0	19	12
668	chr17:3958934:3958992	Chr.17	3907947	4129296	Somatic cell score QTL (20611)	Somatic cell score	20611	mastitis	221350	other	NC_037344.1:3958934:3958992	3958934	3958992	59	0.39397	0.0556498	5.78e-05	0.000591245	transcripts;first intron;CpG-shelves;repeats;genes	NA	TLR2	NA	NA	NA	NA	NA	TLR2	6	0	19	12
669	chr17:3958934:3958992	Chr.17	3907947	4129296	Somatic cell score QTL (20612)	Somatic cell score	20612	mastitis	221350	other	NC_037344.1:3958934:3958992	3958934	3958992	59	0.39397	0.0556498	5.78e-05	0.000591245	transcripts;first intron;CpG-shelves;repeats;genes	NA	TLR2	NA	NA	NA	NA	NA	TLR2	6	0	19	12
670	chr17:3958934:3958992	Chr.17	3907947	4129296	Somatic cell score QTL (20613)	Somatic cell score	20613	mastitis	221350	other	NC_037344.1:3958934:3958992	3958934	3958992	59	0.39397	0.0556498	5.78e-05	0.000591245	transcripts;first intron;CpG-shelves;repeats;genes	NA	TLR2	NA	NA	NA	NA	NA	TLR2	6	0	19	12
671	chr17:3958934:3958992	Chr.17	3907947	4129296	Somatic cell score QTL (20614)	Somatic cell score	20614	mastitis	221350	other	NC_037344.1:3958934:3958992	3958934	3958992	59	0.39397	0.0556498	5.78e-05	0.000591245	transcripts;first intron;CpG-shelves;repeats;genes	NA	TLR2	NA	NA	NA	NA	NA	TLR2	6	0	19	12
672	chr17:3958934:3958992	Chr.17	3907947	4129296	Somatic cell score QTL (20615)	Somatic cell score	20615	mastitis	221350	other	NC_037344.1:3958934:3958992	3958934	3958992	59	0.39397	0.0556498	5.78e-05	0.000591245	transcripts;first intron;CpG-shelves;repeats;genes	NA	TLR2	NA	NA	NA	NA	NA	TLR2	6	0	19	12
673	chr17:3976202:3976215	Chr.17	3907947	4129296	Somatic cell score QTL (20604)	Somatic cell score	20604	mastitis	221350	other	NC_037344.1:3976202:3976215	3976202	3976215	14	-0.22093	0.0233846	0.00284599	0.0171078	CpG-deserts;inter	NA	NA	NA	NA	NA	NA	NA	NA	2	0	19	12
674	chr17:3976202:3976215	Chr.17	3907947	4129296	Somatic cell score QTL (20605)	Somatic cell score	20605	mastitis	221350	other	NC_037344.1:3976202:3976215	3976202	3976215	14	-0.22093	0.0233846	0.00284599	0.0171078	CpG-deserts;inter	NA	NA	NA	NA	NA	NA	NA	NA	2	0	19	12
675	chr17:3976202:3976215	Chr.17	3907947	4129296	Somatic cell score QTL (20606)	Somatic cell score	20606	mastitis	221350	other	NC_037344.1:3976202:3976215	3976202	3976215	14	-0.22093	0.0233846	0.00284599	0.0171078	CpG-deserts;inter	NA	NA	NA	NA	NA	NA	NA	NA	2	0	19	12
676	chr17:3976202:3976215	Chr.17	3907947	4129296	Somatic cell score QTL (20607)	Somatic cell score	20607	mastitis	221350	other	NC_037344.1:3976202:3976215	3976202	3976215	14	-0.22093	0.0233846	0.00284599	0.0171078	CpG-deserts;inter	NA	NA	NA	NA	NA	NA	NA	NA	2	0	19	12
677	chr17:3976202:3976215	Chr.17	3907947	4129296	Somatic cell score QTL (20608)	Somatic cell score	20608	mastitis	221350	other	NC_037344.1:3976202:3976215	3976202	3976215	14	-0.22093	0.0233846	0.00284599	0.0171078	CpG-deserts;inter	NA	NA	NA	NA	NA	NA	NA	NA	2	0	19	12
678	chr17:3976202:3976215	Chr.17	3907947	4129296	Somatic cell score QTL (20609)	Somatic cell score	20609	mastitis	221350	other	NC_037344.1:3976202:3976215	3976202	3976215	14	-0.22093	0.0233846	0.00284599	0.0171078	CpG-deserts;inter	NA	NA	NA	NA	NA	NA	NA	NA	2	0	19	12
679	chr17:3976202:3976215	Chr.17	3907947	4129296	Somatic cell score QTL (20610)	Somatic cell score	20610	mastitis	221350	other	NC_037344.1:3976202:3976215	3976202	3976215	14	-0.22093	0.0233846	0.00284599	0.0171078	CpG-deserts;inter	NA	NA	NA	NA	NA	NA	NA	NA	2	0	19	12
680	chr17:3976202:3976215	Chr.17	3907947	4129296	Somatic cell score QTL (20611)	Somatic cell score	20611	mastitis	221350	other	NC_037344.1:3976202:3976215	3976202	3976215	14	-0.22093	0.0233846	0.00284599	0.0171078	CpG-deserts;inter	NA	NA	NA	NA	NA	NA	NA	NA	2	0	19	12
681	chr17:3976202:3976215	Chr.17	3907947	4129296	Somatic cell score QTL (20612)	Somatic cell score	20612	mastitis	221350	other	NC_037344.1:3976202:3976215	3976202	3976215	14	-0.22093	0.0233846	0.00284599	0.0171078	CpG-deserts;inter	NA	NA	NA	NA	NA	NA	NA	NA	2	0	19	12
682	chr17:3976202:3976215	Chr.17	3907947	4129296	Somatic cell score QTL (20613)	Somatic cell score	20613	mastitis	221350	other	NC_037344.1:3976202:3976215	3976202	3976215	14	-0.22093	0.0233846	0.00284599	0.0171078	CpG-deserts;inter	NA	NA	NA	NA	NA	NA	NA	NA	2	0	19	12
683	chr17:3976202:3976215	Chr.17	3907947	4129296	Somatic cell score QTL (20614)	Somatic cell score	20614	mastitis	221350	other	NC_037344.1:3976202:3976215	3976202	3976215	14	-0.22093	0.0233846	0.00284599	0.0171078	CpG-deserts;inter	NA	NA	NA	NA	NA	NA	NA	NA	2	0	19	12
684	chr17:3976202:3976215	Chr.17	3907947	4129296	Somatic cell score QTL (20615)	Somatic cell score	20615	mastitis	221350	other	NC_037344.1:3976202:3976215	3976202	3976215	14	-0.22093	0.0233846	0.00284599	0.0171078	CpG-deserts;inter	NA	NA	NA	NA	NA	NA	NA	NA	2	0	19	12
685	chr17:3983550:3983585	Chr.17	3907947	4129296	Somatic cell score QTL (20604)	Somatic cell score	20604	mastitis	221350	other	NC_037344.1:3983550:3983585	3983550	3983585	36	-0.513346	0.0944051	0.000143718	0.000736153	repeats;CpG-deserts;inter	NA	NA	NA	NA	NA	NA	NA	NA	6	0	19	12
686	chr17:3983550:3983585	Chr.17	3907947	4129296	Somatic cell score QTL (20605)	Somatic cell score	20605	mastitis	221350	other	NC_037344.1:3983550:3983585	3983550	3983585	36	-0.513346	0.0944051	0.000143718	0.000736153	repeats;CpG-deserts;inter	NA	NA	NA	NA	NA	NA	NA	NA	6	0	19	12
687	chr17:3983550:3983585	Chr.17	3907947	4129296	Somatic cell score QTL (20606)	Somatic cell score	20606	mastitis	221350	other	NC_037344.1:3983550:3983585	3983550	3983585	36	-0.513346	0.0944051	0.000143718	0.000736153	repeats;CpG-deserts;inter	NA	NA	NA	NA	NA	NA	NA	NA	6	0	19	12
688	chr17:3983550:3983585	Chr.17	3907947	4129296	Somatic cell score QTL (20607)	Somatic cell score	20607	mastitis	221350	other	NC_037344.1:3983550:3983585	3983550	3983585	36	-0.513346	0.0944051	0.000143718	0.000736153	repeats;CpG-deserts;inter	NA	NA	NA	NA	NA	NA	NA	NA	6	0	19	12
689	chr17:3983550:3983585	Chr.17	3907947	4129296	Somatic cell score QTL (20608)	Somatic cell score	20608	mastitis	221350	other	NC_037344.1:3983550:3983585	3983550	3983585	36	-0.513346	0.0944051	0.000143718	0.000736153	repeats;CpG-deserts;inter	NA	NA	NA	NA	NA	NA	NA	NA	6	0	19	12
690	chr17:3983550:3983585	Chr.17	3907947	4129296	Somatic cell score QTL (20609)	Somatic cell score	20609	mastitis	221350	other	NC_037344.1:3983550:3983585	3983550	3983585	36	-0.513346	0.0944051	0.000143718	0.000736153	repeats;CpG-deserts;inter	NA	NA	NA	NA	NA	NA	NA	NA	6	0	19	12
691	chr17:3983550:3983585	Chr.17	3907947	4129296	Somatic cell score QTL (20610)	Somatic cell score	20610	mastitis	221350	other	NC_037344.1:3983550:3983585	3983550	3983585	36	-0.513346	0.0944051	0.000143718	0.000736153	repeats;CpG-deserts;inter	NA	NA	NA	NA	NA	NA	NA	NA	6	0	19	12
692	chr17:3983550:3983585	Chr.17	3907947	4129296	Somatic cell score QTL (20611)	Somatic cell score	20611	mastitis	221350	other	NC_037344.1:3983550:3983585	3983550	3983585	36	-0.513346	0.0944051	0.000143718	0.000736153	repeats;CpG-deserts;inter	NA	NA	NA	NA	NA	NA	NA	NA	6	0	19	12
693	chr17:3983550:3983585	Chr.17	3907947	4129296	Somatic cell score QTL (20612)	Somatic cell score	20612	mastitis	221350	other	NC_037344.1:3983550:3983585	3983550	3983585	36	-0.513346	0.0944051	0.000143718	0.000736153	repeats;CpG-deserts;inter	NA	NA	NA	NA	NA	NA	NA	NA	6	0	19	12
694	chr17:3983550:3983585	Chr.17	3907947	4129296	Somatic cell score QTL (20613)	Somatic cell score	20613	mastitis	221350	other	NC_037344.1:3983550:3983585	3983550	3983585	36	-0.513346	0.0944051	0.000143718	0.000736153	repeats;CpG-deserts;inter	NA	NA	NA	NA	NA	NA	NA	NA	6	0	19	12
695	chr17:3983550:3983585	Chr.17	3907947	4129296	Somatic cell score QTL (20614)	Somatic cell score	20614	mastitis	221350	other	NC_037344.1:3983550:3983585	3983550	3983585	36	-0.513346	0.0944051	0.000143718	0.000736153	repeats;CpG-deserts;inter	NA	NA	NA	NA	NA	NA	NA	NA	6	0	19	12
696	chr17:3983550:3983585	Chr.17	3907947	4129296	Somatic cell score QTL (20615)	Somatic cell score	20615	mastitis	221350	other	NC_037344.1:3983550:3983585	3983550	3983585	36	-0.513346	0.0944051	0.000143718	0.000736153	repeats;CpG-deserts;inter	NA	NA	NA	NA	NA	NA	NA	NA	6	0	19	12
697	chr17:3984501:3984526	Chr.17	3907947	4129296	Somatic cell score QTL (20604)	Somatic cell score	20604	mastitis	221350	other	NC_037344.1:3984501:3984526	3984501	3984526	26	0.368313	0.0590349	0.00136381	0.00247279	repeats;CpG-deserts;inter	NA	NA	NA	NA	NA	NA	NA	NA	6	1	23	12
698	chr17:3984501:3984526	Chr.17	3907947	4129296	Somatic cell score QTL (20605)	Somatic cell score	20605	mastitis	221350	other	NC_037344.1:3984501:3984526	3984501	3984526	26	0.368313	0.0590349	0.00136381	0.00247279	repeats;CpG-deserts;inter	NA	NA	NA	NA	NA	NA	NA	NA	6	1	23	12
699	chr17:3984501:3984526	Chr.17	3907947	4129296	Somatic cell score QTL (20606)	Somatic cell score	20606	mastitis	221350	other	NC_037344.1:3984501:3984526	3984501	3984526	26	0.368313	0.0590349	0.00136381	0.00247279	repeats;CpG-deserts;inter	NA	NA	NA	NA	NA	NA	NA	NA	6	1	23	12
700	chr17:3984501:3984526	Chr.17	3907947	4129296	Somatic cell score QTL (20607)	Somatic cell score	20607	mastitis	221350	other	NC_037344.1:3984501:3984526	3984501	3984526	26	0.368313	0.0590349	0.00136381	0.00247279	repeats;CpG-deserts;inter	NA	NA	NA	NA	NA	NA	NA	NA	6	1	23	12
701	chr17:3984501:3984526	Chr.17	3907947	4129296	Somatic cell score QTL (20608)	Somatic cell score	20608	mastitis	221350	other	NC_037344.1:3984501:3984526	3984501	3984526	26	0.368313	0.0590349	0.00136381	0.00247279	repeats;CpG-deserts;inter	NA	NA	NA	NA	NA	NA	NA	NA	6	1	23	12
702	chr17:3984501:3984526	Chr.17	3907947	4129296	Somatic cell score QTL (20609)	Somatic cell score	20609	mastitis	221350	other	NC_037344.1:3984501:3984526	3984501	3984526	26	0.368313	0.0590349	0.00136381	0.00247279	repeats;CpG-deserts;inter	NA	NA	NA	NA	NA	NA	NA	NA	6	1	23	12
703	chr17:3984501:3984526	Chr.17	3907947	4129296	Somatic cell score QTL (20610)	Somatic cell score	20610	mastitis	221350	other	NC_037344.1:3984501:3984526	3984501	3984526	26	0.368313	0.0590349	0.00136381	0.00247279	repeats;CpG-deserts;inter	NA	NA	NA	NA	NA	NA	NA	NA	6	1	23	12
704	chr17:3984501:3984526	Chr.17	3907947	4129296	Somatic cell score QTL (20611)	Somatic cell score	20611	mastitis	221350	other	NC_037344.1:3984501:3984526	3984501	3984526	26	0.368313	0.0590349	0.00136381	0.00247279	repeats;CpG-deserts;inter	NA	NA	NA	NA	NA	NA	NA	NA	6	1	23	12
705	chr17:3984501:3984526	Chr.17	3907947	4129296	Somatic cell score QTL (20612)	Somatic cell score	20612	mastitis	221350	other	NC_037344.1:3984501:3984526	3984501	3984526	26	0.368313	0.0590349	0.00136381	0.00247279	repeats;CpG-deserts;inter	NA	NA	NA	NA	NA	NA	NA	NA	6	1	23	12
706	chr17:3984501:3984526	Chr.17	3907947	4129296	Somatic cell score QTL (20613)	Somatic cell score	20613	mastitis	221350	other	NC_037344.1:3984501:3984526	3984501	3984526	26	0.368313	0.0590349	0.00136381	0.00247279	repeats;CpG-deserts;inter	NA	NA	NA	NA	NA	NA	NA	NA	6	1	23	12
707	chr17:3984501:3984526	Chr.17	3907947	4129296	Somatic cell score QTL (20614)	Somatic cell score	20614	mastitis	221350	other	NC_037344.1:3984501:3984526	3984501	3984526	26	0.368313	0.0590349	0.00136381	0.00247279	repeats;CpG-deserts;inter	NA	NA	NA	NA	NA	NA	NA	NA	6	1	23	12
708	chr17:3984501:3984526	Chr.17	3907947	4129296	Somatic cell score QTL (20615)	Somatic cell score	20615	mastitis	221350	other	NC_037344.1:3984501:3984526	3984501	3984526	26	0.368313	0.0590349	0.00136381	0.00247279	repeats;CpG-deserts;inter	NA	NA	NA	NA	NA	NA	NA	NA	6	1	23	12
709	chr17:3984515:3984577	Chr.17	3907947	4129296	Somatic cell score QTL (20604)	Somatic cell score	20604	mastitis	221350	other	NC_037344.1:3984515:3984577	3984515	3984577	63	0.331388	0.07312	0.0162754	0.0130567	repeats;CpG-deserts;inter	NA	NA	NA	NA	NA	NA	NA	NA	10	1	23	12
710	chr17:3984515:3984577	Chr.17	3907947	4129296	Somatic cell score QTL (20605)	Somatic cell score	20605	mastitis	221350	other	NC_037344.1:3984515:3984577	3984515	3984577	63	0.331388	0.07312	0.0162754	0.0130567	repeats;CpG-deserts;inter	NA	NA	NA	NA	NA	NA	NA	NA	10	1	23	12
711	chr17:3984515:3984577	Chr.17	3907947	4129296	Somatic cell score QTL (20606)	Somatic cell score	20606	mastitis	221350	other	NC_037344.1:3984515:3984577	3984515	3984577	63	0.331388	0.07312	0.0162754	0.0130567	repeats;CpG-deserts;inter	NA	NA	NA	NA	NA	NA	NA	NA	10	1	23	12
712	chr17:3984515:3984577	Chr.17	3907947	4129296	Somatic cell score QTL (20607)	Somatic cell score	20607	mastitis	221350	other	NC_037344.1:3984515:3984577	3984515	3984577	63	0.331388	0.07312	0.0162754	0.0130567	repeats;CpG-deserts;inter	NA	NA	NA	NA	NA	NA	NA	NA	10	1	23	12
713	chr17:3984515:3984577	Chr.17	3907947	4129296	Somatic cell score QTL (20608)	Somatic cell score	20608	mastitis	221350	other	NC_037344.1:3984515:3984577	3984515	3984577	63	0.331388	0.07312	0.0162754	0.0130567	repeats;CpG-deserts;inter	NA	NA	NA	NA	NA	NA	NA	NA	10	1	23	12
714	chr17:3984515:3984577	Chr.17	3907947	4129296	Somatic cell score QTL (20609)	Somatic cell score	20609	mastitis	221350	other	NC_037344.1:3984515:3984577	3984515	3984577	63	0.331388	0.07312	0.0162754	0.0130567	repeats;CpG-deserts;inter	NA	NA	NA	NA	NA	NA	NA	NA	10	1	23	12
715	chr17:3984515:3984577	Chr.17	3907947	4129296	Somatic cell score QTL (20610)	Somatic cell score	20610	mastitis	221350	other	NC_037344.1:3984515:3984577	3984515	3984577	63	0.331388	0.07312	0.0162754	0.0130567	repeats;CpG-deserts;inter	NA	NA	NA	NA	NA	NA	NA	NA	10	1	23	12
716	chr17:3984515:3984577	Chr.17	3907947	4129296	Somatic cell score QTL (20611)	Somatic cell score	20611	mastitis	221350	other	NC_037344.1:3984515:3984577	3984515	3984577	63	0.331388	0.07312	0.0162754	0.0130567	repeats;CpG-deserts;inter	NA	NA	NA	NA	NA	NA	NA	NA	10	1	23	12
717	chr17:3984515:3984577	Chr.17	3907947	4129296	Somatic cell score QTL (20612)	Somatic cell score	20612	mastitis	221350	other	NC_037344.1:3984515:3984577	3984515	3984577	63	0.331388	0.07312	0.0162754	0.0130567	repeats;CpG-deserts;inter	NA	NA	NA	NA	NA	NA	NA	NA	10	1	23	12
718	chr17:3984515:3984577	Chr.17	3907947	4129296	Somatic cell score QTL (20613)	Somatic cell score	20613	mastitis	221350	other	NC_037344.1:3984515:3984577	3984515	3984577	63	0.331388	0.07312	0.0162754	0.0130567	repeats;CpG-deserts;inter	NA	NA	NA	NA	NA	NA	NA	NA	10	1	23	12
719	chr17:3984515:3984577	Chr.17	3907947	4129296	Somatic cell score QTL (20614)	Somatic cell score	20614	mastitis	221350	other	NC_037344.1:3984515:3984577	3984515	3984577	63	0.331388	0.07312	0.0162754	0.0130567	repeats;CpG-deserts;inter	NA	NA	NA	NA	NA	NA	NA	NA	10	1	23	12
720	chr17:3984515:3984577	Chr.17	3907947	4129296	Somatic cell score QTL (20615)	Somatic cell score	20615	mastitis	221350	other	NC_037344.1:3984515:3984577	3984515	3984577	63	0.331388	0.07312	0.0162754	0.0130567	repeats;CpG-deserts;inter	NA	NA	NA	NA	NA	NA	NA	NA	10	1	23	12
721	chr17:3984691:3984764	Chr.17	3907947	4129296	Somatic cell score QTL (20604)	Somatic cell score	20604	mastitis	221350	other	NC_037344.1:3984691:3984764	3984691	3984764	74	0.328341	0.0457241	0.00062976	0.00179398	repeats;CpG-deserts;inter	NA	NA	NA	NA	NA	NA	NA	NA	5	1	23	12
722	chr17:3984691:3984764	Chr.17	3907947	4129296	Somatic cell score QTL (20605)	Somatic cell score	20605	mastitis	221350	other	NC_037344.1:3984691:3984764	3984691	3984764	74	0.328341	0.0457241	0.00062976	0.00179398	repeats;CpG-deserts;inter	NA	NA	NA	NA	NA	NA	NA	NA	5	1	23	12
723	chr17:3984691:3984764	Chr.17	3907947	4129296	Somatic cell score QTL (20606)	Somatic cell score	20606	mastitis	221350	other	NC_037344.1:3984691:3984764	3984691	3984764	74	0.328341	0.0457241	0.00062976	0.00179398	repeats;CpG-deserts;inter	NA	NA	NA	NA	NA	NA	NA	NA	5	1	23	12
724	chr17:3984691:3984764	Chr.17	3907947	4129296	Somatic cell score QTL (20607)	Somatic cell score	20607	mastitis	221350	other	NC_037344.1:3984691:3984764	3984691	3984764	74	0.328341	0.0457241	0.00062976	0.00179398	repeats;CpG-deserts;inter	NA	NA	NA	NA	NA	NA	NA	NA	5	1	23	12
725	chr17:3984691:3984764	Chr.17	3907947	4129296	Somatic cell score QTL (20608)	Somatic cell score	20608	mastitis	221350	other	NC_037344.1:3984691:3984764	3984691	3984764	74	0.328341	0.0457241	0.00062976	0.00179398	repeats;CpG-deserts;inter	NA	NA	NA	NA	NA	NA	NA	NA	5	1	23	12
726	chr17:3984691:3984764	Chr.17	3907947	4129296	Somatic cell score QTL (20609)	Somatic cell score	20609	mastitis	221350	other	NC_037344.1:3984691:3984764	3984691	3984764	74	0.328341	0.0457241	0.00062976	0.00179398	repeats;CpG-deserts;inter	NA	NA	NA	NA	NA	NA	NA	NA	5	1	23	12
727	chr17:3984691:3984764	Chr.17	3907947	4129296	Somatic cell score QTL (20610)	Somatic cell score	20610	mastitis	221350	other	NC_037344.1:3984691:3984764	3984691	3984764	74	0.328341	0.0457241	0.00062976	0.00179398	repeats;CpG-deserts;inter	NA	NA	NA	NA	NA	NA	NA	NA	5	1	23	12
728	chr17:3984691:3984764	Chr.17	3907947	4129296	Somatic cell score QTL (20611)	Somatic cell score	20611	mastitis	221350	other	NC_037344.1:3984691:3984764	3984691	3984764	74	0.328341	0.0457241	0.00062976	0.00179398	repeats;CpG-deserts;inter	NA	NA	NA	NA	NA	NA	NA	NA	5	1	23	12
729	chr17:3984691:3984764	Chr.17	3907947	4129296	Somatic cell score QTL (20612)	Somatic cell score	20612	mastitis	221350	other	NC_037344.1:3984691:3984764	3984691	3984764	74	0.328341	0.0457241	0.00062976	0.00179398	repeats;CpG-deserts;inter	NA	NA	NA	NA	NA	NA	NA	NA	5	1	23	12
730	chr17:3984691:3984764	Chr.17	3907947	4129296	Somatic cell score QTL (20613)	Somatic cell score	20613	mastitis	221350	other	NC_037344.1:3984691:3984764	3984691	3984764	74	0.328341	0.0457241	0.00062976	0.00179398	repeats;CpG-deserts;inter	NA	NA	NA	NA	NA	NA	NA	NA	5	1	23	12
731	chr17:3984691:3984764	Chr.17	3907947	4129296	Somatic cell score QTL (20614)	Somatic cell score	20614	mastitis	221350	other	NC_037344.1:3984691:3984764	3984691	3984764	74	0.328341	0.0457241	0.00062976	0.00179398	repeats;CpG-deserts;inter	NA	NA	NA	NA	NA	NA	NA	NA	5	1	23	12
732	chr17:3984691:3984764	Chr.17	3907947	4129296	Somatic cell score QTL (20615)	Somatic cell score	20615	mastitis	221350	other	NC_037344.1:3984691:3984764	3984691	3984764	74	0.328341	0.0457241	0.00062976	0.00179398	repeats;CpG-deserts;inter	NA	NA	NA	NA	NA	NA	NA	NA	5	1	23	12
733	chr17:3984717:3984831	Chr.17	3907947	4129296	Somatic cell score QTL (20604)	Somatic cell score	20604	mastitis	221350	other	NC_037344.1:3984717:3984831	3984717	3984831	115	0.389765	0.0735499	0.00117669	0.00200617	repeats;CpG-deserts;inter	NA	NA	NA	NA	NA	NA	NA	NA	4	1	23	12
734	chr17:3984717:3984831	Chr.17	3907947	4129296	Somatic cell score QTL (20605)	Somatic cell score	20605	mastitis	221350	other	NC_037344.1:3984717:3984831	3984717	3984831	115	0.389765	0.0735499	0.00117669	0.00200617	repeats;CpG-deserts;inter	NA	NA	NA	NA	NA	NA	NA	NA	4	1	23	12
735	chr17:3984717:3984831	Chr.17	3907947	4129296	Somatic cell score QTL (20606)	Somatic cell score	20606	mastitis	221350	other	NC_037344.1:3984717:3984831	3984717	3984831	115	0.389765	0.0735499	0.00117669	0.00200617	repeats;CpG-deserts;inter	NA	NA	NA	NA	NA	NA	NA	NA	4	1	23	12
736	chr17:3984717:3984831	Chr.17	3907947	4129296	Somatic cell score QTL (20607)	Somatic cell score	20607	mastitis	221350	other	NC_037344.1:3984717:3984831	3984717	3984831	115	0.389765	0.0735499	0.00117669	0.00200617	repeats;CpG-deserts;inter	NA	NA	NA	NA	NA	NA	NA	NA	4	1	23	12
737	chr17:3984717:3984831	Chr.17	3907947	4129296	Somatic cell score QTL (20608)	Somatic cell score	20608	mastitis	221350	other	NC_037344.1:3984717:3984831	3984717	3984831	115	0.389765	0.0735499	0.00117669	0.00200617	repeats;CpG-deserts;inter	NA	NA	NA	NA	NA	NA	NA	NA	4	1	23	12
738	chr17:3984717:3984831	Chr.17	3907947	4129296	Somatic cell score QTL (20609)	Somatic cell score	20609	mastitis	221350	other	NC_037344.1:3984717:3984831	3984717	3984831	115	0.389765	0.0735499	0.00117669	0.00200617	repeats;CpG-deserts;inter	NA	NA	NA	NA	NA	NA	NA	NA	4	1	23	12
739	chr17:3984717:3984831	Chr.17	3907947	4129296	Somatic cell score QTL (20610)	Somatic cell score	20610	mastitis	221350	other	NC_037344.1:3984717:3984831	3984717	3984831	115	0.389765	0.0735499	0.00117669	0.00200617	repeats;CpG-deserts;inter	NA	NA	NA	NA	NA	NA	NA	NA	4	1	23	12
740	chr17:3984717:3984831	Chr.17	3907947	4129296	Somatic cell score QTL (20611)	Somatic cell score	20611	mastitis	221350	other	NC_037344.1:3984717:3984831	3984717	3984831	115	0.389765	0.0735499	0.00117669	0.00200617	repeats;CpG-deserts;inter	NA	NA	NA	NA	NA	NA	NA	NA	4	1	23	12
741	chr17:3984717:3984831	Chr.17	3907947	4129296	Somatic cell score QTL (20612)	Somatic cell score	20612	mastitis	221350	other	NC_037344.1:3984717:3984831	3984717	3984831	115	0.389765	0.0735499	0.00117669	0.00200617	repeats;CpG-deserts;inter	NA	NA	NA	NA	NA	NA	NA	NA	4	1	23	12
742	chr17:3984717:3984831	Chr.17	3907947	4129296	Somatic cell score QTL (20613)	Somatic cell score	20613	mastitis	221350	other	NC_037344.1:3984717:3984831	3984717	3984831	115	0.389765	0.0735499	0.00117669	0.00200617	repeats;CpG-deserts;inter	NA	NA	NA	NA	NA	NA	NA	NA	4	1	23	12
743	chr17:3984717:3984831	Chr.17	3907947	4129296	Somatic cell score QTL (20614)	Somatic cell score	20614	mastitis	221350	other	NC_037344.1:3984717:3984831	3984717	3984831	115	0.389765	0.0735499	0.00117669	0.00200617	repeats;CpG-deserts;inter	NA	NA	NA	NA	NA	NA	NA	NA	4	1	23	12
744	chr17:3984717:3984831	Chr.17	3907947	4129296	Somatic cell score QTL (20615)	Somatic cell score	20615	mastitis	221350	other	NC_037344.1:3984717:3984831	3984717	3984831	115	0.389765	0.0735499	0.00117669	0.00200617	repeats;CpG-deserts;inter	NA	NA	NA	NA	NA	NA	NA	NA	4	1	23	12
745	chr17:3987185:3987239	Chr.17	3907947	4129296	Somatic cell score QTL (20604)	Somatic cell score	20604	mastitis	221350	other	NC_037344.1:3987185:3987239	3987185	3987239	55	0.33172	0.0460056	0.000803264	0.00220091	CpG-deserts;inter	NA	NA	NA	NA	NA	NA	NA	NA	8	1	23	12
746	chr17:3987185:3987239	Chr.17	3907947	4129296	Somatic cell score QTL (20605)	Somatic cell score	20605	mastitis	221350	other	NC_037344.1:3987185:3987239	3987185	3987239	55	0.33172	0.0460056	0.000803264	0.00220091	CpG-deserts;inter	NA	NA	NA	NA	NA	NA	NA	NA	8	1	23	12
747	chr17:3987185:3987239	Chr.17	3907947	4129296	Somatic cell score QTL (20606)	Somatic cell score	20606	mastitis	221350	other	NC_037344.1:3987185:3987239	3987185	3987239	55	0.33172	0.0460056	0.000803264	0.00220091	CpG-deserts;inter	NA	NA	NA	NA	NA	NA	NA	NA	8	1	23	12
748	chr17:3987185:3987239	Chr.17	3907947	4129296	Somatic cell score QTL (20607)	Somatic cell score	20607	mastitis	221350	other	NC_037344.1:3987185:3987239	3987185	3987239	55	0.33172	0.0460056	0.000803264	0.00220091	CpG-deserts;inter	NA	NA	NA	NA	NA	NA	NA	NA	8	1	23	12
749	chr17:3987185:3987239	Chr.17	3907947	4129296	Somatic cell score QTL (20608)	Somatic cell score	20608	mastitis	221350	other	NC_037344.1:3987185:3987239	3987185	3987239	55	0.33172	0.0460056	0.000803264	0.00220091	CpG-deserts;inter	NA	NA	NA	NA	NA	NA	NA	NA	8	1	23	12
750	chr17:3987185:3987239	Chr.17	3907947	4129296	Somatic cell score QTL (20609)	Somatic cell score	20609	mastitis	221350	other	NC_037344.1:3987185:3987239	3987185	3987239	55	0.33172	0.0460056	0.000803264	0.00220091	CpG-deserts;inter	NA	NA	NA	NA	NA	NA	NA	NA	8	1	23	12
751	chr17:3987185:3987239	Chr.17	3907947	4129296	Somatic cell score QTL (20610)	Somatic cell score	20610	mastitis	221350	other	NC_037344.1:3987185:3987239	3987185	3987239	55	0.33172	0.0460056	0.000803264	0.00220091	CpG-deserts;inter	NA	NA	NA	NA	NA	NA	NA	NA	8	1	23	12
752	chr17:3987185:3987239	Chr.17	3907947	4129296	Somatic cell score QTL (20611)	Somatic cell score	20611	mastitis	221350	other	NC_037344.1:3987185:3987239	3987185	3987239	55	0.33172	0.0460056	0.000803264	0.00220091	CpG-deserts;inter	NA	NA	NA	NA	NA	NA	NA	NA	8	1	23	12
753	chr17:3987185:3987239	Chr.17	3907947	4129296	Somatic cell score QTL (20612)	Somatic cell score	20612	mastitis	221350	other	NC_037344.1:3987185:3987239	3987185	3987239	55	0.33172	0.0460056	0.000803264	0.00220091	CpG-deserts;inter	NA	NA	NA	NA	NA	NA	NA	NA	8	1	23	12
754	chr17:3987185:3987239	Chr.17	3907947	4129296	Somatic cell score QTL (20613)	Somatic cell score	20613	mastitis	221350	other	NC_037344.1:3987185:3987239	3987185	3987239	55	0.33172	0.0460056	0.000803264	0.00220091	CpG-deserts;inter	NA	NA	NA	NA	NA	NA	NA	NA	8	1	23	12
755	chr17:3987185:3987239	Chr.17	3907947	4129296	Somatic cell score QTL (20614)	Somatic cell score	20614	mastitis	221350	other	NC_037344.1:3987185:3987239	3987185	3987239	55	0.33172	0.0460056	0.000803264	0.00220091	CpG-deserts;inter	NA	NA	NA	NA	NA	NA	NA	NA	8	1	23	12
756	chr17:3987185:3987239	Chr.17	3907947	4129296	Somatic cell score QTL (20615)	Somatic cell score	20615	mastitis	221350	other	NC_037344.1:3987185:3987239	3987185	3987239	55	0.33172	0.0460056	0.000803264	0.00220091	CpG-deserts;inter	NA	NA	NA	NA	NA	NA	NA	NA	8	1	23	12
757	chr17:3987358:3987388	Chr.17	3907947	4129296	Somatic cell score QTL (20604)	Somatic cell score	20604	mastitis	221350	other	NC_037344.1:3987358:3987388	3987358	3987388	31	0.498056	0.102916	0.000630261	0.00137949	CpG-deserts;inter	NA	NA	NA	NA	NA	NA	NA	NA	5	1	23	12
758	chr17:3987358:3987388	Chr.17	3907947	4129296	Somatic cell score QTL (20605)	Somatic cell score	20605	mastitis	221350	other	NC_037344.1:3987358:3987388	3987358	3987388	31	0.498056	0.102916	0.000630261	0.00137949	CpG-deserts;inter	NA	NA	NA	NA	NA	NA	NA	NA	5	1	23	12
759	chr17:3987358:3987388	Chr.17	3907947	4129296	Somatic cell score QTL (20606)	Somatic cell score	20606	mastitis	221350	other	NC_037344.1:3987358:3987388	3987358	3987388	31	0.498056	0.102916	0.000630261	0.00137949	CpG-deserts;inter	NA	NA	NA	NA	NA	NA	NA	NA	5	1	23	12
760	chr17:3987358:3987388	Chr.17	3907947	4129296	Somatic cell score QTL (20607)	Somatic cell score	20607	mastitis	221350	other	NC_037344.1:3987358:3987388	3987358	3987388	31	0.498056	0.102916	0.000630261	0.00137949	CpG-deserts;inter	NA	NA	NA	NA	NA	NA	NA	NA	5	1	23	12
761	chr17:3987358:3987388	Chr.17	3907947	4129296	Somatic cell score QTL (20608)	Somatic cell score	20608	mastitis	221350	other	NC_037344.1:3987358:3987388	3987358	3987388	31	0.498056	0.102916	0.000630261	0.00137949	CpG-deserts;inter	NA	NA	NA	NA	NA	NA	NA	NA	5	1	23	12
762	chr17:3987358:3987388	Chr.17	3907947	4129296	Somatic cell score QTL (20609)	Somatic cell score	20609	mastitis	221350	other	NC_037344.1:3987358:3987388	3987358	3987388	31	0.498056	0.102916	0.000630261	0.00137949	CpG-deserts;inter	NA	NA	NA	NA	NA	NA	NA	NA	5	1	23	12
763	chr17:3987358:3987388	Chr.17	3907947	4129296	Somatic cell score QTL (20610)	Somatic cell score	20610	mastitis	221350	other	NC_037344.1:3987358:3987388	3987358	3987388	31	0.498056	0.102916	0.000630261	0.00137949	CpG-deserts;inter	NA	NA	NA	NA	NA	NA	NA	NA	5	1	23	12
764	chr17:3987358:3987388	Chr.17	3907947	4129296	Somatic cell score QTL (20611)	Somatic cell score	20611	mastitis	221350	other	NC_037344.1:3987358:3987388	3987358	3987388	31	0.498056	0.102916	0.000630261	0.00137949	CpG-deserts;inter	NA	NA	NA	NA	NA	NA	NA	NA	5	1	23	12
765	chr17:3987358:3987388	Chr.17	3907947	4129296	Somatic cell score QTL (20612)	Somatic cell score	20612	mastitis	221350	other	NC_037344.1:3987358:3987388	3987358	3987388	31	0.498056	0.102916	0.000630261	0.00137949	CpG-deserts;inter	NA	NA	NA	NA	NA	NA	NA	NA	5	1	23	12
766	chr17:3987358:3987388	Chr.17	3907947	4129296	Somatic cell score QTL (20613)	Somatic cell score	20613	mastitis	221350	other	NC_037344.1:3987358:3987388	3987358	3987388	31	0.498056	0.102916	0.000630261	0.00137949	CpG-deserts;inter	NA	NA	NA	NA	NA	NA	NA	NA	5	1	23	12
767	chr17:3987358:3987388	Chr.17	3907947	4129296	Somatic cell score QTL (20614)	Somatic cell score	20614	mastitis	221350	other	NC_037344.1:3987358:3987388	3987358	3987388	31	0.498056	0.102916	0.000630261	0.00137949	CpG-deserts;inter	NA	NA	NA	NA	NA	NA	NA	NA	5	1	23	12
768	chr17:3987358:3987388	Chr.17	3907947	4129296	Somatic cell score QTL (20615)	Somatic cell score	20615	mastitis	221350	other	NC_037344.1:3987358:3987388	3987358	3987388	31	0.498056	0.102916	0.000630261	0.00137949	CpG-deserts;inter	NA	NA	NA	NA	NA	NA	NA	NA	5	1	23	12
769	chr17:3987473:3987577	Chr.17	3907947	4129296	Somatic cell score QTL (20604)	Somatic cell score	20604	mastitis	221350	other	NC_037344.1:3987473:3987577	3987473	3987577	105	0.247699	0.0649142	0.0475887	0.0402666	repeats;CpG-deserts;inter	NA	NA	NA	NA	NA	NA	NA	NA	11	1	23	12
770	chr17:3987473:3987577	Chr.17	3907947	4129296	Somatic cell score QTL (20605)	Somatic cell score	20605	mastitis	221350	other	NC_037344.1:3987473:3987577	3987473	3987577	105	0.247699	0.0649142	0.0475887	0.0402666	repeats;CpG-deserts;inter	NA	NA	NA	NA	NA	NA	NA	NA	11	1	23	12
771	chr17:3987473:3987577	Chr.17	3907947	4129296	Somatic cell score QTL (20606)	Somatic cell score	20606	mastitis	221350	other	NC_037344.1:3987473:3987577	3987473	3987577	105	0.247699	0.0649142	0.0475887	0.0402666	repeats;CpG-deserts;inter	NA	NA	NA	NA	NA	NA	NA	NA	11	1	23	12
772	chr17:3987473:3987577	Chr.17	3907947	4129296	Somatic cell score QTL (20607)	Somatic cell score	20607	mastitis	221350	other	NC_037344.1:3987473:3987577	3987473	3987577	105	0.247699	0.0649142	0.0475887	0.0402666	repeats;CpG-deserts;inter	NA	NA	NA	NA	NA	NA	NA	NA	11	1	23	12
773	chr17:3987473:3987577	Chr.17	3907947	4129296	Somatic cell score QTL (20608)	Somatic cell score	20608	mastitis	221350	other	NC_037344.1:3987473:3987577	3987473	3987577	105	0.247699	0.0649142	0.0475887	0.0402666	repeats;CpG-deserts;inter	NA	NA	NA	NA	NA	NA	NA	NA	11	1	23	12
774	chr17:3987473:3987577	Chr.17	3907947	4129296	Somatic cell score QTL (20609)	Somatic cell score	20609	mastitis	221350	other	NC_037344.1:3987473:3987577	3987473	3987577	105	0.247699	0.0649142	0.0475887	0.0402666	repeats;CpG-deserts;inter	NA	NA	NA	NA	NA	NA	NA	NA	11	1	23	12
775	chr17:3987473:3987577	Chr.17	3907947	4129296	Somatic cell score QTL (20610)	Somatic cell score	20610	mastitis	221350	other	NC_037344.1:3987473:3987577	3987473	3987577	105	0.247699	0.0649142	0.0475887	0.0402666	repeats;CpG-deserts;inter	NA	NA	NA	NA	NA	NA	NA	NA	11	1	23	12
776	chr17:3987473:3987577	Chr.17	3907947	4129296	Somatic cell score QTL (20611)	Somatic cell score	20611	mastitis	221350	other	NC_037344.1:3987473:3987577	3987473	3987577	105	0.247699	0.0649142	0.0475887	0.0402666	repeats;CpG-deserts;inter	NA	NA	NA	NA	NA	NA	NA	NA	11	1	23	12
777	chr17:3987473:3987577	Chr.17	3907947	4129296	Somatic cell score QTL (20612)	Somatic cell score	20612	mastitis	221350	other	NC_037344.1:3987473:3987577	3987473	3987577	105	0.247699	0.0649142	0.0475887	0.0402666	repeats;CpG-deserts;inter	NA	NA	NA	NA	NA	NA	NA	NA	11	1	23	12
778	chr17:3987473:3987577	Chr.17	3907947	4129296	Somatic cell score QTL (20613)	Somatic cell score	20613	mastitis	221350	other	NC_037344.1:3987473:3987577	3987473	3987577	105	0.247699	0.0649142	0.0475887	0.0402666	repeats;CpG-deserts;inter	NA	NA	NA	NA	NA	NA	NA	NA	11	1	23	12
779	chr17:3987473:3987577	Chr.17	3907947	4129296	Somatic cell score QTL (20614)	Somatic cell score	20614	mastitis	221350	other	NC_037344.1:3987473:3987577	3987473	3987577	105	0.247699	0.0649142	0.0475887	0.0402666	repeats;CpG-deserts;inter	NA	NA	NA	NA	NA	NA	NA	NA	11	1	23	12
780	chr17:3987473:3987577	Chr.17	3907947	4129296	Somatic cell score QTL (20615)	Somatic cell score	20615	mastitis	221350	other	NC_037344.1:3987473:3987577	3987473	3987577	105	0.247699	0.0649142	0.0475887	0.0402666	repeats;CpG-deserts;inter	NA	NA	NA	NA	NA	NA	NA	NA	11	1	23	12
781	chr17:3987530:3987577	Chr.17	3907947	4129296	Somatic cell score QTL (20604)	Somatic cell score	20604	mastitis	221350	other	NC_037344.1:3987530:3987577	3987530	3987577	48	0.290894	0.0400062	0.000873286	0.00254689	CpG-deserts;inter	NA	NA	NA	NA	NA	NA	NA	NA	8	1	23	12
782	chr17:3987530:3987577	Chr.17	3907947	4129296	Somatic cell score QTL (20605)	Somatic cell score	20605	mastitis	221350	other	NC_037344.1:3987530:3987577	3987530	3987577	48	0.290894	0.0400062	0.000873286	0.00254689	CpG-deserts;inter	NA	NA	NA	NA	NA	NA	NA	NA	8	1	23	12
783	chr17:3987530:3987577	Chr.17	3907947	4129296	Somatic cell score QTL (20606)	Somatic cell score	20606	mastitis	221350	other	NC_037344.1:3987530:3987577	3987530	3987577	48	0.290894	0.0400062	0.000873286	0.00254689	CpG-deserts;inter	NA	NA	NA	NA	NA	NA	NA	NA	8	1	23	12
784	chr17:3987530:3987577	Chr.17	3907947	4129296	Somatic cell score QTL (20607)	Somatic cell score	20607	mastitis	221350	other	NC_037344.1:3987530:3987577	3987530	3987577	48	0.290894	0.0400062	0.000873286	0.00254689	CpG-deserts;inter	NA	NA	NA	NA	NA	NA	NA	NA	8	1	23	12
785	chr17:3987530:3987577	Chr.17	3907947	4129296	Somatic cell score QTL (20608)	Somatic cell score	20608	mastitis	221350	other	NC_037344.1:3987530:3987577	3987530	3987577	48	0.290894	0.0400062	0.000873286	0.00254689	CpG-deserts;inter	NA	NA	NA	NA	NA	NA	NA	NA	8	1	23	12
786	chr17:3987530:3987577	Chr.17	3907947	4129296	Somatic cell score QTL (20609)	Somatic cell score	20609	mastitis	221350	other	NC_037344.1:3987530:3987577	3987530	3987577	48	0.290894	0.0400062	0.000873286	0.00254689	CpG-deserts;inter	NA	NA	NA	NA	NA	NA	NA	NA	8	1	23	12
787	chr17:3987530:3987577	Chr.17	3907947	4129296	Somatic cell score QTL (20610)	Somatic cell score	20610	mastitis	221350	other	NC_037344.1:3987530:3987577	3987530	3987577	48	0.290894	0.0400062	0.000873286	0.00254689	CpG-deserts;inter	NA	NA	NA	NA	NA	NA	NA	NA	8	1	23	12
788	chr17:3987530:3987577	Chr.17	3907947	4129296	Somatic cell score QTL (20611)	Somatic cell score	20611	mastitis	221350	other	NC_037344.1:3987530:3987577	3987530	3987577	48	0.290894	0.0400062	0.000873286	0.00254689	CpG-deserts;inter	NA	NA	NA	NA	NA	NA	NA	NA	8	1	23	12
789	chr17:3987530:3987577	Chr.17	3907947	4129296	Somatic cell score QTL (20612)	Somatic cell score	20612	mastitis	221350	other	NC_037344.1:3987530:3987577	3987530	3987577	48	0.290894	0.0400062	0.000873286	0.00254689	CpG-deserts;inter	NA	NA	NA	NA	NA	NA	NA	NA	8	1	23	12
790	chr17:3987530:3987577	Chr.17	3907947	4129296	Somatic cell score QTL (20613)	Somatic cell score	20613	mastitis	221350	other	NC_037344.1:3987530:3987577	3987530	3987577	48	0.290894	0.0400062	0.000873286	0.00254689	CpG-deserts;inter	NA	NA	NA	NA	NA	NA	NA	NA	8	1	23	12
791	chr17:3987530:3987577	Chr.17	3907947	4129296	Somatic cell score QTL (20614)	Somatic cell score	20614	mastitis	221350	other	NC_037344.1:3987530:3987577	3987530	3987577	48	0.290894	0.0400062	0.000873286	0.00254689	CpG-deserts;inter	NA	NA	NA	NA	NA	NA	NA	NA	8	1	23	12
792	chr17:3987530:3987577	Chr.17	3907947	4129296	Somatic cell score QTL (20615)	Somatic cell score	20615	mastitis	221350	other	NC_037344.1:3987530:3987577	3987530	3987577	48	0.290894	0.0400062	0.000873286	0.00254689	CpG-deserts;inter	NA	NA	NA	NA	NA	NA	NA	NA	8	1	23	12
793	chr17:3987720:3987765	Chr.17	3907947	4129296	Somatic cell score QTL (20604)	Somatic cell score	20604	mastitis	221350	other	NC_037344.1:3987720:3987765	3987720	3987765	46	0.343439	0.0442688	0.000386179	0.00146288	CpG-deserts;inter	NA	NA	NA	NA	NA	NA	NA	NA	6	1	23	12
794	chr17:3987720:3987765	Chr.17	3907947	4129296	Somatic cell score QTL (20605)	Somatic cell score	20605	mastitis	221350	other	NC_037344.1:3987720:3987765	3987720	3987765	46	0.343439	0.0442688	0.000386179	0.00146288	CpG-deserts;inter	NA	NA	NA	NA	NA	NA	NA	NA	6	1	23	12
795	chr17:3987720:3987765	Chr.17	3907947	4129296	Somatic cell score QTL (20606)	Somatic cell score	20606	mastitis	221350	other	NC_037344.1:3987720:3987765	3987720	3987765	46	0.343439	0.0442688	0.000386179	0.00146288	CpG-deserts;inter	NA	NA	NA	NA	NA	NA	NA	NA	6	1	23	12
796	chr17:3987720:3987765	Chr.17	3907947	4129296	Somatic cell score QTL (20607)	Somatic cell score	20607	mastitis	221350	other	NC_037344.1:3987720:3987765	3987720	3987765	46	0.343439	0.0442688	0.000386179	0.00146288	CpG-deserts;inter	NA	NA	NA	NA	NA	NA	NA	NA	6	1	23	12
797	chr17:3987720:3987765	Chr.17	3907947	4129296	Somatic cell score QTL (20608)	Somatic cell score	20608	mastitis	221350	other	NC_037344.1:3987720:3987765	3987720	3987765	46	0.343439	0.0442688	0.000386179	0.00146288	CpG-deserts;inter	NA	NA	NA	NA	NA	NA	NA	NA	6	1	23	12
798	chr17:3987720:3987765	Chr.17	3907947	4129296	Somatic cell score QTL (20609)	Somatic cell score	20609	mastitis	221350	other	NC_037344.1:3987720:3987765	3987720	3987765	46	0.343439	0.0442688	0.000386179	0.00146288	CpG-deserts;inter	NA	NA	NA	NA	NA	NA	NA	NA	6	1	23	12
799	chr17:3987720:3987765	Chr.17	3907947	4129296	Somatic cell score QTL (20610)	Somatic cell score	20610	mastitis	221350	other	NC_037344.1:3987720:3987765	3987720	3987765	46	0.343439	0.0442688	0.000386179	0.00146288	CpG-deserts;inter	NA	NA	NA	NA	NA	NA	NA	NA	6	1	23	12
800	chr17:3987720:3987765	Chr.17	3907947	4129296	Somatic cell score QTL (20611)	Somatic cell score	20611	mastitis	221350	other	NC_037344.1:3987720:3987765	3987720	3987765	46	0.343439	0.0442688	0.000386179	0.00146288	CpG-deserts;inter	NA	NA	NA	NA	NA	NA	NA	NA	6	1	23	12
801	chr17:3987720:3987765	Chr.17	3907947	4129296	Somatic cell score QTL (20612)	Somatic cell score	20612	mastitis	221350	other	NC_037344.1:3987720:3987765	3987720	3987765	46	0.343439	0.0442688	0.000386179	0.00146288	CpG-deserts;inter	NA	NA	NA	NA	NA	NA	NA	NA	6	1	23	12
802	chr17:3987720:3987765	Chr.17	3907947	4129296	Somatic cell score QTL (20613)	Somatic cell score	20613	mastitis	221350	other	NC_037344.1:3987720:3987765	3987720	3987765	46	0.343439	0.0442688	0.000386179	0.00146288	CpG-deserts;inter	NA	NA	NA	NA	NA	NA	NA	NA	6	1	23	12
803	chr17:3987720:3987765	Chr.17	3907947	4129296	Somatic cell score QTL (20614)	Somatic cell score	20614	mastitis	221350	other	NC_037344.1:3987720:3987765	3987720	3987765	46	0.343439	0.0442688	0.000386179	0.00146288	CpG-deserts;inter	NA	NA	NA	NA	NA	NA	NA	NA	6	1	23	12
804	chr17:3987720:3987765	Chr.17	3907947	4129296	Somatic cell score QTL (20615)	Somatic cell score	20615	mastitis	221350	other	NC_037344.1:3987720:3987765	3987720	3987765	46	0.343439	0.0442688	0.000386179	0.00146288	CpG-deserts;inter	NA	NA	NA	NA	NA	NA	NA	NA	6	1	23	12
805	chr17:3988138:3988158	Chr.17	3907947	4129296	Somatic cell score QTL (20604)	Somatic cell score	20604	mastitis	221350	other	NC_037344.1:3988138:3988158	3988138	3988158	21	-0.430769	0.0715659	0.000465153	0.00129128	repeats;CpG-deserts;inter	NA	NA	NA	NA	NA	NA	NA	NA	3	1	23	12
806	chr17:3988138:3988158	Chr.17	3907947	4129296	Somatic cell score QTL (20605)	Somatic cell score	20605	mastitis	221350	other	NC_037344.1:3988138:3988158	3988138	3988158	21	-0.430769	0.0715659	0.000465153	0.00129128	repeats;CpG-deserts;inter	NA	NA	NA	NA	NA	NA	NA	NA	3	1	23	12
807	chr17:3988138:3988158	Chr.17	3907947	4129296	Somatic cell score QTL (20606)	Somatic cell score	20606	mastitis	221350	other	NC_037344.1:3988138:3988158	3988138	3988158	21	-0.430769	0.0715659	0.000465153	0.00129128	repeats;CpG-deserts;inter	NA	NA	NA	NA	NA	NA	NA	NA	3	1	23	12
808	chr17:3988138:3988158	Chr.17	3907947	4129296	Somatic cell score QTL (20607)	Somatic cell score	20607	mastitis	221350	other	NC_037344.1:3988138:3988158	3988138	3988158	21	-0.430769	0.0715659	0.000465153	0.00129128	repeats;CpG-deserts;inter	NA	NA	NA	NA	NA	NA	NA	NA	3	1	23	12
809	chr17:3988138:3988158	Chr.17	3907947	4129296	Somatic cell score QTL (20608)	Somatic cell score	20608	mastitis	221350	other	NC_037344.1:3988138:3988158	3988138	3988158	21	-0.430769	0.0715659	0.000465153	0.00129128	repeats;CpG-deserts;inter	NA	NA	NA	NA	NA	NA	NA	NA	3	1	23	12
810	chr17:3988138:3988158	Chr.17	3907947	4129296	Somatic cell score QTL (20609)	Somatic cell score	20609	mastitis	221350	other	NC_037344.1:3988138:3988158	3988138	3988158	21	-0.430769	0.0715659	0.000465153	0.00129128	repeats;CpG-deserts;inter	NA	NA	NA	NA	NA	NA	NA	NA	3	1	23	12
811	chr17:3988138:3988158	Chr.17	3907947	4129296	Somatic cell score QTL (20610)	Somatic cell score	20610	mastitis	221350	other	NC_037344.1:3988138:3988158	3988138	3988158	21	-0.430769	0.0715659	0.000465153	0.00129128	repeats;CpG-deserts;inter	NA	NA	NA	NA	NA	NA	NA	NA	3	1	23	12
812	chr17:3988138:3988158	Chr.17	3907947	4129296	Somatic cell score QTL (20611)	Somatic cell score	20611	mastitis	221350	other	NC_037344.1:3988138:3988158	3988138	3988158	21	-0.430769	0.0715659	0.000465153	0.00129128	repeats;CpG-deserts;inter	NA	NA	NA	NA	NA	NA	NA	NA	3	1	23	12
813	chr17:3988138:3988158	Chr.17	3907947	4129296	Somatic cell score QTL (20612)	Somatic cell score	20612	mastitis	221350	other	NC_037344.1:3988138:3988158	3988138	3988158	21	-0.430769	0.0715659	0.000465153	0.00129128	repeats;CpG-deserts;inter	NA	NA	NA	NA	NA	NA	NA	NA	3	1	23	12
814	chr17:3988138:3988158	Chr.17	3907947	4129296	Somatic cell score QTL (20613)	Somatic cell score	20613	mastitis	221350	other	NC_037344.1:3988138:3988158	3988138	3988158	21	-0.430769	0.0715659	0.000465153	0.00129128	repeats;CpG-deserts;inter	NA	NA	NA	NA	NA	NA	NA	NA	3	1	23	12
815	chr17:3988138:3988158	Chr.17	3907947	4129296	Somatic cell score QTL (20614)	Somatic cell score	20614	mastitis	221350	other	NC_037344.1:3988138:3988158	3988138	3988158	21	-0.430769	0.0715659	0.000465153	0.00129128	repeats;CpG-deserts;inter	NA	NA	NA	NA	NA	NA	NA	NA	3	1	23	12
816	chr17:3988138:3988158	Chr.17	3907947	4129296	Somatic cell score QTL (20615)	Somatic cell score	20615	mastitis	221350	other	NC_037344.1:3988138:3988158	3988138	3988158	21	-0.430769	0.0715659	0.000465153	0.00129128	repeats;CpG-deserts;inter	NA	NA	NA	NA	NA	NA	NA	NA	3	1	23	12
817	chr17:3988272:3988314	Chr.17	3907947	4129296	Somatic cell score QTL (20604)	Somatic cell score	20604	mastitis	221350	other	NC_037344.1:3988272:3988314	3988272	3988314	43	-0.352908	0.0482019	0.000577128	0.00176938	repeats;CpG-deserts;inter	NA	NA	NA	NA	NA	NA	NA	NA	12	1	23	12
818	chr17:3988272:3988314	Chr.17	3907947	4129296	Somatic cell score QTL (20605)	Somatic cell score	20605	mastitis	221350	other	NC_037344.1:3988272:3988314	3988272	3988314	43	-0.352908	0.0482019	0.000577128	0.00176938	repeats;CpG-deserts;inter	NA	NA	NA	NA	NA	NA	NA	NA	12	1	23	12
819	chr17:3988272:3988314	Chr.17	3907947	4129296	Somatic cell score QTL (20606)	Somatic cell score	20606	mastitis	221350	other	NC_037344.1:3988272:3988314	3988272	3988314	43	-0.352908	0.0482019	0.000577128	0.00176938	repeats;CpG-deserts;inter	NA	NA	NA	NA	NA	NA	NA	NA	12	1	23	12
820	chr17:3988272:3988314	Chr.17	3907947	4129296	Somatic cell score QTL (20607)	Somatic cell score	20607	mastitis	221350	other	NC_037344.1:3988272:3988314	3988272	3988314	43	-0.352908	0.0482019	0.000577128	0.00176938	repeats;CpG-deserts;inter	NA	NA	NA	NA	NA	NA	NA	NA	12	1	23	12
821	chr17:3988272:3988314	Chr.17	3907947	4129296	Somatic cell score QTL (20608)	Somatic cell score	20608	mastitis	221350	other	NC_037344.1:3988272:3988314	3988272	3988314	43	-0.352908	0.0482019	0.000577128	0.00176938	repeats;CpG-deserts;inter	NA	NA	NA	NA	NA	NA	NA	NA	12	1	23	12
822	chr17:3988272:3988314	Chr.17	3907947	4129296	Somatic cell score QTL (20609)	Somatic cell score	20609	mastitis	221350	other	NC_037344.1:3988272:3988314	3988272	3988314	43	-0.352908	0.0482019	0.000577128	0.00176938	repeats;CpG-deserts;inter	NA	NA	NA	NA	NA	NA	NA	NA	12	1	23	12
823	chr17:3988272:3988314	Chr.17	3907947	4129296	Somatic cell score QTL (20610)	Somatic cell score	20610	mastitis	221350	other	NC_037344.1:3988272:3988314	3988272	3988314	43	-0.352908	0.0482019	0.000577128	0.00176938	repeats;CpG-deserts;inter	NA	NA	NA	NA	NA	NA	NA	NA	12	1	23	12
824	chr17:3988272:3988314	Chr.17	3907947	4129296	Somatic cell score QTL (20611)	Somatic cell score	20611	mastitis	221350	other	NC_037344.1:3988272:3988314	3988272	3988314	43	-0.352908	0.0482019	0.000577128	0.00176938	repeats;CpG-deserts;inter	NA	NA	NA	NA	NA	NA	NA	NA	12	1	23	12
825	chr17:3988272:3988314	Chr.17	3907947	4129296	Somatic cell score QTL (20612)	Somatic cell score	20612	mastitis	221350	other	NC_037344.1:3988272:3988314	3988272	3988314	43	-0.352908	0.0482019	0.000577128	0.00176938	repeats;CpG-deserts;inter	NA	NA	NA	NA	NA	NA	NA	NA	12	1	23	12
826	chr17:3988272:3988314	Chr.17	3907947	4129296	Somatic cell score QTL (20613)	Somatic cell score	20613	mastitis	221350	other	NC_037344.1:3988272:3988314	3988272	3988314	43	-0.352908	0.0482019	0.000577128	0.00176938	repeats;CpG-deserts;inter	NA	NA	NA	NA	NA	NA	NA	NA	12	1	23	12
827	chr17:3988272:3988314	Chr.17	3907947	4129296	Somatic cell score QTL (20614)	Somatic cell score	20614	mastitis	221350	other	NC_037344.1:3988272:3988314	3988272	3988314	43	-0.352908	0.0482019	0.000577128	0.00176938	repeats;CpG-deserts;inter	NA	NA	NA	NA	NA	NA	NA	NA	12	1	23	12
828	chr17:3988272:3988314	Chr.17	3907947	4129296	Somatic cell score QTL (20615)	Somatic cell score	20615	mastitis	221350	other	NC_037344.1:3988272:3988314	3988272	3988314	43	-0.352908	0.0482019	0.000577128	0.00176938	repeats;CpG-deserts;inter	NA	NA	NA	NA	NA	NA	NA	NA	12	1	23	12
829	chr17:3989505:3989560	Chr.17	3907947	4129296	Somatic cell score QTL (20604)	Somatic cell score	20604	mastitis	221350	other	NC_037344.1:3989505:3989560	3989505	3989560	56	-0.481831	0.0815834	0.000207379	0.000835022	CpG-deserts;inter	NA	NA	NA	NA	NA	NA	NA	NA	5	0	23	12
830	chr17:3989505:3989560	Chr.17	3907947	4129296	Somatic cell score QTL (20605)	Somatic cell score	20605	mastitis	221350	other	NC_037344.1:3989505:3989560	3989505	3989560	56	-0.481831	0.0815834	0.000207379	0.000835022	CpG-deserts;inter	NA	NA	NA	NA	NA	NA	NA	NA	5	0	23	12
831	chr17:3989505:3989560	Chr.17	3907947	4129296	Somatic cell score QTL (20606)	Somatic cell score	20606	mastitis	221350	other	NC_037344.1:3989505:3989560	3989505	3989560	56	-0.481831	0.0815834	0.000207379	0.000835022	CpG-deserts;inter	NA	NA	NA	NA	NA	NA	NA	NA	5	0	23	12
832	chr17:3989505:3989560	Chr.17	3907947	4129296	Somatic cell score QTL (20607)	Somatic cell score	20607	mastitis	221350	other	NC_037344.1:3989505:3989560	3989505	3989560	56	-0.481831	0.0815834	0.000207379	0.000835022	CpG-deserts;inter	NA	NA	NA	NA	NA	NA	NA	NA	5	0	23	12
833	chr17:3989505:3989560	Chr.17	3907947	4129296	Somatic cell score QTL (20608)	Somatic cell score	20608	mastitis	221350	other	NC_037344.1:3989505:3989560	3989505	3989560	56	-0.481831	0.0815834	0.000207379	0.000835022	CpG-deserts;inter	NA	NA	NA	NA	NA	NA	NA	NA	5	0	23	12
834	chr17:3989505:3989560	Chr.17	3907947	4129296	Somatic cell score QTL (20609)	Somatic cell score	20609	mastitis	221350	other	NC_037344.1:3989505:3989560	3989505	3989560	56	-0.481831	0.0815834	0.000207379	0.000835022	CpG-deserts;inter	NA	NA	NA	NA	NA	NA	NA	NA	5	0	23	12
835	chr17:3989505:3989560	Chr.17	3907947	4129296	Somatic cell score QTL (20610)	Somatic cell score	20610	mastitis	221350	other	NC_037344.1:3989505:3989560	3989505	3989560	56	-0.481831	0.0815834	0.000207379	0.000835022	CpG-deserts;inter	NA	NA	NA	NA	NA	NA	NA	NA	5	0	23	12
836	chr17:3989505:3989560	Chr.17	3907947	4129296	Somatic cell score QTL (20611)	Somatic cell score	20611	mastitis	221350	other	NC_037344.1:3989505:3989560	3989505	3989560	56	-0.481831	0.0815834	0.000207379	0.000835022	CpG-deserts;inter	NA	NA	NA	NA	NA	NA	NA	NA	5	0	23	12
837	chr17:3989505:3989560	Chr.17	3907947	4129296	Somatic cell score QTL (20612)	Somatic cell score	20612	mastitis	221350	other	NC_037344.1:3989505:3989560	3989505	3989560	56	-0.481831	0.0815834	0.000207379	0.000835022	CpG-deserts;inter	NA	NA	NA	NA	NA	NA	NA	NA	5	0	23	12
838	chr17:3989505:3989560	Chr.17	3907947	4129296	Somatic cell score QTL (20613)	Somatic cell score	20613	mastitis	221350	other	NC_037344.1:3989505:3989560	3989505	3989560	56	-0.481831	0.0815834	0.000207379	0.000835022	CpG-deserts;inter	NA	NA	NA	NA	NA	NA	NA	NA	5	0	23	12
839	chr17:3989505:3989560	Chr.17	3907947	4129296	Somatic cell score QTL (20614)	Somatic cell score	20614	mastitis	221350	other	NC_037344.1:3989505:3989560	3989505	3989560	56	-0.481831	0.0815834	0.000207379	0.000835022	CpG-deserts;inter	NA	NA	NA	NA	NA	NA	NA	NA	5	0	23	12
840	chr17:3989505:3989560	Chr.17	3907947	4129296	Somatic cell score QTL (20615)	Somatic cell score	20615	mastitis	221350	other	NC_037344.1:3989505:3989560	3989505	3989560	56	-0.481831	0.0815834	0.000207379	0.000835022	CpG-deserts;inter	NA	NA	NA	NA	NA	NA	NA	NA	5	0	23	12
841	chr17:3996964:3997020	Chr.17	3907947	4129296	Somatic cell score QTL (20604)	Somatic cell score	20604	mastitis	221350	other	NC_037344.1:3996964:3997020	3996964	3997020	57	0.285824	0.0461963	0.00729277	0.00944708	transcripts;exons;introns;CpG-shelves;genes	NA	TMEM131L	NA	NA	NA	NA	NA	NA	3	0	21	12
842	chr17:3996964:3997020	Chr.17	3907947	4129296	Somatic cell score QTL (20605)	Somatic cell score	20605	mastitis	221350	other	NC_037344.1:3996964:3997020	3996964	3997020	57	0.285824	0.0461963	0.00729277	0.00944708	transcripts;exons;introns;CpG-shelves;genes	NA	TMEM131L	NA	NA	NA	NA	NA	NA	3	0	21	12
843	chr17:3996964:3997020	Chr.17	3907947	4129296	Somatic cell score QTL (20606)	Somatic cell score	20606	mastitis	221350	other	NC_037344.1:3996964:3997020	3996964	3997020	57	0.285824	0.0461963	0.00729277	0.00944708	transcripts;exons;introns;CpG-shelves;genes	NA	TMEM131L	NA	NA	NA	NA	NA	NA	3	0	21	12
844	chr17:3996964:3997020	Chr.17	3907947	4129296	Somatic cell score QTL (20607)	Somatic cell score	20607	mastitis	221350	other	NC_037344.1:3996964:3997020	3996964	3997020	57	0.285824	0.0461963	0.00729277	0.00944708	transcripts;exons;introns;CpG-shelves;genes	NA	TMEM131L	NA	NA	NA	NA	NA	NA	3	0	21	12
845	chr17:3996964:3997020	Chr.17	3907947	4129296	Somatic cell score QTL (20608)	Somatic cell score	20608	mastitis	221350	other	NC_037344.1:3996964:3997020	3996964	3997020	57	0.285824	0.0461963	0.00729277	0.00944708	transcripts;exons;introns;CpG-shelves;genes	NA	TMEM131L	NA	NA	NA	NA	NA	NA	3	0	21	12
846	chr17:3996964:3997020	Chr.17	3907947	4129296	Somatic cell score QTL (20609)	Somatic cell score	20609	mastitis	221350	other	NC_037344.1:3996964:3997020	3996964	3997020	57	0.285824	0.0461963	0.00729277	0.00944708	transcripts;exons;introns;CpG-shelves;genes	NA	TMEM131L	NA	NA	NA	NA	NA	NA	3	0	21	12
847	chr17:3996964:3997020	Chr.17	3907947	4129296	Somatic cell score QTL (20610)	Somatic cell score	20610	mastitis	221350	other	NC_037344.1:3996964:3997020	3996964	3997020	57	0.285824	0.0461963	0.00729277	0.00944708	transcripts;exons;introns;CpG-shelves;genes	NA	TMEM131L	NA	NA	NA	NA	NA	NA	3	0	21	12
848	chr17:3996964:3997020	Chr.17	3907947	4129296	Somatic cell score QTL (20611)	Somatic cell score	20611	mastitis	221350	other	NC_037344.1:3996964:3997020	3996964	3997020	57	0.285824	0.0461963	0.00729277	0.00944708	transcripts;exons;introns;CpG-shelves;genes	NA	TMEM131L	NA	NA	NA	NA	NA	NA	3	0	21	12
849	chr17:3996964:3997020	Chr.17	3907947	4129296	Somatic cell score QTL (20612)	Somatic cell score	20612	mastitis	221350	other	NC_037344.1:3996964:3997020	3996964	3997020	57	0.285824	0.0461963	0.00729277	0.00944708	transcripts;exons;introns;CpG-shelves;genes	NA	TMEM131L	NA	NA	NA	NA	NA	NA	3	0	21	12
850	chr17:3996964:3997020	Chr.17	3907947	4129296	Somatic cell score QTL (20613)	Somatic cell score	20613	mastitis	221350	other	NC_037344.1:3996964:3997020	3996964	3997020	57	0.285824	0.0461963	0.00729277	0.00944708	transcripts;exons;introns;CpG-shelves;genes	NA	TMEM131L	NA	NA	NA	NA	NA	NA	3	0	21	12
851	chr17:3996964:3997020	Chr.17	3907947	4129296	Somatic cell score QTL (20614)	Somatic cell score	20614	mastitis	221350	other	NC_037344.1:3996964:3997020	3996964	3997020	57	0.285824	0.0461963	0.00729277	0.00944708	transcripts;exons;introns;CpG-shelves;genes	NA	TMEM131L	NA	NA	NA	NA	NA	NA	3	0	21	12
852	chr17:3996964:3997020	Chr.17	3907947	4129296	Somatic cell score QTL (20615)	Somatic cell score	20615	mastitis	221350	other	NC_037344.1:3996964:3997020	3996964	3997020	57	0.285824	0.0461963	0.00729277	0.00944708	transcripts;exons;introns;CpG-shelves;genes	NA	TMEM131L	NA	NA	NA	NA	NA	NA	3	0	21	12
853	chr17:4053651:4053726	Chr.17	3907947	4129296	Somatic cell score QTL (20604)	Somatic cell score	20604	mastitis	221350	other	NC_037344.1:4053651:4053726	4053651	4053726	76	0.373616	0.0487348	7.79e-05	0.000704995	transcripts;introns;CpG-deserts;genes	NA	TMEM131L	NA	NA	NA	NA	NA	NA	5	1	20	12
854	chr17:4053651:4053726	Chr.17	3907947	4129296	Somatic cell score QTL (20605)	Somatic cell score	20605	mastitis	221350	other	NC_037344.1:4053651:4053726	4053651	4053726	76	0.373616	0.0487348	7.79e-05	0.000704995	transcripts;introns;CpG-deserts;genes	NA	TMEM131L	NA	NA	NA	NA	NA	NA	5	1	20	12
855	chr17:4053651:4053726	Chr.17	3907947	4129296	Somatic cell score QTL (20606)	Somatic cell score	20606	mastitis	221350	other	NC_037344.1:4053651:4053726	4053651	4053726	76	0.373616	0.0487348	7.79e-05	0.000704995	transcripts;introns;CpG-deserts;genes	NA	TMEM131L	NA	NA	NA	NA	NA	NA	5	1	20	12
856	chr17:4053651:4053726	Chr.17	3907947	4129296	Somatic cell score QTL (20607)	Somatic cell score	20607	mastitis	221350	other	NC_037344.1:4053651:4053726	4053651	4053726	76	0.373616	0.0487348	7.79e-05	0.000704995	transcripts;introns;CpG-deserts;genes	NA	TMEM131L	NA	NA	NA	NA	NA	NA	5	1	20	12
857	chr17:4053651:4053726	Chr.17	3907947	4129296	Somatic cell score QTL (20608)	Somatic cell score	20608	mastitis	221350	other	NC_037344.1:4053651:4053726	4053651	4053726	76	0.373616	0.0487348	7.79e-05	0.000704995	transcripts;introns;CpG-deserts;genes	NA	TMEM131L	NA	NA	NA	NA	NA	NA	5	1	20	12
858	chr17:4053651:4053726	Chr.17	3907947	4129296	Somatic cell score QTL (20609)	Somatic cell score	20609	mastitis	221350	other	NC_037344.1:4053651:4053726	4053651	4053726	76	0.373616	0.0487348	7.79e-05	0.000704995	transcripts;introns;CpG-deserts;genes	NA	TMEM131L	NA	NA	NA	NA	NA	NA	5	1	20	12
859	chr17:4053651:4053726	Chr.17	3907947	4129296	Somatic cell score QTL (20610)	Somatic cell score	20610	mastitis	221350	other	NC_037344.1:4053651:4053726	4053651	4053726	76	0.373616	0.0487348	7.79e-05	0.000704995	transcripts;introns;CpG-deserts;genes	NA	TMEM131L	NA	NA	NA	NA	NA	NA	5	1	20	12
860	chr17:4053651:4053726	Chr.17	3907947	4129296	Somatic cell score QTL (20611)	Somatic cell score	20611	mastitis	221350	other	NC_037344.1:4053651:4053726	4053651	4053726	76	0.373616	0.0487348	7.79e-05	0.000704995	transcripts;introns;CpG-deserts;genes	NA	TMEM131L	NA	NA	NA	NA	NA	NA	5	1	20	12
861	chr17:4053651:4053726	Chr.17	3907947	4129296	Somatic cell score QTL (20612)	Somatic cell score	20612	mastitis	221350	other	NC_037344.1:4053651:4053726	4053651	4053726	76	0.373616	0.0487348	7.79e-05	0.000704995	transcripts;introns;CpG-deserts;genes	NA	TMEM131L	NA	NA	NA	NA	NA	NA	5	1	20	12
862	chr17:4053651:4053726	Chr.17	3907947	4129296	Somatic cell score QTL (20613)	Somatic cell score	20613	mastitis	221350	other	NC_037344.1:4053651:4053726	4053651	4053726	76	0.373616	0.0487348	7.79e-05	0.000704995	transcripts;introns;CpG-deserts;genes	NA	TMEM131L	NA	NA	NA	NA	NA	NA	5	1	20	12
863	chr17:4053651:4053726	Chr.17	3907947	4129296	Somatic cell score QTL (20614)	Somatic cell score	20614	mastitis	221350	other	NC_037344.1:4053651:4053726	4053651	4053726	76	0.373616	0.0487348	7.79e-05	0.000704995	transcripts;introns;CpG-deserts;genes	NA	TMEM131L	NA	NA	NA	NA	NA	NA	5	1	20	12
864	chr17:4053651:4053726	Chr.17	3907947	4129296	Somatic cell score QTL (20615)	Somatic cell score	20615	mastitis	221350	other	NC_037344.1:4053651:4053726	4053651	4053726	76	0.373616	0.0487348	7.79e-05	0.000704995	transcripts;introns;CpG-deserts;genes	NA	TMEM131L	NA	NA	NA	NA	NA	NA	5	1	20	12
865	chr17:4053725:4053761	Chr.17	3907947	4129296	Somatic cell score QTL (20604)	Somatic cell score	20604	mastitis	221350	other	NC_037344.1:4053725:4053761	4053725	4053761	37	0.279341	0.0680162	0.0379831	0.0323234	transcripts;introns;CpG-deserts;genes	NA	TMEM131L	NA	NA	NA	NA	NA	NA	7	1	20	12
866	chr17:4053725:4053761	Chr.17	3907947	4129296	Somatic cell score QTL (20605)	Somatic cell score	20605	mastitis	221350	other	NC_037344.1:4053725:4053761	4053725	4053761	37	0.279341	0.0680162	0.0379831	0.0323234	transcripts;introns;CpG-deserts;genes	NA	TMEM131L	NA	NA	NA	NA	NA	NA	7	1	20	12
867	chr17:4053725:4053761	Chr.17	3907947	4129296	Somatic cell score QTL (20606)	Somatic cell score	20606	mastitis	221350	other	NC_037344.1:4053725:4053761	4053725	4053761	37	0.279341	0.0680162	0.0379831	0.0323234	transcripts;introns;CpG-deserts;genes	NA	TMEM131L	NA	NA	NA	NA	NA	NA	7	1	20	12
868	chr17:4053725:4053761	Chr.17	3907947	4129296	Somatic cell score QTL (20607)	Somatic cell score	20607	mastitis	221350	other	NC_037344.1:4053725:4053761	4053725	4053761	37	0.279341	0.0680162	0.0379831	0.0323234	transcripts;introns;CpG-deserts;genes	NA	TMEM131L	NA	NA	NA	NA	NA	NA	7	1	20	12
869	chr17:4053725:4053761	Chr.17	3907947	4129296	Somatic cell score QTL (20608)	Somatic cell score	20608	mastitis	221350	other	NC_037344.1:4053725:4053761	4053725	4053761	37	0.279341	0.0680162	0.0379831	0.0323234	transcripts;introns;CpG-deserts;genes	NA	TMEM131L	NA	NA	NA	NA	NA	NA	7	1	20	12
870	chr17:4053725:4053761	Chr.17	3907947	4129296	Somatic cell score QTL (20609)	Somatic cell score	20609	mastitis	221350	other	NC_037344.1:4053725:4053761	4053725	4053761	37	0.279341	0.0680162	0.0379831	0.0323234	transcripts;introns;CpG-deserts;genes	NA	TMEM131L	NA	NA	NA	NA	NA	NA	7	1	20	12
871	chr17:4053725:4053761	Chr.17	3907947	4129296	Somatic cell score QTL (20610)	Somatic cell score	20610	mastitis	221350	other	NC_037344.1:4053725:4053761	4053725	4053761	37	0.279341	0.0680162	0.0379831	0.0323234	transcripts;introns;CpG-deserts;genes	NA	TMEM131L	NA	NA	NA	NA	NA	NA	7	1	20	12
872	chr17:4053725:4053761	Chr.17	3907947	4129296	Somatic cell score QTL (20611)	Somatic cell score	20611	mastitis	221350	other	NC_037344.1:4053725:4053761	4053725	4053761	37	0.279341	0.0680162	0.0379831	0.0323234	transcripts;introns;CpG-deserts;genes	NA	TMEM131L	NA	NA	NA	NA	NA	NA	7	1	20	12
873	chr17:4053725:4053761	Chr.17	3907947	4129296	Somatic cell score QTL (20612)	Somatic cell score	20612	mastitis	221350	other	NC_037344.1:4053725:4053761	4053725	4053761	37	0.279341	0.0680162	0.0379831	0.0323234	transcripts;introns;CpG-deserts;genes	NA	TMEM131L	NA	NA	NA	NA	NA	NA	7	1	20	12
874	chr17:4053725:4053761	Chr.17	3907947	4129296	Somatic cell score QTL (20613)	Somatic cell score	20613	mastitis	221350	other	NC_037344.1:4053725:4053761	4053725	4053761	37	0.279341	0.0680162	0.0379831	0.0323234	transcripts;introns;CpG-deserts;genes	NA	TMEM131L	NA	NA	NA	NA	NA	NA	7	1	20	12
875	chr17:4053725:4053761	Chr.17	3907947	4129296	Somatic cell score QTL (20614)	Somatic cell score	20614	mastitis	221350	other	NC_037344.1:4053725:4053761	4053725	4053761	37	0.279341	0.0680162	0.0379831	0.0323234	transcripts;introns;CpG-deserts;genes	NA	TMEM131L	NA	NA	NA	NA	NA	NA	7	1	20	12
876	chr17:4053725:4053761	Chr.17	3907947	4129296	Somatic cell score QTL (20615)	Somatic cell score	20615	mastitis	221350	other	NC_037344.1:4053725:4053761	4053725	4053761	37	0.279341	0.0680162	0.0379831	0.0323234	transcripts;introns;CpG-deserts;genes	NA	TMEM131L	NA	NA	NA	NA	NA	NA	7	1	20	12
877	chr17:4053725:4053832	Chr.17	3907947	4129296	Somatic cell score QTL (20604)	Somatic cell score	20604	mastitis	221350	other	NC_037344.1:4053725:4053832	4053725	4053832	108	0.43122	0.0732454	0.000412069	0.00117819	transcripts;introns;CpG-deserts;genes	NA	TMEM131L	NA	NA	NA	NA	NA	NA	13	1	20	12
878	chr17:4053725:4053832	Chr.17	3907947	4129296	Somatic cell score QTL (20605)	Somatic cell score	20605	mastitis	221350	other	NC_037344.1:4053725:4053832	4053725	4053832	108	0.43122	0.0732454	0.000412069	0.00117819	transcripts;introns;CpG-deserts;genes	NA	TMEM131L	NA	NA	NA	NA	NA	NA	13	1	20	12
879	chr17:4053725:4053832	Chr.17	3907947	4129296	Somatic cell score QTL (20606)	Somatic cell score	20606	mastitis	221350	other	NC_037344.1:4053725:4053832	4053725	4053832	108	0.43122	0.0732454	0.000412069	0.00117819	transcripts;introns;CpG-deserts;genes	NA	TMEM131L	NA	NA	NA	NA	NA	NA	13	1	20	12
880	chr17:4053725:4053832	Chr.17	3907947	4129296	Somatic cell score QTL (20607)	Somatic cell score	20607	mastitis	221350	other	NC_037344.1:4053725:4053832	4053725	4053832	108	0.43122	0.0732454	0.000412069	0.00117819	transcripts;introns;CpG-deserts;genes	NA	TMEM131L	NA	NA	NA	NA	NA	NA	13	1	20	12
881	chr17:4053725:4053832	Chr.17	3907947	4129296	Somatic cell score QTL (20608)	Somatic cell score	20608	mastitis	221350	other	NC_037344.1:4053725:4053832	4053725	4053832	108	0.43122	0.0732454	0.000412069	0.00117819	transcripts;introns;CpG-deserts;genes	NA	TMEM131L	NA	NA	NA	NA	NA	NA	13	1	20	12
[truncated: 2,020 more rows]
