# Supplementary material for: DNA methylation haplotype block signatures responding to Staphylococcus aureus subclinical mastitis and association with production and health traits
Source: BMC Biol. 2024 Mar 14;22:65. doi: 10.1186/s12915-024-01843-y (PMC10941392; doi:10.1186/s12915-024-01843-y)
Supplement: Supplementary file 1 — Additional file 1: Supplementary Table S1. Detail information on cows selected for whole genome DNA methylation sequencing. Supplementary Table S2. General statistics on whole genome DNA methylation sequencing data. Supplementary Table S3. Comparisons of methylation level between cows with S. aureus subclinical mastitis and healthy control cows. Supplementary Table S4. List of differentially methylated cytosines in the context of CpG. Supplementary Table S5. List of differentially methylated cytosines in the context of CHG and CHH. Supplementary Table S6. Distribution of differentially methylated cytosines among chromosomes and genetic features. Supplementary Table S7. Distribution of differentially methylated cytosines in genes. Supplementary Table S8. Functional enrichment of genes harboring differentially methylated cytosines at different genomic functional regions. Supplementary Table S9. Predicted methylation level for LINE-1 and tRNA-derived SINEs and comparisons between cows with S. aureus subclinical mastitis and healthy control cows. Supplementary Table S10. Differential methylation haplotype blocks. Supplementary Table S11. Differential genes with significant changes in general methylation level of regulatory regions and gene expression changes. Supplementary Table S12. Functional enrichment for differential genes with significant changes in general methylation level of regulatory regions and gene expression changes. Supplementary Table S13. Correlation between dMHBs located at regulatory regions and their overlapped differentially expressed genes. Supplementary Table S14. Motif enrichment and identification in GE-dMHBs. Supplementary Table S15. Functional enrichment for GE-dMHBs. Supplementary Table S16. Candidate discriminant signatures selected from GE-dMHBs and their overlapped genes. Supplementary Table S17. Information about samples and primers used for TBAS and results of selected GE-dMHBs. [file 12915_2024_1843_MOESM1_ESM.zip › Supplementary_Table_S11.xlsx]

## Sheet: TableS11a_Promoter
Supplemental Table S11a Differential genes with significant changes in general methylation level of promoter and gene expression changes
	gene_ID	SAPositiveMethMeanPromoter	SAPositiveExpmean	controlMethMeanPromoter	controlExpMean	methDiff	log2FC	var	GMM_score	spearman_cor	spearman_p	padj_ihw
1	LOC101903639	65.875	2.92463	53.825	8.55698	12.05	-1.54884	85.0481	-5.44504	-0.338613	0.0977798	0.128022
2	LOC112447120	84.0433	1238.67	72.3653	98.3923	11.678	3.65411	91.2448	-11.7545	0.464615	0.0203388	0.0372517
3	KRTAP11-1	79.4756	12.1673	66.1962	3.95875	13.2794	1.6199	110.36	-7.0314	0.547466	0.00461763	0.0126323
4	CLDN8	85.8876	33.872	52.6394	261.362	33.2482	-2.94789	926.86	-18.6652	-0.521254	0.00754013	0.0175619
5	LOC112447173	55.9705	48.227	71.5751	10.6331	-15.6046	2.18128	349.105	-10.182	-0.0738462	0.725099	0.745048
6	CXADR	86.0072	48.7194	75.951	266.611	10.0562	-2.45217	55.9412	-6.28448	-0.702308	0.000136963	0.00156868
7	LOC104976614	50.5984	2.82427	67.1385	1	-16.5401	1.49788	381.898	-9.76555	-0.364735	0.0730296	0.101673
8	SAMSN1	69.8918	6571.74	57.6771	1805.58	12.2147	1.86381	90.3939	-7.12958	0.480769	0.0159817	0.0314568
9	LOC112447288	60.5661	11.4069	72.8453	1.63452	-12.2792	2.80297	240.22	-9.91095	-0.486032	0.0137659	0.0276283
10	POU1F1	90.9313	1.36687	77.0375	2.93455	13.8938	-1.10226	121.059	-5.6052	-0.34563	0.0905916	0.12009
11	STX19	90.6581	5.66926	75.5907	51.4625	15.0673	-3.18229	156.325	-8.9075	-0.666668	0.000273622	0.00220787
12	BOC	86.0194	9.61869	63.8637	43.4513	22.1557	-2.17549	373.611	-9.99832	-0.559924	0.00360693	0.0106108
13	GRAMD1C	43.4204	63.362	30.7355	178.848	12.6848	-1.49705	96.8917	-5.55436	-0.505385	0.0108477	0.0230077
14	CD80	88.3191	871.194	77.4544	217.776	10.8648	2.00015	67.7245	-6.99755	0.704615	0.000127444	0.00154189
15	NR1I2	87.3679	1.58125	73.4956	3.69996	13.8723	-1.22645	120.83	-5.67362	-0.401999	0.0463672	0.0706196
16	SLC15A2	78.6102	23.7727	58.0812	100.194	20.529	-2.07542	313.318	-9.05945	-0.546923	0.00530837	0.0136934
17	PARP14	32.0187	3037.17	47.1667	928.789	-15.148	1.70931	330.381	-9.28741	-0.569231	0.00349076	0.0103399
18	MUC20	83.3106	28.3166	64.5253	135.961	18.7854	-2.26348	255.734	-8.52716	-0.614615	0.00135951	0.00564164
19	LOC104970904	89.0795	1.73634	57.9355	7.16149	31.144	-2.04421	799.511	-15.7419	-0.360399	0.0767663	0.105677
20	ATP13A4	91.4445	71.883	70.0942	328.851	21.3503	-2.19371	343.365	-9.61104	-0.291538	0.157077	0.190309
21	LOC101906248	93.5097	33.0561	76.4522	8.48473	17.0575	1.96198	204.188	-9.20401	0.579727	0.00238706	0.00797853
22	LOC112448315	62.1804	3412.25	33.3659	1510.1	28.8146	1.17608	671.867	-15.0419	0.327692	0.110079	0.141131
23	LIPH	77.7339	13.7438	54.4169	37.5301	23.317	-1.44926	417.246	-9.93133	-0.719754	4.99774e-05	0.00113857
24	LOC101907683	89.5102	1.72264	73.726	5.40005	15.7841	-1.64835	167.386	-6.63464	-0.503303	0.0103268	0.0222323
25	LOC100849009	40.2651	2.3805	51.4259	7.32995	-11.1608	-1.62254	200.621	-7.91218	0.656852	0.000361476	0.00250409
26	LOC104970949	92.028	6.69371	80.6238	2.90363	11.4042	1.20495	73.7395	-5.80847	0.39338	0.0517199	0.0769972
27	LOC112447727	85.9774	2.45899	66.3732	5.86458	19.6042	-1.25396	279.187	-7.8857	-0.174076	0.405296	0.435732
28	KCNAB1	83.8958	1.81075	64.9743	4.99926	18.9215	-1.46513	257.384	-7.7139	-0.426172	0.0336483	0.0543306
29	P2RY13	23.5677	1288.39	59.6726	184.042	-36.1049	2.80747	1532.64	-27.3901	-0.667692	0.000371835	0.00253497
30	LOC104971009	48.7314	2.27161	28.5209	5.89839	20.2104	-1.37661	300.05	-8.24751	-0.608339	0.00125337	0.00549309
31	TM4SF18	65.1862	28.9324	54.0288	101.373	11.1574	-1.80892	70.342	-5.5286	-0.356154	0.0812059	0.110548
32	CP	85.0333	54.4611	64.4599	2.74956	20.5734	4.30795	331.454	-18.4624	0.408006	0.0429012	0.0665201
33	ESYT3	60.0415	7.27088	48.5587	42.0409	11.4828	-2.53159	78.6771	-6.68606	-0.432006	0.0310407	0.0513757
34	AMOTL2	46.1395	32.4568	32.5081	235.793	13.6314	-2.86093	121.703	-7.81522	-0.664615	0.000403673	0.00268803
35	ACPP	84.6297	13.136	73.2175	6.26502	11.4122	1.06814	73.5138	-5.63353	0.0177608	0.932847	0.939408
36	IGSF5	82.0342	12.7689	46.5921	103.049	35.4421	-3.01261	1065.07	-20.6699	-0.757227	1.17575e-05	0.00062199
37	RIPK4	47.0699	27.5484	32.2591	106.587	14.8108	-1.95198	144.293	-6.65222	-0.535385	0.00652732	0.0160199
38	TFF3	89.2775	146.831	74.0062	1115.97	15.2713	-2.92607	159.846	-8.41044	-0.506154	0.0107127	0.0228342
39	KRTAP12-2	78.8113	1	62.2065	2.78409	16.6048	-1.47721	188.686	-6.77757	NA	NA	NA
40	LOC101906512	87.5598	2.73046	66.771	15.4899	20.7888	-2.50411	324.339	-9.7898	-0.478112	0.0156319	0.0309397
41	LOC107132224	43.3568	206.984	58.8745	34.2806	-15.5178	2.59405	348.016	-10.8784	-0.373846	0.0664474	0.0952894
42	LOC104971076	89.9927	15.7054	53.7093	5.16312	36.2834	1.60494	1115.66	-22.6169	0.441538	0.0282184	0.0478099
43	LOC112448120	89.0598	1.7607	74.0116	4.76184	15.0482	-1.43537	148.428	-6.19618	-0.20903	0.31597	0.349765
44	NAB1	22.4024	1527.51	12.3503	711.887	10.052	1.10146	52.3732	-5.32724	0.503077	0.0112611	0.0236511
45	MSTN	89.7395	2.68514	65.4017	14.6051	24.3379	-2.4434	463.423	-11.571	-0.604893	0.00135885	0.00564164
46	LOC112442544	95.1215	1.83261	82.3835	5.30726	12.7379	-1.53407	98.0291	-5.60238	-0.361932	0.0754288	0.104169
47	CHRNA1	89.062	2.02069	74.6707	4.33336	14.3913	-1.10064	132.211	-5.75838	-0.363407	0.0741591	0.102746
48	LOC107132239	8.13812	26.0149	34.9423	9.80204	-26.8042	1.40818	886.634	-16.7456	-0.417692	0.0388081	0.0609436
49	SP5	23.9292	1.61434	40.4218	6.16815	-16.4927	-1.93389	380.301	-11.2428	0.616418	0.00103331	0.00485033
50	TANK	65.0109	2392.52	46.0453	461.164	18.9656	2.37518	263.685	-11.096	0.604615	0.00169277	0.00652057
51	TNFAIP6	52.1189	461.269	69.138	35.9609	-17.0191	3.68111	412.876	-14.2403	-0.662308	0.000429056	0.00277112
52	LOC112442632	8.41395	54.1091	35.9299	10.9462	-27.5159	2.30544	933.126	-18.3279	-0.256923	0.214197	0.248643
53	ARHGAP15	49.1763	773.562	61.578	283.482	-12.4017	1.44826	237.71	-7.7445	-0.450769	0.0248118	0.0435856
54	MAP3K19	86.8847	3.03561	67.7778	14.7842	19.1069	-2.284	266.119	-8.69367	-0.374047	0.0654746	0.0940513
55	GPR1	62.5633	4.29812	78.806	12.1715	-16.2426	-1.50173	369.324	-10.3558	0.394975	0.0506943	0.0759972
56	LOC100847666	80.5022	1.92378	67.1725	4.04941	13.3297	-1.07376	108.955	-5.42358	-0.135761	0.517593	0.548904
57	LOC104971301	64.9497	1.09622	50.6883	2.59342	14.2614	-1.24232	129.532	-5.80267	-0.30645	0.136245	0.168153
58	LOC112442974	46.5693	4.29612	36.0482	1.53067	10.5211	1.48887	60.4196	-5.98762	0.0778056	0.711626	0.73472
59	ERBB4	56.0323	23.0766	43.6574	56.401	12.3749	-1.28929	90.4379	-5.30341	-0.348462	0.0883591	0.117858
60	TNS1	63.1512	2508.87	44.7077	650.711	18.4435	1.94695	245.208	-9.83696	0.680769	0.000259294	0.00220787
61	CXCR1	72.215	35699.8	57.7819	2258.72	14.4331	3.98234	149.666	-13.9863	0.628462	0.000991626	0.00470611
62	TUBA1D	89.057	1.80014	75.4802	4.21286	13.5768	-1.22669	114.452	-5.58667	-0.365603	0.0722981	0.101312
63	SPATA3	76.5603	1.78552	60.3757	13.8882	16.1846	-2.95944	183.408	-8.76973	-0.355702	0.0809763	0.11041
64	KDF1	67.5245	6.83048	54.801	37.6808	12.7235	-2.46377	101.126	-6.83972	-0.403469	0.0454994	0.0697917
65	SFN	75.9443	50.6754	48.5835	213.769	27.3608	-2.0767	600.466	-13.0026	-0.463846	0.0205685	0.0375923
66	ZNF683	90.0439	14.0419	77.3244	55.5543	12.7195	-1.98416	99.0874	-6.10699	-0.354615	0.0825996	0.112268
67	CNKSR1	75.9265	10.8209	62.2648	31.6208	13.6617	-1.54705	117.038	-5.86661	-0.583077	0.00265391	0.00863525
68	LOC112443413	91.5768	109.51	69.5352	21.0242	22.0417	2.38094	371.832	-12.8619	0.500769	0.0116876	0.0243092
69	GRHL3	88.5754	25.032	74.2672	140.485	14.3082	-2.48857	134.79	-7.2985	-0.656923	0.000493649	0.00302889
70	LOC104971364	76.19	413.031	62.4448	18.9757	13.7452	4.44402	138.369	-15.5252	0.677692	0.000282731	0.00220787
71	HSPG2	58.488	65.1565	46.6286	225.945	11.8594	-1.79399	82.3386	-5.66368	-0.647692	0.000623794	0.0035486
72	PLA2G2C	48.8005	1.81925	63.542	6.37053	-14.7415	-1.80807	314.917	-9.99875	0.523817	0.00719925	0.0170833
73	PLA2G2A_1	73.3574	9.64812	62.1968	1.83576	11.1607	2.39387	74.3808	-7.94287	0.596149	0.00166129	0.00650989
74	LOC104971388	4.45954	172.937	25.633	29.0959	-21.1734	2.57136	588.543	-14.0385	-0.644615	0.000673236	0.00375526
75	PADI3	39.7547	17.4363	49.9911	3.79863	-10.2364	2.19854	179.012	-7.98101	-0.530408	0.00638112	0.0158881
76	NECTIN4	90.0122	24.2765	77.7639	109.314	12.2484	-2.17085	90.7934	-6.25623	-0.634615	0.00085779	0.0041866
77	LOC112445927	51.5418	2.59689	33.6357	9.23966	17.9061	-1.83106	227.012	-7.61979	-0.474367	0.0165838	0.0322296
78	CD244	90.7047	409.849	79.2477	149.128	11.457	1.45854	75.4045	-6.19374	0.634615	0.00085779	0.0041866
79	CD84	93.2342	399.008	80.8719	1027.18	12.3623	-1.3642	90.372	-5.3581	-0.493846	0.013049	0.0265619
80	LOC112445929	64.0679	1.17014	74.273	2.62039	-10.2051	-1.1631	173.488	-6.90348	NA	NA	NA
81	LOC112445930	90.786	58.3837	75.2181	6.4816	15.5679	3.17115	170.964	-11.6886	0.686923	0.000217363	0.0020844
82	CD1B5	61.8194	22.8492	50.247	6.93338	11.5725	1.72051	78.3143	-6.66746	0.371538	0.068244	0.0967353
83	LOC107132121	79.5889	10.663	68.9055	5.1079	10.6833	1.06181	61.6638	-5.4331	0.193226	0.354743	0.386897
84	LOC100850659	79.245	4.75329	65.9882	47.5506	13.2568	-3.32246	116.512	-8.75907	-0.487298	0.0134853	0.0272208
85	ARHGEF2	75.8136	4591.95	63.2151	1918.07	12.5985	1.25946	95.5614	-6.23743	0.55	0.005018	0.013263
86	CRTC2	37.6569	1620.11	23.9718	714.58	13.6851	1.18092	117.534	-6.48486	0.441538	0.0282184	0.0478099
87	S100A14	84.7966	39.2187	72.2057	101.777	12.5909	-1.37579	94.7634	-5.42579	-0.719231	7.92898e-05	0.00119491
88	S100A16	92.1168	9.97799	74.0619	27.5115	18.0549	-1.46322	230.413	-7.3401	-0.64	0.000753675	0.00392368
89	S100A2	72.0594	118.338	53.0054	252.446	19.054	-1.09306	260.823	-7.55244	-0.691538	0.000189851	0.00191862
90	LOC104971497	81.1139	1.20953	65.4746	2.55767	15.6394	-1.08038	162.341	-6.16675	NA	NA	NA
91	CRCT1	86.5049	31.4197	76.0118	393.179	10.4932	-3.64544	69.2037	-9.06833	-0.605385	0.00166487	0.00650989
92	TCHH	85.5515	6.11002	74.1188	28.6654	11.4328	-2.23006	76.4973	-6.16773	-0.527692	0.0074648	0.0175199
93	LOC112445948	39.1333	1.4452	25.9675	4.72494	13.1658	-1.70902	107.109	-5.89206	-0.525815	0.00694249	0.0166581
94	SELENBP1	51.2321	37.2293	38.6939	264.712	12.5382	-2.82991	99.3349	-7.48707	-0.550769	0.00494755	0.0131684
95	MTMR11	50.0297	15.0062	34.6411	32.2778	15.3886	-1.10498	156.075	-6.09144	-0.347692	0.0891001	0.118478
96	FAM212B	15.6374	6.61881	32.7822	15.5633	-17.1449	-1.23351	404.098	-10.5179	0.365385	0.07322	0.101773
97	LOC104971585	66.2721	17.3797	76.8439	5.36058	-10.5718	1.69694	185.822	-7.33225	-0.122331	0.560205	0.588284
98	LOC112445973	11.2042	12.1605	23.4057	2.47739	-12.2016	2.29531	235.092	-8.86735	-0.555989	0.00390365	0.0111654
99	C3H1orf162	72.1091	12025.7	59.7591	1466.84	12.35	3.03534	99.0898	-10.0162	0.713077	9.72133e-05	0.0013255
100	CHI3L2	83.895	12.4878	65.4605	6.20038	18.4344	1.01009	241.815	-8.20988	0.275438	0.182653	0.217011
101	PROK1	79.9586	3.43658	62.1768	21.6503	17.7817	-2.65534	226.701	-8.75328	-0.444816	0.0258816	0.0450046
102	LOC615514	91.7994	2.16925	69.2958	11.7446	22.5036	-2.43673	388.221	-10.545	-0.597805	0.00159998	0.00643349
103	LOC107132301	95.1918	5.64631	83.6489	2.4675	11.5429	1.19426	76.0789	-5.83281	0.339771	0.0965652	0.127223
104	GBP6	66.3488	3.85969	48.4378	1.36084	17.911	1.50399	227.28	-8.71996	0.272338	0.187827	0.221626
105	GIPC2	70.4774	48.0466	49.372	409.37	21.1054	-3.0909	338.817	-11.0191	-0.356428	0.0803147	0.109682
106	LOC101907544	78.4498	10.6725	61.6329	2.9616	16.8169	1.84945	196.978	-8.8625	0.316764	0.122886	0.154779
107	LOC101902048	85.7675	1081.72	74.242	89.4784	11.5255	3.59565	88.1541	-11.5043	0.663077	0.000420448	0.0027361
108	LOC107132328	89.3056	60.8364	77.7472	9.21899	11.5584	2.72225	82.886	-8.88457	0.581538	0.00273749	0.00874166
109	TACSTD2	51.525	290.968	40.3753	2174.71	11.1497	-2.90189	74.9677	-7.3523	-0.473846	0.0177433	0.0338699
110	PRKAA2	40.4236	70.1249	29.5263	676.975	10.8973	-3.2711	73.0268	-8.15405	-0.377692	0.0635355	0.0915721
111	TTC22	51.4851	6.63962	41.1675	24.1542	10.3176	-1.8631	57.4071	-5.43242	-0.594303	0.00173203	0.00661252
112	ECHDC2	74.531	26.859	64.33	166.97	10.201	-2.63611	58.8961	-6.64846	-0.330769	0.106631	0.137532
113	TTC39A	44.2009	75.5042	31.7323	291.832	12.4686	-1.95051	94.118	-6.00113	-0.604615	0.00169277	0.00652057
114	SLC5A9	81.648	14.4486	68.4909	86.7059	13.1571	-2.5852	110.376	-7.16143	-0.626154	0.00104622	0.00485788
115	PDZK1IP1	34.0966	2.39304	60.2638	5.13056	-26.1672	-1.10027	847.477	-17.0332	0.403129	0.0456991	0.0697917
116	MOB3C	23.8822	444.438	35.8263	189.843	-11.944	1.22717	223.215	-7.34155	-0.473077	0.0179485	0.0341858
117	KLF17	94.3006	360.576	83.4239	26.3043	10.8768	3.77694	78.8248	-11.9199	0.631538	0.000922633	0.00447764
118	LOC510369	74.3019	5.41536	58.2755	43.6564	16.0263	-3.01106	179.526	-8.82623	-0.488035	0.0133243	0.0269943
119	C3H1orf210	75.9129	27.0687	47.5508	191.754	28.3621	-2.82456	653.789	-14.7349	-0.708983	7.26815e-05	0.00117574
120	TMEM125	87.9386	20.01	63.9651	175.002	23.9735	-3.12858	451.522	-12.5715	-0.596923	0.00199447	0.00707955
121	LOC782545	76.4394	1.35116	45.9373	4.82569	30.5021	-1.83654	762.975	-15.0521	-0.535707	0.00578138	0.0146929
122	CITED4	46.9654	146.192	36.7973	794.845	10.1682	-2.44281	57.5074	-6.2862	-0.574615	0.00314198	0.0096737
123	LOC107132344	74.8004	3.63106	50.9886	10.2984	23.8118	-1.50396	437.808	-10.2539	-0.188969	0.365646	0.398086
124	RHBDL2	90.7622	9.37402	68.7797	31.5924	21.9825	-1.75284	365.477	-9.43858	-0.722308	7.14453e-05	0.00117574
125	LOC101904166	75.2801	496.689	60.3025	32.2099	14.9776	3.94677	162.194	-14.088	0.565385	0.00375959	0.0109104
126	SNORC	90.413	1.41666	70.291	3.9563	20.122	-1.48166	297.264	-8.27823	-0.493307	0.0122174	0.0252277
127	COL6A3	81.2767	153.291	69.0599	56.1106	12.2169	1.44993	88.9122	-6.40484	0.316923	0.122808	0.154779
128	HES6	49.4511	3.02349	36.9987	33.275	12.4524	-3.46015	101.429	-8.92482	-0.557352	0.0037986	0.0109865
129	LOC112446049	90.9512	2.11668	79.6196	6.46263	11.3316	-1.61032	72.6319	-5.34295	-0.429254	0.03225	0.0527671
130	LOC107132365	91.6684	2.62476	61.0351	7.51431	30.6333	-1.51746	769.269	-14.9348	-0.357801	0.0790741	0.10816
131	FAM240A	86.4015	1.14049	69.6479	2.2975	16.7536	-1.01041	191.786	-6.54859	NA	NA	NA
132	AGR2	86.7328	10.061	71.2694	73.5226	15.4634	-2.86941	164.317	-8.35397	-0.422389	0.0354302	0.0565697
133	GSAP	54.1592	3214.53	31.7103	634.751	22.4489	2.34035	387.359	-13.0106	0.677692	0.000282731	0.00220787
134	LOC112446475	96.7944	15.3072	80.3627	2.59876	16.4317	2.55832	189.811	-10.325	0.658199	0.000348126	0.00246005
135	GPR141	21.4077	306.057	37.4617	67.0707	-16.054	2.19005	366.006	-10.4212	-0.828462	2.11312e-06	0.000432718
136	AOAH	57.7491	764.779	73.6199	142.709	-15.8708	2.42197	360.239	-10.7263	-0.679231	0.000270796	0.00220787
137	LOC112446387	89.6133	2.23943	70.1795	8.32599	19.4338	-1.89449	275.319	-8.34103	-0.155396	0.458253	0.488386
138	LOC112446394	12.8197	1.09622	29.0831	3.85673	-16.2634	-1.81484	371.044	-10.8859	0.631971	0.000701887	0.00377106
139	HOXA9	1.665	8.54858	14.0051	31.7891	-12.3401	-1.89478	236.105	-8.90679	0.546923	0.00530837	0.0136934
140	HOXA5	89.7872	2.56483	57.0729	11.1345	32.7143	-2.1181	890.868	-17.0897	-0.45483	0.0223503	0.0403339
141	HOXA3	95.6766	1.37645	83.7324	4.06953	11.9442	-1.56391	83.171	-5.43464	-0.523884	0.00719051	0.0170833
142	HOXA4	90.9129	2.00471	57.6951	5.61765	33.2178	-1.48658	919.07	-17.0465	-0.55285	0.00415486	0.0117017
143	HOXA2	76.1437	1	46.5041	2.36996	29.6396	-1.24486	714.544	-14.0448	NA	NA	NA
144	LOC112446397	93.2174	5.82548	73.8471	1.64561	19.3703	1.82375	274.312	-10.0545	0.333844	0.102902	0.133323
145	LOC107131296	54.8367	8.89604	64.8368	35.8293	-10.0001	-2.00991	170.524	-8.05857	0.333077	0.104099	0.13467
146	LRRC4	32.339	6.21863	21.2062	36.4845	11.1328	-2.55261	72.9111	-6.65569	-0.278462	0.177199	0.211115
147	LOC104972216	3.30956	28.9343	17.6504	10.5234	-14.3409	1.45918	300.967	-8.61701	-0.441538	0.0282184	0.0478099
148	LOC514257	82.2855	80.2612	64.9466	22.3242	17.3389	1.84609	211.734	-9.09463	0.672308	0.000328113	0.00238855
149	LOC112446424	89.9576	14.2092	78.0776	4.59323	11.88	1.62924	83.3857	-6.59838	0.125241	0.55084	0.581291
150	LOC112446426	93.6821	2.69552	79.5984	6.82211	14.0837	-1.33965	125.752	-5.81677	-0.28178	0.172376	0.20594
151	LOC615237	80.4601	2.93335	60.7225	1.22149	19.7376	1.26391	284.594	-9.23331	0.670222	0.000246764	0.00220787
152	LOC104972311	73.8092	1.57578	55.7518	3.17711	18.0574	-1.01165	229.533	-7.0802	-0.234423	0.259357	0.293916
153	LOC101903084	74.1009	2.62857	63.2997	8.50853	10.8013	-1.69463	64.2497	-5.3234	-0.183547	0.37981	0.41142
154	LOC112446433	86.6964	1.20116	66.5365	3.39511	20.1599	-1.49903	298.612	-8.3093	-0.503589	0.0168771	0.0325785
155	TRPV6	84.338	8.94698	56.3138	98.8996	28.0242	-3.46649	640.522	-15.778	-0.588462	0.00237825	0.00797853
156	EPHA1	49.0041	7.43132	38.3265	39.249	10.6776	-2.40097	64.9544	-6.30143	-0.784615	6.28595e-06	0.00051054
157	ASB10	83.3892	2.97556	65.9915	7.69576	17.3977	-1.3709	210.736	-7.00373	-0.140565	0.502742	0.533814
158	VIPR2	70.9412	78.5127	56.1134	27.5541	14.8278	1.51066	144.428	-7.40634	0.446923	0.0261879	0.0454159
159	GLIPR1	87.8805	1584.27	77.4518	515.931	10.4287	1.61857	59.4747	-6.17504	0.654615	0.000523778	0.00314633
160	LRRIQ1	33.1458	2.07109	20.9504	8.44341	12.1953	-2.02744	89.2582	-6.03877	-0.312686	0.128049	0.159643
161	LOC112446653	87.9337	23.5302	72.2997	7.27157	15.6341	1.69417	164.918	-8.05227	0.582308	0.00269542	0.00870439
162	LOC107132462	94.5802	11.0353	77.8856	3.64039	16.6946	1.59997	192.646	-8.33266	0.509231	0.0101868	0.0220971
163	GLYCAM1	90.0153	15470.2	67.1094	111315	22.9059	-2.84708	406.152	-11.4433	-0.643077	0.00069919	0.00377106
164	GPR84	1.7529	3307.15	17.8087	328.392	-16.0558	3.3321	372.798	-12.8159	-0.659231	0.000465015	0.00293712
165	LOC112446668	87.5666	3.63402	72.6182	12.3452	14.9485	-1.76432	146.954	-6.47601	-0.606954	0.00129488	0.00558945
166	ITGB7	44.9743	1813.48	56.2346	518.473	-11.2603	1.80642	205.31	-7.7317	-0.427692	0.0340338	0.0547472
167	KRT18	38.0553	30.7771	26.8262	119.817	11.2292	-1.96091	72.0459	-5.73652	-0.590769	0.00226782	0.00779222
168	KRT8	57.262	221.005	34.9739	887.558	22.288	-2.00576	378.071	-9.86198	-0.699231	0.000150596	0.00163749
169	KRT7	47.5085	250.436	29.0855	1039.69	18.423	-2.05365	243.545	-8.09288	-0.724615	6.60077e-05	0.00117574
170	GPD1	84.1434	79.2578	64.4481	492.035	19.6952	-2.63414	287.096	-9.50491	-0.522308	0.00818646	0.0186036
171	LOC784038	84.4619	13.6739	72.971	140.625	11.4909	-3.36235	83.4106	-8.48566	-0.455245	0.0222127	0.0402547
172	H1FNT	77.321	5.83614	64.6718	752.321	12.6492	-7.01019	141.098	-23.4482	-0.266216	0.19834	0.232117
173	LOC785803	32.0476	7.29706	51	1	-18.9524	2.86731	488.124	-13.26	NA	NA	NA
174	IL22	91.0324	9.5977	75.4315	1.38362	15.6009	2.79424	169.413	-10.5923	0.348984	0.0872993	0.117172
175	AVIL	80.4725	27.9289	64.6578	11.2072	15.8147	1.31734	168.267	-7.48653	0.306154	0.136596	0.168344
176	GDF11	33.3326	7.40278	20.0029	15.4169	13.3297	-1.05838	108.928	-5.4154	-0.674615	0.000307955	0.00230029
177	LOC101907264	92.9979	119.362	82.7872	33.0394	10.2106	1.85309	57.1511	-6.53641	0.28	0.174741	0.208476
178	PIK3C2G	50.2667	20.7265	25.0741	73.6269	25.1926	-1.82876	498.347	-11.3468	-0.154941	0.469731	0.49938
179	LOC616478	93.7794	8.35505	83.6236	53.109	10.1558	-2.66823	58.3985	-6.70356	-0.660896	0.000322681	0.00236909
180	LOC101902704	72.781	1.263	59.4167	3.24721	13.3643	-1.36235	110.273	-5.62388	-0.292264	0.156284	0.189615
181	LOC104970137	85.9035	1	67.6084	3.20552	18.2951	-1.68056	238.34	-7.62717	-0.528447	0.0428555	0.0665201
182	LOC100847738	92.2852	1.69636	80.2173	10.8705	12.0679	-2.6799	89.7469	-7.08541	-0.109046	0.676964	0.700617
183	LOC100336869	75.5026	5.58774	62.941	40.6759	12.5616	-2.86384	99.9674	-7.56218	-0.519076	0.00784038	0.0181045
184	KLRF2	91.998	4.61777	79.2738	13.8003	12.7242	-1.57943	97.8858	-5.64239	-0.592783	0.00179221	0.00669351
185	LOC617565	33.3572	942.241	52.8536	247.776	-19.4964	1.92706	507.377	-11.9659	-0.551538	0.00487794	0.0130882
186	LOC100297676	69.874	17425.1	45.2966	6103.55	24.5774	1.51345	471.495	-12.5559	0.750769	2.52121e-05	0.000832968
187	OVOS2	82.7045	4.06335	71.0489	1.78662	11.6556	1.18544	78.0094	-5.85288	0.198587	0.341286	0.374891
188	A2M	82.9598	2933.96	72.3578	796.32	10.602	1.88143	63.1187	-6.69272	0.464615	0.0203388	0.0372517
189	RIMKLB	65.5335	35.9715	54.5004	123.539	11.0331	-1.78004	68.2192	-5.46849	-0.514615	0.00931853	0.0206305
190	C1RL	47.9697	314.619	37.3835	92.0745	10.5862	1.77273	62.4404	-6.48601	0.777692	8.36869e-06	0.000547583
191	LOC112446757	91.2324	1.20974	76.7458	2.57176	14.4866	-1.08807	134.382	-5.78206	NA	NA	NA
192	SCNN1A	83.7172	34.5917	70.7498	113.686	12.9674	-1.71656	103.11	-5.84759	-0.64	0.000753675	0.00392368
193	TNFRSF1A	34.3503	8294.75	48.0011	1749.08	-13.6509	2.2456	280.808	-9.38042	-0.546923	0.00530837	0.0136934
194	PLEKHG6	79.3105	12.5255	68.1643	61.2507	11.1462	-2.28986	71.9541	-6.20476	-0.572308	0.00328764	0.0100501
195	LOC104972574	88.3083	2.1455	64.6162	4.80548	23.6921	-1.16337	432.037	-9.9997	-0.436796	0.0290231	0.0485982
196	LOC101903199	87.4851	1.48767	74.0776	3.00987	13.4075	-1.01665	110.479	-5.41667	-0.178339	0.393709	0.425404
197	LOC112446771	92.4076	2.49507	80.3779	12.6603	12.0297	-2.34316	87.4807	-6.47646	-0.282291	0.171565	0.205544
198	CDC42EP1	36.4332	110.721	24.6661	560.304	11.767	-2.33929	82.7528	-6.41287	-0.675385	0.000301475	0.00227164
199	SOX10	88.7646	157.003	52.2602	1038.08	36.5044	-2.72506	1133.73	-21.1843	-0.606154	0.00163736	0.00648154
200	LOC101905166	71.6522	15.7872	42.4553	89.2069	29.1968	-2.4984	695.327	-14.8159	-0.529717	0.00646303	0.0159308
201	LOC101908205	33.2978	433.748	61.3189	213.206	-28.0212	1.02461	959.415	-17.5829	-0.430769	0.0326643	0.0531414
202	LOC101904078	67.7121	2.61372	54.4195	5.68283	13.2926	-1.1205	108.271	-5.43909	-0.339885	0.096446	0.127223
203	LOC101908206	90.8195	18.5736	71.8111	164.199	19.0085	-3.14412	267.301	-10.2076	-0.324678	0.113302	0.144401
204	ADM2	77.0498	106.857	63.9678	229.274	13.0819	-1.10139	103.913	-5.36882	-0.494615	0.0128915	0.0263036
205	SHANK3	2.09953	26.0725	15.9462	60.9897	-13.8466	-1.22604	282.538	-8.65263	0.763846	1.4902e-05	0.000651399
206	LOC112447025	71.3556	2.22407	56.325	15.0315	15.0306	-2.75671	153.06	-7.99914	-0.368231	0.0701191	0.0988747
207	CFI	55.1067	55.0323	67.5819	21.8687	-12.4752	1.33141	239.602	-7.65724	-0.161538	0.438714	0.46931
208	LOC112447045	93.8658	11.5589	82.709	4.83495	11.1568	1.25743	69.7544	-5.81252	0.534615	0.00661635	0.0161922
209	LOC107132550	90.0997	37.7049	71.2272	18.6869	18.8725	1.01272	255.597	-8.42647	0.396154	0.0509218	0.0760727
210	TACR3	73.0268	1.57563	60.1112	4.50631	12.9156	-1.51602	101.497	-5.63216	-0.517361	0.00808385	0.0185174
211	SPP1	83.4118	82289.6	57.3679	206605	26.0438	-1.32809	535.574	-11.534	-0.313077	0.127608	0.159557
212	SLC34A2	82.1507	341.938	58.4895	3634.94	23.6612	-3.41012	440.216	-13.0138	-0.602308	0.00177888	0.00667273
213	CNGA1	89.1338	2.6275	71.2757	5.96616	17.8581	-1.18311	223.858	-7.07523	-0.0763798	0.716696	0.7383
214	TMPRSS11D	66.9216	15.8693	55.3992	7.80651	11.5225	1.02349	75.287	-5.60955	-0.351993	0.0844234	0.114204
215	SULT1B1	86.1176	4.93026	75.2177	2.40564	10.8998	1.03525	65.003	-5.45656	0.315832	0.124051	0.156018
216	LOC112447092	87.252	2.07197	75.6753	7.5121	11.5767	-1.85821	77.5798	-5.67819	-0.384385	0.0578077	0.0847385
217	LOC112447093	83.5422	1.49459	60.7129	6.63769	22.8293	-2.15093	399.871	-10.3259	-0.468333	0.018217	0.0343922
218	CSN1S1	87.4665	86748.6	69.4224	647693	18.0441	-2.9004	235.834	-9.3166	-0.586923	0.00245439	0.00810894
219	CSN2	82.0392	127307	58.7424	1.07313e+06	23.2968	-3.07543	423.191	-12.0933	-0.471538	0.018365	0.0345197
220	ODAM	72.9611	1.4706	61.0375	10.8628	11.9236	-2.88492	88.1969	-7.46783	-0.463237	0.0196967	0.0363859
221	CSN3	77.5746	30637.3	55.6344	224591	21.9402	-2.87394	368.645	-10.9951	-0.591538	0.00223199	0.00769992
222	PARM1	32.7855	1180.51	22.4101	236.117	10.3754	2.32184	61.704	-7.55359	0.627692	0.00100955	0.00476484
223	LOC112447196	71.0433	30.1994	52.5765	15.0463	18.4668	1.00511	242.808	-8.21879	-0.0761538	0.716813	0.7383
224	SOWAHB	31.9198	29.8188	20.0538	301.881	11.866	-3.33969	89.8289	-8.50029	-0.747692	2.84153e-05	0.000855329
225	PRKG2	79.8433	34.8251	53.8733	313.248	25.97	-3.16911	539.778	-13.8219	-0.615385	0.00133638	0.00564164
226	PLAC8	80.34	958.795	67.3557	295.126	12.9843	1.69989	104.633	-7.07363	0.622308	0.00114294	0.00511348
227	C6H4orf36	53.003	4.53923	63.1274	10.7862	-10.1243	-1.24867	171.548	-6.96847	0.367975	0.0703288	0.0988747
228	MSX1	9.54711	1.70798	20.0455	15.2559	-10.4983	-3.15901	189.179	-10.9338	0.65216	0.000411509	0.00270151
229	FGFBP1	87.6837	174.543	73.917	1073.32	13.7667	-2.62043	123.386	-7.38339	-0.474615	0.0175399	0.0336313
230	TAPT1	51.9886	826.984	64.5981	312.821	-12.6094	1.40252	243.976	-7.7841	-0.65	0.000588782	0.00341733
231	LOC112447135	37.2143	115.023	25.8643	21.5059	11.35	2.41911	77.6646	-8.05917	0.570769	0.00338791	0.0101766
232	LOC107132587	40.9271	10.8944	24.4402	2.95773	16.4869	1.88102	188.051	-8.77932	0.269438	0.192758	0.226821
233	SH3BP2	8.76542	8046.65	33.6539	2083.22	-24.8885	1.94957	778.396	-15.7298	-0.756923	1.9751e-05	0.000706922
234	LOC104968946	79.9282	9.18703	69.7054	3.83883	10.2228	1.25893	55.2637	-5.57375	0.396154	0.0509218	0.0760727
235	FAM53A	90.6621	15.2437	76.7013	5.06711	13.9608	1.58898	124.818	-7.21693	0.436923	0.0300593	0.0501377
236	LOC100848105	95.2498	91.6598	79.3482	22.6018	15.9016	2.01985	173.114	-8.81479	0.425385	0.035091	0.0562373
237	LOC104969038	85.9038	3.1226	70.58	6.63672	15.3238	-1.08772	154.434	-6.06019	-0.0521026	0.804642	0.823823
238	ISYNA1	51.9607	154.721	34.0177	47.9755	17.9429	1.6893	228.896	-9.07271	0.380769	0.0612786	0.0890666
239	GDF15	70.5059	2.21539	43.1693	12.2754	27.3366	-2.47013	600.932	-13.4825	-0.609678	0.00121433	0.00537684
240	IL12RB1	81.7029	131.049	57.4013	49.2356	24.3016	1.41233	459.295	-12.1858	0.348462	0.0883591	0.117858
241	JAK3	13.4167	1093.17	28.9163	441.535	-15.4996	1.30791	341.861	-9.04187	-0.566923	0.00365002	0.0106645
242	B3GNT3	16.6222	75.6815	32.3809	20.0132	-15.7587	1.91899	353.67	-9.86517	-0.765385	1.39856e-05	0.000651399
243	HSH2D	17.0562	629.399	42.5995	75.8227	-25.5434	3.05327	821.183	-18.0925	-0.656923	0.000493649	0.00302889
244	LOC100300051	34.8396	53.0713	55.6225	11.2147	-20.7829	2.24254	568.168	-13.2291	-0.489231	0.0140281	0.0280235
245	LOC112447333	66.3008	135.387	47.3381	29.687	18.9627	2.18919	262.676	-10.6437	-0.0423077	0.841052	0.856
246	MISP3	89.3208	6.58778	78.5678	30.5895	10.753	-2.21518	65.3387	-6.01078	-0.672822	0.000228607	0.00211154
247	RFX1	58.9856	974.991	44.4347	396.339	14.551	1.29866	137.244	-6.96434	0.638462	0.000782254	0.00397607
248	HOOK2	70.0894	21.032	55.8181	51.0793	14.2713	-1.28015	129.838	-5.83137	-0.366154	0.072583	0.10138
249	MUC16	71.8324	1229.06	55.1311	3966.05	16.7014	-1.69015	191.932	-7.00539	-0.475385	0.0173386	0.0333195
250	C7H19orf38	48.5312	116.832	66.4924	26.3454	-17.9611	2.14881	441.86	-11.3781	-0.648462	0.00061193	0.00350432
251	DOCK6	32.0172	58.0141	43.5485	184.009	-11.5313	-1.6653	211.322	-8.14449	0.329231	0.108345	0.139324
252	RETN	35.18	174.88	47.0766	56.0863	-11.8966	1.64065	223.142	-7.75992	-0.541538	0.00585077	0.0148254
253	LOC508459	84.6577	20012	74.1901	1388.41	10.4677	3.84936	73.0686	-12.0497	0.347692	0.0891001	0.118478
254	LOC112447357	52.161	49.9817	62.4963	14.9704	-10.3353	1.73929	179.652	-7.3051	-0.360769	0.0771331	0.106012
255	SLC25A23	52.1984	18.0056	31.2429	65.6562	20.9555	-1.86649	327.767	-9.02758	-0.553846	0.00467406	0.0126657
256	PLIN4	73.9195	2.93576	52.0799	6.64093	21.8396	-1.17765	358.576	-8.9659	-0.555989	0.00390365	0.0111654
257	STAP2	91.5386	33.6799	78.989	205.549	12.5496	-2.60952	98.4359	-7.06003	-0.466154	0.0198857	0.0366563
258	C7H19orf71	82.2908	17.6371	72.0289	6.44728	10.2619	1.45185	56.429	-5.86427	0.459231	0.021992	0.039939
259	GNA15	9.87126	1089.82	21.5668	489.427	-11.6956	1.15492	215.687	-7.17945	-0.614615	0.00135951	0.00564164
260	TLE2	48.4276	6.15041	35.2962	12.8496	13.1314	-1.06297	104.85	-5.36154	-0.277136	0.17986	0.213988
261	PEAK3	57.6773	210.328	71.5942	50.5986	-13.9169	2.05547	288.815	-9.1887	-0.76	1.74414e-05	0.000651399
262	ACSL6	18.4142	3594.84	37.8373	1554.96	-19.4231	1.20905	501.586	-11.1927	-0.709231	0.000110091	0.00145489
263	LOC112447383	89.3523	1.25249	65.3035	6.02053	24.0488	-2.26509	450.356	-11.155	-0.469119	0.0179972	0.0342026
264	LOC787611	68.9456	1.27168	53.0267	3.00062	15.9189	-1.23853	169.835	-6.35489	-0.118003	0.574268	0.602315
265	PRTN3	43.2306	6.10254	64.6037	2.63718	-21.3731	1.21041	592.566	-12.4715	-0.443766	0.0262767	0.0454159
266	ELANE	38.1686	20.6779	52.5603	3.66924	-14.3917	2.49453	307.194	-10.1592	-0.692308	0.000185569	0.00191862
267	CFD	17.8825	779.49	31.2072	210.881	-13.3248	1.8861	268.485	-8.67762	-0.722308	7.14453e-05	0.00117574
268	SBNO2	78.5745	7117.11	53.7768	1087.02	24.7976	2.71092	486.571	-15.5809	0.59	0.00230413	0.00782312
269	TCF7	43.5821	140.452	33.5097	583.576	10.0724	-2.05484	54.5256	-5.6489	-0.296154	0.150384	0.183234
270	LOC112447421	76.6029	17.6166	52.6177	2.35273	23.9852	2.90452	452.857	-15.596	0.412387	0.040505	0.0632615
271	LOC104969177	89.628	15.7964	78.6877	3.07679	10.9402	2.3601	70.6281	-7.79955	0.630485	0.00072896	0.00386672
272	CXCL14	38.5462	1.42857	27.9402	9.39548	10.606	-2.7174	65.3555	-6.87526	-0.664102	0.000294562	0.00226341
273	LRRTM2	93.3088	1.87386	80.8443	5.99366	12.4645	-1.67742	93.1495	-5.67693	-0.364884	0.0729038	0.101663
274	SLC23A1	65.5634	2.25533	48.3526	14.2235	17.2108	-2.65687	210.074	-8.54157	-0.661777	0.000314733	0.00233065
275	LOC112447433	54.0149	137.045	65.9589	54.7446	-11.944	1.32386	223.495	-7.4308	-0.572308	0.00328764	0.0100501
276	LOC104968820	56.6056	2.86893	37.1286	8.18196	19.477	-1.51193	275.58	-7.99974	-0.0354119	0.866546	0.879862
277	LOC112447554	93.7602	1.43234	72.5211	6.49393	21.2391	-2.18072	339.23	-9.53872	-0.713146	6.30099e-05	0.00117574
278	SH3RF2	65.1027	22.1899	47.7298	91.5148	17.3728	-2.0441	212.071	-7.6606	-0.55	0.005018	0.013263
279	GPR151	83.3075	1.8871	68.935	3.96361	14.3725	-1.07064	131.727	-5.73666	-0.386539	0.0563015	0.0830979
280	SYNPO	77.5862	102.701	63.1505	259.812	14.4358	-1.33902	133.727	-5.92478	-0.685385	0.00022726	0.00211154
281	FAT2	81.8327	19.4632	69.0477	83.7259	12.7851	-2.10493	100.827	-6.28916	-0.453077	0.024015	0.0424462
282	LOC112447471	94.0978	2.51395	78.3129	1.19168	15.7848	1.07696	166.837	-7.1287	0.260039	0.209347	0.243671
283	LOC112447488	66.4741	80.0619	80.3518	12.1038	-13.8777	2.72566	290.944	-10.3961	-0.787459	2.99454e-06	0.000432718
284	MCTP1	27.0901	12.9357	45.2139	5.04287	-18.1239	1.35904	445.629	-10.5232	-0.256154	0.21561	0.249608
285	RGMB	25.0475	64.0973	39.7185	193.717	-14.671	-1.59561	311.788	-9.60781	0.451538	0.0245438	0.0432032
286	LOC104969002	17.8018	207.935	35.4797	31.0901	-17.6779	2.7416	433.219	-12.2831	-0.408462	0.0436795	0.0676048
287	LOC781778	56.795	1.8017	67.836	4.01634	-11.041	-1.15652	196.133	-7.24573	0.287097	0.164076	0.198508
288	LOC101903205	29.1704	80.9289	14.5534	577.327	14.617	-2.83466	143.63	-8.03072	-0.542308	0.00577053	0.0146929
289	LOC112447796	54.6267	47.4101	69.3698	6.90488	-14.7431	2.77951	321.098	-10.8951	-0.339231	0.0975674	0.127955
290	LOC104969334	54.6267	262.196	69.3698	50.8834	-14.7431	2.36538	318.817	-10.0819	-0.675385	0.000301475	0.00227164
291	TJP2	39.506	323.321	23.1807	804.29	16.3253	-1.31475	180.725	-6.55255	-0.649231	0.000600261	0.00346056
292	LOC516849	91.4464	42.4752	74.2471	222.276	17.1993	-2.38766	208.487	-8.08386	-0.396918	0.0494671	0.0746788
293	LOC112447812	91.1136	1.32445	78.889	4.15221	12.2246	-1.64849	88.5459	-5.58747	-0.527551	0.0067256	0.0163544
294	PHYHIP	80.6315	1.9833	64.191	6.71982	16.4405	-1.76052	185.034	-6.98138	-0.584794	0.00213882	0.00746847
295	C8H8orf58	86.8558	4.14868	67.6603	12.7611	19.1954	-1.62103	266.644	-7.9629	-0.695903	0.000112097	0.00145896
296	SLC28A3	45.6085	492.675	58.6259	990.954	-13.0174	-1.00818	254.996	-7.99083	-0.0384615	0.855474	0.869648
297	FBP2	87.4438	3.80054	76.2508	13.6964	11.1931	-1.84952	71.0639	-5.58567	-0.502238	0.0105158	0.0225826
298	LOC112447830	77.709	1.46428	64.5872	3.58781	13.1218	-1.29291	105.112	-5.50388	-0.1228	0.558692	0.587413
299	S1PR3	64.9919	11.6473	54.4288	5.738	10.5632	1.02137	59.7161	-5.35445	0.453077	0.024015	0.0424462
300	LOC107132740	87.2028	72.1289	67.9349	34.1359	19.2679	1.07929	268.525	-8.7157	0.440769	0.0285187	0.0481288
301	SNTG2	89.6476	7.8947	73.1415	2.78559	16.5061	1.5029	187.154	-8.0798	0.197523	0.343932	0.377315
302	COL9A1	83.9749	12.1075	64.1483	91.6991	19.8266	-2.92101	293.008	-10.0926	-0.628576	0.000765058	0.00394932
303	LOC112448016	92.7246	32.1081	82.3093	8.235	10.4153	1.9631	60.633	-6.80156	0.523077	0.00807991	0.0185174
304	LOC104972971	86.8287	1.26285	74.2408	4.28632	12.5879	-1.76305	95.78	-5.80212	-0.186656	0.37165	0.403599
305	FRK	91.3311	17.4433	68.2301	53.0552	23.101	-1.60482	408.903	-9.92014	-0.571538	0.00333745	0.0101303
306	LOC104969531	88.372	88.0217	75.0243	4.94727	13.3477	4.15316	127.324	-14.195	0.406154	0.0449706	0.069229
307	LOC112448034	88.8465	2.19862	69.3224	5.74759	19.5242	-1.38636	276.825	-7.93013	-0.225861	0.277659	0.312184
308	DDO	85.0018	2.65078	57.8436	13.4296	27.1582	-2.34093	591.681	-13.1858	-0.601756	0.00146139	0.00600639
309	SCML4	33.9168	88.8852	46.5185	296.389	-12.6017	-1.73748	243.646	-8.76525	0.430769	0.0326643	0.0531414
310	POPDC3	61.564	4.5898	50.6266	15.3748	10.9375	-1.74407	66.5647	-5.40694	-0.640508	0.000562613	0.00331017
311	SMLR1	83.1887	1.81804	65.2485	4.04219	17.9403	-1.15276	226.259	-7.09378	-0.188383	0.36716	0.399229
312	LOC112448062	79.8409	15.0303	68.4974	2.01055	11.3435	2.90221	80.3015	-9.30608	0.397299	0.0492294	0.0744508
313	VNN2	68.9189	10154.1	79.905	915.985	-10.9861	3.47059	206.99	-11.1222	-0.381612	0.0597923	0.0873496
314	LOC112448135	52.6674	13.3078	63.5257	3.13741	-10.8583	2.08462	195.247	-8.00457	-0.0854504	0.684653	0.707722
315	LOC112448069	93.7734	1.98158	80.6909	9.44853	13.0825	-2.25344	107.37	-6.5843	-0.525343	0.00700233	0.0167549
316	LOC107132783	50.1863	256.132	69.205	33.9397	-19.0187	2.91584	491.329	-13.4025	-0.57	0.00343901	0.0102573
317	STX11	64.2073	1959.35	77.4844	202.884	-13.2771	3.27165	274.587	-11.4279	-0.747692	2.84153e-05	0.000855329
318	IYD	72.2752	6.29323	46.95	13.0381	25.3252	-1.05086	502.311	-10.9648	-0.0625559	0.824723	0.841374
319	LOC112448082	94.9306	7.09233	77.542	60.7048	17.3886	-3.09748	217.559	-9.48038	-0.605629	0.00133571	0.00564164
320	SYNJ2	41.2542	105.659	29.5382	349.022	11.716	-1.7239	79.5768	-5.55046	-0.31	0.131547	0.163293
321	MAS1	88.984	1.48344	73.0301	3.39502	15.9538	-1.19447	170.653	-6.34084	-0.358337	0.0785942	0.107675
322	LOC101903289	83.1984	1.80496	63.0223	4.60107	20.176	-1.35	298.799	-8.21391	-0.41333	0.0400032	0.0627057
323	LOC112448381	63.8273	445.727	53.7184	64.7008	10.1089	2.78431	60.3368	-8.62385	0.678462	0.000276708	0.00220787
324	THSD4	84.3236	1.11022	69.2078	2.35416	15.1157	-1.08437	149.313	-5.98738	-0.403055	0.0457424	0.0697917
325	GRAMD2A	73.9015	24.7547	63.0699	149.862	10.8316	-2.59786	68.2773	-6.68378	-0.269231	0.192458	0.226778
326	EFS	26.1512	11.0899	15.1276	35.9971	11.0237	-1.69863	67.813	-5.3729	-0.739231	3.91363e-05	0.000988245
327	LOC100298434	84.0808	1.20889	72.1604	3.78982	11.9204	-1.64844	82.9827	-5.51516	-0.531741	0.00622551	0.015591
328	LOC616138	64.3125	1.72829	51.6125	5.90041	12.7	-1.77147	97.9845	-5.83994	-0.516768	0.00816941	0.0186036
329	LOC526700	74.8461	1.05511	61.4089	2.4376	13.4373	-1.20807	111.461	-5.53417	NA	NA	NA
330	NDRG2	66.321	475.877	53.0216	980.924	13.2993	-1.04355	108.271	-5.399	-0.35	0.0868912	0.116807
331	LOC790312	69.1145	17.6763	37.8977	5.44954	31.2168	1.69761	803.686	-18.044	-0.0331155	0.877914	0.889303
332	LOC104973117	19.5587	1.16585	40.9141	2.89449	-21.3554	-1.31192	591.047	-13.4635	0.544497	0.00489093	0.0130882
333	LOC101905672	89.7674	4.61791	67.573	31.2081	22.1945	-2.75661	377.76	-10.9091	NA	NA	NA
334	SPINT1	30.7739	90.0528	18.3035	326.037	12.4704	-1.85619	93.8272	-5.8828	-0.65	0.000588782	0.00341733
335	CDKL1	87.3155	5.78789	74.0839	15.0673	13.2316	-1.38031	107.564	-5.60101	-0.395762	0.0501946	0.0756441
336	LOC112448455	95.3059	1.23472	78.1071	3.11752	17.1988	-1.33622	204.94	-6.90076	-0.28602	0.165734	0.199671
337	TPM1	51.7988	441.771	40.9301	1655.18	10.8687	-1.90562	65.9987	-5.59121	-0.444615	0.027043	0.0465529
338	LOC112448482	35.084	7.57659	65.1362	1.81702	-30.0522	2.05997	1092.83	-20.2337	-0.545995	0.0047514	0.0127945
339	ATP8B4	85.5434	921.604	72.3078	374.886	13.2356	1.29769	108.399	-6.49896	0.585385	0.00253261	0.00830347
340	TMEM30B	87.1644	78.2783	75.4356	351.079	11.7287	-2.16511	81.3563	-6.13116	-0.738462	4.02661e-05	0.000988245
341	LOC112448507	77.4899	184.961	60.4896	63.928	17.0003	1.5327	200.918	-8.34941	0.377692	0.0635355	0.0915721
342	LOC101904397	75.9556	12.2666	53.5138	98.5159	22.4418	-3.00562	388.696	-11.5043	-0.474367	0.0165838	0.0322296
343	GPX2	88.7397	6.26068	74.1493	32.3704	14.5904	-2.37028	140.76	-7.1838	-0.776154	8.92452e-06	0.000547583
344	CCDC196	90.3973	3.83861	74.2644	9.13972	16.1329	-1.25157	175.468	-6.44054	-0.094561	0.652992	0.678259
345	TTC9	77.727	90.2988	65.612	238.812	12.1151	-1.40309	85.8621	-5.32883	-0.0446154	0.832423	0.848223
346	ACOT2_1	76.339	2.1364	60.3734	8.59873	15.9656	-2.00894	173.273	-7.10284	-0.240395	0.247063	0.280724
347	LOC104973262	74.0828	1.65185	60.1981	8.90535	13.8847	-2.43059	125.069	-7.08159	-0.441156	0.0272796	0.0468644
348	DIO2	67.9809	92.7205	39.6518	769.427	28.329	-3.05282	653.367	-15.1239	-0.574615	0.00314198	0.0096737
349	LOC112448536	94.1806	32.4731	81.422	13.9285	12.7586	1.22121	98.5738	-6.23409	0.526923	0.00756449	0.0175619
350	B2M	75.4073	44928.1	49.8856	18975.6	25.5217	1.24347	512.426	-12.7175	0.341711	0.119591	0.151965
351	MALL	89.1021	51.8063	55.0416	257.583	34.0605	-2.31384	973.672	-18.448	-0.685385	0.00022726	0.00211154
352	PROM2	88.6613	15.8646	61.2012	72.0181	27.4601	-2.18255	605.742	-13.1903	-0.720769	7.528e-05	0.00117574
353	LOC112448737	88.6984	6.34692	69.103	13.0069	19.5954	-1.03514	278.472	-7.77944	-0.558462	0.00428791	0.012037
354	LOC112448740	87.1239	2.00032	71.0188	5.68903	16.1051	-1.50795	175.349	-6.61995	-0.395048	0.0506477	0.0759972
355	LOC112448745	56.901	6.5383	69.7271	1.85495	-12.8261	1.81753	252.243	-8.3695	-0.177215	0.396746	0.428146
356	MAP4K4	39.552	10730.1	28.8835	3416.39	10.6685	1.65111	63.2475	-6.29309	0.606923	0.00161025	0.00643349
357	IL1R2	55.6	925.79	43.3756	82.54	12.2244	3.48752	99.8534	-11.3808	0.656154	0.000503523	0.00306756
358	LOC100848188	91.8282	2.16332	74.3417	6.13541	17.4865	-1.50391	213.646	-7.1403	-0.654782	0.00038285	0.00258951
359	LOC112448867	39.7422	2.1436	57.3141	5.18042	-17.5719	-1.27303	421.509	-10.8344	0.109475	0.60242	0.628772
360	TET3	55.1914	1451.35	35.308	554.218	19.8834	1.38887	289.892	-9.51401	0.671538	0.000335079	0.00239861
361	XDH	80.0561	9681.27	63.8178	27986.9	16.2383	-1.53148	178.941	-6.68814	0.0876923	0.675872	0.700331
362	GALM	74.6836	258.091	64.5593	1455.1	10.1242	-2.49517	57.1131	-6.37259	-0.553846	0.00467406	0.0126657
363	LOC101906222	64.3344	6.44059	49.185	2.30705	15.1494	1.48114	152.084	-7.482	0.223684	0.282439	0.315494
364	LOC112448767	62.3125	18.8367	74.2509	4.39935	-11.9383	2.09818	226.257	-8.42924	-0.587692	0.00241607	0.00804419
365	LOC104973322	96.2412	12.2888	85.3479	4.40214	10.8933	1.48107	66.1825	-6.07325	0.254664	0.219255	0.252805
366	LOC107132917	91.2753	14.8734	56.8063	7.14086	34.469	1.05857	996.262	-19.7596	0.401538	0.0476443	0.0723082
367	LOC112448777	75.7978	73.0064	54.4383	29.2542	21.3594	1.31938	341.906	-10.2116	0.352375	0.0840626	0.113896
368	IL1B	51.9844	8822.12	66.3967	2010.08	-14.4124	2.13387	306.111	-9.53675	-0.273846	0.184718	0.219085
369	LOC100294952	86.9786	114.903	68.1583	8.12525	18.8203	3.82186	268.536	-15.5236	0.600769	0.00183834	0.00674843
370	LOC112448791	46.9389	197.224	62.5129	30.9945	-15.5741	2.66975	350.522	-11.0568	-0.540769	0.00593195	0.0149429
371	SH2D6	83.3975	2.40429	69.3417	6.82149	14.0558	-1.50448	125.539	-5.94317	-0.473589	0.0167873	0.0324781
372	LOC112448795	40.3327	17.758	61.2367	8.59878	-20.904	1.04626	569.558	-12.0537	-0.516923	0.00896591	0.0199526
373	LOC112448803	77.1538	1.26286	58.1719	2.83244	18.9819	-1.16536	258.639	-7.55349	-0.221016	0.288371	0.321285
374	KRTCAP3	94.5583	23.6948	70.6496	94.5352	23.9087	-1.99628	443.411	-10.7487	-0.660769	0.000446726	0.0028425
375	LOC112448814	70.7163	4.32723	52.0095	9.90256	18.7068	-1.19436	249.941	-7.44565	-0.314088	0.126256	0.158327
376	LOC101908123	76.5548	1.11872	64.4997	2.94914	12.0551	-1.39845	84.7522	-5.31033	-0.124316	0.55381	0.583709
377	MATN3	60.9116	17.4243	47.8509	7.16499	13.0607	1.28206	104.779	-6.41829	0.192208	0.402154	0.432895
378	LOC112448882	74.1541	1.31337	55.2142	4.2639	18.94	-1.6989	258.63	-7.92108	-0.185727	0.374077	0.405722
379	VSNL1	36.3909	2.51623	20.2019	8.6935	16.189	-1.78867	178.39	-6.92109	-0.438369	0.0283843	0.0479962
380	LOC101904759	89.7966	3.13673	73.2274	14.0946	16.5692	-2.16781	189.979	-7.52724	-0.365456	0.0724217	0.10132
381	TTLL11	73.333	9.75328	58.8313	22.4655	14.5017	-1.20375	134.955	-5.85339	-0.454615	0.0234955	0.0418727
382	LOC104973468	26.766	1.10322	45.1061	3.09861	-18.3402	-1.4899	454.121	-11.64	0.466176	0.0188319	0.0350903
383	GPR21	95.325	56.4541	77.3626	21.8771	17.9624	1.36766	228.38	-8.51456	0.720769	7.528e-05	0.00117574
384	LOC112448918	86.6982	25.326	69.3145	11.8872	17.3838	1.09122	210.539	-7.83113	0.106285	0.613098	0.63914
385	SH2D3C	38.1037	2017.91	49.5642	368.731	-11.4606	2.45222	214.018	-8.87737	-0.603077	0.00174977	0.00665066
386	CFAP77	55.3457	4.04438	43.1122	1.87023	12.2335	1.11271	88.2344	-5.92609	0.33677	0.0997361	0.130005
387	PAEP	87.5587	50274.6	70.8005	421502	16.7583	-3.06764	199.556	-9.19258	-0.614615	0.00135951	0.00564164
388	ABO	82.5676	59.7876	63.5663	132.879	19.0013	-1.1522	259.236	-7.55576	-0.363846	0.0745069	0.103062
389	SURF2	32.4893	48.9434	16.828	108.056	15.6612	-1.1426	163.014	-6.20694	-0.426923	0.0343833	0.0552061
390	RXRA	38.7807	5144.95	27.5941	2064.9	11.1867	1.31709	70.4227	-5.90524	0.334615	0.102436	0.132919
391	ENTPD2	51.7208	98.5821	33.513	38.912	18.2078	1.34111	235.737	-8.5886	0.151538	0.467905	0.498055
392	LRRC26	89.7572	17.5251	57.3452	112.187	32.412	-2.67842	875.437	-17.5456	-0.597692	0.00196237	0.00702365
393	TMEM210	89.3082	5.26804	46.4459	11.1045	42.8623	-1.07581	1595.41	-26.68	-0.230769	0.265824	0.300847
394	RNF224	81.1824	1.28513	55.6351	2.99756	25.5473	-1.22187	512.637	-11.1647	-0.595791	0.00167484	0.00650989
395	LOC112449031	84.0717	1.20953	68.7801	2.51071	15.2917	-1.05365	153.577	-6.03227	NA	NA	NA
396	ARL11	50.6116	514.357	61.6993	245.017	-11.0877	1.06989	198.056	-6.87275	-0.510769	0.00993208	0.0215991
397	MAB21L1	47.9925	4.42575	34.3307	10.3681	13.6618	-1.22816	116.273	-5.61246	-0.13041	0.534383	0.565315
398	LOC107132980	91.3244	10.8824	71.534	64.9252	19.7904	-2.57679	290.017	-9.4494	-0.573518	0.00272438	0.00874166
399	ATP12A	60.6295	34.2615	44.7623	7.06896	15.8672	2.27702	173.423	-9.37771	0.0034622	0.986896	0.988046
400	LOC101902043	59.6881	173.293	74.3083	51.2378	-14.6202	1.75793	311.762	-9.09347	-0.6	0.0018687	0.00680175
401	SLITRK6	73.906	9.87879	61.45	46.1277	12.456	-2.22323	94.918	-6.384	-0.328525	0.108847	0.139761
402	LOC104973089	4.21429	2.40816	16.4062	1.11073	-12.192	1.11643	230.351	-7.35141	0.350253	0.290976	0.323767
403	LOC112449072	43.1786	78.957	89.3823	159.152	-46.2037	-1.01127	2414.79	-40.2588	0.748647	0.00206558	0.00724217
404	LOC101905776	41.383	88.9932	58.8892	10.5056	-17.5062	3.08253	428.282	-12.9381	-0.702308	0.000136963	0.00156868
405	LOC104973680	94.1243	2.17173	72.5045	5.92298	21.6198	-1.44748	350.922	-9.00218	-0.452882	0.0230046	0.0411686
406	LOC112449372	86.7384	1.05511	74.3823	4.88496	12.3561	-2.21096	92.9742	-6.34174	-0.613971	0.00109615	0.00503527
407	LOC101904563	68.1793	62.396	56.08	6.59561	12.0993	3.24188	95.8009	-10.5518	0.42	0.0376612	0.0594687
408	SVIL	75.0941	1538.86	55.0783	755.616	20.0158	1.02614	293.391	-9.02758	0.511538	0.00980674	0.0214052
409	JCAD	82.4151	23.4389	66.71	49.2977	15.7052	-1.07262	164.005	-6.1863	-0.49	0.0138608	0.0277539
410	LOC112449301	34.5855	72.3919	53.2977	18.5356	-18.7122	1.96553	472.983	-11.5454	-0.332308	0.104938	0.135551
411	LOC107133053	48.1885	62.1461	60.0202	8.47049	-11.8317	2.87515	227.244	-9.90461	-0.500866	0.0107637	0.0228861
412	TGM3	56.4136	61553.9	68.7026	3305.71	-12.289	4.21882	250.973	-13.8939	-0.67	0.00034939	0.00246005
413	LOC101902869	53.4851	37.6465	67.7591	8.16858	-14.274	2.20436	301.662	-9.58834	-0.681538	0.000253702	0.00220787
414	FNDC11	78.8837	1.21766	64.6291	2.72715	14.2546	-1.16328	129.215	-5.75091	-0.437278	0.0288263	0.0484575
415	RBBP8NL	86.0727	5.17216	57.3308	29.959	28.7419	-2.53415	671.799	-14.5417	-0.698981	0.000101437	0.00136148
416	LOC107133075	93.9696	28.7304	59.8498	10.889	34.1198	1.39971	975.322	-20.0601	0.353077	0.0840117	0.113896
417	HCK	41.2862	4809	26.5565	838.814	14.7297	2.51931	146.533	-9.49589	0.615385	0.00133638	0.00564164
418	LOC107133078	88.1213	2.17441	62.7726	6.52194	25.3487	-1.58468	504.577	-11.243	-0.422869	0.0352001	0.0563071
419	LOC112449414	56.9334	19.3332	80.9002	3.14558	-23.9668	2.61968	731.273	-16.054	-0.674365	0.000218389	0.0020844
420	LOC404061	85.5966	2.77496	74.7967	9.0515	10.7999	-1.70569	64.2613	-5.33553	-0.567685	0.00307745	0.00954343
421	WFDC2	72.1629	132.949	49.1319	334.91	23.031	-1.3329	405.386	-9.69879	-0.663846	0.000411987	0.00270151
422	LOC100847835	90.0058	133.406	65.9954	6.68365	24.0104	4.31904	464.649	-20.7856	0.481538	0.0157953	0.0311911
423	LOC101907931	66.2909	1.69916	53.9364	15.9492	12.3545	-3.23059	98.1226	-8.33416	-0.668926	0.000256278	0.00220787
424	LOC112449354	72.2014	2.38423	60.8389	13.8584	11.3625	-2.53917	76.6692	-6.67578	-0.42148	0.0358694	0.0571648
425	SCX	94.276	7.11247	82.1913	83.8891	12.0848	-3.56006	95.2283	-9.11201	-0.671538	0.000335079	0.00239861
426	WDR97	94.6841	48.2726	83.6041	23.8226	11.08	1.01887	67.8672	-5.48419	0.224615	0.279063	0.313353
427	LOC101903326	55.6512	11.4562	41.0453	28.0434	14.606	-1.29153	137.566	-5.94455	-0.498462	0.0121276	0.0251027
428	ARC	41.3791	74.176	29.3073	603.132	12.0718	-3.02345	91.6531	-7.79784	-0.720769	7.528e-05	0.00117574
429	LOC104973986	81.33	15.4512	67.6963	7.64347	13.6338	1.01542	116.009	-6.25059	0.561538	0.00404581	0.0114321
430	SLA	36.22	8178.88	46.8216	1016.44	-10.6016	3.00838	193.274	-9.78769	-0.548462	0.00516146	0.0135174
431	LOC112449616	64.5411	54.445	74.5585	7.48108	-10.0174	2.86348	176.9	-9.25626	-0.608579	0.00124631	0.00549018
432	LOC107133111	59.9364	60.4358	76.4236	6.46308	-16.4872	3.22511	388.624	-12.757	-0.556154	0.00447745	0.0124069
433	LOC112449619	84.8238	4.6815	59.1303	10.4894	25.6935	-1.16389	519.151	-11.2368	-0.293642	0.154251	0.187679
434	LOC104974006	8.68074	3.79941	29.422	8.23162	-20.7412	-1.1154	561.188	-12.7474	0.348462	0.0883591	0.117858
435	LOC101906669	78.7953	1.52863	63.7998	4.06531	14.9955	-1.41112	147.094	-6.15949	-0.254867	0.218875	0.252707
436	RP1	90.379	2.63737	72.2587	6.85439	18.1203	-1.37793	232.183	-7.30501	-0.200056	0.337655	0.372331
437	JPH1	23.7255	6.28446	13.347	25.222	10.3786	-2.00482	58.8091	-5.6319	-0.727692	5.93128e-05	0.00117574
438	PI15	77.4745	18.4112	53.3916	117.627	24.0829	-2.67556	453.677	-11.7889	-0.433846	0.0313399	0.0515727
439	ANGPT1	34.9424	1.29057	49.7817	3.73481	-14.8393	-1.53302	317.565	-9.60346	0.630471	0.00072923	0.00386672
440	NCALD	71.4058	50.998	54.5222	104.35	16.8836	-1.03292	195.434	-6.60874	-0.281538	0.172308	0.20594
441	LOC101904656	81.0734	1.07014	52.7446	3.53194	28.3288	-1.72266	647.486	-13.3448	-0.649874	0.000437992	0.00280773
442	LOC112449665	59.4143	38.272	43.0666	16.4645	16.3477	1.21693	181.996	-7.55744	-0.0622112	0.767675	0.786913
443	MATN2	52.5773	2.84547	34.4945	11.5076	18.0828	-2.01584	232.979	-7.90589	-0.532564	0.00613113	0.0153995
444	LOC112441605	87.5092	4248.49	77.2225	442.518	10.2867	3.26314	65.9912	-10.0474	0.597692	0.00196237	0.00702365
445	AMOTL1	85.3611	50.3227	75.2915	261.376	10.0695	-2.37685	55.7952	-6.15538	-0.579231	0.00286708	0.00902132
446	CRYAB	49.2249	95.7484	25.3272	692.702	23.8977	-2.85491	446.802	-11.998	-0.729231	5.61903e-05	0.00117574
447	HSPB2	52.1658	6.67923	27.6157	23.4558	24.5501	-1.81219	470.099	-10.9399	-0.555876	0.00391243	0.0111654
448	C15H11orf52	86.0385	5.32778	63.7952	15.4104	22.2433	-1.5323	374.836	-9.39296	-0.398923	0.0482251	0.0730606
449	C15H11orf34	85.9176	25.074	68.7132	6.87097	17.2044	1.86761	207.965	-9.07594	0.179231	0.389596	0.42149
450	NXPE2	79.5839	10.3049	66.8641	40.5517	12.7198	-1.97643	99.0663	-6.09689	-0.310559	0.130803	0.16284
451	FXYD6	65.0524	201.293	51.6739	463.809	13.3786	-1.20424	110.223	-5.5149	-0.393846	0.05238	0.077845
452	TMPRSS4	88.6962	11.4529	78.2621	63.2232	10.4341	-2.46474	61.5278	-6.36991	-0.600595	0.00150102	0.00613988
453	JAML	53.8731	1588.58	64.995	480.233	-11.1219	1.72593	201.088	-7.57095	-0.74	3.80342e-05	0.000988245
454	MPZL2	65.1462	26.7542	48.9605	79.0977	16.1857	-1.56387	177.63	-6.6976	-0.470769	0.0185761	0.0346889
455	TTC36	84.3635	2.85229	67.7063	12.7511	16.6572	-2.16044	192.359	-7.54867	-0.264305	0.201703	0.235092
456	LOC112441628	70.7289	5.40639	58.8861	16.6285	11.8428	-1.62092	81.5134	-5.46841	-0.690769	0.000194218	0.00193992
457	LOC112441629	86.9291	4.35005	74.949	12.6771	11.9801	-1.54311	83.7619	-5.42287	-0.286489	0.165011	0.19936
458	OR52W1	91.9462	1.67723	78.3179	3.58749	13.6283	-1.09689	115.297	-5.52295	0.024055	0.909132	0.917678
459	HBG	69.7062	7.40408	59.0925	3.12313	10.6137	1.24533	61.0785	-5.65271	0.00708859	0.973173	0.975444
460	OR52I2	48.4165	1.31974	58.5632	2.74191	-10.1467	-1.05492	171.756	-6.76515	0.240551	0.246747	0.280724
461	LOC407145	88.2949	93.1224	72.0322	9.48259	16.2627	3.29578	189.858	-12.3977	0.422308	0.0365417	0.0579139
462	FOLR3	94.3054	30.1176	80.6716	238.593	13.6338	-2.98587	122.441	-8.07815	-0.47663	0.0160031	0.0314568
463	ARAP1	64.8524	3604.13	43.1591	1707.6	21.6932	1.07768	353.654	-10.0265	0.706154	0.000121417	0.00151155
464	LOC112441710	93.2633	49.8414	79.033	24.1832	14.2303	1.04334	129.203	-6.49341	0.314615	0.125672	0.157824
465	MUC15	63.369	426.495	47.3694	3344.94	15.9996	-2.97138	178.604	-8.73394	-0.506923	0.0105791	0.022662
466	FIBIN	53.1161	1.09986	36.3459	3.61051	16.7702	-1.71489	193.908	-7.05581	-0.443846	0.0262463	0.0454159
467	LOC101907545	80.5184	1.65252	62.8634	3.34601	17.655	-1.01777	217.532	-6.91341	-0.283753	0.169262	0.203636
468	ELF5	71.5404	1291.58	52.9982	11040.3	18.5421	-3.09557	252.237	-9.91474	-0.623077	0.00112301	0.00510405
469	EHF	75.8666	746.587	42.1751	4912.77	33.6915	-2.71816	952.721	-18.6687	-0.568462	0.00354318	0.0104591
470	LOC112441652	86.4952	2.27601	61.8571	13.2815	24.6381	-2.54484	476.837	-11.8994	-0.631942	0.000702409	0.00377106
471	PRR5L	87.8059	1794.97	65.0483	585.909	22.7576	1.61521	396.37	-11.5767	0.713077	9.72133e-05	0.0013255
472	SLC35C1	84.8694	153.308	70.3239	313.954	14.5456	-1.03412	135.653	-5.77391	-0.451538	0.0245438	0.0432032
473	SPI1	55.5758	6020.87	74.133	2894.89	-18.5571	1.05646	463.22	-10.5596	-0.596154	0.00202702	0.00713611
474	LOC104974328	55.8209	25.1974	40.661	4.22064	15.1598	2.57774	157.189	-9.82206	0.678462	0.000276708	0.00220787
475	LOC514818	88.0713	21.7836	77.4127	2.47187	10.6586	3.13957	70.7657	-9.78229	0.497496	0.0113929	0.0238296
476	LOC100336921	79.7877	1	65.7223	2.27633	14.0654	-1.18671	125.013	-5.70672	NA	NA	NA
477	LOC112441659	78.1869	1	59.8588	2.07909	18.3281	-1.05595	237.873	-7.21445	NA	NA	NA
478	SERPING1	87.5728	28.6697	74.4875	62.3115	13.0853	-1.11997	104.016	-5.38045	-0.325385	0.11272	0.143873
479	GLYATL2	85.6118	1.41167	72.0305	3.12518	13.5813	-1.14654	114.387	-5.53761	-0.463681	0.019564	0.0363754
480	LOC613282	85.283	1.69537	69.8583	7.76224	15.4247	-2.19487	160.178	-7.17484	-0.473635	0.0167754	0.0324781
481	MYBPH	92.7258	521.891	82.2009	40.7282	10.5249	3.67965	72.5948	-11.4726	0.704615	0.000127444	0.00154189
482	PLEKHA6_1	86.5934	4.23456	68.4358	14.9563	18.1576	-1.82047	234.574	-7.71117	-0.595948	0.00166889	0.00650989
483	LOC101907913	39.478	1.19361	22.5263	4.9273	16.9518	-2.04547	200.09	-7.50294	-0.526792	0.0068197	0.0164554
484	LOC100848180	81.8913	13.5838	70.2436	3.28016	11.6477	2.05005	80.9833	-7.3271	0.199229	0.339696	0.37404
485	LOC112441812	91.1158	4.0261	63.9672	12.0748	27.1487	-1.58455	588.523	-12.4216	-0.351221	0.0851536	0.115011
486	PIGR	91.7261	1061.66	79.0179	4687.61	12.7082	-2.14252	99.463	-6.32429	-0.267692	0.195088	0.228622
487	FCAMR	81.8005	15.3623	63.6452	54.7852	18.1553	-1.83439	234.55	-7.72521	-0.238921	0.250061	0.283755
488	C16H1orf116	66.3118	49.5318	46.5645	147.427	19.7473	-1.57358	284.766	-8.17389	-0.563077	0.00392917	0.011176
489	RGS18	24.6167	165.442	50.4364	43.1116	-25.8196	1.94017	831.03	-16.4498	-0.555385	0.00454219	0.0125056
490	HHIPL2	92.2687	75.8225	63.7817	586.664	28.4871	-2.95183	660.85	-15.0452	-0.470136	0.0177159	0.0338699
491	EPHX1	86.8527	49.8454	59.1308	123.288	27.7219	-1.3065	615.916	-12.6636	-0.317692	0.121864	0.154169
492	LOC112441824	94.2197	1.76412	78.5067	5.85892	15.713	-1.73169	165.814	-6.69428	-0.338483	0.0979166	0.128022
493	LOC112441825	31.8876	9.32716	50.7291	2.27901	-18.8415	2.03303	478.891	-11.7159	-0.506251	0.00981798	0.0214052
494	LOC112441834	96.8736	1.62849	69.7959	3.89027	27.0777	-1.25633	584.276	-12.1948	-0.530814	0.00633337	0.015815
495	CA6	77.4096	2.78493	54.321	8.54303	23.0886	-1.61711	408.44	-9.9229	-0.45483	0.0223503	0.0403339
496	TNFRSF9	84.1591	29.9302	73.2716	147.052	10.8875	-2.29665	67.7996	-6.16584	-0.282308	0.171101	0.205273
497	LOC104974459	94.613	86.934	74.4739	14.5621	20.1391	2.57771	303.775	-12.2606	0.628462	0.000991626	0.00470611
498	MXRA8	74.0701	8.99338	51.2405	32.7501	22.8296	-1.86457	398.836	-10.0023	-0.683077	0.000242826	0.00220787
499	TNFRSF4	88.6478	36.477	64.3363	15.3308	24.3116	1.25056	459.232	-11.9124	0.296923	0.149289	0.182158
500	CELA2A	40.5178	34.1888	54.6483	4.2591	-14.1305	3.0049	301.205	-11.1275	-0.491123	0.0126662	0.0259672
501	LOC107133260	93.7663	3.99425	71.1314	24.8299	22.6349	-2.63608	394.316	-10.93	-0.503918	0.0102188	0.0221107
502	LOC104974508	58.4174	13.9174	73.9713	3.81663	-15.5538	1.86651	345.838	-9.69054	-0.253895	0.220698	0.253788
503	PLA2G4A	10.6128	171.596	27.8759	82.1398	-17.2631	1.06286	409.301	-9.80591	-0.583846	0.00261293	0.00853426
504	G0S2	44.1344	7724.34	29.6318	379.56	14.5026	4.34701	154.438	-15.4476	0.511538	0.00980674	0.0214052
505	LAMB3	68.0847	1096.75	81.9351	88.183	-13.8504	3.63658	296.152	-12.66	-0.728462	5.77334e-05	0.00117574
506	PKP1	61.8403	42.7635	51.3929	154.722	10.4473	-1.85523	59.315	-5.44627	-0.527692	0.0074648	0.0175199
507	GPR37L1	58.0411	3.65972	42.3182	8.4591	15.7229	-1.20877	164.72	-6.2668	-0.501155	0.010711	0.0228342
508	ELF3	93.2386	56.6598	63.4093	145.417	29.8293	-1.3598	724.975	-14.2342	-0.77	1.15448e-05	0.00062199
509	LMOD1	90.0539	2.41907	72.9821	5.16087	17.0717	-1.09316	200.826	-6.71008	-0.264866	0.200712	0.234255
510	LOC101903170	17.8464	3.90971	42.0467	1.57673	-24.2002	1.31013	738.262	-14.5876	-0.573545	0.00338824	0.0101766
511	FGG	84.4662	27.1307	74.1812	180.463	10.285	-2.7337	60.6124	-6.85416	-0.628198	0.000772394	0.00394932
512	LOC101907174	26.2593	5.39941	15.3395	34.7685	10.9197	-2.68691	70.1164	-6.87067	-0.453077	0.024015	0.0424462
513	LOC104974562	88.7803	289.002	70.5979	16.6225	18.1824	4.11987	251.147	-16.3227	0.579231	0.00286708	0.00902132
514	LOC101905833	87.8323	1.31796	65.2163	2.70105	22.6161	-1.03521	388.279	-9.33648	NA	NA	NA
515	LOC100297399	88.7779	2.12421	62.361	14.8503	26.4169	-2.80549	558.53	-13.4133	-0.514099	0.00856412	0.0192581
516	IL15	58.1268	64.9209	35.1315	21.6656	22.9953	1.58328	405.74	-11.6631	0.601538	0.0018084	0.00669575
517	SLC7A11	44.1156	1175.53	31.2851	524.808	12.8305	1.16345	99.8343	-6.17778	0.346923	0.0898458	0.119285
518	PDGFC	74.5694	49.4253	61.4406	154.892	13.1288	-1.64795	106.171	-5.81774	-0.546923	0.00530837	0.0136934
519	LOC101904098	51.5923	87.1576	77.0108	38.4174	-25.4185	1.18187	805.481	-15.4621	-0.622308	0.00114294	0.00511348
520	NOS1	75.7895	39.0421	65.4199	220.166	10.3695	-2.49549	60.7045	-6.41395	-0.524615	0.00787031	0.0181249
521	SDSL	63.3543	126.199	50.9735	17.2466	12.3809	2.87132	98.6435	-9.55857	0.686923	0.000217363	0.0020844
522	CFAP73	91.5586	2.10057	77.0553	6.21774	14.5034	-1.56561	135.864	-6.1351	-0.318383	0.120878	0.153148
523	OAS1Y	86.9069	912.302	75.5279	393.09	11.379	1.21465	73.3397	-5.81463	0.442308	0.0279207	0.0477767
524	OAS1X	19.7037	646.853	50.3197	207.547	-30.6159	1.64	1128.63	-20.3296	-0.556923	0.0044135	0.0123492
525	ACACB	74.4819	3.32281	58.1297	7.69303	16.3522	-1.21115	181.222	-6.4967	-0.393922	0.0513695	0.0766083
526	SELPLG	49.2092	2773.73	59.4111	911.822	-10.2019	1.605	175.632	-7.08477	-0.783077	6.69409e-06	0.00051054
527	LOC101904268	93.5513	1.51573	67.2269	4.10237	26.3244	-1.43644	548.885	-11.7759	-0.559353	0.00364878	0.0106645
528	OSM	28.9988	8658.87	39.1125	381.611	-10.1137	4.504	192.087	-14.2126	-0.677692	0.000282731	0.00220787
529	LOC104974701	28.8812	24.0979	40.4615	3.1373	-11.5803	2.94131	220.294	-9.96589	-0.680524	0.000181481	0.00191862
530	LIMK2	89.3817	1595.8	77.8922	250.798	11.4895	2.66968	81.3988	-8.72535	0.482308	0.0156106	0.0309397
531	SLC5A1	88.4628	39.8468	73.7309	109.546	14.7319	-1.45899	140.922	-6.11298	-0.624615	0.00108404	0.00500638
532	LOC112442065	59.9037	41.7957	48.4078	3.28669	11.496	3.66865	88.2042	-11.7435	0.136311	0.555749	0.585035
533	LOC101906281	68.2914	101.915	56.1207	6.19767	12.1707	4.03949	103.213	-13.3145	0.538565	0.005478	0.0140466
534	LOC107133315	89.5605	4.94354	77.3528	1.20596	12.2077	2.03536	90.9953	-7.47058	0.363407	0.0741591	0.102746
535	GSTT2	61.2774	4.1565	50.8228	2.01668	10.4546	1.04339	58.1239	-5.35369	0.0195492	0.926102	0.933711
536	LOC112442080	62.8823	35.9011	49.2241	8.71946	13.6582	2.04172	120.043	-7.97713	0.396923	0.0504429	0.0758852
537	SLC7A4	64.814	72.3601	43.8158	482.169	20.9981	-2.73627	332.992	-10.2818	-0.496154	0.0125813	0.0258548
538	LOC100848324	29.4105	9.92813	19.1755	52.1923	10.2349	-2.39424	58.2614	-6.21266	-0.480312	0.0150938	0.0300825
539	LOC100295712	81.7181	1.88645	55.6156	4.31847	26.1024	-1.19485	538	-11.5152	-0.249745	0.228594	0.261816
540	ATP2C2	74.2302	96.6891	60.7612	713.738	13.469	-2.88397	118.378	-7.82119	-0.565385	0.00375959	0.0109104
541	LOC112442264	8.60702	3.48143	21.7097	10.1789	-13.1027	-1.54782	258.907	-8.71507	0.318921	0.120217	0.152535
542	LOC104974755	81.0741	26.3842	68.8607	4.73753	12.2134	2.47747	93.2566	-8.4719	0.646154	0.000648111	0.00366268
543	CBFA2T3	23.1462	199.786	44.0466	89.2495	-20.9005	1.16254	569.687	-12.12	-0.623846	0.00110338	0.00504149
544	MT1A	69.2069	16.7545	54.5027	86.525	14.7042	-2.36857	143.42	-7.21496	-0.553846	0.00467406	0.0126657
545	ADGRG1	86.8973	72.5536	74.1691	379.877	12.7282	-2.38842	100.879	-6.71297	-0.721538	7.33411e-05	0.00117574
546	MMP15	24.3006	30.7888	13.8703	251.252	10.4304	-3.02866	64.3648	-7.50653	-0.866154	2.22956e-06	0.000432718
547	CDH16	85.7942	14.8634	72.5577	44.6635	13.2365	-1.58734	108.205	-5.78614	-0.439119	0.0280832	0.0478099
548	ELMO3	86.0755	46.6571	69.3234	148.802	16.7522	-1.67323	193.283	-7.00774	-0.635385	0.000842203	0.00418181
549	AGRP	78.1083	2.07274	63.3931	4.16081	14.7152	-1.00533	139.575	-5.81578	-0.301692	0.142748	0.174923
550	HP	44.1895	205.276	58.8418	75.0549	-14.6523	1.45155	311.797	-8.75778	-0.25	0.227138	0.260497
551	HPN	89.3784	31.3451	54.829	130.932	34.5494	-2.0625	1003.34	-18.6154	-0.617692	0.00126901	0.00550546
552	LRFN1	52.9802	284.096	42.6256	127.103	10.3546	1.16038	56.9286	-5.47465	0.528462	0.00736623	0.0174314
553	PRX	90.6376	6.09832	76.2158	19.0575	14.4217	-1.64387	134.204	-6.18539	-0.724615	6.60077e-05	0.00117574
554	LOC100336941	74.5075	1845.19	62.3585	315.596	12.149	2.54762	92.4428	-8.62457	0.373077	0.0670421	0.0956631
555	LOC112441502	68.1354	685.633	57.9915	190.755	10.1439	1.84572	56.1543	-6.50559	0.448696	0.0290182	0.0485982
556	CXCL17	74.0357	1.36985	58.5635	9.79817	15.4721	-2.83849	164.37	-8.29477	-0.790514	2.57674e-06	0.000432718
557	LYPD3	87.0921	52.7355	69.8546	189.66	17.2375	-1.84657	207.482	-7.37275	-0.643077	0.00069919	0.00377106
558	CEACAM19	79.4904	14.7985	47.4139	44.8916	32.0766	-1.601	851.55	-16.1447	-0.556154	0.00447745	0.0124069
559	BCAM	47.8808	73.3003	32.5515	190.455	15.3292	-1.37756	155.177	-6.24491	-0.640769	0.000739725	0.0038983
560	GPR4	55.5405	484.238	44.7095	49.9033	10.831	3.27851	74.4023	-10.2561	0.339231	0.0975674	0.127955
561	BBC3	71.8557	286.694	61.5706	129.416	10.2851	1.14749	55.8671	-5.44105	0.491538	0.0135312	0.0272208
562	C5AR2	86.591	3195.62	70.537	571.288	16.054	2.48381	179.35	-9.96462	0.617692	0.00126901	0.00550546
563	LOC112442349	10.4098	218.78	26.3228	19.2629	-15.913	3.50558	368.644	-13.208	-0.796154	4.02997e-06	0.000432718
564	LMTK3	80.341	4.47105	63.9843	11.7018	16.3567	-1.38805	181.737	-6.61619	-0.781538	7.1321e-06	0.00051054
565	MAMSTR	50.4309	1.77035	31.4567	3.91001	18.9742	-1.14313	258.35	-7.5392	-0.377522	0.0628148	0.0909914
566	PPP1R15A	38.8091	4455.66	24.3058	1551.41	14.5034	1.52205	136.851	-7.30226	0.434615	0.0310156	0.0513757
567	LHB	77.8363	2.34663	57.5882	7.36451	20.248	-1.65	302.079	-8.47498	-0.274079	0.184908	0.219085
568	SLC6A16	92.6807	2.04195	76.8362	8.20306	15.8446	-2.00621	170.121	-7.05789	-0.56923	0.00298034	0.00930949
569	CD37	38.8762	1091.04	58.881	531.515	-20.0048	1.03752	527.482	-11.455	-0.732308	5.03675e-05	0.00113857
570	ADM5	33.9228	119.478	51.3311	58.9687	-17.4083	1.01872	415.078	-9.86156	-0.225385	0.277385	0.312184
571	ATF5	64.9806	78.4639	45.6479	246.138	19.3327	-1.64937	271.211	-8.04972	-0.703846	0.000130552	0.00155756
572	LOC112442364	87.541	1.58948	74.317	4.13567	13.224	-1.37957	107.405	-5.59831	-0.430943	0.0315035	0.0517428
573	MGC139164	84.7733	1294.83	64.5927	325.947	20.1806	1.99006	302.306	-10.8436	0.303077	0.140736	0.17295
574	NLRP12	40.8775	541.727	60.2188	63.9612	-19.3413	3.0823	506.655	-13.9619	-0.359231	0.0784728	0.107675
575	LOC506868	82.6728	43.4635	71.8643	6.74125	10.8086	2.68872	70.3142	-8.56973	0.380769	0.0612786	0.0890666
576	LOC112442412	93.2485	31.8377	76.7365	1.211	16.5119	4.71647	208.467	-17.9609	NA	NA	NA
577	LOC112442379	79.2134	37.2821	66.6829	2.12589	12.5305	4.13234	110.783	-13.8002	0.112297	0.593041	0.621247
578	LOC527385	84.0037	13.9365	73.6398	1.30799	10.3639	3.41345	68.1907	-10.5415	0.578655	0.00244261	0.00810116
579	LOC104974947	88.8134	1.39659	71.3774	3.48338	17.436	-1.31858	211.724	-6.98338	-0.310165	0.131318	0.163245
580	LOC112442386	44.9454	1.92291	59.688	4.61443	-14.7427	-1.26286	313.484	-9.17192	0.24919	0.229663	0.262691
581	EPS8L1	57.9821	30.5399	45.7903	210.667	12.1918	-2.7862	92.5684	-7.32157	-0.456154	0.0229853	0.0411686
582	NLRP2	75.1271	60.5179	61.7141	13.9994	13.413	2.112	115.159	-8.03935	0.393077	0.0528734	0.0783073
583	LOC100852077	72.4888	775.745	60.0388	214.953	12.45	1.85156	94.7683	-7.18097	0.516154	0.00908218	0.0201592
584	NCR1	92.4056	132.761	75.5811	24.513	16.8244	2.43721	199.92	-10.1952	0.511538	0.00980674	0.0214052
585	KIR2DL5A	82.447	13.8387	61.8856	74.5366	20.5614	-2.42924	315.927	-9.56514	-0.223077	0.282438	0.315494
586	LOC614781	77.3836	18.8883	66.0251	78.239	11.3585	-2.0504	74.5353	-5.88597	-0.578462	0.00291142	0.0091274
587	LOC100852061	59.3755	2.44252	46.0317	9.05177	13.3437	-1.88983	111.369	-6.14871	-0.713082	9.19251e-05	0.00131606
588	LOC104974955	51.0563	16.8611	33.9272	6.40172	17.1291	1.39717	204.113	-8.17801	0.457692	0.0224842	0.0404903
589	LOC107131323	83.3003	10762.8	69.1392	948.242	14.1611	3.50465	139.731	-12.1704	0.72	7.72626e-05	0.00118515
590	LOC112442224	47.1492	14.9708	64.8776	3.29493	-17.7284	2.18383	432.357	-11.3021	-0.43398	0.0301961	0.0502683
591	TARM1	90.9498	694.75	79.8826	44.7841	11.0672	3.95544	83.3335	-12.6235	0.677692	0.000282731	0.00220787
592	LOC107131473	89.5346	11.2562	79.0533	1.52202	10.4812	2.88666	66.4392	-9.00538	0.391936	0.0526616	0.0781283
593	DYNLL2	76.3905	559.94	59.3433	1337.32	17.0472	-1.256	200.457	-6.78924	-0.503846	0.0111218	0.0234734
594	LOC112442599	78.2509	2.48597	53.562	11.3553	24.6889	-2.19148	477.502	-11.4356	-0.0124422	0.95293	0.957881
595	LPO	84.8424	394.586	73.8244	2472.2	11.018	-2.64739	71.4999	-6.81214	-0.443846	0.027333	0.0468644
596	LOC112442600	51.0843	1.52571	32.4385	4.09622	18.6458	-1.42481	248.538	-7.56314	-0.426983	0.0332753	0.0539312
597	LOC112442602	91.8674	117.879	69.808	34.8442	22.0594	1.75832	369.707	-11.4353	0.309231	0.132546	0.164295
598	LOC112442606	91.8167	1.60299	69.905	6.15701	21.9117	-1.94146	363.412	-9.59261	-0.350096	0.0862278	0.116097
599	LOC112442607	36.0258	3.41576	53.1862	1.50657	-17.1605	1.18093	405.474	-9.82865	-0.344092	0.0921324	0.121944
600	LOC112442613	87.7008	70.7557	73.8291	31.749	13.8718	1.15614	121.517	-6.51556	0.508462	0.0103162	0.0222323
601	EVI2B	47.5303	6789.8	57.8907	2411.62	-10.3605	1.49337	179.436	-7.00766	-0.596923	0.00199447	0.00707955
602	WSB1	40.2711	8410.75	29.9353	2741.45	10.3358	1.6173	58.0851	-6.14908	0.602308	0.00177888	0.00667273
603	RAB34	40.2122	7.98645	25.4866	19.2892	14.7256	-1.27216	140.33	-5.96968	-0.667692	0.000371835	0.00253497
604	DHRS13	42.2391	118.579	28.9997	47.2755	13.2394	1.32668	108.564	-6.54319	0.511538	0.00980674	0.0214052
605	RAP1GAP2	53.5069	280.98	69.4386	110.914	-15.9318	1.34103	358.075	-9.29399	-0.256154	0.21561	0.249608
606	GLTPD2	74.4442	10.0052	63.6822	42.0535	10.762	-2.07148	64.9158	-5.79714	-0.504615	0.010984	0.0232396
607	ALOX12E	84.7428	7.09065	70.537	29.8395	14.2058	-2.07323	130.728	-6.62863	-0.572802	0.00276576	0.00879921
608	CLDN7	90.9694	72.1793	61.8448	379.761	29.1245	-2.39543	691.067	-14.6226	-0.69	0.00019867	0.00196159
609	TMEM95	81.4507	4.9128	53.2745	11.2544	28.1762	-1.19587	638.411	-12.9446	-0.606154	0.00163736	0.00648154
610	SLC35G6	38.5332	2.9554	18.917	8.04986	19.6161	-1.44561	280.032	-8.01398	-0.497306	0.0114293	0.0238296
611	LOC112442840	80.4011	703.368	59.1559	345.01	21.2451	1.02764	336.916	-9.69934	0.522308	0.00818646	0.0186036
612	LOC112442805	90.3644	13.7198	77.5031	2.88236	12.8613	2.25094	104.552	-8.15476	0.386313	0.0564581	0.0831862
613	SOX15	92.4389	74.4463	76.7447	28.8044	15.6943	1.36991	165.34	-7.51946	0.656923	0.000493649	0.00302889
614	GUCY2D	86.2827	2.6397	62.1636	6.77428	24.1191	-1.35969	450.375	-10.3462	-0.529734	0.00646108	0.0159308
615	RNF222	93.16	1.55883	71.6002	4.70824	21.5598	-1.59472	349.074	-9.08054	-0.581842	0.0022806	0.00780494
616	MFSD6L	66.7759	16.2728	49.6534	6.71998	17.1224	1.27594	203.557	-7.98298	0.378462	0.0629653	0.0910558
617	LOC112442644	65.9695	1.45646	51.7223	3.21022	14.2472	-1.14021	129.004	-5.73512	-0.467208	0.0185356	0.0346886
618	LOC112442646	86.3281	4.84898	75.4951	2.33768	10.833	1.0526	63.9851	-5.46019	0.194413	0.351737	0.384405
619	TNFRSF13B	85.6732	19.5544	74.3323	2.22728	11.3409	3.13414	81.741	-9.97511	0.37264	0.0665757	0.0953143
620	CACNA1G	57.6413	2.53894	39.8475	12.4261	17.7938	-2.29107	225.389	-8.16392	-0.733802	2.98718e-05	0.000855329
621	EPN3	81.2643	12.2136	60.4355	40.6054	20.8288	-1.73318	322.784	-8.83245	-0.678462	0.000276708	0.00220787
622	ITGA3	81.9105	71.0446	69.5317	378.986	12.3788	-2.41535	94.2748	-6.67583	-0.554615	0.00460773	0.0126323
623	LOC104975073	94.4373	1.6493	54.377	4.25855	40.0603	-1.36851	1380.08	-23.5948	-0.268752	0.193937	0.227896
624	ARL5C	42.1821	19.8598	65.1297	3.88557	-22.9476	2.35365	676.065	-14.8674	-0.57	0.00343901	0.0102573
625	PPP1R1B	37.6426	4.83123	24.8743	12.8087	12.7683	-1.40666	98.2976	-5.49739	-0.313522	0.126978	0.159
626	TCAP	69.7701	17.7506	50.9245	7.11611	18.8455	1.3187	255.563	-8.86465	0.588462	0.00237825	0.00797853
627	GRB7	90.483	26.2548	70.4776	121.069	20.0053	-2.20517	295.669	-8.98279	-0.7	0.000147083	0.0016198
628	KRT10	83.1294	1.21885	71.4501	3.94336	11.6793	-1.6939	78.8423	-5.50888	-0.325656	0.112157	0.143367
629	LOC788284	88.8151	1.08949	74.2925	2.43591	14.5226	-1.16081	135.352	-5.83405	NA	NA	NA
630	KRT19	83.352	537.374	51.6591	3112.72	31.6929	-2.53418	832.852	-16.7592	-0.601538	0.0018084	0.00669575
631	GAST	86.246	4.0195	71.1125	1.88953	15.1335	1.08899	150.545	-6.888	0.282972	0.17049	0.204826
632	LOC107131525	81.713	60.6709	71.0548	13.2012	10.6582	2.20033	65.402	-7.36018	0.713077	9.72133e-05	0.0013255
633	HSD17B1	92.6777	71.7585	70.2608	10.8677	22.4169	2.7231	388.186	-14.027	0.807692	2.82675e-06	0.000432718
634	LOC112442851	73.6705	13575.3	54.1443	5303.74	19.5262	1.35591	277.806	-9.27157	0.129231	0.536546	0.566904
635	SLC4A1	83.7578	4.16718	58.6743	10.4273	25.0835	-1.32323	492.092	-10.9168	-0.605851	0.00132879	0.00564164
636	ITGA2B	43.6623	207.158	61.04	73.7919	-17.3777	1.4892	415.184	-10.2162	-0.513077	0.00956002	0.0211107
637	LOC112442677	53.8498	328.512	66.5374	86.0357	-12.6876	1.93294	248.373	-8.47495	0.111538	0.594199	0.621701
638	LOC112442683	92.1495	1.64181	55.1176	10.9563	37.0319	-2.7384	1169.49	-21.6993	-0.564048	0.0033167	0.010103
639	LIMD2	24.353	893.633	37.8663	369.205	-13.5133	1.27526	272.496	-8.05806	-0.243846	0.239078	0.272733
640	ZNF750	91.8882	28.4179	57.8853	156.039	34.0029	-2.45703	970.721	-18.5723	-0.760769	1.69038e-05	0.000651399
641	LOC100299732	92.8643	2.58618	80.0497	6.30888	12.8146	-1.28656	98.9315	-5.41591	-0.303266	0.140573	0.17295
642	LOC781977	62.2547	51.841	41.1706	119.169	21.0841	-1.20084	330.62	-8.58181	-0.453077	0.024015	0.0424462
643	CD7	89.161	13.7409	61.088	103.175	28.073	-2.90854	639.617	-14.6832	-0.596154	0.00202702	0.00713611
644	LOC101910153	90.9114	5.67391	66.2099	12.809	24.7015	-1.17474	474.996	-10.6132	-0.226923	0.274049	0.308935
645	LOC101907247	71.3483	4.15958	57.2084	18.7383	14.1399	-2.17148	129.627	-6.74801	-0.463324	0.0196706	0.0363859
646	LOC101903072	2.57007	20.2456	14.8274	7.61084	-12.2573	1.41148	233.186	-7.64627	-0.48	0.01617	0.0317124
647	EVPL	92.0991	15.433	63.0032	89.4064	29.0959	-2.53436	690.203	-14.7946	-0.654615	0.000523778	0.00314633
648	CASKIN2	22.1317	26.3898	11.4686	110.347	10.6631	-2.06399	63.3478	-5.76772	-0.676154	0.000295112	0.00226341
649	CD300LF	56.4528	357.129	66.6465	95.6068	-10.1937	1.90126	176.564	-7.48623	-0.797692	3.81887e-06	0.000432718
650	LOC509881	57.7588	17.7212	67.8854	8.13054	-10.1266	1.12405	172.175	-6.56008	-0.339231	0.0975674	0.127955
651	CD300A	32.5653	631.077	46.5342	90.2329	-13.9689	2.80609	294.489	-10.608	-0.643077	0.00069919	0.00377106
652	GPR142	87.7153	1.55391	73.1345	3.30324	14.5808	-1.08798	136.569	-5.81232	-0.254069	0.220372	0.253753
653	LOC112442581	85.518	1.50063	69.4697	3.32702	16.0482	-1.14866	173.029	-6.3492	-0.133386	0.525014	0.556087
654	LOC112442735	92.3742	60.1976	81.6243	9.55722	10.7499	2.65504	69.2013	-8.46574	0.448462	0.0256302	0.0446578
655	LOC112442738	93.2572	1.50327	76.103	9.69468	17.1542	-2.68909	208.623	-8.57929	-0.540906	0.00523961	0.0136803
656	LOC112442739	91.7428	1.24469	58.2691	3.03469	33.4737	-1.28576	934.154	-17.1915	-0.412661	0.0403586	0.0631476
657	LOC112442742	92.3693	5.28737	71.4466	20.0586	20.9227	-1.9236	326.781	-9.07279	-0.42739	0.0330899	0.053732
658	GABRP	74.7699	23.4245	50.9314	142.654	23.8385	-2.60643	443.056	-11.537	-0.639231	0.000767851	0.00394932
659	TMEM171	87.2472	11.1411	62.5519	80.8527	24.6953	-2.8594	480.91	-12.4615	-0.599232	0.00154866	0.00627501
660	MARVELD2	80.389	42.9855	61.2336	154.93	19.1554	-1.8497	266.053	-8.16836	-0.788462	5.38627e-06	0.00051054
661	PDE4D	91.8825	1951.35	55.7804	950.136	36.1021	1.03827	1101.89	-21.3173	0.223846	0.280747	0.314422
662	GAPT	67.3687	1260.93	78.811	207.376	-11.4423	2.60416	214.316	-9.17385	-0.628462	0.000991626	0.00470611
663	LOC112443001	57.264	41.568	34.2104	100.047	23.0536	-1.26714	406.148	-9.67699	-0.491538	0.0135312	0.0272208
664	CCL28	86.9625	14.6264	76.4939	65.5665	10.4686	-2.16439	60.7657	-5.88039	-0.337692	0.0991703	0.129464
665	C7	51.9331	31.2381	66.6141	11.5468	-14.6809	1.43582	312.752	-8.75571	-0.433846	0.0313399	0.0515727
666	LOC112443036	67.3895	8.30753	79.9017	1.19792	-12.5121	2.79388	247.306	-9.98113	-0.631942	0.000702409	0.00377106
667	FYB1	30.736	4201.68	51.4214	1103.81	-20.6854	1.92847	562.126	-12.7183	-0.526923	0.00756449	0.0175619
668	CAPSL	86.2058	1.75431	75.9166	7.48497	10.2892	-2.09309	57.8149	-5.74197	-0.478907	0.0154358	0.0306929
669	PRLR	76.2894	273.394	66.1295	1153.76	10.1599	-2.07728	55.8682	-5.69636	-0.516923	0.00896591	0.0199526
670	C1QTNF3	81.525	1.28461	68.4474	3.06961	13.0776	-1.25672	104.134	-5.46588	-0.388972	0.0546369	0.0807799
671	LOC107131571	88.1693	2.59517	64.5935	19.4706	23.5758	-2.9074	433.688	-11.9168	-0.54286	0.00504742	0.0132998
672	LOC107131579	91.1227	238.962	79.1786	23.7988	11.9441	3.32782	93.5742	-10.768	0.609231	0.00153119	0.0062336
673	LOC112443022	66.1771	3.16071	49.7376	7.41781	16.4395	-1.23074	183.613	-6.54102	-0.0501934	0.811673	0.829045
674	LOC104975299	91.6093	6.37008	76.0735	17.7153	15.5357	-1.47561	160.585	-6.39304	-0.561646	0.0034832	0.0103399
675	LOC112443201	77.7929	115.381	65.9431	6.97528	11.8498	4.04801	97.4563	-13.2326	0.464615	0.0203388	0.0372517
676	LOC112443202	81.5563	1.48556	69.5153	5.43623	12.0411	-1.8716	85.8718	-5.79941	-0.207431	0.319768	0.353514
677	LOC104968484	85.2486	29.9774	74.637	4.05624	10.6116	2.88566	68.4194	-9.04015	0.430083	0.0318818	0.0522643
678	LOC112443273	57	3.21983	89	1	-32	1.68699	1223.58	-21.7064	NA	NA	NA
679	LOC112443224	77.7365	28.2469	67.2124	6.98244	10.5241	2.01629	62.5043	-6.93687	0.555385	0.00454219	0.0125056
680	LOC112443225	49.6722	3.47216	61.7969	9.5415	-12.1246	-1.45838	228.264	-8.11257	0.521239	0.00754213	0.0175619
681	NR2F2	26.1045	12.7336	53.4308	71.445	-27.3263	-2.48819	920.752	-20.8419	0.723846	6.77793e-05	0.00117574
682	LOC101902856	88.3054	3.63725	63.5648	12.6084	24.7406	-1.79346	478.309	-11.0375	-0.525873	0.00693514	0.0166581
683	NTRK3	89.5252	2.83473	77.6996	8.18107	11.8256	-1.52908	80.9509	-5.37309	-0.410791	0.0413656	0.0644882
684	MFGE8	70.5578	1457.78	52.4461	9805.57	18.1117	-2.74983	237.089	-9.05341	-0.613846	0.00138298	0.00571143
685	LOC101908359	84.9738	3.43125	73.314	10.0301	11.6598	-1.54753	78.0786	-5.35275	-0.403084	0.0457256	0.0697917
686	ABHD17C	19.678	30.0708	9.48843	142.804	10.1896	-2.24761	56.9737	-5.96152	-0.52	0.00851322	0.0191939
687	LOC100848238	91.2725	7.93655	76.9091	93.429	14.3634	-3.55729	142.124	-9.63172	-0.537158	0.00562565	0.0143822
688	PSTPIP1	65.7693	576.916	76.2302	202.229	-10.4608	1.51237	182.177	-7.06522	-0.329231	0.108345	0.139324
689	CYP11A1	89.4324	23.1998	72.6302	48.4697	16.8022	-1.06297	193.221	-6.59029	-0.597692	0.00196237	0.00702365
690	LOC101907132	54.9495	62.2645	73.5868	10.2033	-18.6373	2.60938	472.928	-12.5576	-0.736923	4.26107e-05	0.00101674
691	SSTR1_1	52.668	2.60908	37.0336	5.62676	15.6344	-1.10876	162.267	-6.1794	-0.546609	0.00469517	0.0126829
692	GPR68	60.1553	58.1038	45.1675	266.802	14.9878	-2.19907	149.467	-7.04198	-0.0515385	0.806655	0.824901
693	TC2N	57.489	112.406	37.5649	498.557	19.9241	-2.14903	292.679	-8.8707	-0.692308	0.000185569	0.00191862
694	SERPINA1	82.3252	16.6372	67.7019	65.4654	14.6232	-1.97632	139.958	-6.6251	-0.76	1.74414e-05	0.000651399
695	EXOC3L4	74.6508	2.70958	55.8933	13.2522	18.7575	-2.2901	254.962	-8.55385	-0.589603	0.00192395	0.00697331
696	TNFAIP2	48.5067	900.064	32.796	358.699	15.7107	1.32725	165.63	-7.45942	0.677692	0.000282731	0.00220787
697	ARPP21	90.2891	1.69714	72.4475	4.20588	17.8416	-1.3093	223.635	-7.14278	-0.420484	0.0363555	0.0578321
698	VILL	88.7512	3.75847	70.9311	10.4512	17.8201	-1.47545	223.396	-7.25251	-0.727219	3.81656e-05	0.000988245
699	ACVR2B	66.112	1079.16	45.3213	391.521	20.7908	1.46275	321.719	-10.1356	0.533846	0.00670641	0.0163544
700	LMOD3	67.5264	2.39182	79.1407	6.7584	-11.6143	-1.49857	213.263	-7.93371	0.325836	0.111947	0.143313
701	LOC101906607	92.9692	698.172	81.6613	199.165	11.3079	1.80962	74.1585	-6.75351	0.430769	0.0326643	0.0531414
702	FAM107A	88.1107	83.3112	69.3719	938.51	18.7388	-3.49379	260.896	-10.9121	-0.502308	0.0114018	0.0238296
703	LOC112443489	90.1688	2.00378	66.7613	4.79904	23.4075	-1.26003	420.5	-9.87626	-0.527436	0.00673977	0.0163544
704	LOC104975561	32.1001	95.2198	43.6789	29.428	-11.5789	1.69407	214.018	-7.70277	-0.382308	0.060174	0.0877581
705	ITIH4	93.9768	16.0054	76.3468	50.225	17.63	-1.64984	218.253	-7.32554	-0.581538	0.00273749	0.00874166
706	SEMA3F	81.1065	61.8267	59.6411	125.651	21.4654	-1.02312	344.278	-8.70781	-0.626154	0.00104622	0.00485788
707	MST1R	71.3324	12.0452	57.7933	26.4031	13.5391	-1.13225	113.462	-5.51687	-0.193846	0.351537	0.384405
708	LAMB2	64.2231	23.4336	51.2761	73.824	12.947	-1.65551	102.518	-5.77723	-0.682308	0.000248213	0.00220787
709	CAMP	53.8717	3.28916	78.557	1	-24.6854	1.71772	766.202	-15.3119	-0.640892	0.000556959	0.0032995
710	CATHL3	58.5181	22.1758	76.3925	3.14971	-17.8745	2.8157	441.799	-12.5441	-0.626591	0.000804229	0.00406372
711	NRADD	90.8428	138.992	61.7181	57.3454	29.1246	1.27725	688.3	-15.4639	0.549231	0.0050893	0.0133691
712	LOC529196	79.188	199.914	63.4394	68.3842	15.7486	1.54765	167.313	-7.83647	0.703077	0.000133725	0.00156868
713	CCRL2	36.8476	5283.29	52.6499	576.27	-15.8023	3.19662	362.302	-12.3518	-0.591538	0.00223199	0.00769992
714	CCR2	93.6739	1021.55	72.0525	501.314	21.6214	1.02697	350.839	-9.91222	0.441538	0.0282184	0.0478099
715	CXCR6	89.5341	466.221	76.6584	203.021	12.8757	1.19938	100.829	-6.24122	0.299231	0.146039	0.178445
716	CDCP1	59.9984	132.644	43.0678	598.647	16.9306	-2.17415	199.992	-7.66758	-0.755385	2.10064e-05	0.00072178
717	LOC112443492	85.4474	2.05978	52.743	5.97837	32.7044	-1.53726	888.366	-16.6336	-0.527021	0.00679122	0.0164328
718	LOC101902219	46.315	3.25539	58.0223	23.0099	-11.7073	-2.82136	221.211	-10.5997	0.593534	0.00176229	0.00666875
719	LOC112443858	26.9157	33.4784	53.9377	4.17169	-27.0221	3.00453	907.264	-19.1578	-0.420323	0.0364343	0.0578505
720	LOC107131715	93.0256	8.99878	75.7957	29.5193	17.23	-1.71386	206.844	-7.22985	-0.53	0.00717236	0.0170833
721	CDKN1A	85.7673	3733.97	73.0627	1699.68	12.7046	1.13545	97.2814	-6.10055	0.41	0.0428353	0.0665201
722	LOC112443840	82.4599	1.28461	66.7233	3.18666	15.7367	-1.31072	165.292	-6.33746	-0.317328	0.122183	0.154346
723	MRPL14	50.7563	178.319	37.4167	360.755	13.3395	-1.01655	109.06	-5.39699	-0.386923	0.0569539	0.0836298
724	SLC29A1	39.9897	514.012	27.001	1132.94	12.9887	-1.1402	102.102	-5.36569	-0.570769	0.00338791	0.0101766
725	LOC112443711	83.6899	1.43036	66.4683	3.1926	17.2217	-1.15835	205.213	-6.80241	-0.216236	0.299189	0.332046
726	BOLA-DQA2	61.849	1439.66	100	350.997	-38.151	2.0362	1692.54	-28.6291	0.5161	0.294584	0.327358
727	BOLA-DQB	81.7371	569.371	55.8333	56.7677	25.9038	3.32623	540.109	-18.3408	0.428571	0.419444	0.449816
728	C23H6orf10	68.3794	2.12271	79.2774	7.97146	-10.8979	-1.90894	194.189	-8.26406	0.458623	0.0211192	0.0385167
729	LOC786065	81.1192	3.13376	65.0526	7.80747	16.0665	-1.31696	173.864	-6.45948	-0.417439	0.0378742	0.0596953
730	LOC101904187	80.4054	8.46244	67.2273	4.2261	13.1781	1.00175	106.428	-6.08235	0.449231	0.025355	0.0442681
731	SLC44A4	79.1741	3.48839	56.5099	25.7042	22.6642	-2.88137	396.736	-11.3798	-0.556021	0.00390117	0.0111654
732	LOC112443906	39.6664	46.7034	21.0616	16.2133	18.6048	1.52635	248.624	-9.09601	0.373077	0.0670421	0.0956631
733	LTB	41.5933	896.229	62.1641	192.992	-20.5708	2.21533	558.02	-13.0508	-0.576923	0.00300185	0.00934272
734	LOC112443898	91.8067	8.52488	78.5464	3.85023	13.2604	1.14674	108.486	-6.29494	0.158462	0.447588	0.477613
735	PSORS1C2	87.2288	18.5259	66.6223	2.89224	20.6065	2.67929	320.651	-12.8064	0.0241072	0.908936	0.917678
736	DDR1	41.5199	86.6226	23.9227	261.565	17.5971	-1.59435	217.128	-7.2617	-0.540769	0.00593195	0.0149429
737	LOC104975665	33.097	4.74412	50.6698	1.92978	-17.5728	1.2977	422.543	-10.1529	-0.30795	0.13424	0.166156
738	BOLA_2	57.4353	13898.1	44.0817	5830.36	13.3536	1.25323	110.715	-6.47388	0.16	0.443139	0.473454
739	RNF39	89.7453	15.0599	63.5886	81.7956	26.1566	-2.44131	544.594	-12.6729	-0.768462	1.23095e-05	0.00062199
740	BTN1A1	92.4273	941.218	76.9127	8824.19	15.5145	-3.22886	167.662	-9.14867	-0.503077	0.0112611	0.0236511
741	LOC104975682	95.3382	23.6753	74.8552	139.421	20.483	-2.55799	313.763	-9.73326	-0.425486	0.0339659	0.0547406
742	HIST1H2BA	87.8041	1.20354	74.5942	4.59078	13.21	-1.93145	108.745	-6.16492	-0.646599	0.000478524	0.00300038
743	LOC112443735	69.7136	96.4391	59.2274	14.8322	10.4862	2.70088	65.4087	-8.50893	0.361538	0.07647	0.105438
744	ARMH2	92.4268	69.6288	81.2209	13.5933	11.2058	2.35679	74.937	-7.86946	0.336923	0.0999792	0.130124
745	LOC112443848	86.1745	1.1385	69.0226	2.50318	17.1519	-1.13663	203.182	-6.76335	NA	NA	NA
746	LOC112443838	84.7337	1.35893	65.6341	2.8236	19.0996	-1.05506	262.228	-7.55731	-0.214515	0.303145	0.336002
747	LOC101902551	94.1142	2.78155	83.6205	19.2511	10.4937	-2.79098	64.0219	-7.00487	-0.457841	0.0213683	0.0388886
748	LOC101903265	83.2653	4.91708	59.5215	18.9868	23.7438	-1.94912	436.347	-10.6028	-0.257742	0.213544	0.24822
749	FOXQ1	56.4872	42.1135	42.0542	314.105	14.433	-2.89889	139.707	-8.10902	-0.76	1.74414e-05	0.000651399
750	LOC107131767	74.9057	1.57341	59.3108	3.60515	15.5949	-1.19617	161.434	-6.21417	-0.286223	0.165421	0.199573
751	LOC100848495	59.6203	2.70095	71.8309	6.37803	-12.2107	-1.23964	230.352	-7.86718	0.489072	0.0131002	0.0266029
752	LOC100848171	85.1661	1.97123	62.5461	5.87379	22.62	-1.57519	389.649	-9.63008	-0.193156	0.354918	0.386897
753	CIDEA	83.1904	55.7032	64.9703	265.958	18.2202	-2.25537	238.097	-8.28186	-0.42	0.0376612	0.0594687
754	LOC112444192	62.2109	32.6405	75.0266	10.6109	-12.8156	1.62112	251.167	-8.1135	-0.38	0.0618369	0.0897261
755	LOC100337223	92.2244	5.10585	62.8061	1.39	29.4183	1.87706	705.879	-16.9269	0.668424	0.000356705	0.00249114
756	LOC531296	85.1918	17.0022	62.6903	65.673	22.5015	-1.94958	386.179	-9.91326	-0.603846	0.00172107	0.00659998
757	LOC104970145	86.0863	1.4471	70.73	4.4385	15.3563	-1.61691	156.478	-6.45861	-0.703059	8.86886e-05	0.00129125
758	C25H16orf89	82.1922	1.16697	63.5543	7.69804	18.6379	-2.72172	253.197	-9.21193	-0.442649	0.0267023	0.0460588
759	LOC616782	88.9766	3420.99	75.554	271.306	13.4226	3.65642	124.831	-12.3952	0.495385	0.0127356	0.0260474
760	TMC5	66.7698	18.9206	51.017	156.248	15.7527	-3.04581	172.632	-8.81289	-0.312744	0.127974	0.159643
761	ACSM5	79.7637	2.03521	50.7493	11.7186	29.0143	-2.52556	685.9	-14.7234	-0.610234	0.00119843	0.00533395
762	ACSM2B	81.5311	1.47726	65.5126	4.05619	16.0184	-1.4572	172.941	-6.54693	-0.251951	0.224373	0.257669
763	IL4R	40.2803	2966.71	63.7056	1288.82	-23.4253	1.20282	696.506	-13.9322	-0.701538	0.000140268	0.0015854
764	XPO6	33.4083	13097.1	22.967	3018.23	10.4413	2.11747	61.7084	-7.12345	0.449231	0.025355	0.0442681
765	GDPD3	93.7383	20.4721	77.8899	9.99697	15.8484	1.03409	168.369	-7.09786	0.516923	0.00896591	0.0199526
766	C25H16orf54	49.0365	844.644	60.7854	294.546	-11.749	1.51985	218.36	-7.55844	-0.706923	0.000118496	0.00149688
767	QPRT	41.0498	7.87894	54.5101	34.0986	-13.4603	-2.11364	272.365	-9.88055	0.474981	0.0164246	0.0320653
768	CTF1	70.6754	8.56093	52.7137	35.7426	17.9616	-2.06181	229.492	-7.91474	-0.726154	6.25834e-05	0.00117574
769	KAT8	95.1772	708.315	78.9458	309.284	16.2314	1.19546	178.829	-7.47721	0.635385	0.000842203	0.00418181
770	PRSS8	88.286	131.144	72.2196	444.614	16.0664	-1.7614	175.067	-6.84842	-0.606923	0.00161025	0.00643349
771	ITGAX	38.4511	3784.03	52.62	1673.42	-14.1689	1.17713	294.21	-8.27877	-0.706923	0.000118496	0.00149688
772	CLDN4	62.0245	276.387	35.146	1804.04	26.8785	-2.70647	579.919	-13.5429	-0.691538	0.000189851	0.00191862
773	LOC112444301	89.3888	1.74334	47.385	9.79482	42.0038	-2.49017	1532.11	-26.4623	-0.574054	0.00269373	0.00870439
774	RHBDD2	53.5097	1043.2	43.0897	404.829	10.42	1.36563	58.4979	-5.77431	0.545385	0.00545881	0.0140393
775	ORAI2	24.8817	675.636	42.0492	274.094	-17.1675	1.30158	406.101	-9.92728	-0.644615	0.000673236	0.00375526
776	LOC112444316	72.9207	14.085	83.9296	5.80021	-11.0089	1.27998	196.423	-7.02266	-0.348462	0.0883591	0.117858
777	SERPINE1	86.7039	4501.79	76.558	659.13	10.1459	2.77186	60.7963	-8.60088	0.591538	0.00223199	0.00769992
778	C25H7orf61	86.5448	4.38715	68.4215	8.95057	18.1232	-1.02869	231.559	-7.11504	-0.228505	0.271921	0.306938
779	AZGP1	89.1368	103.166	78.8524	492.961	10.2844	-2.2565	58.3964	-5.99198	-0.6	0.0018687	0.00680175
780	LOC101904258	79.633	2.88927	57.3985	9.07695	22.2345	-1.6515	374.834	-9.48249	-0.221623	0.287013	0.320188
781	CYP3A24	83.2366	3.33281	72.1539	1.36087	11.0827	1.29221	68.6431	-5.84137	0.492491	0.0123834	0.0255092
782	LOC104975911	92.3406	790.564	65.253	173.856	27.0877	2.18499	589.205	-15.8278	0.746923	2.92701e-05	0.000855329
783	LOC101905575	70.9773	7.31412	54.878	1.41083	16.0994	2.37414	179.971	-9.71176	0.102463	0.625993	0.651002
784	BAIAP2L1	47.0531	52.5457	36.9269	230.146	10.1262	-2.1309	55.5884	-5.76984	-0.433846	0.0313399	0.0515727
785	BHLHA15	32.5062	54.9329	19.7683	426.603	12.7379	-2.95715	103.903	-7.79917	-0.472308	0.0181558	0.034352
786	LOC104975913	94.4048	2.36095	71.7483	13.5032	22.6565	-2.51586	394.594	-10.7472	NA	NA	NA
787	LOC107131857	88.476	1.50804	72.4541	4.41901	16.0219	-1.55105	173.279	-6.6276	-0.467208	0.0185356	0.0346886
788	LOC112444340	87.9555	5.85663	54.0732	12.551	33.8823	-1.09966	958.904	-17.5119	-0.168462	0.419104	0.449816
789	MICALL2	40.7656	16.3486	24.4759	65.1339	16.2897	-1.99424	181.775	-7.19738	-0.628462	0.000991626	0.00470611
790	C25H7orf50	91.0652	660.334	70.2789	105.734	20.7863	2.64276	326.831	-12.8092	0.586154	0.00249324	0.00820572
791	LOC618939	93.3466	2.57333	80.2088	5.62943	13.1379	-1.12936	105.103	-5.4006	-0.0346553	0.869373	0.88169
792	ACTA2	57.1817	200.293	43.0083	37.9003	14.1733	2.40183	133.092	-8.98553	0.466923	0.0196623	0.0363859
793	LOC112444489	72.3598	20.4587	82.7783	1.77824	-10.4184	3.52419	191.908	-11.0907	-0.73128	3.28392e-05	0.000909964
794	LOC101903992	2.70032	27.9619	13.5271	10.3961	-10.8268	1.42742	191.831	-7.10357	-0.367692	0.071322	0.100107
795	ENTPD1	29.3768	411.839	50.6341	160.699	-21.2572	1.35771	587.379	-12.5008	-0.498462	0.0121276	0.0251027
796	CNNM1	80.4583	1.63984	68.9372	5.26492	11.5211	-1.68286	76.065	-5.46152	-0.272555	0.187461	0.221498
797	LOC112441470	83.1115	1.24082	67.3317	3.85626	15.7799	-1.63591	167.24	-6.62111	-0.435531	0.0295456	0.0493768
798	LOC112444470	45.9656	29.6087	35.4944	12.5856	10.4712	1.23425	58.8773	-5.60152	0.203846	0.326837	0.360865
799	GPAM	92.8088	621.238	76.4606	4940.92	16.3482	-2.99156	187.95	-8.89123	-0.456923	0.0227336	0.0408539
800	LOC112444522	95.4731	1.29524	83.8245	4.74464	11.6486	-1.87308	78.8787	-5.71248	-0.64202	0.000540627	0.00322499
801	PLEKHS1	86.1037	101.095	66.9222	43.6201	19.1815	1.21265	266.062	-8.86756	0.0123124	0.95342	0.957881
802	NANOS1	35.6699	20.1646	23.619	114.036	12.0509	-2.4996	88.5684	-6.74822	-0.693077	0.000181369	0.00191862
803	FAM45A	68.991	1410.51	54.6598	596.238	14.3312	1.24225	132.02	-6.8004	0.634615	0.00085779	0.0041866
804	LOC100295703	76.2726	1.7757	57.7747	3.65509	18.4979	-1.04152	243.106	-7.28258	-0.468756	0.0180983	0.0343189
805	LOC104970830	40.2641	40.2009	60.4241	7.41066	-20.16	2.43955	540.009	-13.1589	-0.526154	0.0076653	0.017748
806	LOC112444488	69.2214	269.35	79.4021	30.5161	-10.1808	3.14184	182.932	-9.98302	-0.267692	0.195088	0.228622
807	LOC101904680	84.6917	1.17598	52.1905	2.98929	32.5012	-1.34593	875.825	-16.3767	-0.404682	0.0447928	0.0690791
808	LOC104976775	92.1374	3.66199	77.5444	7.95582	14.593	-1.11938	136.91	-5.83311	-0.175418	0.401626	0.43287
809	STOX2	69.6551	20.5468	58.1569	77.5044	11.4982	-1.91536	76.4239	-5.73345	-0.600769	0.00183834	0.00674843
810	ENPP6	90.347	3.93152	67.3769	14.6144	22.9701	-1.89423	404.55	-10.1099	-0.369515	0.0690726	0.0975878
811	LRP2BP	65.9247	52.6097	42.8798	21.067	23.0449	1.32034	406.874	-11.2194	0.335385	0.101612	0.132049
812	SORBS2	74.224	5.96508	54.7348	43.5242	19.4891	-2.8672	281.426	-9.8413	-0.705136	8.27554e-05	0.00122564
813	MTUS1	83.1763	79.2044	69.4495	459.287	13.7269	-2.53574	122.119	-7.21997	-0.636154	0.000826859	0.00415364
814	TCIM	81.0472	24.3154	56.4253	168.406	24.6219	-2.792	477.364	-12.2984	-0.798462	3.71992e-06	0.000432718
815	DKK4	45.1021	36.1307	57.9099	3.04979	-12.8078	3.56644	261.718	-12.0442	-0.529638	0.00647245	0.0159308
816	CSGALNACT1	62.3018	164.992	45.4468	79.5527	16.8549	1.05241	195.433	-7.54428	0.435385	0.0306941	0.0509986
817	LOC100847782	89.016	1.63061	71.5127	3.57235	17.5033	-1.13146	213.291	-6.90218	-0.351038	0.0853279	0.115065
818	LOC112444598	26.024	1.30581	64.4419	3.98557	-38.418	-1.60984	1711.67	-30.8791	0.581396	0.00230271	0.00782312
819	LOC112444727	90.1454	1.9767	68.5807	6.35388	21.5647	-1.68455	349.519	-9.159	-0.515868	0.00830077	0.0187641
820	LOC112444739	90.2768	1.85947	79.1203	6.9887	11.1565	-1.91013	70.6669	-5.6549	-0.543858	0.00495158	0.0131684
821	LOC104970913	68.9108	5.39556	52.7859	14.1282	16.125	-1.38873	175.571	-6.53207	-0.437392	0.0287798	0.0484575
822	ANK3	77.7245	90.339	43.5026	505.844	34.2219	-2.48527	984.503	-18.7984	-0.679231	0.000270796	0.00220787
823	CABCOCO1	62.011	3.94904	47.3551	8.63679	14.6559	-1.12899	138.401	-5.85879	-0.30212	0.142154	0.174443
824	DNAJC12	82.573	377.364	68.3911	3098.96	14.1819	-3.03776	134.769	-8.33472	-0.417692	0.0388081	0.0609436
825	SRGN	29.9383	70962.3	48.0074	18510.4	-18.0691	1.93872	445.448	-11.1354	-0.622308	0.00114294	0.00511348
826	LOC112444743	79.8683	8.77776	45.3834	24.5899	34.4848	-1.48614	997.424	-18.1613	-0.405156	0.0445192	0.0687805
827	LOC112444774	70.103	93.8392	55.2761	19.1975	14.8269	2.28927	147.648	-8.9737	0.521538	0.00829419	0.0187641
828	LOC107131941	79.5463	2146.35	48.5528	167.003	30.9935	3.68394	802.515	-23.8542	0.7	0.000147083	0.0016198
829	PLAU	50.4604	10088.8	66.2232	1638.4	-15.7628	2.6224	357.274	-11.0536	-0.665385	0.000395503	0.0026542
830	PPIF	35.6087	112.93	23.8456	55.7874	11.7632	1.01742	79.4665	-5.66986	0.527692	0.0074648	0.0175199
831	LOC112444752	15.2901	2.68435	30.395	6.49197	-15.1049	-1.27408	326.443	-9.38449	0.00711601	0.973069	0.975444
832	MSMB	70.3778	2.28148	53.5823	1.11073	16.7954	1.03846	193.746	-7.49992	0.371608	0.0673925	0.0960036
833	LOC101905908	86.3399	2.00193	73.8744	8.1877	12.4656	-2.03207	94.3555	-6.10918	-0.307172	0.135277	0.167198
834	LOC112444846	88.5086	311.568	64.1861	71.0464	24.3225	2.13272	463.005	-13.7156	0.370769	0.0688511	0.0974352
835	LOC112444864	87.5735	2.30995	60.1092	7.38312	27.4644	-1.67637	604.182	-12.7037	-0.247828	0.232305	0.265359
836	NAV2	68.1969	172.661	80.0378	382.386	-11.8409	-1.14709	219.104	-7.58868	0.255385	0.217029	0.250912
837	SAA4	86.1328	1.31364	72.5616	2.9415	13.5712	-1.16298	114.203	-5.54454	-0.319566	0.119427	0.151965
838	LOC112444861	65.5734	4.72866	36.2233	22.9042	29.35	-2.27611	702.418	-14.6344	0.383372	0.0585266	0.0856462
839	ADAMTS15	83.1225	2.69203	70.5482	6.38461	12.5743	-1.24591	94.1501	-5.32346	0.265869	0.198949	0.232513
840	LOC101907707	65.4535	35.6405	52.3884	4.63447	13.0651	2.94304	112.488	-10.002	-0.405385	0.0454077	0.0697768
841	MS4A8	90.32	1122.49	73.5583	189.249	16.7617	2.56835	198.884	-10.5025	0.589231	0.00234094	0.0079168
842	PAG11	72.3302	1.72477	53.5506	8.68274	18.7796	-2.33175	255.839	-8.62447	-0.370779	0.0680545	0.0967353
843	SCGB1A1	58.2664	1.21042	44.6693	3.53961	13.5971	-1.54808	115.659	-5.84915	0.0751921	0.720928	0.741649
844	LOC104976804	93.1195	77191.2	73.0625	8527.59	20.057	3.17823	304.63	-13.9871	0.103846	0.620077	0.645632
845	OVOL1	89.4926	17.8806	78.0031	101.068	11.4895	-2.49886	78.6392	-6.62854	-0.475385	0.0173386	0.0333195
846	LOC101904071	95.5666	2.77927	83.8031	8.13077	11.7634	-1.54869	79.9028	-5.37761	-0.342166	0.0940882	0.124341
847	NUDT8	85.8214	14.3334	68.0077	30.4386	17.8136	-1.08652	222.348	-7.00881	-0.518462	0.0087371	0.0195957
848	LOC508879	32.3526	58.9542	43.8056	508.565	-11.4529	-3.10877	215.43	-11.242	0.479231	0.0163601	0.0320121
849	LOC112444899	86.09	1.45712	60.9835	5.07692	25.1065	-1.80083	494.429	-11.268	-0.273153	0.186456	0.220614
850	LOC112444867	92.6556	1.21343	79.99	4.05044	12.6656	-1.73898	97.2128	-5.79456	-0.447235	0.0249901	0.0438092
851	LOC112444889	38.9834	84.1115	54.466	20.4378	-15.4826	2.04106	343.955	-9.90357	0.471538	0.018365	0.0345197
852	CRACR2B	87.2053	6.06189	61.2732	29.2841	25.9321	-2.27228	533.478	-12.3011	-0.708598	7.36378e-05	0.00117574
853	EPS8L2	8.95087	154.278	37.1079	530.502	-28.157	-1.78183	968.95	-20.0001	-0.580769	0.00278012	0.00881227
854	IFITM3	27.9713	452.06	39.121	89.8062	-11.1497	2.33163	204.549	-8.53725	0.562308	0.00398713	0.0113034
855	LONRF3	81.4361	2678.29	70.4199	1030.3	11.0162	1.37825	67.8229	-5.94864	0.00230769	0.992662	0.992662
856	CCDC160	80.3993	7.63053	69.168	43.8585	11.2313	-2.523	74.3974	-6.62067	-0.16657	0.42615	0.456438
857	ZFP92	81.5715	2.43033	67.4397	7.52121	14.1319	-1.62981	127.584	-6.08371	-0.110267	0.599782	0.62678
858	L1CAM	85.8302	55.8463	70.1116	118.736	15.7186	-1.08822	164.376	-6.1988	-0.556154	0.00447745	0.0124069
859	AVPR2	44.1946	13.1434	55.048	72.808	-10.8534	-2.46976	195.21	-9.36065	-0.452673	0.023076	0.0412105
860	DCX	60.5189	9.49732	44.4255	35.2089	16.0935	-1.89035	176.203	-7.00208	-0.371538	0.068244	0.0967353
861	LOC104970537	81.6266	445.972	71.073	142.277	10.5536	1.64825	61.4714	-6.25787	0.429231	0.0333434	0.0539396
862	SRPX	77.5896	3.99577	66.6952	22.9675	10.8944	-2.52305	68.9179	-6.55689	0.367975	0.0703288	0.0988747
863	LOC107132077	29.2397	15.6487	48.4464	3.74008	-19.2067	2.0649	495.07	-11.9797	-0.292308	0.155947	0.189474
864	LOC107132078	74.8417	2.96861	58.7094	1.35268	16.1324	1.13396	176.04	-7.34868	-0.529999	0.00642953	0.0159308
865	DDX53	81.449	2.27336	70.6893	8.13531	10.7597	-1.83937	64.0557	-5.48586	-0.0707799	0.736718	0.756082
866	LOC104970628	72.3332	3.67465	56.014	13.5586	16.3191	-1.88353	182.172	-7.07398	-0.224981	0.279585	0.31353
867	MID1	89.6207	68.7157	79.0421	797.02	10.5786	-3.5359	69.7558	-8.78227	-0.730769	5.32103e-05	0.00117199
868	ARSH	70.7775	3.20363	57.9416	9.1419	12.836	-1.51278	99.9051	-5.60818	0.400077	0.0475213	0.0722492
869	LOC112445444	25.186	2.08334	62.1461	5.72831	-36.9602	-1.45921	1592.84	-28.7993	NA	NA	NA
870	LOC101905505	90.1741	6.01438	73.0147	22.2141	17.1594	-1.88499	205.383	-7.38616	-0.230118	0.26846	0.303431
871	NXF3_1	67.2619	3.44664	54.3546	9.23964	12.9073	-1.42265	101.092	-5.5476	-0.241199	0.245438	0.279617
872	LOC112445631	73.4658	5.03092	48.4911	2.26	24.9747	1.1545	487.766	-12.1978	NA	NA	NA
873	LOC790500	69.8379	30.6002	59.4394	2.56903	10.3985	3.57424	69.8885	-11.0778	NA	NA	NA
874	LOC782703	66.5	24.5345	49.5	7.90905	17	1.63323	201.265	-8.52928	0.199076	0.340076	0.37404
875	LOC112445692	75.1333	201.348	62.9852	74.0875	12.1482	1.44239	87.6161	-6.37197	NA	NA	NA
876	LOC112445695	67.0058	63.2962	77.1734	5.95487	-10.1675	3.40998	184.438	-10.691	-0.300648	0.144204	0.176455
877	LOC112445697	74.2126	33.6958	60.3088	86.7561	13.9037	-1.3644	121.827	-5.78155	-0.0934795	0.656722	0.681309
878	LOC112445716	87.1432	42.5929	73.8566	5.93231	13.2866	2.84395	116.418	-9.80331	-0.196913	0.345456	0.378504
879	LOC100847880	77.7281	302.44	51.7716	36.13	25.9564	3.06538	540.771	-17.5077	-0.375605	0.0642715	0.0924777
880	LOC107131803	67.7849	24.7471	83.5692	84.4071	-15.7843	-1.77011	352.738	-10.5244	-0.386923	0.0569539	0.0836298
881	LOC112445785	69.6207	1.92239	53.6539	9.13	15.9667	-2.24772	174.231	-7.43191	NA	NA	NA
882	LOC618364	54.2838	1.86425	22.1053	4.96075	32.1784	-1.41196	856.999	-16.1326	-0.0269209	0.898358	0.908939

## Sheet: TableS11b_first exon
Supplemental Table S11b Differential genes with significant changes in general methylation level of first exon and gene expression changes
	gene_ID	SAPositiveMethMeanFirstExon	SAPositiveExpmean	controlMethMeanFirstExon	controlExpMean	methDiff	log2FC	var	GMM_score	spearman_cor	spearman_p	padj_ihw
1	LOC101903639	52.5333	2.92463	34.375	8.55698	18.1583	-1.54884	274.292	-6.19268	-0.108918	0.604282	0.637853
2	LOC112447120	17.5344	1238.67	31.3808	98.3923	-13.8463	3.65411	254.979	-10.8802	-0.613077	0.00140679	0.00693817
3	LOC100848368	5.28	49.5349	43.9311	4.65582	-38.6511	3.41134	1637.34	-17.1745	-0.728908	3.58638e-05	0.000896336
4	LOC104970779	81.7126	1.86482	69.0073	9.54275	12.7052	-2.35537	126.858	-6.44797	-0.549252	0.00445952	0.0148097
5	KRTAP11-1	82.0765	12.1673	71.1705	3.95875	10.906	1.6199	88.8952	-6.42901	0.435485	0.0295648	0.054563
6	CLDN8	87.8966	33.872	45.766	261.362	42.1306	-2.94789	1646.09	-15.6132	-0.645893	0.000487665	0.00330529
7	LOC104970784	7.08889	99.1722	45.36	22.1029	-38.2711	2.1657	1599.44	-14.7846	-0.805235	1.20491e-06	0.000313356
8	LOC112447289	10.1333	10.7164	56.6	2.13003	-46.4667	2.33087	2321.81	-19.19	-0.553178	0.00412799	0.0139893
9	STX19	91.3944	5.66926	51.25	51.4625	40.1444	-3.18229	1490.59	-15.1281	-0.614763	0.00107546	0.00582458
10	COL8A1	1.94643	2.05045	13.9167	4.68213	-11.9702	-1.19122	186.587	-6.0131	0.349327	0.111043	0.148977
11	LOC112447294	98.5667	133.178	88.2333	30.8731	10.3333	2.10893	80.6319	-7.30974	0.422953	0.0351599	0.0620249
12	LOC104970843	31.3289	1.46707	21.0056	5.16547	10.3232	-1.81596	77.8302	-5.45335	-0.453761	0.0227076	0.0453498
13	BOC	72.2222	9.61869	41.6583	43.4513	30.5639	-2.17549	839.814	-9.99311	-0.485935	0.0137875	0.0319594
14	TIGIT	83.2056	120.142	67.0833	45.8346	16.1222	1.39023	211.862	-7.00583	0.287418	0.163584	0.203864
15	HCLS1	1.76833	2145.26	29.7175	995.276	-27.9492	1.10799	877.943	-9.65101	-0.589141	0.00194375	0.00859849
16	SLC15A2	86.0845	23.7727	46.6	100.194	39.4845	-2.07542	1434.82	-13.3434	-0.442609	0.031479	0.0567406
17	MUC13	88.4556	34.5187	65.1	3.16787	23.3556	3.44579	484.224	-14.5345	0.469365	0.0179288	0.0380576
18	MUC20	91.9617	28.3166	51.3314	135.961	40.6303	-2.26348	1523.57	-14.0368	-0.629231	0.000973977	0.00540114
19	LOC101904607	92.5869	1.84983	74.3977	5.92779	18.1892	-1.6801	275.685	-6.31762	0.135876	0.517237	0.559214
20	CPN2	92.5289	1.31571	74.5917	3.18346	17.9372	-1.27476	266.37	-5.95069	-0.439411	0.0279668	0.0529247
21	LOC104970904	89.2013	1.73634	46.3786	7.16149	42.8227	-2.04421	1698.42	-14.8755	-0.438268	0.0284246	0.0534556
22	LOC104970906	0.833333	7.24112	30.55	2.0654	-29.7167	1.80979	988.021	-10.8515	-0.37634	0.0637103	0.0975433
23	LOC101906248	5.56667	33.0561	25.3	8.48473	-19.7333	1.96198	461.98	-8.10429	-0.35646	0.080286	0.116899
24	BCL6	69.2452	13233.9	42.7719	2179.95	26.4733	2.60187	623.85	-12.8868	0.583846	0.00261293	0.0104068
25	LOC100847171	34.1849	2384.63	19.0189	351.708	15.1661	2.76131	191.313	-9.90797	0.464615	0.0203388	0.042245
26	LOC101906451	93.5933	3.19097	72.9675	11.2367	20.6258	-1.81616	362.632	-6.92868	-0.514317	0.00853133	0.0222698
27	MASP1	96.3845	18.0491	69.8761	73.1356	26.5084	-2.01865	621.162	-8.58296	-0.658834	0.000463747	0.0032467
28	LOC112448315	91.2478	3412.25	79.3733	1510.1	11.8744	1.17608	106.348	-5.87486	0.26659	0.197687	0.241178
29	LIPH	59.5343	13.7438	33.9607	37.5301	25.5736	-1.44926	573.804	-7.83642	-0.657176	0.000358223	0.00283027
30	LOC101907683	89.0689	1.72264	64.3507	5.40005	24.7182	-1.64835	534.155	-7.74425	-0.590134	0.00190136	0.0084757
31	MAP6D1	84.5233	235.13	73.4667	97.6589	11.0567	1.26764	90.5561	-5.88013	0.49	0.0138608	0.0320013
32	LOC112448306	76	19.2154	92.95	7.40542	-16.95	1.37561	348.501	-6.78679	-0.485863	0.016082	0.0355706
33	LOC104970949	96.1333	6.69371	82.75	2.90363	13.3833	1.20495	139.551	-6.17118	0.387106	0.0680215	0.102786
34	LOC112447662	17.7167	10.4661	36.675	4.29031	-18.9583	1.28657	426.984	-7.14496	-0.365385	0.07322	0.109214
35	LOC112447727	92.8411	2.45899	74.4688	5.86458	18.3723	-1.25396	280.685	-6.02033	-0.321921	0.116576	0.155123
36	LOC104970977	83.8778	2.1642	43	24.5613	40.8778	-3.50448	1549.61	-16.0774	-0.558979	0.00367635	0.012951
37	SCHIP1	71.8247	16.8462	53.0832	41.3488	18.7415	-1.29542	293.256	-6.11689	-0.332308	0.104938	0.143254
38	KCNAB1	87.5464	1.81075	48.6691	4.99926	38.8773	-1.46513	1387.31	-12.6985	-0.545812	0.00476824	0.0152846
39	P2RY14	12.8214	199.814	34.8231	51.679	-22.0017	1.95101	564.103	-8.64176	-0.373077	0.0670421	0.101571
40	CP	91.1958	54.4611	57.0616	2.74956	34.1341	4.30795	1075.27	-22.7314	0.529638	0.00647245	0.0184474
41	IGSF5	60.5538	12.7689	36.5113	103.049	24.0425	-3.01261	509.285	-9.49955	-0.57688	0.00253704	0.0101745
42	LOC101907799	82.6451	57.8844	47.8762	12.9827	34.7689	2.15659	1102.19	-15.1324	0.613077	0.00140679	0.00693817
43	LOC112448002	1.41659	9.03767	28.4661	3.10929	-27.0495	1.53937	826.793	-9.65549	-0.451831	0.023364	0.0462391
44	TFF3	84.5422	146.831	62.2967	1115.97	22.2456	-2.92607	431.567	-8.93618	-0.379377	0.06143	0.0945516
45	LOC112448005	13.8213	61.7976	37.6531	12.5381	-23.8318	2.30124	655.65	-9.66225	-0.526923	0.00756449	0.0206288
46	LOC780781	86.4009	1.49887	57.8856	3.53992	28.5153	-1.23984	722.712	-8.61926	-0.491883	0.0125084	0.0297075
47	KRTAP12-2	87.6839	1	67.8132	2.78409	19.8707	-1.47721	333.562	-6.46861	NA	NA	NA
48	LOC101906512	79.32	2.73046	47.3833	15.4899	31.9367	-2.50411	922.49	-10.8708	-0.527393	0.00674505	0.0189052
49	LOC112448042	94.2201	2.10891	76.8658	6.57109	17.3542	-1.63964	248.649	-6.13211	-0.39383	0.0514288	0.0822151
50	LOC107132222	73.698	1.65717	48.1342	4.28447	25.5638	-1.37039	573.144	-7.78818	-0.332676	0.104186	0.142564
51	LOC107132224	5.84177	206.984	44.0966	34.2806	-38.2548	2.59405	1600.34	-15.3883	-0.351538	0.0854422	0.122471
52	LOC104971076	92.628	15.7054	78.1839	5.16312	14.4442	1.60494	166.84	-7.03258	0.466923	0.0196623	0.0411348
53	LOC107132226	3.0746	58.2971	20.9861	4.82989	-17.9115	3.59336	397.051	-11.2906	-0.541602	0.00517042	0.0159375
54	LOC112448102	78.231	1.44872	44.4733	7.51556	33.7576	-2.3751	1035.52	-11.3413	-0.589527	0.00243243	0.0099971
55	MSTN	90.4574	2.68514	49.9256	14.6051	40.5319	-2.4434	1516.69	-14.1891	-0.611649	0.00115877	0.0061001
56	CCDC141	2.67466	8.1164	32.7664	54.1465	-30.0918	-2.73796	1014.21	-15.0715	0.561512	0.00349272	0.0126899
57	CHRNA1	87.4319	2.02069	61.1615	4.33336	26.2704	-1.10064	606.872	-7.87978	-0.610234	0.00119843	0.00622861
58	LOC107132239	1.52222	26.0149	42.22	9.80204	-40.6978	1.40818	1796.1	-15.2949	-0.536379	0.00570875	0.0167082
59	SP5	10.762	1.61434	25.2846	6.16815	-14.5225	-1.93389	264.682	-7.69576	0.377561	0.0627855	0.0962545
60	DHRS9	1.55556	1657.47	17.3333	571.879	-15.7778	1.5352	306.787	-6.72697	-0.539075	0.00542528	0.0164331
61	NOSTRIN	91.9787	22.508	55.6277	138.12	36.351	-2.61741	1209.88	-12.6489	-0.554722	0.00400344	0.0137685
62	CSRNP3	59.4122	4.03657	36.8617	14.8593	22.5506	-1.88017	439.589	-7.42034	-0.0664098	0.75246	0.775201
63	FAP	82.2933	40.2223	70.3033	2.99049	11.99	3.74954	122.367	-12.4247	0.481631	0.0147787	0.0335853
64	TANK	48.4667	2392.52	34.75	461.164	13.7167	2.37518	152.113	-8.55301	0.427005	0.0332654	0.0594302
65	ITGB6	89.7109	134.006	75.5774	633.97	14.1335	-2.24212	159.992	-6.41862	-0.756923	1.9751e-05	0.000811451
66	GALNT5	60.7875	7.90426	43.7297	22.6822	17.0578	-1.52086	239.097	-5.97485	-0.547344	0.00462861	0.0151114
67	LOC104971220	95.8825	3.348	83.3433	1.14144	12.5392	1.55244	121.548	-6.58031	0.426323	0.0335783	0.0597807
68	ARHGAP15	6.78571	773.562	20.6	283.482	-13.8143	1.44826	241.902	-6.28347	-0.17417	0.415672	0.460137
69	LOC112442666	65.0833	37.2975	76.1083	5.83313	-11.025	2.67674	168.928	-7.97797	-0.193499	0.35405	0.398392
70	MAP3K19	95.6429	3.03561	64.1	14.7842	31.5429	-2.284	897.822	-10.4483	-0.397006	0.054745	0.0861927
71	LOC112442690	85.0694	1.48359	54.507	4.21829	30.5624	-1.50756	837.518	-9.4234	-0.514099	0.00856412	0.0223052
72	LOC104971255	24.0722	1.50133	37.48	3.37754	-13.4079	-1.16973	227.78	-6.28128	0.310893	0.130367	0.169335
73	LOC104971266	47.9333	91.883	37.1	10.2904	10.8333	3.1585	95.486	-10.1866	0.294729	0.152661	0.193371
74	CAVIN2	59.9868	1.82082	33.9579	4.6517	26.0289	-1.35317	595.56	-7.91141	-0.336636	0.099879	0.137809
75	LOC112442949	56.6294	517.502	68.1776	118.289	-11.5482	2.12925	179.63	-6.93914	-0.57	0.00343901	0.0126899
76	RFTN2	94.9667	26.0183	75.9	149.784	19.0667	-2.52528	308.713	-7.59576	-0.431361	0.0313209	0.0565434
77	FZD7	35.1218	55.5827	17.8462	224.196	17.2756	-2.01205	247.405	-6.53324	-0.739231	3.91363e-05	0.000915067
78	KIAA2012	53.8344	3.73394	32.1833	22.3602	21.6511	-2.58217	405.673	-8.18388	-0.633896	0.000668116	0.0042084
79	ICOS	83.8214	558.679	68.625	186.876	15.1964	1.57994	186.562	-7.14115	0.0740113	0.743419	0.767037
80	LOC100847666	74.3544	1.92378	59.1125	4.04941	15.242	-1.07376	185.456	-5.37884	-0.246246	0.235396	0.277542
81	LOC112442974	63.0611	4.29612	51.4917	1.53067	11.5694	1.48887	101.157	-6.30812	0.0430247	0.838194	0.855918
82	TNS1	93.0589	2508.87	73.3611	650.711	19.6978	1.94695	330.189	-8.98005	0.685901	0.000153843	0.00180105
83	LOC104971307	96.9267	94.3123	84.6233	43.4549	12.3033	1.11793	115.144	-5.86334	0.495095	0.0118595	0.0282823
84	TUBA1D	76.1	1.80014	56.35	4.21286	19.75	-1.22669	328.595	-6.28185	-0.446452	0.0252758	0.0491522
85	LOC112442385	89.7879	1.05511	54.898	3.63206	34.89	-1.7834	1107.27	-11.1887	-0.738493	2.49769e-05	0.00083488
86	LOC104971315	82.118	1.19488	49.3018	3.37163	32.8162	-1.49658	972.881	-10.2224	-0.124437	0.553419	0.591164
87	LOC112443124	88.4139	3.07478	72.9615	13.0045	15.4524	-2.08045	194.015	-6.35076	-0.47336	0.0168476	0.0364979
88	CCL20	47.2667	61.6341	22.65	22.6715	24.6167	1.44285	530.009	-9.41588	0.412625	0.0403778	0.0679215
89	LOC104971329	71.1752	1.27916	83.7229	3.12851	-12.5476	-1.29028	202.861	-6.24832	0.478498	0.0155365	0.0348278
90	LOC528262	88.3665	1.35159	76.1676	6.13959	12.1989	-2.18349	115.206	-6.12449	-0.24138	0.245074	0.285617
91	FAM167B	95.4835	78.1311	74.2185	17.1499	21.2649	2.18769	390.289	-10.0004	0.638462	0.000782254	0.00460486
92	SFN	92.387	50.6754	67.1192	213.769	25.2678	-2.0767	561.247	-8.31159	-0.638462	0.000782254	0.00460486
93	RUNX3	28.8207	1814.39	45.5843	808.048	-16.7636	1.16697	340.993	-6.56112	-0.0530769	0.800955	0.819335
94	GRHL3	59.8685	25.032	35.6519	140.485	24.2166	-2.48857	514.427	-8.60643	-0.731538	5.17721e-05	0.00109098
95	CNR2	11.1911	56.9918	40.6482	15.003	-29.4571	1.9255	972.278	-10.8926	-0.414695	0.0392858	0.0670578
96	PLA2G2C	55.4709	1.81925	66.3576	6.37053	-10.8868	-1.80807	159.86	-6.67853	0.241639	0.244551	0.285433
97	PLA2G5	85.8262	173.456	71.4376	34.3797	14.3887	2.33494	168.574	-8.59489	0.244615	0.237563	0.279079
98	LOC104971374	83.2781	136.092	72.8974	67.6159	10.3807	1.00915	77.6132	-5.43412	0.571538	0.00333745	0.0124376
99	KLHDC7A	85.5448	40.1233	56.9345	255.309	28.6103	-2.66973	732.878	-10.0682	-0.7	0.000147083	0.00179442
100	LOC112443471	72.4557	5.81817	55.0031	27.447	17.4526	-2.23801	253.843	-6.8721	-0.368016	0.0702954	0.105504
101	LOC107131946	86.7079	1.31885	71.0786	3.79299	15.6294	-1.52405	197.135	-5.74854	-0.518427	0.00793179	0.0213293
102	DUSP27	20.3	2.15621	44.4352	6.64132	-24.1352	-1.62298	667.068	-10.0235	0.442219	0.0304845	0.0557279
103	FCRLA	8.36111	106.689	52.95	15.246	-44.5889	2.8069	2147.24	-18.8502	-0.450087	0.0239709	0.0470886
104	FCGR3A	2.12222	1320.71	40.2	157.583	-38.0778	3.06713	1589.1	-16.172	-0.749816	1.59637e-05	0.000784802
105	NR1I3	93.3671	1.18503	66.8069	2.53416	26.5602	-1.09659	621.216	-7.96496	NA	NA	NA
106	FCER1G	3.18364	8468.13	43.6195	4012.14	-40.4359	1.07767	1773.04	-15.0349	-0.582395	0.00225345	0.00942079
107	NECTIN4	93.2644	24.2765	46.9904	109.314	46.2741	-2.17085	1995.01	-16.7334	-0.792308	4.64109e-06	0.000489002
108	CD244	4.70195	409.849	28.3413	149.128	-23.6393	1.45854	642.393	-8.52215	-0.504615	0.010984	0.0269144
109	CD48	2.03571	1986.62	32.25	683.558	-30.2143	1.53918	1018.48	-10.7685	-0.595749	0.0021281	0.00906791
110	SLAMF1	3.32222	122.22	29.2567	58.2187	-25.9344	1.06993	762.626	-8.94706	-0.265691	0.199261	0.242587
111	SLAMF6	1.3	1755.69	17.275	439.975	-15.975	1.99654	315.504	-7.3865	-0.657009	0.000359897	0.00283027
112	LOC112445930	85.7661	58.3837	71.2018	6.4816	14.5643	3.17115	177.997	-11.0124	0.423846	0.0358105	0.0626008
113	FCER1A	2.43333	84.9394	17.7	24.4397	-15.2667	1.79721	290.202	-6.96725	-0.384311	0.0578599	0.0902493
114	SPTA1	16.6429	1.37322	35.5167	3.01105	-18.8738	-1.1327	422.225	-7.58941	0.144176	0.501497	0.544737
115	FCRL5	2.57738	81.1273	32.1133	18.8657	-29.536	2.10442	977.98	-11.1509	-0.296073	0.160095	0.200162
116	LOC107132121	63.1778	10.663	49.7667	5.1079	13.4111	1.06181	139.825	-5.97552	0.1301	0.535363	0.574523
117	LOC100850659	68.6	4.75329	49.2222	47.5506	19.3778	-3.32246	324.007	-9.27083	-0.312582	0.136978	0.176987
118	NES	66.8304	7.11976	39.6209	51.0558	27.2095	-2.84217	660.2	-9.96664	-0.663077	0.000420448	0.00298956
119	TMEM79	79.3	13.5404	36.4	31.9952	42.9	-1.24058	1702.46	-14.5736	-0.51433	0.00852938	0.0222698
120	PAQR6	91.5544	117.657	59.1944	48.3636	32.3599	1.28259	945.105	-12.0156	0.419231	0.0380404	0.0655109
121	SEMA4A	84.6154	4383.26	64.4444	1181.4	20.1709	1.89151	347.255	-8.98793	0.341905	0.119368	0.158293
122	RAB25	87.4727	29.6985	48.7028	154.869	38.7699	-2.38258	1382.51	-13.3427	-0.657692	0.000483941	0.00329934
123	ARHGEF2	95.9633	4591.95	83.4444	1918.07	12.5189	1.25946	120.172	-6.10147	0.536755	0.00684561	0.0190265
124	MUC1	93.8951	258.65	59.3405	1611.46	34.5545	-2.63929	1088.55	-11.9942	-0.473846	0.0177433	0.0377329
125	S100A14	90.5806	39.2187	50.1337	101.777	40.4469	-1.37579	1506.41	-13.3954	-0.582308	0.00269542	0.0106621
126	S100A16	90.1189	9.97799	74.2333	27.5115	15.8856	-1.46322	204.204	-5.73596	-0.543951	0.0049427	0.0155821
127	PGLYRP4	46.007	73.6242	31.3463	7.4499	14.6607	3.30489	181.412	-11.4728	0.57	0.00343901	0.0126899
128	LOC507527	83.4967	20.541	50.34	6.09073	33.1567	1.75382	996.279	-13.3687	0.00615859	0.976692	0.980238
129	LOC104971497	82.8778	1.20953	48.175	2.55767	34.7028	-1.08038	1093.11	-10.829	NA	NA	NA
130	TCHH	86.1071	6.11002	54.2	28.6654	31.9071	-2.23006	919.508	-10.5086	-0.530897	0.00760306	0.0206853
131	TMOD4	50.6267	24.3561	38.3053	188.946	12.3214	-2.95562	121.483	-7.57806	-0.483077	0.0154278	0.0346528
132	LOC104971503	34.7369	46.6297	58.0071	19.0088	-23.2702	1.29458	623.345	-8.27568	-0.405385	0.0454077	0.0742948
133	C3H1orf54	10.4243	19.9662	24.204	9.10652	-13.7797	1.13259	239.901	-5.96927	-0.289231	0.160503	0.200455
134	MTMR11	89.5943	15.0062	61.7108	32.2778	27.8835	-1.10498	688.904	-8.37515	-0.299231	0.146039	0.185999
135	GJA5	63.4333	188.151	48.6058	37.1651	14.8275	2.33987	179.969	-8.70276	0.644615	0.000673236	0.00421773
136	LOC112445956	79.435	1.09286	54.7981	2.53651	24.6369	-1.21474	529.332	-7.45599	NA	NA	NA
137	CD101	1.15556	4991.19	38.78	549.724	-37.6244	3.1826	1554.05	-16.215	-0.717913	5.33441e-05	0.00110403
138	MAB21L3	33.5417	30.8444	17.025	7.95682	16.5167	1.95475	225.533	-8.18705	0.127419	0.552963	0.591164
139	BCL2L15	3.77282	141.254	36.7616	283.516	-32.9888	-1.00514	1200.69	-12.6561	0.344895	0.0913256	0.129118
140	LOC104971585	2.48031	17.3797	31.8758	5.36058	-29.3955	1.69694	967.534	-10.6168	-0.30929	0.132466	0.17154
141	C3H1orf162	3.75365	12025.7	31.394	1466.84	-27.6404	3.03534	868.469	-12.1949	-0.524615	0.00787031	0.0212132
142	PIFO	74.4768	1.50479	58.1964	3.62883	16.2804	-1.26994	215.145	-5.65718	-0.260934	0.207727	0.251049
143	CHI3L2	92.7	12.4878	74.35	6.20038	18.35	1.01009	280.24	-6.92871	0.201771	0.333442	0.375933
144	CD53	0.516667	7042.69	18.5833	2479.06	-18.0667	1.50633	391.72	-7.15787	-0.751538	1.48825e-05	0.000784802
145	PROK1	94.0411	3.43658	74.2867	21.6503	19.7544	-2.65534	333.765	-7.94407	-0.445594	0.0255922	0.0495916
146	LOC615514	87.096	2.16925	51.3154	11.7446	35.7806	-2.43673	1169.78	-12.1833	-0.556061	0.00389804	0.013567
147	LOC534578	71.9356	14.7715	37.1233	4.85023	34.8122	1.60669	1102.78	-13.7781	0.0949814	0.651545	0.684199
148	LOC112445985	68.2178	3.23062	47.1657	8.89786	21.0521	-1.46165	377.962	-6.71016	-0.358738	0.0782363	0.114634
149	GBP4	51.5	1195.21	74.125	280.691	-22.625	2.09021	594.591	-9.00502	-0.5036	0.0235893	0.0464966
150	LOC511531	2.07778	391.804	20.8	140.725	-18.7222	1.47726	417.906	-7.27245	-0.405617	0.0442543	0.0730637
151	ADGRL2	46.18	50.3496	27.1183	198.497	19.0617	-1.97906	306.284	-6.80288	-0.62	0.00120457	0.00623256
152	LOC107132328	89.1164	60.8364	50.94	9.21899	38.1764	2.72225	1342.46	-18.5456	0.666154	0.000387475	0.00291612
153	LDLRAD1	76.8952	3.00622	59.5981	7.24507	17.2971	-1.26905	245.919	-5.83075	-0.0887299	0.687243	0.717581
154	SLC5A9	53.2433	14.4486	30.4183	86.7059	22.825	-2.5852	454.018	-8.43998	-0.788462	5.38627e-06	0.000520224
155	CYP4B1	86.2278	3.06885	73.9167	24.5518	12.3111	-3.00006	121.511	-7.67615	-0.515933	0.00829118	0.021928
156	HPDL	36.8105	4.52156	25.3959	14.1957	11.4145	-1.65056	97.4345	-5.3546	-0.179369	0.390938	0.436089
157	MPL	2.57222	1.82778	40.875	11.8541	-38.3028	-2.69722	1602.73	-19.1461	0.687362	0.000147002	0.00179442
158	LOC510369	77.5174	5.41536	33.824	43.6564	43.6934	-3.01106	1775.4	-16.4487	-0.662553	0.00030787	0.00265967
159	C3H1orf210	77.5174	27.0687	33.824	191.754	43.6934	-2.82456	1774.38	-16.1644	-0.749375	1.62513e-05	0.000784802
160	LOC107132340	7.08409	1249.67	28.0656	111.678	-20.9815	3.48412	525.786	-11.5735	-0.531538	0.0069828	0.0192234
161	TMCO2	95.5844	11.4627	85.2767	5.61891	10.3078	1.02858	76.3928	-5.44825	0.245094	0.237663	0.279079
162	RHBDL2	87.0944	9.37402	43.6167	31.5924	43.4778	-1.75284	1751.8	-15.013	-0.497019	0.0114845	0.0278462
163	SNORC	93.3651	1.41666	64.014	3.9563	29.3512	-1.48166	768.885	-9.003	-0.506353	0.00980076	0.0246936
164	LOC112446117	72.951	6.90589	85.0308	3.2311	-12.0798	1.0958	190.227	-5.66698	-0.421863	0.0356837	0.0625679
165	COL6A3	91.0123	153.291	68.7086	56.1106	22.3036	1.44993	429.15	-8.70578	0.459231	0.021992	0.0444055
166	LOC107132358	93.8196	1.52259	59.7206	3.69298	34.0989	-1.27826	1053.96	-10.6265	-0.190666	0.361276	0.405736
167	LOC101905509	80.3596	2.58743	59.258	5.8684	21.1016	-1.18145	379.251	-6.55533	-0.151025	0.471148	0.513698
168	LOC101907483	87.9462	2.07068	71.0219	4.84212	16.9242	-1.22553	234.3	-5.73867	-0.457707	0.0214115	0.0435367
169	IL3RA	6.30131	179.461	28.7892	26.2447	-22.4879	2.77357	591.532	-10.1979	-0.699231	0.000150596	0.00179781
170	VWC2	78.3667	1.29558	53	4.83077	25.3667	-1.89866	565.284	-8.14399	-0.542383	0.00509378	0.0158276
171	ABCA13	94.0417	95.7801	74.7738	11.8254	19.2679	3.01784	320.576	-11.7603	0.521306	0.0220843	0.0445143
172	LOC101909690	73.6706	13.8344	84.1455	5.74666	-10.4749	1.26747	149.194	-5.60722	-0.500096	0.0109048	0.0268336
173	AGR2	81.7361	10.061	46.6625	73.5226	35.0736	-2.86941	1124.15	-12.5469	-0.396615	0.0496571	0.0799341
174	LOC112446326	91.15	1.62193	77	5.69138	14.15	-1.81107	158.82	-5.83705	NA	NA	NA
175	LOC112446475	95.1	15.3072	67.45	2.59876	27.65	2.55832	683.409	-13.2081	0.553562	0.00409669	0.0139529
176	FGL2	32.31	1930.62	21.3335	421.807	10.9765	2.19441	92.6123	-7.60617	0.456923	0.0227336	0.0453498
177	GPR141	50.1922	306.057	77.4833	67.0707	-27.2911	2.19005	843.393	-10.5179	-0.693846	0.000177251	0.00188471
178	AOAH	4.83266	764.779	33.8762	142.709	-29.0435	2.42197	949.064	-11.4603	-0.686154	0.000222264	0.00216474
179	LOC112446387	58.8633	2.23943	44.6107	8.32599	14.2525	-1.89449	161.671	-5.95011	-0.382728	0.0589873	0.0914265
180	LOC112446389	87.0067	1.80887	67.6749	4.26081	19.3318	-1.23604	313.653	-6.20026	-0.352523	0.0839239	0.12068
181	HOXA5	88.2233	2.56483	51.527	11.1345	36.6963	-2.1181	1231.79	-12.193	-0.464868	0.0192127	0.0404319
182	HOXA3	95.5	1.37645	79.6	4.06953	15.9	-1.56391	204.882	-5.82559	-0.391677	0.0528319	0.0838797
183	HOXA4	88.682	2.00471	48.4247	5.61765	40.2573	-1.48658	1492.01	-13.3385	-0.626746	0.000801106	0.00466574
184	HOXA2	78.2339	1	43.1752	2.36996	35.0586	-1.24486	1117.08	-11.0007	NA	NA	NA
185	LOC112446397	94.2468	5.82548	81.5371	1.64561	12.7097	1.82375	126.307	-7.1187	0.315164	0.124893	0.164042
186	SRI	96.0333	842.134	85.25	375.856	10.7833	1.16387	85.1985	-5.69219	0.595526	0.0016849	0.00768818
187	LOC112446500	27.9222	191.85	16.3667	94.5546	11.5556	1.02076	99.5303	-5.61783	0.177692	0.393736	0.438368
188	GCK	84.2681	82.2396	61.2341	749.917	23.0341	-3.18883	466.172	-9.64821	-0.566154	0.00370446	0.0130105
189	LOC104970076	85.6482	31.0132	71.9339	14.8038	13.7143	1.06691	147.06	-6.03642	0.0561538	0.789585	0.810566
190	LOC100848995	55.5018	3.94208	38.5749	18.5454	16.9268	-2.23404	237.489	-6.78399	-0.668731	0.000257739	0.00237079
191	LOC107131296	77.5667	8.89604	66.1833	35.8293	11.3833	-2.00991	98.0066	-5.79677	-0.267744	0.19568	0.239233
192	LOC112446413	68.3106	1.3008	57.0417	5.79823	11.2689	-2.15621	96.3479	-6.00093	-0.27029	0.294067	0.336118
193	GPR37	35.4478	1.82223	18.089	4.82869	17.3588	-1.40592	248.17	-5.93526	-0.453868	0.0226714	0.0453498
194	KCP	40.1312	253.074	63.121	57.6132	-22.9898	2.13509	612.646	-9.16969	-0.663077	0.000420448	0.00298956
195	LOC514257	87.9	80.2612	60.91	22.3242	26.99	1.84609	646.123	-11.0882	0.549685	0.00539446	0.0164331
196	FAM180A	84.196	3.33232	64.3928	8.67911	19.8032	-1.38102	330.869	-6.38613	-0.476451	0.0160483	0.035564
197	LOC112446424	92.2333	14.2092	69.6	4.59323	22.6333	1.62924	443.495	-9.15412	0.135005	0.51995	0.560579
198	TBXAS1	2.59556	496.068	21.4567	112.059	-18.8611	2.14628	426.261	-8.19349	-0.612092	0.00114659	0.00609586
199	LOC615237	88.3033	2.93335	66.4783	1.22149	21.825	1.26391	409.035	-8.23504	0.354189	0.0823693	0.119482
200	LOC100296901	69.7611	21.0624	82.9917	4.40773	-13.2306	2.25657	227.484	-7.38742	-0.413156	0.0400953	0.0677088
201	LOC112446435	21.1252	1.48545	35.7047	3.10483	-14.5795	-1.06361	264.248	-6.41758	0.351791	0.0846134	0.12152
202	TRPV6	90.0067	8.94698	54.2834	98.8996	35.7233	-3.46649	1171.56	-13.931	-0.699231	0.000150596	0.00179781
203	LOC104972276	82.4	1.26155	55.1111	3.95818	27.2889	-1.64965	659.357	-8.46847	-0.460985	0.0233789	0.0462391
204	LOC101910192	87.8852	1.49711	62.51	4.52623	25.3752	-1.59612	564.745	-7.88098	-0.336753	0.0997541	0.137801
205	TMEM139	74.4848	2.93167	43.7031	7.33073	30.7816	-1.32224	849.787	-9.41104	-0.56582	0.00319825	0.0121136
206	NOS3	79.3869	1.36549	65.2246	3.18174	14.1622	-1.2204	157.557	-5.30374	-0.225453	0.27855	0.320277
207	ASIC3	72.7203	30.9246	40.9011	75.8384	31.8191	-1.29417	911.243	-9.77016	-0.523846	0.00797453	0.0213946
208	ASB10	91.5346	2.97556	74.3367	7.69576	17.1979	-1.3709	243.056	-5.88153	-0.0774461	0.712904	0.740372
209	SLC6A15	59.3008	2.23873	38.5181	5.35162	20.7827	-1.2573	367.103	-6.52177	-0.463907	0.0194968	0.0408621
210	LOC107132456	10.6265	194.093	22.6353	68.4937	-12.0088	1.5027	189.492	-6.07218	-0.213077	0.305015	0.346581
211	LOC104972351	23.146	92.7035	40.4185	32.8328	-17.2724	1.49749	360.997	-6.97971	-0.233846	0.259362	0.299701
212	KERA	95.0833	1.23671	80.4417	2.6672	14.6417	-1.10882	169.564	-5.30613	NA	NA	NA
213	DCN	83.4	8.24306	71.4444	142.921	11.9556	-4.1159	121.579	-10.7085	-0.427328	0.0372688	0.0643734
214	LOC107132462	57.25	11.0353	72.5358	3.64039	-15.2858	1.59997	290.106	-6.71337	-0.341538	0.0951999	0.132776
215	GLYCAM1	92.1396	15470.2	69.3215	111315	22.8181	-2.84708	455.049	-8.90438	-0.493846	0.013049	0.0307395
216	GPR84	4.04444	3307.15	41.375	328.392	-37.3306	3.3321	1532.08	-16.4196	-0.628088	0.000774533	0.00460486
217	ITGB7	0.569697	1813.48	22.4506	518.473	-21.8809	1.80642	557.802	-8.41893	-0.577699	0.00249309	0.0101037
218	TNS2	91.6339	215.422	48.725	525.197	42.9089	-1.28569	1703.28	-14.5821	-0.379231	0.0623991	0.0957888
219	KRT18	25.9613	30.7771	15.332	119.817	10.6293	-1.96091	83.7238	-5.66681	-0.616154	0.00131359	0.00661937
220	KRT8	92.1456	221.005	50.2842	887.558	41.8613	-2.00576	1620.05	-14.3819	-0.675385	0.000301475	0.00262714
221	KRT7	53.2869	250.436	28.124	1039.69	25.1629	-2.05365	556.215	-8.25731	-0.668462	0.00036422	0.00283027
222	GPD1	59.6333	79.2578	34.825	492.035	24.8083	-2.63414	542.172	-8.98458	-0.447778	0.0247931	0.0483309
223	LALBA	88.4056	9213.03	60.3917	82346.2	28.0139	-3.15995	703.751	-10.8003	-0.618462	0.00124721	0.00639609
224	LOC112446690	90.2668	1.6993	78.0976	5.22706	12.1692	-1.62106	112.653	-5.39864	-0.426445	0.0335222	0.0597727
225	LOC112446693	92.7	324.897	73.8	3.26748	18.9	6.63566	344.037	-28.8512	0.694563	0.000117039	0.00159586
226	IL26	74.55	31.079	62.9527	5.31411	11.5973	2.54804	106.385	-8.57951	0.249231	0.228608	0.271751
227	LOC101905683	92.9533	1.22963	59.935	3.31779	33.0183	-1.432	985.358	-10.2674	-0.569223	0.00298079	0.0114395
228	LOC100139075	90.1394	1.41033	73.8529	4.88491	16.2864	-1.7923	216.723	-6.11528	-0.673099	0.000226743	0.00217681
229	MYBPC1	82.2944	21.4774	60.8417	209.36	21.4528	-3.28509	401.639	-9.54769	-0.414223	0.0395329	0.0672569
230	GLT8D2	89.1905	3.68417	55.0446	32.258	34.1458	-3.13025	1064.47	-12.6751	-0.511166	0.00901606	0.0231787
231	LOC616957	89.7377	2.04722	79.3887	6.86212	10.349	-1.74499	78.0511	-5.36901	-0.441247	0.0272439	0.0519336
232	LOC510185	3.6	50.2145	37.1875	22.0466	-33.5875	1.18755	1243.76	-11.8738	-0.421534	0.0451406	0.0741047
233	CYTH4	0.88	5646.01	29.63	1188.7	-28.75	2.24785	930.251	-11.0857	-0.768622	7.19123e-06	0.000555643
234	USP18	91.1833	224.863	62.6	68.8013	28.5833	1.70854	728.863	-11.3743	0.534334	0.00593206	0.0171881
235	SLCO1A2	49.2222	7.2201	33.5056	44.426	15.7166	-2.62131	203.718	-7.25596	-0.403556	0.0454487	0.0742948
236	RERGL	85.5	1.16211	58.2222	2.66056	27.2778	-1.19499	657.665	-8.21394	-0.368583	0.0835196	0.120397
237	LOC513869	82.5333	1.35343	69.2	3.96158	13.3333	-1.54946	138.293	-5.45903	-0.222009	0.286155	0.328695
238	LOC100140174	56.1333	2.08622	37.7222	6.22993	18.4111	-1.57833	282.781	-6.2647	-0.364405	0.0800003	0.116776
239	LOC112446743	73.3101	2.65389	61.1693	13.2312	12.1409	-2.31776	114.539	-6.33279	-0.221109	0.288163	0.330674
240	KLRC1	82.6556	6.54829	72.51	30.5826	10.1456	-2.22352	76.2736	-6.02282	-0.251059	0.226074	0.270124
241	LOC101904370	72.6389	1.88233	57.2037	5.0217	15.4352	-1.41565	191.467	-5.62848	-0.362159	0.106677	0.144775
242	LOC101905165	58.1633	2.79969	42.7857	6.96097	15.3776	-1.31402	189.644	-5.54379	0.0638823	0.807557	0.82536
243	LOC618565	85.0991	3.76968	57.0685	44.5742	28.0306	-3.5637	707.196	-11.7083	-0.468495	0.0241467	0.0472738
244	CLEC12A	1.3	3285.01	34.95	754.85	-33.65	2.12164	1251.61	-12.7279	-0.652983	0.000402315	0.00293892
245	LOC785168	83.3222	324.066	69.35	28.9574	13.9722	3.48429	165.26	-11.9208	0.597423	0.00161395	0.0075516
246	LOC784329	94.9777	2.76341	83.9339	1.3369	11.0438	1.04756	89.7212	-5.5758	0.246827	0.234256	0.276761
247	LOC617565	24.4887	942.241	43.371	247.776	-18.8822	1.92706	426.152	-7.86341	-0.545385	0.00545881	0.0164331
248	LOC509972	32.0167	2389.18	55.6083	333.67	-23.5917	2.84002	646.441	-10.6188	-0.531641	0.00623714	0.0179376
249	CD69	4.7	3077.37	17.3917	485.925	-12.6917	2.66289	213.886	-8.13678	-0.331666	0.105306	0.143588
250	GDF3	72.115	3.49637	48.735	1.65772	23.38	1.07666	473.679	-8.39134	0.0887547	0.673107	0.704725
251	LOC112446830	71.75	1.58697	55.4167	3.5937	16.3333	-1.17919	216.507	-5.61097	-0.12774	0.542853	0.582023
252	LOC112446756	95.55	3.41213	77.5833	11.194	17.9667	-1.71398	268.478	-6.31113	0.149527	0.580458	0.616073
253	LOC112446757	91.9222	1.20974	66.9259	2.57176	24.9963	-1.08807	545.739	-7.50899	NA	NA	NA
254	LOC112446758	83.9261	4.0747	45.785	8.39382	38.1411	-1.04263	1332.14	-12.2946	-0.24774	0.232475	0.275711
255	CD4	50.1214	754.219	68.315	376.459	-18.1936	1.00249	395.287	-6.75495	-0.361538	0.07647	0.112903
256	SCNN1A	90.5667	34.5917	51.014	113.686	39.5527	-1.71656	1438.76	-13.1175	-0.578462	0.00291142	0.0112478
257	GALNT8	84.9795	1.74436	53.4409	7.08003	31.5386	-2.02106	896.532	-10.1564	-0.561994	0.00345865	0.0126899
258	SLC6A12	81.0052	17.1116	65.8898	47.0547	15.1154	-1.45937	182.863	-5.61659	-0.44	0.0288215	0.0535681
259	LOC112446766	39.4589	1.829	19.186	7.4275	20.2729	-2.02182	350.078	-7.08868	-0.437901	0.028573	0.0534556
260	LOC104972574	89.763	2.1455	64.9353	4.80548	24.8277	-1.16337	538.038	-7.4878	-0.432537	0.0308119	0.0558858
261	LOC101903199	77.736	1.48767	40.8711	3.00987	36.8649	-1.01665	1240.59	-11.7315	-0.311056	0.130155	0.169335
262	H1F0	27.4545	208.077	16.2506	921.29	11.2038	-2.14654	95.0622	-5.98086	-0.590769	0.00226782	0.00942079
263	GALR3	83.2974	3.32276	69.6303	9.8402	13.6671	-1.56631	146.249	-5.51628	-0.321003	0.117682	0.156235
264	LOC101905166	91.7052	15.7872	51.2924	89.2069	40.4128	-2.4984	1507.69	-14.2015	-0.411618	0.040918	0.0686309
265	LOC112446774	78.2975	2.70362	63.0048	6.19382	15.2927	-1.19594	187.068	-5.45372	-0.420323	0.0364343	0.0634999
266	FAM83F	41.8556	61.3803	22.6735	232.343	19.1821	-1.92041	310.285	-6.75599	-0.613077	0.00140679	0.00693817
267	MEI1	44.425	12.6971	32.0657	5.17002	12.3593	1.29626	116.838	-6.13012	0.178462	0.391663	0.436479
268	LOC104972597	3.8	1.39634	17.1	3.51231	-13.3	-1.33077	224.885	-6.45812	0.286306	0.165293	0.205331
269	LOC101904078	85.625	2.61372	56.9652	5.68283	28.6598	-1.1205	730.257	-8.6287	-0.080925	0.700577	0.729532
270	LOC101903383	66.1425	11.2586	45.0176	23.0041	21.1249	-1.03086	379.881	-6.50003	-0.554615	0.00460773	0.0150953
271	LOC101908206	86.4044	18.5736	45.2138	164.199	41.1907	-3.14412	1572	-15.5171	-0.588959	0.00195157	0.00860026
272	LOC107132532	30.543	197.992	65.1133	88.1765	-34.5702	1.16697	1313.93	-12.2858	-0.517692	0.00885088	0.0229489
273	LOC104972417	33.7321	1.41404	18.2778	3.47681	15.4543	-1.29794	191.719	-5.54433	-0.0745697	0.761587	0.783907
274	LOC112447038	94.4116	1.80679	70.3726	3.76207	24.039	-1.0581	501.909	-7.23739	-0.373267	0.0660833	0.100249
275	LOC101902721	89.5126	8.77762	52.6679	3.55444	36.8447	1.30421	1240.71	-14.0862	0.283623	0.169467	0.210066
276	ARHGEF38	84.9597	10.3498	44.1922	57.3144	40.7675	-2.4693	1535.18	-14.3262	-0.741296	2.24042e-05	0.000811451
277	SPP1	83.7333	82289.6	41.8	206605	41.9333	-1.32809	1623.84	-14.1018	-0.500289	0.0108693	0.0268033
278	PPARGC1A	89.1377	20.2298	78.075	193.103	11.0627	-3.25482	97.9551	-8.19547	-0.590883	0.00186996	0.00836789
279	LOC104968852	45.7895	1.53798	61.8689	4.76174	-16.0794	-1.63045	316.503	-7.55428	0.368823	0.0696353	0.104951
280	LOC112447058	90.4	3.96639	52.5	38.5314	37.9	-3.28014	1323.44	-14.3817	-0.438262	0.0284273	0.0534556
281	TMEM156	0.0666667	3391.99	10.2583	770.711	-10.1917	2.13787	145.696	-6.80223	-0.635171	0.000646532	0.00412433
282	RHOH	94.1244	958.516	70.615	201.497	23.5094	2.25005	483.667	-10.8657	0.457275	0.0215503	0.0436656
283	LOC101901948	57.4967	367.097	43.1523	49.5864	14.3444	2.88815	170.546	-10.0885	0.39	0.0548837	0.0861927
284	CORIN	51.5559	2.6825	35.3267	7.71448	16.2292	-1.52399	214.263	-5.84149	-0.602002	0.00145314	0.00702802
285	CNGA1	76.5	2.6275	55.8	5.96616	20.7	-1.18311	363.794	-6.46548	0.185751	0.374016	0.418017
286	SULT1B1	12.0333	4.93026	37.15	2.40564	-25.1167	1.03525	718.089	-8.66544	-0.392583	0.0522379	0.0830504
287	LOC112447092	86.8147	2.07197	76.4098	7.5121	10.405	-1.85821	79.3936	-5.51316	-0.255671	0.217375	0.260425
288	HSTN	64.6429	2446.01	51.3183	12845	13.3245	-2.3927	141.095	-6.5728	-0.486957	0.0168815	0.0365032
289	CSN1S2	63.4286	39467.5	48.55	316897	14.8786	-3.00528	182.863	-7.93065	-0.308462	0.142508	0.182303
290	CSN3	82.5389	30637.3	48.3167	224591	34.2222	-2.87394	1068	-12.2423	-0.708462	0.000112834	0.00159586
291	LOC107132573	29.3679	18.7267	42.4244	3.8755	-13.0565	2.27264	222.414	-7.39295	-0.335643	0.100947	0.138623
292	LOC100847175	68.2957	10.8612	47.7161	2.5245	20.5796	2.10511	363.493	-9.59643	0.127012	0.545176	0.583974
293	CXCL11	75.3036	10.0719	39.175	44.1421	36.1286	-2.13182	1192.37	-11.9767	-0.466087	0.0228347	0.0454732
294	SHROOM3	45.5079	82.1945	22.1739	501.173	23.334	-2.6082	475.941	-8.59256	-0.630769	0.000939484	0.00523491
295	LOC112447104	3.64286	80.1668	28.6208	14.7329	-24.978	2.44396	716.114	-10.2273	-0.406467	0.0437694	0.0724696
296	PRKG2	37.6593	34.8251	24.8583	313.248	12.8011	-3.16911	133.175	-8.1064	-0.377391	0.069904	0.105219
297	LOC112447110	66.9474	7.25796	79.9625	3.06382	-13.0151	1.24424	217.193	-5.94383	-0.0173411	0.93443	0.945856
298	LOC112447119	93.8333	6.41127	72.7	1.48284	21.1333	2.11225	384.791	-9.77595	0.341238	0.0950423	0.132776
299	LOC112441472	90.3722	4.70915	49.4333	9.97266	40.9389	-1.08251	1544.21	-13.5994	-0.344404	0.0918178	0.129619
300	C6H4orf36	70.7665	4.53923	49.6912	10.7862	21.0753	-1.24867	378.367	-6.58287	-0.527329	0.00675304	0.0189052
301	LOC112447123	34.9212	2.4181	22.0569	7.80491	12.8643	-1.69051	127.96	-5.54795	-0.439074	0.0281013	0.0530446
302	LOC104968939	1.89444	27.0269	24.7917	4.53471	-22.8972	2.57531	610.329	-9.90332	-0.575712	0.00260084	0.0103944
303	FGFBP1	94.5	174.543	58.1667	1073.32	36.3333	-2.62043	1208.67	-12.6462	-0.495139	0.0162956	0.0358412
304	TAPT1	4.19643	826.984	21.4292	312.821	-17.2327	1.40252	359.185	-6.87216	-0.476779	0.0159655	0.0354483
305	LOC101906603	2.68333	70.1514	34.3833	9.0996	-31.7	2.9466	1122.22	-13.365	-0.60139	0.00147378	0.0070583
306	LOC112447141	60.7184	102.012	47.0377	11.8931	13.6806	3.10054	155.489	-10.5868	0.448462	0.0256302	0.0495916
307	LOC100848105	91.9337	91.6598	70.573	22.6018	21.3607	2.01985	393.284	-9.62349	0.492308	0.0133688	0.0312614
308	LTC4S	76.8779	43.7471	64.3973	4.90758	12.4806	3.1561	128.429	-10.5038	0.393613	0.0515689	0.0823256
309	LOC112447323	53.6038	163.207	69.6092	18.1384	-16.0054	3.16959	323.077	-9.8141	-0.0146154	0.945741	0.954803
310	GDF15	75.1357	2.21539	60.0809	12.2754	15.0549	-2.47013	184.829	-6.90234	-0.636896	0.000618296	0.00404862
311	IL12RB1	8.49338	131.049	41.1727	49.2356	-32.6793	1.41233	1181.24	-11.6292	-0.524348	0.00941277	0.0240295
312	JAK3	2.17586	1093.17	34.5369	441.535	-32.361	1.30791	1159.16	-11.4323	-0.519047	0.0078444	0.0211927
313	INSL3	66.1038	7.10309	54.6511	3.24226	11.4527	1.13145	97.7841	-5.74741	0.361608	0.0757105	0.111924
314	HSH2D	1.17143	629.399	22.9447	75.8227	-21.7733	3.05327	559.278	-10.6494	-0.7262	3.96165e-05	0.000915067
315	LOC100299045	19.2	76.705	31.925	17.972	-12.725	2.09357	211.921	-7.02904	-0.464615	0.0203388	0.042245
316	CLEC17A	38.4201	32.6162	56.8754	12.9287	-18.4552	1.33502	406.645	-7.0728	-0.122308	0.558784	0.596345
317	MUC16	64.3758	1229.06	38.907	3966.05	25.4688	-1.69015	569.468	-7.9804	-0.612308	0.00143095	0.00696838
318	ICAM4	26.0375	44.9243	44.7651	10.4728	-18.7276	2.10085	420.589	-8.09204	-0.413077	0.0411861	0.0687314
319	C7H19orf38	2.54295	116.832	22.645	26.3454	-20.1021	2.14881	478.726	-8.47317	-0.472671	0.0170302	0.0366196
320	RGL3	31.4612	3.68668	15.4011	9.37535	16.0601	-1.34655	208.919	-5.67361	-0.323077	0.115407	0.154148
321	LOC112447348	7.1483	1.56438	39.1032	4.12563	-31.9549	-1.39903	1130.93	-12.811	0.683585	0.00016526	0.00183852
322	RETN	5.14889	174.88	26.0667	56.0863	-20.9178	1.64065	512.765	-7.97407	-0.43726	0.0288336	0.0535681
323	FCER2	53.6786	834.472	35.5	326.135	18.1786	1.35539	275.491	-7.42102	0.253154	0.232653	0.275711
324	FBN3	74.0158	1.7961	56.3365	6.08204	17.6793	-1.75968	259.326	-6.30767	-0.59737	0.00161587	0.0075516
325	LOC112447350	30.2531	67.1973	42.094	27.7164	-11.8409	1.27767	184.221	-5.80022	-0.413077	0.0411861	0.0687314
326	LOC112447353	2.01349	13.5207	30.1994	5.20931	-28.1859	1.376	892.782	-9.90546	-0.39048	0.0536253	0.0847909
327	LOC518134	1.96667	284.437	29	26.0646	-27.0333	3.44795	836.102	-13.0064	-0.632737	0.00068828	0.0042888
328	LOC508459	13.6644	20012	34.1233	1388.41	-20.4589	3.84936	505.218	-12.5312	-0.623966	0.000858664	0.00487816
329	LOC112447357	13.7178	49.9817	35.6753	14.9704	-21.9575	1.73929	561.151	-8.35621	-0.360769	0.0771331	0.113475
330	SLC25A23	29.8527	18.0056	17.1163	65.6562	12.7364	-1.86649	125.669	-5.73876	-0.541538	0.00585077	0.0170807
331	PLIN4	87.144	2.93576	45.4675	6.64093	41.6765	-1.17765	1602.9	-13.9599	-0.449424	0.0242046	0.047307
332	STAP2	74.3694	33.6799	42.3302	205.549	32.0392	-2.60952	929.208	-11.0584	-0.593077	0.00216179	0.00911096
333	EBI3	0.116667	60.4577	10.9133	27.8961	-10.7967	1.11586	156.684	-5.50373	-0.696869	0.000108649	0.00159586
334	C7H19orf71	95.2524	17.6371	64.31	6.44728	30.9424	1.45185	860.582	-11.7618	0.521402	0.00897814	0.0231752
335	S1PR4	36.6836	223.267	53.6371	66.8454	-16.9535	1.73987	349.903	-7.20503	-0.638462	0.000782254	0.00460486
336	TLE2	66.0167	6.15041	38.6417	12.8496	27.375	-1.06297	662.408	-8.20513	-0.327238	0.110323	0.148767
337	PEAK3	2.6772	210.328	39.5877	50.5986	-36.9105	2.05547	1492.15	-14.0334	-0.560492	0.00356569	0.0127945
338	LOC112447383	84.8994	1.25249	66.8686	6.02053	18.0308	-2.26509	272.559	-7.00644	-0.444483	0.0260066	0.0499861
339	DOK3	28.5144	127.054	46.4667	23.6887	-17.9522	2.42317	391.167	-8.49225	-0.616923	0.00129114	0.00653463
340	NLRP3	0.558333	1697.49	10.9468	576.345	-10.3885	1.5584	148.037	-5.93248	-0.701867	9.22612e-05	0.00150607
341	GCSAML	8.43333	8.74656	18.85	4.03506	-10.4167	1.11613	147.368	-5.45461	0.132099	0.529057	0.569338
342	OR2G3	88.1031	5.33198	75.4883	1.48684	12.6148	1.84242	124.293	-7.13871	0.135927	0.517078	0.559214
343	LOC112447408	84.3722	714.658	60.7167	263.643	23.6556	1.43866	486.777	-9.09915	0.438161	0.0284678	0.0534556
344	MISP	91.8022	12.7555	80.2433	85.6008	11.5589	-2.74651	104.68	-7.07589	-0.545385	0.00545881	0.0164331
345	PRTN3	3.81667	6.10254	40.7	2.63718	-36.8833	1.21041	1486.97	-13.345	-0.32707	0.110516	0.148767
346	ELANE	8.06222	20.6779	35.9133	3.66924	-27.8511	2.49453	877.664	-11.1896	-0.558462	0.00428791	0.014337
347	CFD	19.9	779.49	35.9333	210.881	-16.0333	1.8861	317.094	-7.2312	-0.461538	0.0212705	0.043326
348	ARHGAP45	1.32398	2877.11	27.7857	1405.57	-26.4617	1.03347	791.907	-9.10276	-0.733592	4.52227e-05	0.00100794
349	LOC104969177	96.4833	15.7964	86.2012	3.07679	10.2821	2.3601	80.9614	-7.87995	0.408627	0.042555	0.0707622
350	TIFAB	4.5619	5.33317	32.875	2.23656	-28.3131	1.25371	900.02	-9.86459	-0.38162	0.0657543	0.100012
351	REEP2	15.5502	40.1061	25.9387	17.381	-10.3885	1.20631	146.932	-5.53528	-0.543077	0.00569122	0.0166991
352	LRRTM2	94.6441	1.87386	73.246	5.99366	21.3981	-1.67742	392.104	-6.961	-0.508391	0.00946179	0.0241016
353	SLC23A1	88.7158	2.25533	48.5258	14.2235	40.1899	-2.65687	1491.22	-14.3078	-0.709794	7.07009e-05	0.00132165
354	FGF1	91.788	10.9648	73.1261	68.1139	18.662	-2.63507	295.307	-7.71786	-0.590769	0.00226782	0.00942079
355	HTR4	83.2911	2.24353	51.1667	6.07969	32.1244	-1.43823	930.097	-9.93969	-0.330772	0.106306	0.144611
356	SH3TC2	35.2973	25.3614	22.0175	86.6078	13.2797	-1.77186	137.699	-5.68625	-0.438462	0.0294351	0.0544104
357	SYNPO	86.0292	102.701	57.7143	259.812	28.3149	-1.33902	712.205	-8.59613	-0.710474	0.000216414	0.00212562
358	FAT2	88.6681	19.4632	54.4444	83.7259	34.2237	-2.10493	1064.56	-11.2088	-0.473846	0.0177433	0.0377329
359	SPARC	15.1	17.946	39.05	51.3024	-23.95	-1.51536	657.254	-9.76992	0.435385	0.0306941	0.0557964
360	IL12B	63.9667	113.96	75.5	23.7487	-11.5333	2.26261	179.874	-7.17977	-0.452569	0.0231113	0.0458665
361	LOC104968959	90.7723	1.72029	73.1338	3.52211	17.6385	-1.03379	256.265	-5.77122	-0.395924	0.0500923	0.0805229
362	LOC107132656	86.0333	648.523	57.65	31.2107	28.3833	4.37705	735.374	-20.3316	0.421538	0.0369119	0.0639857
363	TENM2	87.3897	8.0235	55.6717	16.0909	31.7181	-1.00394	904.599	-9.66935	-0.29	0.159355	0.199452
364	LOC112447488	5.23889	80.0619	20.775	12.1038	-15.5361	2.72566	303.941	-8.67923	-0.519146	0.00783064	0.0211927
365	MCTP1	1.13333	12.9357	15.475	5.04287	-14.3417	1.35904	258.21	-6.27674	-0.340565	0.0957391	0.133367
366	LOC107132664	90.1763	98.8589	53.2626	42.9637	36.9137	1.20225	1245.28	-13.9162	0.384615	0.0585466	0.0909591
367	LOC112447499	60.1333	1.14797	70.2	2.72919	-10.0667	-1.24939	138.467	-5.7318	0.371825	0.06722	0.101708
368	LOC104969028	90.7835	6.75232	80.7384	24.8927	10.0451	-1.88227	73.3051	-5.51742	-0.505385	0.0108477	0.0268033
369	LOC101901906	89.5755	4.38365	77.7563	29.5924	11.8192	-2.75502	109.949	-7.11289	-0.393061	0.0519265	0.0827824
370	ADAM21	79.1429	1.28077	51.7	3.48744	27.4429	-1.44516	666.719	-8.37975	-0.247525	0.243557	0.284559
371	LOC112447776	66.771	1.21656	49.1825	2.44224	17.5885	-1.0054	254.623	-5.75054	NA	NA	NA
372	TEK	3.98447	5.45354	41.017	20.4104	-37.0326	-1.90404	1499.48	-16.3379	0.456154	0.0229853	0.0456946
373	IL33	90.4496	16.7033	71.4426	34.5642	19.007	-1.04914	301.918	-6.04513	-0.484615	0.0150675	0.0340413
374	PDCD1LG2	67.8259	95.9966	50.8083	38.2105	17.0176	1.32901	238.385	-7.10339	0.596923	0.00199447	0.0086902
375	LOC112447796	22.4167	47.4101	47.85	6.90488	-25.4333	2.77951	742.453	-10.9948	-0.395385	0.0514042	0.0822151
376	LOC104969334	7.47778	262.196	47.2083	50.8834	-39.7306	2.36538	1719.08	-15.7315	-0.657692	0.000483941	0.00329934
377	LOC516849	87.5333	42.4752	58.4	222.276	29.1333	-2.38766	760.03	-9.80481	-0.416956	0.0381196	0.0655499
378	CD72	5.06399	99.5486	37.3441	20.7203	-32.2801	2.26436	1157.44	-12.3845	-0.756154	2.037e-05	0.000811451
379	LOC112447818	0.427839	9.7408	13.3852	4.00098	-12.9574	1.28369	215.617	-5.97304	-0.310794	0.130497	0.169335
380	LOC107132705	36.3306	13.0944	55.3467	5.75195	-19.0161	1.18683	429.086	-7.07646	-0.311538	0.129567	0.169108
381	LOC107132707	68.3885	47.0025	42.1128	4.02294	26.2757	3.54642	620.247	-15.9954	0.381538	0.0607244	0.0937144
382	SPINK4	95.3667	1.277	82.1667	3.83448	13.2	-1.58628	135.298	-5.47872	-0.536931	0.00682385	0.0190265
383	SLC28A3	27.665	492.675	46.8669	990.954	-19.2019	-1.00818	435.582	-7.53266	-0.0530769	0.800955	0.819335
384	C8H9orf153	5.26667	9.07745	22.7222	3.92261	-17.4556	1.21047	367.077	-6.74316	-0.240148	0.258344	0.299122
385	FBP2	87.9186	3.80054	70.5023	13.6964	17.4163	-1.84952	251.255	-6.36079	-0.354316	0.0822518	0.119482
386	LOC112447830	92.4	1.46428	78.5	3.58781	13.9	-1.29291	151.22	-5.31738	-0.0395016	0.854596	0.871412
387	OGN	4.73333	17.6289	16.25	52.8127	-11.5167	-1.58294	175.375	-6.44438	0.352803	0.0836606	0.120451
388	LOC107132718	1.76667	67.3364	27	18.7883	-25.2333	1.84155	726.972	-9.40438	-0.473635	0.0167754	0.0364979
389	FGD3	1.02333	1628.68	13.0239	505.029	-12.0006	1.68927	189.933	-6.31022	-0.801515	1.46866e-06	0.000313356
390	LOC112447832	59.843	503.006	72.5031	62.7883	-12.66	3.00201	215.028	-8.93065	-0.357692	0.0798303	0.116675
391	TNFSF15	89.8556	770.591	44.3409	321.985	45.5147	1.25897	1925.98	-18.6385	0.568462	0.00354318	0.0127532
392	LOC104969458	6.31889	51.9146	51.1733	12.6517	-44.8544	2.03681	2167.85	-17.9692	-0.642308	0.000712485	0.00439239
393	LOC101906836	8.60748	275.767	43.6029	107.61	-34.9955	1.35764	1345.47	-12.5702	-0.443162	0.026506	0.0506938
394	LOC112447860	12.3796	13.72	22.9083	4.03295	-10.5287	1.76637	152.203	-6.23421	-0.177608	0.395683	0.440112
395	LOC104972971	83.9911	1.26285	62.8833	4.28632	21.1078	-1.76305	380.985	-6.97773	-0.110993	0.597366	0.631704
396	FRK	83.7365	17.4433	45.2842	53.0552	38.4524	-1.60482	1356.23	-12.5672	-0.691538	0.000189851	0.00196462
397	SCML4	1	88.8852	23.6389	296.389	-22.6389	-1.73748	592.476	-9.70714	0.283013	0.180229	0.221983
398	THEMIS	40	170.021	17.95	78.7112	22.05	1.11107	417.743	-8.05141	0.267305	0.206681	0.250541
399	ENPP3	74.3389	47.4904	43.6083	173.676	30.7306	-1.87069	848.36	-9.74087	-0.264615	0.200422	0.243745
400	LOC112448135	20.5067	13.3078	45.355	3.13741	-24.8483	2.08462	707.464	-9.6144	-0.441109	0.0272979	0.0519353
401	LOC101906317	2.53333	991.725	21.75	124.676	-19.2167	2.99176	445.637	-9.94967	-0.561627	0.00348455	0.0126899
402	IL22RA2	69.4943	288.061	85.0378	22.9325	-15.5434	3.65091	310.441	-11.0907	-0.545385	0.00545881	0.0164331
403	LOC112448140	41.2725	8.59751	57.1886	3.83095	-15.9161	1.16622	310.493	-6.38915	-0.441702	0.0270671	0.0516817
404	LOC112448069	81.9649	1.98158	49.2789	9.44853	32.6859	-2.25344	967.334	-10.8081	-0.653726	0.00039418	0.00293838
405	STX11	5.96667	1959.35	56.25	202.884	-50.2833	3.27165	2709.31	-22.89	-0.652677	0.000405719	0.00293892
406	ZC3H12D	75.9721	377.178	49.9539	159.266	26.0182	1.24381	595.734	-9.51994	0.23913	0.259228	0.299701
407	IYD	0.266667	6.29323	28	13.0381	-27.7333	-1.05086	864.276	-10.4764	0.845154	0.0341094	0.0605403
408	ESR1	3.48056	76.5713	37.5786	515.356	-34.098	-2.75069	1284.67	-17.0502	0.791665	2.43331e-06	0.000313356
409	LOC112448082	80.1981	7.09233	50.7168	60.7048	29.4813	-3.09748	782.904	-11.0937	-0.507659	0.00958237	0.0243019
410	TAGAP	0.867399	3957.69	20.1767	1080.66	-19.3093	1.87275	443.648	-7.88221	-0.638277	0.000596464	0.00399596
411	LOC101903545	75.5706	3.56451	40.886	9.11618	34.6846	-1.35473	1092.48	-10.882	-0.286938	0.164321	0.204343
412	CCR6	70.1931	664.252	59.5228	265.708	10.6703	1.32189	83.5986	-5.90362	0.207692	0.31763	0.358804
413	CCDC112	25.1786	335.839	59.36	79.1655	-34.1814	2.08483	1289.24	-12.8976	-0.606154	0.00163736	0.00759081
414	GCNT4	52.7931	48.4437	38.2211	183.659	14.5721	-1.92265	169.922	-6.02596	-0.457692	0.0224842	0.045085
415	LOC112441475	92.8355	1.38014	78.035	3.29568	14.8005	-1.25576	174.008	-5.41782	-0.219769	0.291168	0.33353
416	NOX5	89.8387	6.89728	56.1789	15.7792	33.6597	-1.19393	1025.47	-10.4336	-0.418927	0.0371261	0.0642226
417	LOC107132821	2.16667	151.51	44.95	16.5851	-42.7833	3.19145	1985.97	-18.6362	-0.546326	0.00472108	0.0152842
418	THSD4	83.4067	1.11022	56.2071	2.35416	27.1996	-1.08437	653.454	-8.1561	-0.295736	0.151198	0.191727
419	CBLN3	93.355	35.7273	82.0381	15.0201	11.3169	1.25013	95.4672	-5.89399	0.348462	0.0883591	0.126118
420	LTB4R	3.78575	484.99	29.2994	193.09	-25.5137	1.32868	740.306	-8.98012	-0.649231	0.000600261	0.00399829
421	CIDEB	70.398	4.57823	44.0632	14.4826	26.3348	-1.66146	611.384	-8.19938	-0.697057	0.00010799	0.00159586
422	REC8	81.4502	128.747	67.6589	31.1755	13.7913	2.04605	152.34	-7.79373	0.543077	0.00569122	0.0166991
423	IL25	91.5077	1.87554	75.5388	4.34379	15.9688	-1.21165	206.003	-5.5699	-0.282203	0.171705	0.212613
424	EFS	21.3625	11.0899	9.74279	35.9971	11.6197	-1.69863	101.625	-5.42703	-0.510769	0.00993208	0.0248624
425	LOC100298434	36.7667	1.20889	18.0556	3.78982	18.7111	-1.64844	293.126	-6.38388	-0.139456	0.515752	0.558651
426	LOC407201	84.494	3.6518	62.73	8.18582	21.764	-1.16452	405.425	-6.70178	-0.286149	0.175242	0.2163
427	LOC618831	88.75	2.08689	68.5556	4.43123	20.1944	-1.08635	344.608	-6.31109	-0.00764158	0.972395	0.978304
428	LOC789029	60.2556	2.49998	50	9.73868	10.2556	-1.96181	77.1573	-5.63972	-0.488027	0.013326	0.0312614
429	LOC100848817	76.4389	1.06925	57.7083	2.33372	18.7306	-1.12604	292.537	-6.02267	NA	NA	NA
430	LOC790312	46.2884	17.6763	28.2499	5.44954	18.0385	1.69761	272.054	-8.01744	0.0605891	0.788818	0.810497
431	LOC101905672	94.9296	4.61791	60.7401	31.2081	34.1895	-2.75661	1065.25	-12.0392	NA	NA	NA
432	PAK6	41.416	25.7582	26.0187	73.5349	15.3972	-1.5134	190.672	-5.70439	-0.565385	0.00375959	0.0131246
433	LOC112448455	96.0136	1.23472	66.3538	3.11752	29.6598	-1.33622	785.725	-9.03325	-0.25836	0.21241	0.255907
434	LOC112448454	85.4356	1.86409	59.0867	11.7009	26.3489	-2.65007	615.969	-9.4044	-0.497371	0.0114168	0.0277985
435	LOC104973153	86.9457	12.3831	49.5695	29.8032	37.3763	-1.26709	1277.35	-11.9793	-0.290769	0.158213	0.198237
436	LOC112448482	31.7119	7.57659	58.4992	1.81702	-26.7873	2.05997	813.881	-10.1704	-0.511144	0.0090195	0.0231787
437	LOC112448481	75.0722	5.31051	48.3417	2.33534	26.7306	1.18522	630.791	-9.66389	0.208451	0.317343	0.358804
438	LOC101902552	9.98161	560.499	22.1682	35.6637	-12.1866	3.97419	208.847	-11.7322	-0.533846	0.00670641	0.0189052
439	FERMT2	34.9251	37.7091	22.1288	233.731	12.7964	-2.63187	130.156	-6.95207	-0.520769	0.00840311	0.0220844
440	LOC112448507	78.547	184.961	63.2734	63.928	15.2736	1.5327	188.495	-7.07183	0.374615	0.0658569	0.100037
441	LOC101904397	91.1452	12.2666	54.8491	98.5159	36.2961	-3.00562	1208.11	-13.2423	-0.490698	0.0127552	0.03017
442	LOC112448513	86.5556	3.18781	56.7333	16.974	29.8222	-2.41268	798.478	-10.0527	-0.488414	0.0132419	0.0311306
443	CCDC196	81.5855	3.83861	62.585	9.13972	19.0005	-1.25157	302.083	-6.14202	-0.166726	0.425712	0.468566
444	LOC112448516	88.9919	5.06811	55.2781	11.6421	33.7137	-1.19983	1028.94	-10.4559	-0.578907	0.00242945	0.0099971
445	LOC104973250	93.0299	1.27335	56.7955	3.47483	36.2344	-1.44832	1197.49	-11.5476	-0.551199	0.00429243	0.014337
446	TGFB3	66.4333	13.0302	37.85	26.2672	28.5833	-1.0114	725.943	-8.58055	-0.484802	0.014043	0.0321658
447	LOC104973262	84.1473	1.65185	58.0904	8.90535	26.0569	-2.43059	600.598	-8.98557	-0.547103	0.0046504	0.0151399
448	DIO2	76.9926	92.7205	43.1558	769.427	33.8368	-3.05282	1044.03	-12.4204	-0.491538	0.0135312	0.0315546
449	LOC112448534	89.652	1.98948	74.6584	7.91642	14.9936	-1.99246	181.239	-6.17071	-0.460691	0.0204717	0.0424449
450	LOC112448536	94.7558	32.4731	82.3985	13.9285	12.3573	1.22121	116.578	-6.01797	0.523077	0.00807991	0.0215843
451	MALL	91.2508	51.8063	48.7376	257.583	42.5132	-2.31384	1674.11	-14.9679	-0.723077	6.95916e-05	0.00132165
452	PROM2	71.6705	15.8646	36.7281	72.0181	34.9424	-2.18255	1112.19	-11.5628	-0.645385	0.000660572	0.00418362
453	ADRA2B	78.8455	6.33722	68.2725	2.53997	10.573	1.31904	81.846	-5.88513	0.495955	0.0116907	0.0280529
454	LOC112448739	86.3869	1.32566	45.1413	3.01549	41.2457	-1.18569	1568.61	-13.7497	-0.322183	0.116262	0.154883
455	LOC112448744	88.7984	491.968	72.2333	38.9416	16.5651	3.65918	237.184	-13.1997	0.658462	0.000474398	0.00329238
456	LOC112448745	3.33115	6.5383	44.7949	1.85495	-41.4638	1.81753	1863.04	-15.97	-0.335197	0.101429	0.139119
457	LOC112448746	4.8	22.518	37.3	4.94568	-32.5	2.18684	1172.04	-12.3597	-0.412946	0.040207	0.0677325
458	IL18RAP	0.533333	369.064	25.4083	73.4735	-24.875	2.32858	710.046	-10.0007	-0.657199	0.000357995	0.00283027
459	XDH	4.53571	9681.27	15.6146	27986.9	-11.0789	-1.53148	163.894	-6.28391	-0.141166	0.530903	0.57057
460	LOC112448758	95.5244	1.05511	81.8165	3.18583	13.7079	-1.59428	147.308	-5.54857	-0.741628	2.21159e-05	0.000811451
461	LOC782437	43.3102	19.5668	73.3993	39.519	-30.0891	-1.01414	1008.21	-11.3882	0.113934	0.587629	0.622543
462	ARHGEF33	93.8488	2.26234	83.1929	7.59587	10.656	-1.7474	83.4921	-5.39673	-0.113067	0.590492	0.625005
463	LOC101906077	9.05865	4.10587	50.8696	9.44808	-41.811	-1.20233	1890.11	-17.5481	0.243124	0.241576	0.282814
464	LOC112448766	43.8346	109.838	54.2249	31.8095	-10.3903	1.78785	148.935	-6.25003	-0.0946154	0.65173	0.684199
465	LOC107132917	61.9712	14.8734	45.5912	7.14086	16.38	1.05857	218.452	-6.55066	0.36	0.0778007	0.114141
466	LOC112448782	2.17778	128.353	24.7083	10.7926	-22.5306	3.57201	598.962	-12.1623	-0.627171	0.000792608	0.00463956
467	LOC112448783	66.6572	20.1766	44.0573	8.68755	22.5999	1.21566	440.763	-8.38083	0.5	0.0118328	0.0282767
468	IL1RN	86.3667	70828.7	60.7	11589.3	25.6667	2.61153	584.514	-12.6168	0.299538	0.145763	0.185852
469	LOC104968634	44.3436	264.032	58.8125	52.6085	-14.4689	2.32734	266.23	-7.70077	-0.332468	0.141001	0.180974
470	LOC112448791	11.9	197.224	31.6	30.9945	-19.7	2.66975	464.1	-9.33821	-0.683735	0.000164499	0.00183852
471	SH2D6	87.6429	2.40429	52.7222	6.82149	34.9206	-1.50448	1108.5	-11.0365	-0.35719	0.0942852	0.132166
472	LOC112448794	13.2759	9.5678	38.5278	4.23215	-25.2519	1.1768	725.714	-8.79036	-0.332308	0.104938	0.143254
473	LOC107132935	3.10556	176.798	24.025	16.8539	-20.9194	3.39095	522.306	-11.3075	-0.386368	0.0564199	0.0882465
474	LOC112448803	46.4944	1.26286	26.1917	2.83244	20.3028	-1.16536	348.785	-6.36936	-0.166226	0.427121	0.469226
475	LOC101904757	91.0088	2.27172	76.0169	5.21858	14.9919	-1.19987	178.962	-5.41048	-0.218986	0.292935	0.335155
476	PLEK	0.973333	12838.7	35.4292	3273.41	-34.4559	1.97163	1308.48	-12.8755	-0.712995	6.33406e-05	0.00124427
477	CAPN14	93.3	73.2296	53.7	178.825	39.6	-1.28805	1441.22	-12.9813	-0.275292	0.182895	0.225026
478	FOSL2	40.3653	24355.1	28.8585	6536.12	11.5068	1.89772	101.457	-7.05573	0.677692	0.000282731	0.00252065
479	KRTCAP3	90.0353	23.6948	42.6914	94.5352	47.3439	-1.99628	2090.97	-17.1823	-0.700769	0.000143641	0.00179011
480	LOC100847382	84.3	6.06019	66.3	2.98585	18	1.02122	268.701	-6.86158	0.255966	0.216827	0.260417
481	LOC104973427	89.0635	9.81514	68.2731	29.3416	20.7905	-1.57987	368.197	-6.74394	-0.168462	0.419104	0.462171
482	LOC107132944	82.4554	1.86417	65.2206	3.80256	17.2348	-1.02844	243.511	-5.69452	-0.390743	0.0534501	0.0846293
483	LOC112448882	90.9778	1.31337	66.7317	4.2639	24.2461	-1.6989	512.75	-7.66286	-0.33716	0.0993197	0.137529
484	IFITM5	24.54	29.3122	14.5139	3.57172	10.026	3.03681	80.515	-9.66843	0.700769	0.000143641	0.00179011
485	LOC112448825	85.2667	1.64472	55.8667	9.14626	29.4	-2.47534	775.151	-10.0091	-0.704921	8.33517e-05	0.00145167
486	LOC112448826	70.6048	1.40004	52.2669	3.37687	18.338	-1.27022	279.573	-6.02345	-0.354189	0.0823693	0.119482
487	LOC101904759	73.8	3.13673	38.45	14.0946	35.35	-2.16781	1139.44	-11.7053	-0.597132	0.00162466	0.00756218
488	LOC112448922	63	7.43777	35.09	1.45095	27.91	2.35787	695.934	-12.7359	0.496394	0.0116052	0.0280218
489	LOC104973468	17.1681	1.10322	39.1844	3.09861	-22.0163	-1.4899	561.913	-9.06566	0.32688	0.110736	0.148889
490	LOC112448918	7.91667	25.326	50.9583	11.8872	-43.0417	1.09122	1999.21	-16.4158	0.0385411	0.854871	0.871412
491	SH2D3C	1.57556	2017.91	29.1922	368.731	-27.6167	2.45222	863.66	-11.0413	-0.677354	0.000199728	0.00204854
492	ST6GALNAC6	90.4496	979.517	68.1805	285.453	22.2691	1.77882	428.909	-9.3554	0.520769	0.00840311	0.0220844
493	LOC104973485	46.994	2.42414	60.5078	5.60395	-13.5137	-1.20897	231.059	-6.35064	0.137467	0.512296	0.555426
494	CERCAM	90.1499	3.42419	57.9765	7.47461	32.1734	-1.12623	932.4	-9.85502	-0.367975	0.0703288	0.105504
495	LOC112448848	15.4216	11.1525	30.7999	3.16962	-15.3782	1.81498	294.061	-7.01172	-0.21555	0.300761	0.342392
496	LOC618559	89.8978	1.26518	57.9187	4.37473	31.9791	-1.78985	922.265	-10.1062	-0.548824	0.00449699	0.014849
497	PAEP	88.2349	50274.6	57.4172	421502	30.8177	-3.06764	858.896	-11.4428	-0.473846	0.0177433	0.0377329
498	KCNT1	68.8331	271.303	58.2103	126.494	10.6228	1.10083	82.127	-5.58445	0.293077	0.154823	0.195255
499	LOC112448856	2.99884	71.8237	14.8498	16.5941	-11.851	2.11379	187.645	-6.94937	-0.635385	0.000842203	0.00485629
500	ABO	94.3911	59.7876	51.8167	132.879	42.5744	-1.1522	1675.53	-14.4062	-0.317937	0.121429	0.160658
501	LOC104973526	26.7244	134.299	38.7663	19.0907	-12.0419	2.8145	196.555	-8.40468	-0.240769	0.245202	0.285617
502	LRRC26	23.7983	17.5251	12.733	112.187	11.0653	-2.67842	94.8017	-6.90353	-0.437692	0.0297459	0.05481
503	TMEM210	90.2324	5.26804	47.8357	11.1045	42.3967	-1.07581	1660.87	-14.3192	-0.346923	0.0898458	0.127612
504	CYSRT1	90.8587	3.02715	51.1524	9.31022	39.7063	-1.62085	1450.14	-13.1383	-0.734576	2.90096e-05	0.000842152
505	RNF224	91.4012	1.28513	48.6133	2.99756	42.7879	-1.22187	1693.18	-14.5157	-0.597908	0.00159621	0.00755107
506	LOC107132971	90.5404	5.57987	52.1408	49.5929	38.3996	-3.15183	1359.13	-14.3399	-0.683846	0.000237539	0.00222022
507	LOC112449031	83.223	1.20953	50.3512	2.51071	32.8718	-1.05365	975.391	-10.1067	NA	NA	NA
508	OLFM4	28.7374	330.179	41.4492	39.0422	-12.7118	3.08014	217.018	-9.13477	-0.216923	0.2962	0.33789
509	LOC112449032	70.9133	1.05511	32.0779	2.17687	38.8353	-1.04486	1383.29	-12.6094	NA	NA	NA
510	FAM216B	89.3944	1.11825	71.5439	3.31729	17.8505	-1.56876	264.279	-6.15421	-0.578477	0.00245195	0.0100417
511	RUBCNL	15.1536	19982.6	4.58405	1125.05	10.5696	4.15068	98.3379	-13.6636	0.613077	0.00140679	0.00693817
512	LOC101903713	95.5056	17.4655	83.5185	4.90278	11.987	1.83284	110.885	-7.00777	0.48889	0.0153383	0.0345186
513	ARL11	0.668254	514.357	13.975	245.017	-13.3067	1.06989	225.364	-5.83873	-0.449908	0.0240338	0.0471323
514	LOC112449044	20.2	1.05511	46.6871	2.32292	-26.4871	-1.13855	792.745	-10.1163	NA	NA	NA
515	LOC112449045	7.40889	1.05511	44.4933	2.47771	-37.0844	-1.23162	1501.65	-15.0136	NA	NA	NA
516	POSTN	76.4774	11.0887	56.2287	23.2606	20.2487	-1.06879	346.591	-6.31602	-0.487786	0.0133785	0.0312614
517	ALOX5AP	4.94167	260.956	28.7957	124.933	-23.854	1.06265	652.152	-8.29044	-0.506209	0.00982504	0.0247011
518	LOC107132980	64.8998	10.8824	34.5133	64.9252	30.3865	-2.57679	831.344	-10.4666	-0.384142	0.0579796	0.0902493
519	LOC104973586	24.5029	2.74274	41.0489	7.1583	-16.546	-1.384	332.618	-7.29769	0.29634	0.150325	0.190829
520	LOC101902043	12.2319	173.293	24.0398	51.2378	-11.8079	1.75793	184.972	-6.38028	-0.450769	0.0248118	0.0483309
521	LOC107132998	2.90893	63.254	28.6407	8.85919	-25.7318	2.83591	759.048	-11.1968	-0.575385	0.00309466	0.0117597
522	ACOD1	66.7733	6100.81	44.3933	2394.92	22.38	1.34902	431.989	-8.54489	0.551538	0.00487794	0.0154891
523	SCEL	84.2707	56.1275	57.8303	186.387	26.4405	-1.73152	616.821	-8.28636	-0.605385	0.00166487	0.00762681
524	SLITRK6	54.0094	9.87879	31.4608	46.1277	22.5486	-2.22323	440.785	-7.83228	-0.672052	0.000233855	0.00222022
525	LOC112449070	18.1881	2.70778	58.9518	6.2232	-40.7637	-1.20054	1800.16	-16.9476	0.116513	0.579145	0.615242
526	LOC522174	28.9835	44.3389	16.8122	12.195	12.1713	1.86228	114.847	-7.099	0.226154	0.275714	0.317331
527	LOC100337076	8.01303	16.9197	28.6003	6.80966	-20.5873	1.31305	496.866	-7.56418	-0.0270779	0.909778	0.923321
528	LOC100337108	20.8333	27.8378	44.3333	10.6418	-23.5	1.3873	635.134	-8.41834	-0.5161	0.294584	0.336377
529	LOC112449075	41.7906	109.449	54.8167	17.1181	-13.026	2.67666	223.669	-8.20946	-0.0866368	0.701449	0.729784
530	LOC112449074	74.4727	4.24992	33.2888	10.7088	41.184	-1.33329	1564.04	-13.7378	-0.494212	0.0120351	0.0286421
531	GPR183	11.1667	4266.13	21.9	1814.55	-10.7333	1.23331	155.431	-5.60564	-0.362306	0.0751058	0.111314
532	LOC101905776	9.57226	88.9932	26.5164	10.5056	-16.9442	3.08253	356.535	-9.74715	-0.56	0.00416536	0.0140748
533	LOC104973680	87.7268	2.17173	50.8082	5.92298	36.9187	-1.44748	1245.28	-11.8352	-0.367819	0.0704573	0.105504
534	LOC112449100	24.3258	790.668	47.3372	86.5207	-23.0114	3.19195	619.738	-11.2792	-0.738462	4.02661e-05	0.000915067
535	LOC107133025	86.8389	1.85967	53.9083	16.8717	32.9306	-3.18148	987.272	-12.3534	-0.516167	0.00825698	0.021899
536	LOC112449372	77.5389	1.05511	45.325	4.88496	32.2139	-2.21096	938.086	-10.593	-0.584557	0.0021499	0.00909952
537	GATA3	23.5589	227.877	49.0066	869.185	-25.4477	-1.93141	737.463	-11.109	0.557692	0.00435032	0.0144886
538	LOC112449255	87.0397	1.52767	70	3.12359	17.0397	-1.03187	237.476	-5.66071	-0.166415	0.426589	0.469086
539	LOC112449256	37.737	9.38281	56.2315	2.96419	-18.4945	1.66238	409.329	-7.42952	-0.192841	0.35572	0.399884
540	LOC104973739	70.4952	2.96945	50.2087	13.0237	20.2865	-2.13287	351.006	-7.2326	-0.48521	0.0139506	0.0321445
541	GPR158	2.05503	3.00779	27.3108	7.76088	-25.2558	-1.36752	725.45	-9.99965	0.514729	0.00846959	0.0222087
542	LOC104973760	97	311.93	79.85	109.205	17.15	1.51418	243.068	-7.45433	0.291108	0.158004	0.198237
543	LOC104973781	14.5572	102.185	30.5055	33.8143	-15.9483	1.59549	312.973	-6.82987	-0.548462	0.00516146	0.0159375
544	LOC112449292	85.6624	10.4645	65.1475	4.87112	20.5149	1.10318	357.456	-7.61266	0.250482	0.227178	0.271163
545	AKR1C4	75.1	24.5539	50.35	157.565	24.75	-2.68192	539.71	-9.05094	-0.617545	0.00100544	0.00554534
546	LOC112449301	4.3413	72.3919	46.7143	18.5356	-42.373	1.96553	1942.89	-16.5743	-0.49548	0.0117837	0.0282176
547	LOC101904633	95.8426	1.16508	56.7186	2.42912	39.124	-1.06	1404.87	-12.7419	-0.624392	0.000849628	0.00487484
548	LOC101902869	31.1944	37.6465	43.025	8.16858	-11.8306	2.20436	187.519	-7.10797	-0.432308	0.0319965	0.0574056
549	LOC104973826	4.48333	1474.8	39.25	258.395	-34.7667	2.51286	1333.66	-13.7518	-0.661137	0.000320493	0.00265967
550	LOC536097	2.71429	690.777	33	305.851	-30.2857	1.17539	1021.91	-10.5423	-0.681102	0.000346566	0.00282866
551	LOC112449310	72.7667	3.29851	52.15	6.89604	20.6167	-1.06395	360.404	-6.3959	-0.245134	0.237584	0.279079
552	LOC100847256	51.0758	97.4315	63.0808	11.7001	-12.0051	3.05786	197.067	-8.99848	-0.465089	0.0191479	0.0404233
553	RBBP8NL	92.2027	5.17216	52.4656	29.959	39.7371	-2.53415	1455.93	-13.9465	-0.477015	0.015906	0.0353926
554	CDH26	76.7331	52.1251	65.0269	22.1549	11.7062	1.23435	103.098	-5.93159	-0.246154	0.234552	0.276829
555	SIRPB2	5.19683	957.052	29.1282	198.256	-23.9314	2.27123	660.588	-9.64044	-0.612308	0.00143095	0.00696838
556	BPIFB1	94.8833	10.9118	62.1917	1.95955	32.6917	2.47729	970.529	-15.0894	0.261339	0.206997	0.250541
557	LOC112449394	1.47778	2.86085	17.8483	1.41095	-16.3706	1.01978	326.292	-6.36995	-0.568761	0.00300955	0.0115118
558	LOC112449445	53.1859	28.9261	29.1878	13.3727	23.9981	1.11308	501.018	-8.63957	0.360769	0.0771331	0.113475
559	JPH2	74.768	2.82474	59.7299	5.71354	15.038	-1.01627	179.856	-5.32009	-0.316504	0.12321	0.162458
560	LOC404061	88.159	2.77496	56.2979	9.0515	31.8611	-1.70569	914.856	-10.0018	-0.475145	0.0163823	0.0358924
561	LOC404103	14.2536	44.9456	36.4938	174.919	-22.2402	-1.96044	574.008	-10.0063	0.303846	0.139692	0.179893
562	PTI	22.2949	8.3177	57.4167	2.99229	-35.1218	1.47494	1355.12	-12.7013	-0.447907	0.0365782	0.0636548
563	OCSTAMP	3.44167	1201.07	38.2208	257.022	-34.7792	2.22436	1333.09	-13.3274	-0.704388	8.48492e-05	0.00145167
564	LOC100847819	77.8631	5.10565	45.7833	12.1237	32.0798	-1.24766	926.936	-9.85032	-0.554783	0.00559153	0.0165951
565	LOC107133088	2.74683	705.428	22.3167	105.672	-19.5698	2.7389	458.958	-9.4555	-0.644673	0.000503846	0.0033951
566	LOC100847835	91.7587	133.406	49.9333	6.68365	41.8254	4.31904	1634.17	-27.0735	0.633846	0.000873623	0.00491519
567	LOC112449349	33.8428	252.923	56.4917	40.452	-22.6489	2.64442	598.583	-9.97472	-0.6	0.0018687	0.00836789
568	LOC101907931	88.9036	1.69916	58.5396	15.9492	30.3641	-3.23059	833.607	-11.6282	-0.752542	1.42825e-05	0.000784802
569	LOC112449354	69.2222	2.38423	46.4854	13.8584	22.7368	-2.53917	450.07	-8.34475	-0.353058	0.0834225	0.120397
570	SCX	48.8209	7.11247	37.2405	83.8891	11.5805	-3.56006	109.933	-9.02568	-0.696154	0.000165372	0.00183852
571	OPLAH	84.5954	34.2593	71.0457	93.9714	13.5496	-1.45573	143.147	-5.40058	-0.507692	0.010447	0.0259273
572	LOC787628	96.3333	1.54774	57	3.30657	39.3333	-1.09517	1420.66	-12.8388	-0.737865	0.262135	0.302604
573	LOC100848939	57.4539	1.84512	32.5148	6.47477	24.9391	-1.81112	544.898	-7.94476	-0.496067	0.0116689	0.0280529
574	ARC	38.4959	74.176	26.1338	603.132	12.362	-3.02345	122.731	-7.73289	-0.719231	7.92898e-05	0.0014138
575	LOC112449598	77.1392	1.26553	54.4896	2.79844	22.6496	-1.14488	441.791	-6.90865	-0.401171	0.0468616	0.0761747
576	SLA	0.685185	8178.88	25.6348	1016.44	-24.9496	3.00838	717.894	-11.3511	-0.732469	3.14091e-05	0.000842152
577	LOC107133102	47.7333	1.53339	29.3333	3.4618	18.4	-1.1748	281.45	-5.98182	-0.0640397	0.766248	0.788005
578	LOC107133109	76.4333	71.5123	37.9	10.1983	38.5333	2.80986	1369.18	-19.0283	0.421012	0.036097	0.0630067
579	LOC107133110	45.9381	160.695	65.9264	26.0479	-19.9883	2.62508	476.243	-9.30941	-0.403077	0.0467394	0.0760827
580	LOC112449619	82.3333	4.6815	30	10.4894	52.3333	-1.16389	2569.49	-19.9275	-0.378108	0.0623748	0.0957888
581	KLHL38	90.7698	3.15515	72.7518	9.38942	18.018	-1.57333	269.747	-6.18832	-0.601756	0.00146139	0.00702802
582	FAM83A	76.2474	2.82287	59.9519	7.39562	16.2955	-1.38951	215.858	-5.74315	-0.215432	0.301034	0.342392
583	LOC101902180	97.6154	2.34683	85.4	7.51707	12.2154	-1.67946	113.797	-5.46562	-0.0769608	0.727069	0.752387
584	LOC101906669	88.1959	1.52863	49.7486	4.06531	38.4473	-1.41112	1355.35	-12.4881	-0.548326	0.0045409	0.0149514
585	SDCBP	29.1	13115.8	47.55	5585.17	-18.45	1.23163	406.129	-6.98118	-0.506923	0.0105791	0.0261992
586	LOC104974103	85.9168	16.7734	56.9429	6.56546	28.9739	1.35321	748.832	-10.789	0.139231	0.505192	0.548237
587	LOC101904656	79.2132	1.07014	48.2048	3.53194	31.0085	-1.72266	864.123	-9.71612	-0.635104	0.000647652	0.00412433
588	CPQ	74.8726	3.63667	46.4295	9.07304	28.4432	-1.31897	719.014	-8.62797	-0.534378	0.0059271	0.0171881
589	LOC112449547	73.0996	8.69257	50.3196	47.4312	22.78	-2.44798	451.476	-8.20981	-0.765385	1.39856e-05	0.000784802
590	LOC107133139	90.8387	1.67259	74.9142	4.9658	15.9245	-1.56995	205.599	-5.83488	-0.190219	0.362424	0.406446
591	COL14A1	11.1618	75.238	51.0781	209.159	-39.9164	-1.47507	1729.64	-16.9873	0.648462	0.00061193	0.00404862
592	MMP13	75.6422	72.0951	51.79	20.6446	23.8522	1.80414	496.793	-9.9089	0.161538	0.438714	0.48105
593	MMP8	68.3444	4.54855	82.83	1.6092	-14.4856	1.49906	263.286	-6.45355	-0.361896	0.0754605	0.111697
594	LOC100848148	70.3091	1.65296	37.9885	4.27067	32.3206	-1.36941	941.924	-9.98161	-0.382703	0.0590052	0.0914265
595	MAML2	49.1497	3623.52	28.444	924.405	20.7057	1.97079	367.682	-9.31798	0.626923	0.00102775	0.00561867
596	LOC112441603	5.14286	51.7911	49.5	15.8124	-44.3571	1.71165	2120.5	-17.419	-0.358188	0.0933029	0.131076
597	LOC112441604	0.633333	234.89	17.8917	21.9841	-17.2583	3.41745	370.623	-10.68	-0.623771	0.000862833	0.00487816
598	AMOTL1	83.7758	50.3227	63.681	261.376	20.0948	-2.37685	344.908	-7.54396	-0.516923	0.00896591	0.0231752
599	ZC3H12C	60.2111	4505.54	72.575	1756.21	-12.3639	1.35923	198.856	-5.96052	-0.562308	0.00398713	0.0137532
600	LOC112441609	90.8319	1.83754	72.826	3.85455	18.006	-1.06878	268.209	-5.85546	-0.0162947	0.938379	0.949024
601	POU2AF1	88.3736	204.201	74.7937	27.8926	13.5799	2.87204	151.625	-9.87216	0.141538	0.498089	0.542052
602	CRYAB	94.9289	95.7484	53.0737	692.702	41.8552	-2.85491	1623.36	-15.3429	-0.84	2.09265e-06	0.000313356
603	C15H11orf34	92.797	25.074	62.131	6.87097	30.666	1.86761	846.006	-12.5723	-0.00461538	0.983858	0.986411
604	NXPE4	48.5556	41.5356	32.925	164.997	15.6306	-1.99002	198.631	-6.25512	-0.423846	0.0358105	0.0626008
605	NXPE2	87.9644	10.3049	75.4067	40.5517	12.5578	-1.97643	122.122	-5.86214	-0.414337	0.0394732	0.0672569
606	LOC112441613	94.47	30.9536	54.9351	12.076	39.5349	1.35796	1437.46	-15.5403	0.621538	0.00116318	0.0061001
607	TAGLN	17.3074	14.4639	28.9263	31.9381	-11.6189	-1.14282	177.044	-5.89055	0.512308	0.00968272	0.0245028
608	TMPRSS4	95.0437	11.4529	81.52	63.2232	13.5237	-2.46474	146.107	-6.71757	-0.526634	0.00683948	0.0190265
609	JAML	3.51786	1588.58	33.69	480.233	-30.1721	1.72593	1016.48	-10.9281	-0.747448	2.69879e-05	0.000842152
610	MPZL2	90.6403	26.7542	50.4497	79.0977	40.1906	-1.56387	1487.07	-13.3364	-0.702308	0.000136963	0.00175588
611	TTC36	95.6211	2.85229	71.9367	12.7511	23.6844	-2.16044	489.293	-8.01468	-0.349539	0.0867634	0.123993
612	C1QTNF5	54.9011	6.34858	42.8467	25.1619	12.0544	-1.98674	111.434	-5.82613	-0.436923	0.0300593	0.0552995
613	TRIM29	90.0396	46.5537	50.2651	169.547	39.7746	-1.86472	1456.1	-13.3098	-0.707692	0.000115635	0.00159586
614	CRTAM	2.53333	40.5883	31.0833	341.208	-28.55	-3.07151	920.51	-15.3821	0.43751	0.0287316	0.0535681
615	RASSF10	35.4264	8.37678	21.2051	28.8308	14.2213	-1.78314	160.518	-5.81396	-0.679231	0.000270796	0.00247128
616	AMPD3	90.1665	8100.34	71.5896	1017.79	18.5769	2.99255	296.548	-11.4823	0.667692	0.000371835	0.00283524
617	LOC782865	81.1175	1.28285	68.0331	3.43727	13.0844	-1.42192	132.209	-5.31426	-0.554541	0.00401784	0.0137686
618	LOC100336836	97.6381	3.59504	79.4033	1.11979	18.2348	1.68278	278.469	-8.03697	0.604615	0.00175084	0.00795775
619	ATG16L2	23.4344	1252.55	44.28	538.978	-20.8456	1.21656	508.139	-7.55202	-0.540769	0.00593195	0.0171881
620	MOGAT2	22.2701	1.45083	62.2811	2.9338	-40.011	-1.01589	1736.54	-16.2191	0.123816	0.564334	0.600609
621	MYO7A	81.03	5.65038	65.8177	19.0915	15.2123	-1.75651	186.326	-5.91744	-0.493846	0.013049	0.0307395
622	LOC104974280	62.4589	1.53243	40.1467	4.67732	22.3121	-1.60986	428.839	-7.11172	-0.413082	0.0401345	0.0677088
623	LOC101907545	62.6651	1.65252	36.64	3.34601	26.0251	-1.01777	594.71	-7.78599	-0.362438	0.0749918	0.111287
624	ELF5	84.7376	1291.58	42.1495	11040.3	42.5881	-3.09557	1684.17	-16.0674	-0.462308	0.0210344	0.0430721
625	EHF	90.1222	746.587	47.8033	4912.77	42.3189	-2.71816	1660.15	-15.3605	-0.762308	1.58738e-05	0.000784802
626	LOC112441652	84.6251	2.27601	51.0357	13.2815	33.5894	-2.54484	1025.51	-11.506	-0.545914	0.00475883	0.0152846
627	PRR5L	91.2203	1794.97	58.3533	585.909	32.867	1.61521	977.591	-12.9239	0.621538	0.00116318	0.0061001
628	SPI1	3.94675	6020.87	43.4486	2894.89	-39.5018	1.05646	1695.23	-14.5566	-0.793065	2.26854e-06	0.000313356
629	LOC506121	82.3889	72.4145	72.3151	11.9524	10.0738	2.59898	78.6851	-8.44657	0.581538	0.00273749	0.0107188
630	LOC112441659	83.8299	1	55.279	2.07909	28.5508	-1.05595	724.269	-8.57818	NA	NA	NA
631	LOC615051	84.5823	1.04475	65.4173	2.82418	19.165	-1.43468	308.238	-6.29424	NA	NA	NA
632	GLYATL2	86.6818	1.41167	47.6187	3.12518	39.0631	-1.14654	1400.47	-12.7164	-0.501211	0.012595	0.029852
633	TCN1	50.9167	1640	64.825	121.196	-13.9083	3.75828	257.716	-11.2098	-0.659231	0.000465015	0.0032467
634	MS4A3	7.22667	12.9168	45.0283	3.82284	-37.8017	1.75653	1560.42	-14.1317	-0.443464	0.0263911	0.0505574
635	LOC613282	72.6637	1.69537	32.0833	7.76224	40.5804	-2.19487	1519.4	-13.9465	-0.599953	0.00194141	0.00859849
636	PRELP	76.6327	1.78518	43.0833	13.356	33.5493	-2.90335	1024.78	-12.0525	-0.243375	0.241074	0.282513
637	PLEKHA6_1	87.4012	4.23456	51.025	14.9563	36.3762	-1.82047	1208.39	-11.8116	-0.543672	0.00496931	0.0156082
638	IL10	3.02778	199.097	16.2356	80.6034	-13.2078	1.30456	223.058	-6.03334	-0.587375	0.00202106	0.00877307
639	LOC104974370	13.5516	535.265	34.4763	88.874	-20.9247	2.59042	517.454	-9.45101	-0.463077	0.0208004	0.0428199
640	FCMR	16.163	696.24	39.3922	188.251	-23.2293	1.88692	623.412	-8.88315	-0.415385	0.0399829	0.0677088
641	PIGR	94.2778	1061.66	49.4083	4687.61	44.8694	-2.14252	1871.52	-15.9782	-0.441015	0.0273344	0.0519353
642	FCAMR	88.2804	15.3623	66.7992	54.7852	21.4811	-1.83439	395.883	-7.13091	-0.426976	0.0332789	0.0594302
643	C16H1orf116	54.9465	49.5318	27.2481	147.427	27.6984	-1.57358	680.303	-8.53748	-0.608462	0.00155716	0.00739652
644	C4BPA	91.5278	187.757	61.1	13.1309	30.4278	3.83783	844.22	-18.8988	0.266846	0.197239	0.240886
645	LOC515150	81.2282	17.6676	65.6492	35.424	15.579	-1.00362	194.611	-5.39987	-0.161538	0.438714	0.48105
646	CD55	92.9	10850.5	81.25	1858.16	11.65	2.54582	107.423	-8.5834	0.504339	0.0101454	0.0252872
647	CFH	42.858	67.3601	26.3569	9.23342	16.5011	2.86696	229.813	-10.5421	-0.0538462	0.798109	0.818591
648	RGS18	3.35079	165.442	45.6125	43.1116	-42.2617	1.94017	1932.99	-16.4921	-0.588575	0.00196825	0.00860832
649	HHIPL2	91.0287	75.8225	59.1978	586.664	31.8309	-2.95183	918.368	-11.5528	-0.57688	0.00253704	0.0101745
650	LOC112441824	42.0974	1.76412	23.4106	5.85892	18.6868	-1.73169	292.546	-6.45962	-0.482399	0.0145978	0.0332393
651	LOC112441825	1.36667	9.32716	35.95	2.27901	-34.5833	2.03303	1317.97	-13.0008	-0.544273	0.00491212	0.0155551
652	XCL2	88.171	15.0179	76.8268	113.804	11.3442	-2.92181	101.402	-7.43191	-0.0134641	0.949068	0.957328
653	SELL	3.93333	10813.7	45.0417	1156.73	-41.1083	3.22474	1840.14	-17.8886	-0.661777	0.000314733	0.00265967
654	FMO3	0.95	2.77947	14.625	9.94671	-13.675	-1.83941	237.661	-7.32376	0.228465	0.272007	0.313376
655	LOC112441834	94.0486	1.62849	71.8675	3.89027	22.1811	-1.25633	422.56	-6.84512	-0.506432	0.00978735	0.0246936
656	LOC112441835	50.2678	165.318	77.8197	32.218	-27.552	2.3593	859.396	-10.8654	-0.440769	0.0285187	0.0534556
657	CA6	88.6083	2.78493	49.2392	8.54303	39.3692	-1.61711	1424.58	-12.9831	-0.656376	0.000366299	0.00283027
658	TAS1R1	73.862	1.22796	56.3887	2.46763	17.4733	-1.00687	250.965	-5.72965	NA	NA	NA
659	TTLL10	89.9566	6.63973	62.2148	13.9566	27.7418	-1.07175	681.427	-8.32209	-0.53818	0.00551803	0.0165061
660	LOC526769	38.5169	142.516	27.3543	61.17	11.1626	1.22023	92.424	-5.82729	0.591538	0.00223199	0.00937275
661	FBLIM1	81.5168	34.1459	49.1567	101.604	32.3601	-1.57317	944.872	-10.0961	-0.746923	2.92701e-05	0.000842152
662	LOC101905162	81.5669	28.658	67.3595	11.592	14.2075	1.3058	159.857	-6.47675	0.522308	0.00818646	0.0217617
663	LOC107133260	96.8571	3.99425	70.1	24.8299	26.7571	-2.63608	636.232	-9.49082	-0.383751	0.0641359	0.0980654
664	LOC101904548	66.9389	26.3435	85.1667	6.71937	-18.2278	1.97105	399.89	-7.78719	-0.39	0.0548837	0.0861927
665	LOC104974508	3.42778	13.9174	33.1667	3.81663	-29.7389	1.86651	989.646	-10.9234	-0.433375	0.030453	0.0557279
666	LOC101907023	94.3098	30.9417	80.615	4.35454	13.6949	2.82896	154.12	-9.77158	0.513077	0.00956002	0.0242984
667	TRAF3IP3	1.39333	201.65	14.95	440.085	-13.5567	-1.12593	232.201	-6.26248	0.131423	0.531186	0.57057
668	HSD11B1	92.2	209.432	55.95	12.2197	36.25	4.09921	1215.36	-22.8828	0.651396	0.000420202	0.00298956
669	LOC112441869	21.4116	343.32	46.8866	20.2767	-25.475	4.08166	754.138	-14.4082	-0.573077	0.00323846	0.0121863
670	CAMK1G	62.7282	228.019	40.4352	43.3319	22.293	2.39565	432.703	-10.8564	0.582308	0.00269542	0.0106621
671	IGFN1	91.0062	5.59522	57.6064	12.0472	33.3997	-1.10643	1008.73	-10.3166	-0.022394	0.915384	0.928197
672	GPR37L1	88.5164	3.65972	59.7265	8.4591	28.7899	-1.20877	737.476	-8.69734	-0.612779	0.00112792	0.00605212
673	ELF3	65.3413	56.6598	30.2959	145.417	35.0454	-1.3598	1116.45	-11.0283	-0.551538	0.00487794	0.0154891
674	LMOD1	90.7571	2.41907	61.1231	5.16087	29.6341	-1.09316	783.782	-8.94641	-0.242406	0.243011	0.284207
675	LOC104974455	91.7391	2.61815	80.0441	9.56962	11.6951	-1.86991	103.68	-5.6385	-0.473363	0.016847	0.0364979
676	TNNT2	89.6096	2.23377	77.9428	14.6273	11.6668	-2.71112	106.649	-7.01241	-0.324785	0.130512	0.169335
677	FGG	91.9252	27.1307	64.4856	180.463	27.4396	-2.7337	671.45	-9.84014	-0.686286	0.000152015	0.00179781
678	LOC112442009	80.3314	2.32958	51.9845	4.91121	28.3469	-1.07601	713.375	-8.5163	-0.357779	0.0790939	0.115745
679	LOC107133272	43.4176	61.641	61.1275	7.59786	-17.7099	3.02022	385.2	-9.72928	-0.405078	0.0445643	0.0734709
680	LOC101905833	80.0833	1.31796	52.025	2.70105	28.0583	-1.03521	697.982	-8.41482	NA	NA	NA
681	LOC100297399	86.4053	2.12421	43.2278	14.8503	43.1775	-2.80549	1731.17	-15.8892	-0.555276	0.00395955	0.0136989
682	FREM3	26.3725	2.70235	14.9474	8.51063	11.4251	-1.65505	97.6543	-5.36046	-0.416821	0.0381887	0.0655714
683	SLC7A11	38.822	1175.53	27.9092	524.808	10.9128	1.16345	87.5782	-5.71045	0.314615	0.125672	0.164766
684	LOC104974614	75.6786	1.60331	48.5523	5.35302	27.1263	-1.7393	651.316	-8.49143	-0.170823	0.414264	0.459017
685	FZD10	21.0802	3.28959	34.3993	21.4716	-13.3192	-2.70645	230.495	-9.09585	0.693643	0.00012054	0.0016175
686	HPD	65.9048	1.17247	52.1019	3.28812	13.8029	-1.48772	149.32	-5.46087	-0.317445	0.139943	0.180015
687	SDS	68.3778	57649.5	49.0917	5124.09	19.2861	3.49194	324.484	-13.3697	0.705385	0.000124399	0.00163839
688	CFAP73	89.4077	2.10057	47.2434	6.21774	42.1643	-1.56561	1643.09	-14.2789	-0.347327	0.0889143	0.126599
689	DAO	92.2847	2.86416	74.2431	6.91486	18.0416	-1.27159	269.774	-5.96822	-0.169296	0.418511	0.461957
690	SELPLG	0.471429	2773.73	12.8814	911.822	-12.41	1.605	200.971	-6.25582	-0.812038	8.29729e-07	0.000313356
691	TMEM119	93.7529	86.9007	81.0866	14.2423	12.6662	2.60919	129.126	-8.9455	0.458462	0.022237	0.0447442
692	LOC101904268	93.828	1.51573	51.8848	4.10237	41.9431	-1.43644	1624.89	-14.1298	-0.561799	0.00347243	0.0126899
693	LOC112442057	92.8094	1.90696	57.1426	4.32831	35.6669	-1.18253	1157.96	-11.2375	-0.133716	0.523979	0.564397
694	SEC14L6	89.8062	1.70463	74.9371	4.40364	14.869	-1.36924	176.07	-5.50874	-0.227126	0.297313	0.338826
695	SLC5A1	91.8365	39.8468	55.9334	109.546	35.9031	-1.45899	1174.71	-11.4147	-0.689231	0.00020321	0.00205883
696	LOC511353	84.8657	6.69929	71.605	1.79995	13.2607	1.89605	139.093	-7.36868	-0.0960769	0.743874	0.767037
697	LOC112442065	78.2467	41.7957	93.86	3.28669	-15.6133	3.66865	312.986	-11.1541	-0.534531	0.0400891	0.0677088
698	LOC112442076	90.8178	4.01355	68.1583	1.19168	22.6594	1.75189	445.052	-9.41738	0.310701	0.130618	0.169335
699	GGT5	27.076	821.485	37.4965	156.135	-10.4204	2.39544	152.432	-7.31634	-0.595385	0.00206002	0.00884283
700	GGT1	32.0082	65.4347	15.5248	335.244	16.4835	-2.35708	224.66	-6.90701	-0.435385	0.0306941	0.0557964
701	LOC112442077	92.9516	5.00477	81.8526	2.48222	11.099	1.01167	90.6744	-5.53855	0.00619569	0.976551	0.980238
702	BCR	61.7448	69.4549	39.2255	189.801	22.5193	-1.45034	437.015	-7.04176	-0.739231	3.91363e-05	0.000915067
703	LOC112442079	43.1478	32.9097	65.6404	13.7534	-22.4926	1.25873	585.082	-8.02727	-0.503077	0.0112611	0.0275351
704	LOC100295712	81.39	1.88645	64.0983	4.31847	17.2917	-1.19485	245.595	-5.78586	-0.330595	0.106504	0.14471
705	KLHL22	1.55484	643.483	24.8725	171.739	-23.3176	1.90569	627.894	-8.93214	-0.47009	0.0177284	0.0377329
706	ATP2C2	44.4835	96.6891	25.8046	713.738	18.6789	-2.88397	297.164	-8.19428	-0.708462	0.000112834	0.00159586
707	LOC112442262	73.2915	102.092	58.1507	16.1865	15.1408	2.65701	190.026	-9.60803	0.502308	0.0114018	0.0277985
708	LOC112442266	92.4195	1.43736	71.7421	3.2175	20.6775	-1.16252	362.895	-6.45077	-0.345533	0.0906879	0.128493
709	LOC112442268	90.8715	1.5001	65.4543	6.90595	25.4173	-2.20278	568.819	-8.50487	-0.437845	0.0285958	0.0534556
710	CBFA2T3	2.64703	199.786	29.2712	89.2495	-26.6242	1.16254	801.398	-9.22737	-0.566923	0.00365002	0.0128975
711	SLC22A31	61.0448	3.24514	28.8458	16.8417	32.199	-2.37569	937.867	-10.7878	-0.709828	7.06183e-05	0.00132165
712	ABCC11	79.55	6.26938	46.675	17.7277	32.875	-1.49961	976.56	-10.2458	-0.271729	0.188855	0.231378
713	SNX20	0.554815	547.658	19.4975	245.17	-18.9427	1.15949	425.981	-7.03817	-0.630224	0.000733807	0.00447622
714	LOC112442286	85.6926	1.76122	45.2203	4.6239	40.4723	-1.39253	1508.42	-13.4115	-0.456207	0.0218968	0.0442905
715	CAPNS2	59.6957	33.7874	70.0993	4.41769	-10.4036	2.93512	155.106	-8.53037	-0.595385	0.00206002	0.00884283
716	MT1E	83.3167	6.37518	63.2333	13.8696	20.0833	-1.12139	340.564	-6.30166	-0.212349	0.308171	0.349824
717	DOK4	69.1333	4.88167	52.15	10.5641	16.9833	-1.11373	235.889	-5.68817	-0.458165	0.0212649	0.043326
718	ADGRG1	86.0487	72.5536	49.2979	379.877	36.7507	-2.38842	1236.72	-12.5086	-0.721538	7.33411e-05	0.00134924
719	ADGRG3	6.65397	454.213	43.4371	40.8268	-36.7832	3.47578	1490.73	-16.5267	-0.703077	0.000133725	0.00174143
720	CDH5	17.4259	5.77196	30.4688	24.9784	-13.0428	-2.11355	219.662	-7.6939	0.312692	0.22171	0.265183
721	CDH16	92.5874	14.8634	61.8845	44.6635	30.7029	-1.58734	845.877	-9.51883	-0.340376	0.0959353	0.13348
722	RRAD	32.0958	53.8526	18.8372	399.09	13.2587	-2.88963	142	-7.5156	-0.156154	0.454307	0.497207
723	ELMO3	77.5184	46.6571	45.3313	148.802	32.1871	-1.67323	934.564	-10.096	-0.688462	0.000207837	0.00205883
724	LOC101903067	89.8918	1.94195	71.6428	4.0406	18.2489	-1.05707	276.194	-5.89728	-0.336228	0.100317	0.138084
725	HP	7.9	205.276	38.8889	75.0549	-30.9889	1.45155	1068.15	-10.9902	-0.389979	0.0595807	0.092195
726	LOC112442401	90.0689	1.47416	79.0533	7.09558	11.0156	-2.26702	91.9873	-6.15564	-0.700414	9.67842e-05	0.00153662
727	HPN	84.961	31.3451	45.8552	130.932	39.1058	-2.0625	1406.25	-13.1645	-0.500769	0.0116876	0.0280529
728	FFAR2	8.99291	1449.34	29.7688	101.775	-20.7759	3.83193	519.197	-12.5415	-0.716154	8.7861e-05	0.00147581
729	LOC112442203	38.7933	7.76642	58.3473	1.73032	-19.554	2.16622	455.262	-8.3772	-0.397825	0.0489019	0.0789378
730	ZBTB32	46.8242	28.4952	59.3218	11.3009	-12.4976	1.33428	202.545	-5.95405	-0.438462	0.0294351	0.0544104
731	SYNE4	80.1833	2.54469	49.46	13.5864	30.7233	-2.4166	850.075	-10.3465	-0.28462	0.167907	0.208355
732	LOC107131422	81.94	4.39882	64.1083	14.144	17.8317	-1.685	264.004	-6.25861	-0.189356	0.364646	0.408333
733	RYR1	26.1416	128.913	15.925	50.2756	10.2166	1.35846	75.7341	-5.89393	0.567692	0.00359626	0.0128248
734	LOC104972805	0.671111	3.47381	18.1433	1.64989	-17.4722	1.07415	367.351	-6.64161	-0.411068	0.0412151	0.0687314
735	LOC515276	21.2222	2.20953	40.4683	5.19047	-19.2461	-1.23213	437.845	-7.82496	0.34662	0.0896102	0.127433
736	PRX	95.7333	6.09832	79.3852	19.0575	16.3481	-1.64387	218.079	-5.97078	-0.401062	0.0887908	0.126579
737	LOC615697	91.4081	1.55526	55.6933	3.81026	35.7148	-1.29273	1161.46	-11.2812	-0.210157	0.313307	0.354959
738	LOC540707	86.4146	2.71051	64.132	7.54063	22.2826	-1.47612	427.256	-7.00293	-0.114205	0.586734	0.622164
739	CYP2B6	83.8551	4.25692	66.3569	26.2368	17.4982	-2.62371	257.017	-7.51155	-0.771434	6.34255e-06	0.000555643
740	CD79A	10.1032	179.307	45.6293	51.7377	-35.526	1.79315	1386.17	-13.1426	-0.188462	0.365289	0.408659
741	LOC100336941	47.8769	1845.19	27.495	315.596	20.3819	2.54762	358.273	-10.6863	0.454545	0.0305671	0.055791
742	CXCL17	90.4104	1.36985	52.3928	9.79817	38.0177	-2.83849	1329.44	-13.6489	-0.728545	3.63484e-05	0.000896336
743	CD177	59.2139	25.1615	73.6856	5.84558	-14.4717	2.1058	265.254	-7.30792	-0.439231	0.029127	0.0540131
744	LYPD3	82.3621	52.7355	47.0127	189.66	35.3494	-1.84657	1138.23	-11.4164	-0.646278	0.00048266	0.00329934
745	LYPD5	90.0122	19.8348	70.5633	59.1296	19.4489	-1.57585	318.635	-6.46215	-0.293518	0.154433	0.195189
746	CEACAM19	87.0137	14.7985	52.2589	44.8916	34.7548	-1.601	1097.75	-11.02	-0.398462	0.0494959	0.0797854
747	PTGIR	59.4365	69.3348	41.9923	31.6233	17.4442	1.13259	251.12	-6.89331	0.464615	0.0203388	0.042245
748	C5AR1	0.666667	9025.4	23.7778	2106.2	-23.1111	2.09935	618.473	-9.14824	-0.564885	0.00402722	0.0137686
749	C5AR2	50.9631	3195.62	34.1714	571.288	16.7918	2.48381	236.334	-9.5343	0.673077	0.000321272	0.00265967
750	LOC112442349	5.58333	218.78	23.8917	19.2629	-18.3083	3.50558	412.081	-11.1085	-0.577419	0.00250804	0.0101283
751	SULT2B1	34.8415	2.91592	24.3163	9.92014	10.5252	-1.76641	81.2153	-5.40866	-0.287091	0.164085	0.20427
752	FUT2	11.131	2.94139	28.669	18.734	-17.538	-2.67109	374.443	-10.1458	0.427708	0.0329453	0.0590163
753	RASIP1	15.8469	3.49656	37.1583	7.43035	-21.3115	-1.08749	528.157	-8.25713	0.414029	0.0396346	0.0672569
754	FGF21	61.4556	1.49937	36.7276	3.35075	24.728	-1.16013	533.419	-7.45909	-0.529591	0.00647807	0.0184474
755	SLC6A16	92.6378	2.04195	62.9399	8.20306	29.6979	-2.00621	789.847	-9.52891	-0.635158	0.000646752	0.00412433
756	CD37	2.16958	1091.04	42.3917	531.515	-40.2221	1.03752	1754.99	-14.9165	-0.662129	0.000311602	0.00265967
757	TEAD2	26.2835	9.67113	14.5352	29.3318	11.7483	-1.60071	103.918	-5.33447	-0.178261	0.402889	0.447698
758	SIGLEC11	18.7174	40.0988	40.5454	15.3723	-21.828	1.38323	553.809	-7.94901	-0.434615	0.0310156	0.0561674
759	NAPSA	68.1611	183.178	51.2621	27.2337	16.8991	2.74978	241.087	-10.299	0.298462	0.147116	0.187166
760	KLK6	82.8657	34.5614	40.5501	12.7752	42.3156	1.43582	1656.12	-17.1999	-0.290769	0.158213	0.198237
761	LOC100138951	0.611111	149.535	33.8824	50.5277	-33.2713	1.56533	1222.75	-11.9864	-0.548262	0.00554025	0.0165068
762	SIGLECL1	50.4333	4.37136	29.8	1.65627	20.6333	1.40014	362.792	-8.13585	-0.0900998	0.668427	0.700458
763	SIGLEC8	22.1568	943.843	44.5306	72.0256	-22.3737	3.71196	592.474	-12.5266	-0.558462	0.00428791	0.014337
764	SIGLEC5	0.488636	401.053	12.5111	63.9715	-12.0225	2.64829	195.052	-8.02399	-0.601718	0.00500355	0.0156733
765	LOC107131224	0.910256	330.369	15.695	146.646	-14.7847	1.17174	272.035	-6.17942	-0.479444	0.0206173	0.0426705
766	LOC112442215	3.11333	250.804	19.1875	45.5242	-16.0742	2.46185	321.26	-8.22019	-0.152564	0.695164	0.725198
767	LOC789748	0.8	83.3928	39.5	16.1897	-38.7	2.36484	1634.85	-15.2463	-0.676123	0.140357	0.180348
768	LOC614923	20.9919	42.2363	32.5993	13.6705	-11.6074	1.62742	179.124	-6.17461	-0.0876923	0.675872	0.706982
769	HAS1	35.6805	9.2616	20.0541	1.91987	15.6263	2.27025	201.31	-8.71093	-0.00154471	0.994153	0.995872
770	LOC112442364	82.1349	1.58948	65.5845	4.13567	16.5504	-1.37957	223.365	-5.77763	-0.246023	0.235832	0.277774
771	LOC504861	63.736	510.933	40.8814	187.797	22.8545	1.44396	452.186	-8.86073	0.26818	0.194924	0.238561
772	MGC139164	65.4494	1294.83	45.8317	325.947	19.6177	1.99006	327.492	-9.0556	0.249231	0.228608	0.271751
773	NLRP12	4.67946	541.727	21.7281	63.9612	-17.0486	3.0823	360.43	-9.76443	-0.606923	0.00161025	0.0075516
774	MGC157082	1.14444	1030.87	28.42	82.408	-27.2756	3.64493	851.529	-13.6047	-0.694682	0.000116592	0.00159586
775	LOC104968422	0.916667	2809.03	30.6389	201.774	-29.7222	3.79926	1000.28	-14.7837	-0.648025	0.000616752	0.00404862
776	LOC112442379	58.875	37.2821	72.7124	2.12589	-13.8374	4.13234	258.607	-12.4374	-0.668762	0.0344852	0.0611137
777	LOC513941	88.25	54.0671	76.1389	3.65742	12.1111	3.88585	125.978	-12.9589	-0.2	0.713889	0.740732
778	LOC112442378	89.9111	225.027	78.9667	18.0667	10.9444	3.63869	100.983	-11.8097	0.445171	0.0257492	0.0497388
779	LOC112442382	86.2056	4.10629	63.75	12.471	22.4556	-1.60267	434.765	-7.13969	-0.3903	0.0537449	0.0848641
780	NLRP2	73.4222	60.5179	62.77	13.9994	10.6522	2.112	86.2841	-7.36769	0.0815385	0.697603	0.727088
781	LOC100336589	17.5736	1099.48	31.6443	516.885	-14.0707	1.0889	248.852	-5.98375	-0.397532	0.0743341	0.110453
782	NCR1	83.0967	132.761	67.6383	24.513	15.4583	2.43721	197.491	-9.09229	0.235385	0.25617	0.296901
783	FCAR	26.6966	986.958	42.4168	151.732	-15.7202	2.70146	310.164	-8.65597	-0.673077	0.000321272	0.00265967
784	KIR2DL5A	90.9	13.8387	57.65	74.5366	33.25	-2.42924	1003.42	-11.2271	-0.422737	0.0352632	0.0621126
785	KIR3DL2	83.4333	7.4614	67.3	16.8311	16.1333	-1.17361	210.664	-5.5746	-0.475476	0.0162971	0.0358412
786	KIR2DS1	75.2764	19.9795	51.5419	85.1934	23.7346	-2.09222	491.24	-7.94198	-0.342308	0.0944206	0.132166
787	LAIR1	4.47258	668.787	18.056	292.195	-13.5834	1.19461	234.046	-5.99009	-0.694615	0.000173213	0.0018762
788	LOC407171	1.345	4591.74	21.1951	887.232	-19.8501	2.37166	468.917	-8.79497	-0.805646	1.17851e-06	0.000313356
789	TARM1	26.2755	694.75	36.9158	44.7841	-10.6403	3.95544	168.284	-11.5432	-0.664615	0.000403673	0.00293892
790	LOC107131473	82.8833	11.2562	67.1211	1.52202	15.7622	2.88666	208.535	-10.4172	0.300951	0.14378	0.183526
791	ZIM2	77.4278	1.74398	67.0917	5.64856	10.3361	-1.69549	77.676	-5.31039	-0.0876358	0.677009	0.707532
792	LOC101904698	12.8658	3.87333	43.0266	12.0312	-30.1608	-1.63513	1014.18	-12.4457	0.311369	0.129749	0.169156
793	LOC112442599	76.8171	2.48597	54.6101	11.3553	22.207	-2.19148	426.499	-7.71336	-0.106174	0.613473	0.646377
794	LOC112442600	75.3913	1.52571	44.4539	4.09622	30.9375	-1.42481	859.133	-9.51014	-0.366561	0.0714979	0.106786
795	LOC112442602	96.1979	117.879	81.1352	34.8442	15.0628	1.75832	183.621	-7.45313	0.460769	0.0215088	0.043658
796	LOC100297044	3.96667	18.239	40.2	7.3169	-36.2333	1.31772	1437.61	-13.0987	-0.316878	0.122743	0.162027
797	LOC112442607	6.33333	3.41576	18.6	1.50657	-12.2667	1.18093	195.62	-5.76959	-0.167974	0.422206	0.465149
798	LOC508666	18.4999	15465.7	52.2462	1624.63	-33.7463	3.25089	1264.91	-14.7867	-0.668462	0.00036422	0.00283027
799	CCL1	88.9841	1.09986	74.8333	3.31796	14.1508	-1.59298	158.18	-5.604	-0.602801	0.00142652	0.00696838
800	LOC112442613	87.6372	70.7557	65.5897	31.749	22.0475	1.15614	417.761	-8.12191	0.595385	0.00206002	0.00884283
801	EVI2B	0.633333	6789.8	35.4333	2411.62	-34.8	1.49337	1331.62	-12.5748	-0.631673	0.000707252	0.00438345
802	NOS2	76.7255	11069.2	50.5125	2273.69	26.213	2.28344	609.322	-11.8935	0.543846	0.00561284	0.0165951
803	SLC13A2	86.8384	3.02612	45.0149	6.84159	41.8235	-1.17686	1614.68	-14.0323	0.00611537	0.976855	0.980238
804	RAB34	81.8777	7.98645	38.8225	19.2892	43.0551	-1.27216	1715.34	-14.6548	-0.581538	0.00273749	0.0107188
805	SERPINF1	95.8	4.33496	60.3	2.04135	35.5	1.08649	1147.27	-13.0345	0.316193	0.1236	0.162602
806	RAP1GAP2	60.5978	280.98	79.8333	110.914	-19.2356	1.34103	438.652	-7.25831	-0.293077	0.154823	0.195255
807	SPNS2	12.6825	96.249	39.7768	474.854	-27.0943	-2.30264	830.855	-12.6049	0.728462	5.77334e-05	0.00117391
808	GGT6	91.5484	6.80019	44.9012	24.0382	46.6472	-1.82168	2027.19	-16.7031	-0.700519	9.64497e-05	0.00153662
809	LOC112442627	1.82963	7.54814	16.6651	2.78982	-14.8355	1.43595	274.494	-6.44427	-0.486018	0.0137691	0.0319594
810	ALOX12E	81.6626	7.09065	48.0106	29.8395	33.652	-2.07323	1027.52	-10.9635	-0.665897	0.00027977	0.00251359
811	CLDN7	91.2658	72.1793	45.3395	379.761	45.9263	-2.39543	1965.03	-16.7569	-0.706154	0.000121417	0.0016175
812	TMEM95	84.5667	4.9128	63.3	11.2544	21.2667	-1.19587	385.728	-6.59999	-0.301001	0.143711	0.183526
813	TMEM102	74.9599	5.32689	46.9442	27.8624	28.0157	-2.38695	699.852	-9.46972	-0.385357	0.057124	0.0892274
814	LOC112442840	93.1667	703.368	66.2	345.01	26.9667	1.02764	642.281	-9.4854	0.704275	8.51714e-05	0.00145167
815	SOX15	83.6901	74.4463	53.3201	28.8044	30.37	1.36991	827.117	-11.3665	0.634615	0.00085779	0.00487816
816	SLC25A35	52.6598	28.2402	34.0091	95.425	18.6507	-1.75662	291.396	-6.47817	-0.560769	0.00410521	0.0139529
817	RNF222	93.1845	1.55883	61.825	4.70824	31.3595	-1.59472	884.481	-9.7512	-0.547404	0.00562982	0.016603
818	MFSD6L	48.2245	16.2728	36.9852	6.71998	11.2393	1.27594	94.049	-5.92008	0.331538	0.105782	0.144067
819	PIK3R6	0.683333	354.59	34.9833	71.7359	-34.3	2.30539	1298.81	-13.2435	-0.561068	0.00352434	0.0127532
820	MYH2	54.6	1.27827	27.65	2.58979	26.95	-1.01865	640.649	-8.06415	NA	NA	NA
821	LOC112442638	85.7864	2.97687	46.7785	7.47342	39.0078	-1.32797	1396.71	-12.7179	-0.625498	0.000826524	0.0047897
822	CDRT1	71.2688	2.30452	54.6729	7.27535	16.5959	-1.65855	225.465	-6.0246	-0.470098	0.0177263	0.0377329
823	LOC112442757	63.3556	151.565	51.7498	48.6423	11.6058	1.63966	102.408	-6.57669	0.727692	5.93128e-05	0.00118523
824	PEMT	77.3954	28.138	64.9739	79.3174	12.4215	-1.49512	117.678	-5.30227	-0.375385	0.0652704	0.0995374
825	LOC112442644	14.1422	1.45646	42.44	3.21022	-28.2978	-1.14021	897.931	-10.8271	0.60876	0.00124098	0.00639244
826	LOC112442646	84.4333	4.84898	67.25	2.33768	17.1833	1.0526	242.744	-6.71842	0.096652	0.645805	0.679209
827	EPN3	42.7638	12.2136	27.5042	40.6054	15.2596	-1.73318	187.538	-5.89884	-0.447692	0.0259078	0.0498789
828	TMEM92	43.9623	1.95376	26.2471	4.11472	17.7152	-1.07455	258.795	-5.80302	-0.261287	0.207091	0.250541
829	LOC100196902	86.5069	1.1446	68.456	2.50213	18.0509	-1.12831	269.789	-5.89141	NA	NA	NA
830	LOC104975073	93.7201	1.6493	52.4883	4.25855	41.2318	-1.36851	1567.91	-13.768	-0.205751	0.323791	0.365407
831	GRB7	71.3556	26.2548	38.45	121.069	32.9056	-2.20517	980.817	-10.831	-0.685385	0.00022726	0.00217681
832	CSF3	78.4559	114.005	57.0855	27.4157	21.3704	2.05602	393.829	-9.71173	0.297365	0.148852	0.189166
833	TNS4	92.6734	12.255	54.4286	118.045	38.2448	-3.26789	1348.48	-14.4965	-0.515231	0.00997804	0.0249236
834	CCR7	1.64444	1850.75	35.4783	702.107	-33.8339	1.39835	1261.81	-12.0974	-0.516982	0.00813834	0.0216835
835	CCR10	9.10714	4.40687	39.85	1.7681	-30.7429	1.31755	1051.73	-10.8012	-0.376728	0.0695879	0.104951
836	LOC112442847	21.8111	7747.46	8.0881	2917.55	13.723	1.40897	148.246	-6.55101	0.405385	0.0454077	0.0742948
837	MEOX1	87.7833	1.33793	65.3614	3.74387	22.4219	-1.48452	433.045	-7.04202	-0.398722	0.0483482	0.078262
838	SLC4A1	89.7378	4.16718	59.5433	10.4273	30.1944	-1.32323	815.927	-9.2086	-0.622496	0.000890521	0.00498606
839	ITGA2B	2.02	207.158	16.85	73.7919	-14.83	1.4892	274.489	-6.50222	-0.25565	0.217415	0.260425
840	LOC112442677	4.36667	328.512	16.6933	86.0357	-12.3267	1.93294	199.918	-6.71194	-0.153521	0.463763	0.506599
841	WNT9B	88.8358	1.94355	67.7891	4.11698	21.0467	-1.08289	376.934	-6.50075	-0.495947	0.0137132	0.0319148
842	LOC107131534	85.487	4.20427	65.3098	32.7879	20.1772	-2.96324	350.862	-8.61128	-0.475145	0.0163823	0.0358924
843	LOC112442683	88.7234	1.64181	48.5098	10.9563	40.2136	-2.7384	1493.46	-14.4327	-0.616306	0.00103613	0.00563791
844	LIMD2	25.8754	893.633	46.4783	369.205	-20.6029	1.27526	497.449	-7.53641	-0.211538	0.308586	0.349953
845	CD79B	10.2749	77.3698	38.1663	8.54879	-27.8914	3.17798	884.177	-12.5976	-0.385385	0.0580118	0.0902493
846	LOC616254	66.2628	3135.08	78.7684	818.736	-12.5056	1.93703	204.969	-6.74271	-0.613077	0.00140679	0.00693817
847	PECAM1	42.9167	209.755	65.85	72.4529	-22.9333	1.53359	607.431	-8.39362	-0.533846	0.00670641	0.0189052
848	LOC104975111	91.8162	1.5997	75.8296	6.47147	15.9866	-2.01629	208.806	-6.34036	-0.476184	0.0161163	0.0355786
849	ZNF750	96.4111	28.4179	55	156.039	41.4111	-2.45703	1585.89	-14.6062	-0.732966	3.08277e-05	0.000842152
850	LOC112442688	89.5137	3.49937	71.1808	11.6876	18.3329	-1.73982	280.64	-6.40282	-0.459731	0.0207702	0.0428199
851	SLC16A3	11.1245	1801.23	37.1073	659.99	-25.9828	1.44847	766.392	-9.22703	-0.744615	3.19713e-05	0.000842152
852	DNAH17	88.3	441.498	59.6667	169.084	28.6333	1.38467	730.435	-10.7203	0.347334	0.0963154	0.133848
853	LOC112442701	5.2625	129.622	30.0975	24.1528	-24.835	2.42405	708.413	-10.1516	-0.404309	0.0450095	0.0739944
854	LOC112442705	3.76061	77.0827	39.089	14.3589	-35.3284	2.42446	1374.42	-13.8458	-0.635341	0.000643709	0.00412433
855	ST6GALNAC1	94.5015	1.73896	75.0969	4.56608	19.4046	-1.39273	316.586	-6.31243	-0.350871	0.0854868	0.122471
856	LOC104975134	88.8996	1.163	51.7029	2.57988	37.1967	-1.14945	1264.31	-11.8827	NA	NA	NA
857	EVPL	73.6818	15.433	38.2	89.4064	35.4818	-2.53436	1149.92	-12.1957	-0.462638	0.0347054	0.0614101
858	SMIM5	90.8552	2.87433	77.525	10.4159	13.3302	-1.85749	139.155	-5.79358	-0.34115	0.0951332	0.132776
859	CASKIN2	91.5917	26.3898	65.6786	110.347	25.9131	-2.06399	592.092	-8.46941	-0.567692	0.00359626	0.0128248
860	CD300LF	1.97943	357.129	38.1262	95.6068	-36.1468	1.90126	1433.16	-13.5233	-0.69592	0.000112035	0.00159586
861	LOC509881	4.05832	17.7212	21.1344	8.13054	-17.0761	1.12405	352.486	-6.59305	-0.510769	0.00993208	0.0248624
862	LOC526163	19.3052	25.3896	35.3528	6.54468	-16.0476	1.95585	317.893	-7.33728	-0.536923	0.00635228	0.0181785
863	CD300A	3.09474	631.077	37.6215	90.2329	-34.5268	2.80609	1317.91	-14.1666	-0.572641	0.00277518	0.0108297
864	LOC112442729	86	4.15511	96.9167	9.94963	-10.9167	-1.25976	159.134	-5.89488	-0.6	0.416667	0.460359
865	LOC112442581	88.0857	1.50063	67.6726	3.32702	20.4131	-1.14866	352.88	-6.38582	-0.294296	0.153293	0.193959
866	KCNJ16	45.0374	130.016	59.4274	22.3887	-14.39	2.53785	264.795	-8.10254	-0.660769	0.000446726	0.00315705
867	LOC112442735	47.6604	60.1976	60.0505	9.55722	-12.3901	2.65504	205.28	-8.08246	-0.563077	0.00392917	0.0136345
868	ABCA6	12.5598	1689.39	56.3831	420.892	-43.8234	2.00498	2072.87	-17.3782	-0.781538	7.1321e-06	0.000555643
869	LOC112442738	65.664	1.50327	51.0387	9.69468	14.6252	-2.68909	174.545	-7.25054	-0.683982	0.00016325	0.00183852
870	LOC112442739	92.8107	1.24469	70.0611	3.03469	22.7496	-1.28576	446.29	-6.99906	-0.327175	0.110395	0.148767
871	LOC107131549	73.3928	6.58423	47.8356	24.5902	25.5573	-1.90099	574.368	-8.19766	-0.102386	0.626254	0.659244
872	LOC112442742	87.9718	5.28737	55.3941	20.0586	32.5777	-1.9236	959.376	-10.4311	-0.527409	0.00674312	0.0189052
873	LOC112442743	63.2163	1.20991	74.247	2.56336	-11.0307	-1.08314	161.667	-5.71725	NA	NA	NA
874	LCP2	1.21071	3402.2	18.3792	1433.07	-17.1685	1.24736	356.292	-6.71328	-0.4336	0.0303572	0.0556708
875	GABRP	44.2857	23.4245	28.8883	142.654	15.3974	-2.60643	194.767	-7.18779	-0.826923	2.12846e-06	0.000313356
876	LOC112442979	91.8388	78.7773	80.8443	23.1714	10.9945	1.76543	91.088	-6.71094	0.433077	0.0316668	0.0569904
877	FAM169A	48.2038	5.52128	31.6192	14.3509	16.5845	-1.37806	224.379	-5.78219	-0.551963	0.00422828	0.0142459
878	NAIP	1.08333	20455.1	12.787	1817.36	-11.7037	3.49254	191.937	-10.1666	-0.58402	0.00273189	0.0107188
879	PDE4D	92.83	1951.35	61.2033	950.136	31.6267	1.03827	899.95	-11.2685	0.339231	0.0975674	0.135264
880	GAPT	2.80556	1260.93	24.9333	207.376	-22.1278	2.60416	573.302	-9.76548	-0.664114	0.000294463	0.00260521
881	SNX18	39.1805	6322.65	20.9273	1624.92	18.2531	1.96016	280.194	-8.62549	0.707692	0.000115635	0.00159586
882	PARP8	71.8602	1569.83	39.5329	726.44	32.3274	1.1117	942.631	-11.6859	0.412308	0.0415935	0.0692628
883	CCL28	85.5111	14.6264	46.22	65.5665	39.2911	-2.16439	1420.56	-13.3391	-0.343846	0.0928764	0.130794
884	FYB1	4.96468	4201.68	49.5714	1103.81	-44.6067	1.92847	2144.4	-17.731	-0.545666	0.00478179	0.0152846
885	CAPSL	87.5667	1.75431	52.45	7.48497	35.1167	-2.09309	1123.47	-11.539	-0.522828	0.00732921	0.0200817
886	C1QTNF3	88.7291	1.28461	74.6293	3.06961	14.0998	-1.25672	156.076	-5.31922	-0.304962	0.138255	0.178438
887	LOC107131571	91.0833	2.59517	54.7417	19.4706	36.3417	-2.9074	1210.73	-13.0918	-0.548999	0.00448164	0.0148406
888	LOC112443018	76.3441	5.01744	40.0779	21.084	36.2661	-2.07112	1201.64	-11.9735	-0.473589	0.0167873	0.0364979
889	LOC100301422	41.9	21.8098	70.7333	9.04132	-28.8333	1.27037	931.518	-10.0609	-0.266667	0.493331	0.537379
890	LOC112443201	39.8846	115.381	19.1667	6.97528	20.7179	4.04801	381.433	-15.9636	0.337112	0.124977	0.164042
891	LOC100300806	61.1154	46.0723	39.8125	3.22309	21.3029	3.83738	402.339	-15.3113	0.417076	0.0599703	0.0926741
892	LOC112443224	61.9343	28.2469	77.7845	6.98244	-15.8502	2.01629	311.206	-7.39494	-0.597692	0.00196237	0.00860832
893	LOC112443228	37.2873	26.0411	62.4789	4.62368	-25.1916	2.49368	727.803	-10.377	-0.617692	0.00126901	0.00645081
894	LOC104975324	42.1062	67.1276	73.0204	8.47288	-30.9142	2.98598	1070.67	-13.167	-0.744615	3.19713e-05	0.000842152
895	LOC101902856	84.0436	3.63725	61.28	12.6084	22.7636	-1.79346	448.251	-7.38262	-0.515834	0.00830576	0.021928
896	ISG20	21.9745	758.133	9.2825	92.6944	12.692	3.0319	132.237	-10.1622	0.484615	0.0150675	0.0340413
897	MFGE8	90.906	1457.78	65.943	9805.57	24.963	-2.74983	549.937	-9.22098	-0.715385	9.01236e-05	0.00149219
898	ALPK3	32.958	330.609	45.379	159.122	-12.421	1.05499	199.611	-5.68526	-0.448462	0.0256302	0.0495916
899	LOC100848238	94.9667	7.93655	67.5	93.429	27.4667	-3.55729	677.719	-11.5438	-0.683023	0.00016814	0.00183852
900	LOC100847412	86.7467	2.33792	57.6306	5.45995	29.116	-1.22366	755.314	-8.80933	-0.280588	0.174276	0.215337
901	SNX33	95.9006	52.0869	74.1659	114.087	21.7347	-1.13114	404.183	-6.6806	-0.501538	0.011544	0.0279321
902	LMAN1L	89.7479	5.06471	53.0517	14.539	36.6962	-1.52138	1229.83	-11.7714	-0.36	0.0778007	0.114141
903	CYP11A1	86.0367	23.1998	63.9631	48.4697	22.0737	-1.06297	417.786	-6.73624	-0.519231	0.00862455	0.0224122
904	LOC508646	81.5667	4.4486	71.0167	1.75366	10.55	1.34299	81.5084	-5.91809	0.546681	0.00468868	0.0152218
905	LOC104975377	36.3082	16.9068	21.5189	6.0985	14.7892	1.47107	175.324	-6.86364	0.57	0.00343901	0.0126899
906	LOC101907132	12.2681	62.2645	34.7254	10.2033	-22.4573	2.60938	589.111	-9.85758	-0.611538	0.00145547	0.00702802
907	TGM5	90.9938	2.41539	79.8464	11.7448	11.1474	-2.2817	94.5344	-6.18984	-0.666626	0.000273951	0.00248054
908	SERPINA1	69.2496	16.6372	42.5685	65.4654	26.6812	-1.97632	629.629	-8.58631	-0.688462	0.000207837	0.00205883
909	EXOC3L4	88.3617	2.70958	47.2783	13.2522	41.0834	-2.2901	1559.21	-14.2717	-0.636521	0.000624354	0.00406531
910	PLD4	1.72518	367.429	28.7443	157.28	-27.0191	1.22413	824.061	-9.39832	-0.430059	0.0318925	0.0573076
911	LOC112443466	87.0357	1.05511	59.2778	3.29361	27.7579	-1.64228	683.604	-8.6041	-0.56004	0.00545052	0.0164331
912	DCLK3	94.9833	14.5367	73.6975	7.17581	21.2858	1.01849	386.921	-7.69595	0.395076	0.05063	0.0812746
913	VILL	63.9667	3.75847	38.25	10.4512	25.7167	-1.47545	580.738	-7.89284	-0.663326	0.000301167	0.00262714
914	SCN10A	90.4063	1.62694	67.3909	3.6093	23.0155	-1.14955	457.297	-7.00241	-0.397979	0.0488068	0.0788941
915	CX3CR1	7.71185	476.452	31.0833	208.231	-23.3715	1.19415	628.114	-8.23072	-0.475385	0.0173386	0.0372137
916	LOC615277	76.4996	1.3504	57.8457	2.77449	18.654	-1.03884	289.771	-5.96972	-0.343025	0.0932126	0.131076
917	ACKR2	88.5344	10.5001	52.5748	45.1395	35.9596	-2.10398	1180.64	-11.8817	-0.323077	0.115407	0.154148
918	LOC112443515	39.9583	1.47095	20.35	4.72581	19.6083	-1.68382	324.646	-6.59046	0.187024	0.404617	0.449187
919	SSUH2	21.8778	1.81055	63.75	4.15662	-41.8722	-1.19898	1895.43	-17.5774	0.272517	0.187526	0.230235
920	FAM107A	92.6453	83.3112	45.6058	938.51	47.0394	-3.49379	2070.9	-18.9689	-0.586154	0.00249324	0.0101037
921	ACOX2	59.5668	9.513	32.2042	64.6327	27.3626	-2.76429	667.643	-9.87126	-0.605385	0.00166487	0.00762681
922	WNT5A	11.0208	5.67509	26.6376	18.885	-15.6168	-1.73452	300.624	-7.61044	0.550769	0.00494755	0.0155821
923	LOC104975561	1.71946	95.2198	27.3831	29.428	-25.6636	1.69407	749.716	-9.36585	-0.661543	0.000316824	0.00265967
924	ITIH4	92.9474	16.0054	69.4205	50.225	23.5268	-1.64984	480.62	-7.43898	-0.577692	0.00295634	0.0113834
925	TLR9	2.51667	69.2424	19.2327	29.2477	-16.7161	1.24333	339.456	-6.61555	-0.560911	0.00353556	0.0127532
926	LOC101906101	60.5938	53.5896	76.1048	143.507	-15.511	-1.4211	296.109	-7.09066	0.302446	0.141702	0.181658
927	MST1R	22.7689	12.0452	33.0218	26.4031	-10.253	-1.13225	142.633	-5.63222	0.0361538	0.864149	0.878552
928	LAMB2	35.5434	23.4336	20.2294	73.824	15.314	-1.65551	188.788	-5.82594	-0.390769	0.0543755	0.0857432
929	PLXNB1	82.0214	86.462	48.0098	178.206	34.0116	-1.04341	1047.84	-10.549	-0.532308	0.00688962	0.0191031
930	CAMP	37.0536	3.28916	66.9371	1	-29.8835	1.71772	998.158	-10.8141	-0.564471	0.00328811	0.0122933
931	CATHL4	57.3522	2.93792	85.1167	1.14531	-27.7645	1.35906	867.757	-9.74655	-0.272063	0.245881	0.286121
932	CATHL3	70.5106	22.1758	82.6298	3.14971	-12.1193	2.8157	198.686	-8.41627	-0.680541	0.000181386	0.00191115
933	CATHL2	62.0677	8.27814	83.4508	1.77137	-21.3831	2.22444	536.463	-8.89979	-0.422265	0.03549	0.0623226
934	NGP	55.6748	4.85886	81.9645	2.1241	-26.2896	1.19377	782.677	-9.13579	-0.547544	0.00461066	0.0150953
935	NRADD	51.3162	138.992	34.3485	57.3454	16.9676	1.27725	236.698	-7.00794	0.463077	0.0208004	0.0428199
936	CCRL2	64.6672	5283.29	83.3398	576.27	-18.6726	3.19662	424.568	-10.3456	-0.733846	4.76566e-05	0.00102285
937	CXCR6	92.4385	466.221	79.5447	203.021	12.8938	1.19938	128.29	-6.07708	0.33	0.107485	0.145702
938	CCR9	89.3274	32.1112	74.5377	103.903	14.7898	-1.69409	174.854	-5.79179	-0.483846	0.0152467	0.0343793
939	LOC101902219	86.0337	3.25539	73.314	23.0099	12.7197	-2.82136	129.415	-7.32347	-0.417244	0.0379733	0.0654926
940	LOC112443499	80.4179	2.09059	41.8868	4.72646	38.5311	-1.17685	1361	-12.4769	-0.328188	0.109232	0.147725
941	LOC112443431	93.0925	49.5133	78.8389	9.76875	14.2536	2.34157	165.184	-8.58237	0.395385	0.0514042	0.0822151
942	PLXNA1	2.01364	1386.34	40.7956	578.022	-38.7819	1.26209	1637.05	-14.2705	-0.545608	0.00478715	0.0152846
943	LOC112443722	51.3667	12.277	40.05	43.7178	11.3167	-1.83226	96.0979	-5.55657	-0.236812	0.254393	0.295137
944	LOC104975626	52.3844	2.05983	38.0794	10.8249	14.305	-2.39376	164.95	-6.68245	-0.327882	0.109582	0.148025
945	BOLA-DOA	0.732143	367.657	15.2963	96.1797	-14.5642	1.93456	267.488	-7.04849	-0.542321	0.00750772	0.0205223
946	LOC101905527	89.9862	1.58062	70.6914	4.73148	19.2947	-1.58181	313.188	-6.43673	-0.292995	0.155203	0.195522
947	CDKN1A	57.2531	3733.97	28.8572	1699.68	28.396	1.13545	716.96	-10.1768	0.543846	0.00561284	0.0165951
948	FGD2	54.1333	133.859	69	34.4041	-14.8667	1.96006	277.5	-7.13761	-0.322544	0.11583	0.154485
949	LOC101907794	87.8174	1	70.7508	2.66997	17.0666	-1.41683	239.102	-5.89266	-0.628377	0.000768901	0.00460486
950	TREML2	22.3	3006.34	48.65	655.709	-26.35	2.19688	789.833	-10.2316	-0.743077	3.3891e-05	0.000872882
951	TREM1	3.43333	3500.54	19.75	668.966	-16.3167	2.38757	329.528	-8.11969	-0.608221	0.00125688	0.0064173
952	MDFI	66.4298	6.6698	36.4633	15.6709	29.9664	-1.23237	802.765	-9.09738	-0.448358	0.0279921	0.0529247
953	LOC112443840	36.6718	1.28461	20.4681	3.18666	16.2037	-1.31072	212.995	-5.67171	-0.610936	0.00117863	0.00615332
954	LOC112443745	88.3484	8.76801	51.8217	28.678	36.5266	-1.70962	1218.51	-11.8002	-0.601538	0.0018084	0.00815539
955	LOC101905365	88.1153	3.55829	72.7587	8.28301	15.3566	-1.21897	188.863	-5.47763	-0.364163	0.0735149	0.109376
956	CYP39A1	95.614	13.93	64.6735	44.9026	30.9405	-1.68861	860.035	-9.66809	-0.457692	0.0224842	0.045085
957	ADGRF1	14.1333	82.8455	39.25	250.33	-25.1167	-1.59534	718.573	-10.3329	0.489231	0.0140281	0.0321658
958	ADGRF2	19.3813	2.83902	32.4337	7.69727	-13.0524	-1.43895	217.8	-6.55169	0.39107	0.0532329	0.0844007
959	BOLA-DQA2	51.5833	1439.66	62	350.997	-10.4167	2.0362	150.614	-6.64838	-0.662689	0.0733116	0.109214
960	BOLA-DQB	65.4643	569.371	49.2857	56.7677	16.1786	3.32623	223.355	-11.9217	0.1	0.95	0.957435
961	BLA-DQB	1.88333	6182.82	17.5583	2215.83	-15.675	1.48042	303.029	-6.64594	-0.657009	0.000359897	0.00283027
962	BOLA-DRA	3.37667	26770.4	40.5667	10076.4	-37.19	1.40965	1511.3	-13.5897	-0.654831	0.000382332	0.00289623
963	LOC112443844	59.3333	3.37663	30.6167	13.2929	28.7167	-1.97699	735.665	-9.19001	-0.531084	0.00630185	0.0180788
964	LOC786065	75.7108	3.13376	54.2889	7.80747	21.4219	-1.31696	392.102	-6.69982	-0.141772	0.499044	0.542581
965	PRRT1	56.6398	1.37061	40.7808	5.67488	15.8589	-2.04977	205.286	-6.36621	-0.35336	0.0831404	0.120149
966	SLC44A4	84.5769	3.48839	43.3333	25.7042	41.2436	-2.88137	1574.7	-15.1049	-0.534589	0.0103712	0.0257945
967	SAPCD1	11.0568	20.4727	29.6585	8.20148	-18.6017	1.31975	412.51	-7.0921	-0.413077	0.0411861	0.0687314
968	LY6G6E	91.9333	5.02013	63.9	55.4007	28.0333	-3.46411	706.676	-11.4729	-0.56828	0.00303978	0.0115892
969	LST1	27.8132	749.929	56.8723	156.342	-29.059	2.26205	949.206	-11.2123	-0.711538	0.0001022	0.00159586
970	LTA	85.159	36.352	72.1241	11.7776	13.0349	1.62599	132.847	-6.80066	0.152308	0.465624	0.508153
971	LOC112443898	75.2	8.52488	36.0556	3.85023	39.1444	1.14674	1407.42	-14.9091	0.342248	0.101624	0.139222
972	PPP1R18	1.8847	2571.78	23.31	1211.12	-21.4253	1.08643	534.211	-7.61341	-0.733846	4.76566e-05	0.00102285
973	LOC104975665	1.35714	4.74412	12.45	1.92978	-11.0929	1.2977	164.654	-5.71798	-0.428011	0.0369339	0.0639857
974	LOC112443819	47.0137	66.7146	58.0256	18.5236	-11.0119	1.84864	164.538	-6.41391	-0.328434	0.135613	0.175418
975	TRIM15	83.9385	2.02775	67.9475	5.17402	15.991	-1.35141	206.943	-5.66606	-0.0202691	0.923388	0.935496
976	ZFP57	61.1859	24.5827	38.9212	104.956	22.2647	-2.09406	428.492	-7.60071	-0.693846	0.000177251	0.00188471
977	LOC504548	39.5853	204.133	26.285	85.5515	13.3003	1.25465	137.751	-6.23012	0.116923	0.576369	0.612855
978	NKAPL	67.095	3.37352	42.0733	11.9452	25.0217	-1.8241	548.793	-7.97892	-0.311754	0.12925	0.169028
979	LOC104975682	89.1886	23.6753	64.2361	139.421	24.9525	-2.55799	548.502	-8.89603	-0.571433	0.00284643	0.0110705
980	SLC17A2	89.1	1.71391	65.95	3.54473	23.15	-1.04838	462.879	-7.00077	-0.317285	0.122237	0.161542
981	LOC112443735	25.3424	96.4391	38.7371	14.8322	-13.3947	2.70088	234.765	-8.3113	-0.231538	0.264199	0.304683
982	LOC112443850	91.605	1.92022	76.0137	4.49635	15.5912	-1.22748	195.366	-5.5194	-0.243375	0.241074	0.282513
983	LOC112443848	92.6278	1.1385	54.5583	2.50318	38.0694	-1.13663	1327.09	-12.266	NA	NA	NA
984	LOC112443838	82.5332	1.35893	54.449	2.8236	28.0843	-1.05506	699.385	-8.4272	-0.423458	0.0349189	0.0616937
985	LOC101902551	88.103	2.78155	50.9566	19.2511	37.1464	-2.79098	1266.59	-13.2216	-0.525872	0.00693519	0.0191835
986	LOC112443776	85.0839	1.99964	50.8153	5.51669	34.2685	-1.46406	1065.43	-10.7607	-0.263853	0.202503	0.24576
987	LOC101903265	89.4755	4.91708	56.1437	18.9868	33.3318	-1.94912	1006.67	-10.7284	-0.316215	0.123572	0.162602
988	LOC107131767	68.3953	1.57341	82.5827	3.60515	-14.1874	-1.19617	251.922	-6.48289	0.339287	0.0970712	0.134737
989	LOC101903290	27.8597	54.3788	51.5084	20.5905	-23.6487	1.40107	642.682	-8.4734	-0.481538	0.0157953	0.0352731
990	LOC112444184	68.9198	137.47	83.872	20.4238	-14.9522	2.75079	284.355	-8.64402	-0.403077	0.0467394	0.0760827
991	LOC112444149	87.4722	4.16376	75.3917	1.31394	12.0806	1.66398	112.173	-6.701	0.10997	0.600772	0.634726
992	DSC1	56.9269	1.40114	32.281	3.19346	24.6459	-1.18852	529.693	-7.44761	-0.578107	0.00247146	0.010086
993	AQP4	77.6783	2.20402	49.7628	4.65912	27.9155	-1.07992	690.535	-8.379	-0.238787	0.250335	0.291011
994	HRH4	58.1622	9.63067	69.865	4.06157	-11.7028	1.2456	180.421	-5.74877	-0.380769	0.0612786	0.0944441
995	MYOM1	2.71905	17.569	15.175	69.0825	-12.456	-1.97529	202.245	-7.29707	0.5204	0.00765664	0.0207823
996	LOC101904580	83.0008	6.71579	68.0232	14.4745	14.9776	-1.10789	178.402	-5.35578	-0.264282	0.201744	0.245095
997	LOC112444192	2.98508	32.6405	25.5	10.6109	-22.5149	1.62112	587.341	-8.3698	-0.258896	0.211429	0.255228
998	ZNF532	54.5313	73.8284	37.7655	162.294	16.7658	-1.13636	229.308	-5.66149	-0.533846	0.00670641	0.0189052
999	LOC786348	23.6767	3206.09	44.7306	211.614	-21.0539	3.92131	532.471	-12.8753	-0.56	0.00509098	0.0158276
1000	LOC100337223	89.0333	5.10585	67.6875	1.39	21.3458	1.87706	392.089	-9.29347	0.502398	0.0145631	0.0332256
1001	LOC519132	87.3438	18.1522	72.6333	3.69828	14.7104	2.29522	176.674	-8.56685	0.078002	0.800047	0.819335
1002	SERPINB2	81.3222	671.672	56.2333	270.279	25.0889	1.31331	551.515	-9.33131	0.249231	0.228608	0.271751
1003	LOC531296	89.9667	17.0022	73.85	65.673	16.1167	-1.94958	212.313	-6.27436	-0.359962	0.0771514	0.113475
1004	LOC112444383	76.5533	13.8185	51.935	6.56743	24.6183	1.0732	529.017	-8.77228	0.271538	0.18856	0.23126
1005	DNASE1L2	87.2608	3.29899	59.5776	9.88447	27.6832	-1.58314	679.539	-8.53936	-0.482679	0.0145321	0.0332203
1006	LOC505972	29.3324	7.03365	53.9472	2.72671	-24.6149	1.36711	692.398	-8.73199	-0.462552	0.0199028	0.0415628
1007	LOC788915	95.257	3.48165	81.2978	10.9185	13.9592	-1.64893	153.587	-5.63522	-0.350444	0.0858949	0.122904
1008	LOC104970145	44.1149	1.4471	31.9613	4.4385	12.1536	-1.61691	112.313	-5.3927	-0.596547	0.00164639	0.00760225
1009	C25H16orf89	70.7561	1.16697	54.8603	7.69804	15.8959	-2.72172	209.29	-7.46847	-0.450257	0.023911	0.0470506
1010	LOC101907661	12.182	22.6925	39.7244	10.5455	-27.5424	1.10558	854.02	-9.50764	-0.752308	2.37337e-05	0.000833556
1011	ACSM5	46.4333	2.03521	23.965	11.7186	22.4683	-2.52556	438.759	-8.26373	-0.478379	0.0155658	0.0348278
1012	ACSM1	76.6889	1.21271	59.0417	5.45317	17.6472	-2.16886	259.752	-6.80411	-0.412372	0.0405129	0.0680499
1013	ACSM3	88.1	2.08243	58.8571	11.9536	29.2429	-2.52111	766.666	-10.0275	-0.591634	0.00372822	0.0130544
1014	IGSF6	7.79556	4685.32	48.2283	608.836	-40.4328	2.94402	1780.99	-17.0083	-0.655889	0.000371282	0.00283524
1015	OTOA	92.4667	28.4683	67.9	11.5263	24.5667	1.30443	527.283	-9.14443	0.467709	0.0183932	0.038972
1016	GDPD3	95.5199	20.4721	68.8896	9.99697	26.6303	1.03409	625.379	-9.37896	0.531538	0.0069828	0.0192234
1017	QPRT	67.4667	7.87894	42.2	34.0986	25.2667	-2.11364	561.333	-8.35502	-0.387681	0.0555158	0.0870674
1018	CTF1	58.2692	8.56093	36.75	35.7426	21.5192	-2.06181	398.195	-7.39685	-0.712167	0.000137865	0.00175588
1019	KAT8	84.12	708.315	56.3017	309.284	27.8183	1.19546	686.561	-10.0692	0.586267	0.00207093	0.00885685
1020	PRSS8	93.8851	131.144	51.3064	444.614	42.5787	-1.7614	1677.43	-14.5707	-0.665385	0.000395503	0.00293838
1021	ITGAX	19.1	3784.03	30.4444	1673.42	-11.3444	1.17713	170.786	-5.63336	-0.54925	0.00543868	0.0164331
1022	RABGEF1	91.3668	2068.51	80.0508	370.104	11.316	2.48259	100.514	-8.3601	0.373918	0.0655751	0.0998707
1023	CALN1	80.7022	2.30644	57.4073	5.96122	23.2949	-1.36994	469.788	-7.18223	-0.401037	0.0521122	0.0829644
1024	NCF1	0.87033	8007.36	18.8127	769.964	-17.9424	3.37846	396.682	-10.6907	-0.749558	1.61309e-05	0.000784802
1025	LAT2	18.4765	327.142	44.735	152.178	-26.2585	1.10416	780.7	-9.0722	-0.753846	2.23329e-05	0.000811451
1026	LOC112444309	71.906	2.61967	57.0509	6.03768	14.8551	-1.20461	175.339	-5.39303	-0.444928	0.0258399	0.049831
1027	CLDN4	83.9823	276.387	41.2376	1804.04	42.7448	-2.70647	1694.91	-15.545	-0.805385	3.00434e-06	0.000348203
1028	CLDN3	23.6161	125.393	11.2953	768.68	12.3208	-2.61593	119.706	-6.87922	-0.641538	0.000725995	0.004452
1029	LOC112444301	86.5433	1.74334	53.1088	9.79482	33.4345	-2.49017	1015.39	-11.3747	-0.559582	0.0036319	0.0128975
1030	LOC101907369	71.6267	1.05511	53.9732	6.26793	17.6535	-2.5706	261.706	-7.44074	-0.683021	0.000168148	0.00183852
1031	CCL26	70.6153	5.39186	37.9351	24.6553	32.6802	-2.19304	966.732	-10.7371	-0.415041	0.0437221	0.0724696
1032	CCL24	9.63889	74.7708	31.2083	171.47	-21.5694	-1.19741	540.281	-8.48286	0.548462	0.00516146	0.0159375
1033	POR	24.9614	2866.94	58.2733	1391.36	-33.3119	1.04302	1224.03	-11.6971	-0.682308	0.000248213	0.00230143
1034	LOC112444342	91.6047	2.40079	76.7846	6.96613	14.82	-1.53684	175.201	-5.64194	-0.336245	0.100298	0.138084
1035	SH2B2	56.4718	176.555	69.3198	42.2739	-12.8479	2.06228	215.329	-6.99316	-0.546154	0.00538315	0.0164331
1036	LOC112444316	3.30855	14.085	31.7533	5.80021	-28.4448	1.27998	908.005	-9.92842	-0.321538	0.117225	0.155808
1037	SERPINE1	56.5345	4501.79	35.1875	659.13	21.347	2.77186	396.633	-11.6293	0.546154	0.00538315	0.0164331
1038	LOC107131854	81.324	1.63311	62.0614	4.426	19.2625	-1.43838	311.673	-6.31634	-0.599329	0.00154524	0.00737011
1039	AZGP1	70.3833	103.166	39.845	492.961	30.5383	-2.2565	838.665	-10.0804	-0.670769	0.00034217	0.00281259
1040	LOC101904258	36.7711	2.88927	22.87	9.07695	13.9011	-1.6515	152.168	-5.63049	-0.278767	0.177207	0.218493
1041	GJC3	89.2452	2.1878	67.8278	5.58564	21.4174	-1.35224	392.003	-6.71983	-0.476999	0.0159099	0.0353926
1042	LOC101904303	66.2446	4.5642	38.2439	2.10267	28.0007	1.11814	695.928	-10.0024	0.419489	0.0368464	0.0639857
1043	LOC101905575	20.2777	7.31412	50.0131	1.41083	-29.7354	2.37414	991.772	-11.6203	-0.00874095	0.966923	0.973643
1044	LOC104975913	92.7926	2.36095	57.7036	13.5032	35.0891	-2.51586	1123.42	-12.0206	NA	NA	NA
1045	LOC107131857	41.6664	1.50804	25.7856	4.41901	15.8808	-1.55105	204.3	-5.81097	-0.508892	0.00937999	0.0239987
1046	LOC101908535	78.4738	63.2777	62.5958	8.72331	15.878	2.85875	211.645	-10.3625	0.416154	0.0395882	0.0672569
1047	SLC29A4	83.1285	7.80001	54.6667	3.79309	28.4618	1.0401	720.244	-10.0417	0.54595	0.00475555	0.0152846
1048	LOC112444340	89.3572	5.85663	63.725	12.551	25.6322	-1.09966	575.852	-7.69311	-0.265385	0.199079	0.242587
1049	AMZ1	91.2757	2.63731	56.1284	7.22726	35.1474	-1.45438	1123.5	-11.1051	-0.459014	0.0209955	0.0430721
1050	LOC112444280	0.507143	7.84971	21.4568	3.34186	-20.9496	1.23199	512.877	-7.59092	-0.401887	0.0464337	0.0757981
1051	PCDH15	44.6529	1.64819	29.4464	3.83191	15.2065	-1.21718	184.767	-5.45354	-0.302342	0.141847	0.181658
1052	LIPK	67.8333	20.127	50.9	45.9965	16.9333	-1.19239	234.51	-5.72105	-0.197075	0.345051	0.388644
1053	LIPN	11.4444	1.83199	29.4417	3.67261	-17.9972	-1.0034	386.779	-7.19475	0.474535	0.0165401	0.0361277
1054	IFIT3	1.18333	2957.84	21	356.332	-19.8167	3.05325	471.435	-10.2186	-0.627922	0.000777773	0.00460486
1055	LOC100139670	1.18333	9808.55	21	1160.6	-19.8167	3.07917	471.604	-10.281	-0.680182	0.000183374	0.00191469
1056	ANKRD1	96.5238	14.0428	72.8583	53.5649	23.6655	-1.93145	487.607	-7.74128	-0.757212	1.83871e-05	0.000811451
1057	LOC104975952	42.7747	2.08726	59.0635	7.14427	-16.2888	-1.77517	324.413	-7.85419	0.685006	0.000158169	0.00183318
1058	LOC101903992	2.225	27.9619	27.1018	10.3961	-24.8768	1.42742	706.417	-8.86278	-0.53205	0.00618991	0.017846
1059	ENTPD1	3.225	411.839	36.1348	160.699	-32.9098	1.35771	1196.94	-11.6868	-0.53825	0.00551072	0.0165061
1060	ABCC2	89.5408	1.66963	77.2	4.83408	12.3408	-1.53371	116.049	-5.32973	-0.39886	0.0482639	0.0782348
1061	KAZALD1	88.9004	2.17053	53.0035	4.58131	35.8968	-1.07771	1173.46	-11.3208	-0.431612	0.0312116	0.056434
1062	LOC112441470	52.3214	1.24082	33.6111	3.85626	18.7103	-1.63591	293.063	-6.37216	-0.141375	0.519935	0.560579
1063	LOC104970566	78.7756	1.80478	89.26	4.70793	-10.4844	-1.38327	148.736	-5.97072	0.170882	0.414099	0.459017
1064	LOC112444522	77.6611	1.29524	50.45	4.74464	27.2111	-1.87308	656.078	-8.63554	-0.612158	0.00114478	0.00609586
1065	PLEKHS1	67.7244	101.095	35.9917	43.6201	31.7328	1.21265	906.781	-11.6212	-0.107692	0.607079	0.640223
1066	AFAP1L2	92.8592	15.9639	50.6776	182.59	42.1816	-3.51572	1653.67	-16.6765	-0.756154	2.037e-05	0.000811451
1067	ENO4	89.1885	5.31627	75.1237	25.55	14.0648	-2.26484	158.376	-6.44592	-0.49	0.0138608	0.0320013
1068	LOC112444536	86.9045	1.56994	76.2644	5.21832	10.6401	-1.73288	83.1624	-5.37836	-0.287831	0.162953	0.203296
1069	TACC2	91.6381	46.6292	63.895	180.134	27.7431	-1.94977	683.819	-8.86729	-0.575033	0.0032876	0.0122933
1070	LOC100849037	59.1012	28.0289	76.1297	111.075	-17.0286	-1.98655	352.22	-8.44708	0.354615	0.0825996	0.119517
1071	DMBT1	23.7167	516.879	35.7917	2161.15	-12.075	-2.0639	191.965	-7.38261	0.303846	0.139692	0.179893
1072	LOC100295703	65.1333	1.7757	38.875	3.65509	26.2583	-1.04152	606.172	-7.86049	-0.354002	0.0825426	0.119517
1073	SPADH1	84.7884	6.80908	51.2875	26.31	33.5009	-1.95008	1017.42	-10.7918	-0.467368	0.01849	0.0391056
1074	LOC104970830	1.03333	40.2009	18.475	7.41066	-17.4417	2.43955	371.495	-8.42458	-0.473042	0.0169317	0.0365435
1075	LOC112444485	0.932828	91.282	21.9492	11.1833	-21.0164	3.02898	524.233	-10.4196	-0.451307	0.0235451	0.0464885
1076	LOC101904680	92.3433	1.17598	63.0467	2.98929	29.2967	-1.34593	765.536	-8.91685	-0.439419	0.0279638	0.0529247
1077	LAP	91.5756	33.3148	72.6398	8.97143	18.9357	1.89275	303.037	-8.65468	0.417692	0.0388081	0.0663401
1078	DEFB7	27.85	209.445	55.4125	85.6155	-27.5625	1.29063	855.707	-9.62779	-0.468462	0.0192217	0.0404319
1079	LOC101907165	77.6183	1.32781	58.5207	3.21599	19.0977	-1.27621	305.515	-6.17586	-0.23866	0.250596	0.291023
1080	ENPP6	93.6508	3.93152	74.1167	14.6144	19.5341	-1.89423	322.661	-6.79334	-0.344177	0.0920462	0.129783
1081	LRP2BP	52.61	52.6097	30.8089	21.067	21.8011	1.32034	408.237	-8.32489	0.153077	0.463349	0.506599
1082	TCIM	78.295	24.3154	43.9532	168.406	34.3418	-2.792	1075.37	-12.151	-0.750769	2.52121e-05	0.00083488
1083	DKK4	6.54918	36.1307	53.067	3.04979	-46.5178	3.56644	2334.48	-21.387	-0.538106	0.00552576	0.0165061
1084	CHRNB3	6.73936	7.95341	28.6828	19.8017	-21.9434	-1.31598	558.043	-8.77158	0.406154	0.0449706	0.0739944
1085	LOC100847782	91.5662	1.63061	68.8364	3.57235	22.7298	-1.13146	445.141	-6.92332	-0.432763	0.0307145	0.0557964
1086	LOC112444727	69.2942	1.9767	43.4129	6.35388	25.8813	-1.68455	589.27	-8.0898	-0.499971	0.0109279	0.0268336
1087	CTNNA3	84.1222	11.0434	71.2917	48.7751	12.8306	-2.14296	128.769	-6.12539	-0.246923	0.233056	0.275906
1088	LOC112444761	91.2667	2.04851	65.85	4.50716	25.4167	-1.13764	565.634	-7.64369	-0.272591	0.1874	0.230235
1089	SRGN	1.63333	70962.3	33.55	18510.4	-31.9167	1.93872	1131.42	-11.8181	-0.695253	0.000114471	0.00159586
1090	LOC112444743	87.174	8.77776	64.6818	24.5899	22.4922	-1.48614	435.973	-7.05998	-0.422265	0.03549	0.0623226
1091	LOC107131941	96.2531	2146.35	72.8777	167.003	23.3754	3.68394	486.876	-15.4321	0.72	7.72626e-05	0.00139918
1092	LOC101903749	77.2286	2.02136	58.1429	5.11395	19.0857	-1.33911	305.239	-6.21255	-0.570741	0.0028879	0.0111942
1093	LOC104971021	1.97482	1.69184	12.6386	4.00522	-10.6638	-1.24328	152.807	-5.82948	0.336875	0.0996238	0.137785
1094	ANXA8L1	88.2234	129.72	66.7701	321.353	21.4532	-1.30875	393.322	-6.70228	-0.462308	0.0210344	0.0430721
1095	WDFY4	1.35556	9729.09	29.13	4846.74	-27.7744	1.00529	867.374	-9.54009	-0.810312	9.13338e-07	0.000313356
1096	LOC112444730	88.4078	1.37929	53.1446	2.90977	35.2632	-1.07698	1130.46	-11.0574	-0.335679	0.100908	0.138623
1097	TMEM72	86.3662	2.5842	53.1775	9.54479	33.1886	-1.885	997.403	-10.6203	-0.28151	0.172805	0.213747
1098	AGT	82.2106	2.08861	67.494	5.23534	14.7165	-1.32574	171.961	-5.45435	-0.528227	0.00664279	0.0188701
1099	PRSS23	89.3489	20.3664	46.9017	123.256	42.4472	-2.5974	1670.01	-15.261	-0.549231	0.0050893	0.0158276
1100	LOC112444864	91.5752	2.30995	63.2435	7.38312	28.3317	-1.67637	713.992	-8.80577	-0.425566	0.0339285	0.0603115
1101	SAA3	89.9333	213.708	67.2	35.5018	22.7333	2.58968	452.114	-11.538	0.322867	0.115445	0.154148
1102	M-SAA3.2	88.0714	101.634	61.05	24.3395	27.0214	2.06201	648.642	-11.6185	0.161727	0.450254	0.493237
1103	LOC101903526	95.6396	1.54219	52.863	3.73437	42.7765	-1.27588	1692.36	-14.5143	-0.519908	0.00921235	0.0236219
1104	ROBO4	3.46481	1.36452	34.9519	3.33853	-31.4871	-1.29082	1099.46	-12.4157	0.497243	0.0114414	0.0277999
1105	LOC112444861	81.837	4.72866	53.3392	22.9042	28.4977	-2.27611	725.022	-9.46504	-0.746728	1.80772e-05	0.000811451
1106	TMEM45B	95.2993	12.5158	85.2495	104.325	10.0497	-3.05926	78.756	-7.66916	-0.368462	0.0706979	0.105728
1107	LOC112444895	82.5667	3.97448	48.25	28.313	34.3167	-2.83263	1073.94	-12.2079	-0.51737	0.00808246	0.0215843
1108	PTGDR2	50.7774	59.6914	69.9807	17.5372	-19.2033	1.7671	438.792	-7.7179	-0.326601	0.111058	0.148977
1109	PGA5	65.9393	176.457	79.5929	56.5889	-13.6536	1.64073	237.623	-6.48877	-0.478462	0.016552	0.0361277
1110	PPP1R32	86.4911	8.40568	57.43	1.86847	29.0611	2.16951	756.786	-12.68	0.416006	0.0386064	0.0660927
1111	SCGB2A2	90.5167	5.25346	46.125	59.6198	44.3917	-3.50445	1837.63	-17.6788	-0.356577	0.0801798	0.116891
1112	SCGB1A1	90.2323	1.21042	66.2382	3.53961	23.9942	-1.54808	500.996	-7.47813	-0.584529	0.00215122	0.00909952
1113	CCDC88B	1.21186	522.1	24.8318	158.482	-23.62	1.72	642.342	-8.78744	-0.734059	2.95835e-05	0.000842152
1114	LOC104976281	91.4622	84342.8	71.895	5094.95	19.5672	4.04912	338.889	-15.5952	0.593576	0.00176063	0.00797096
1115	LOC112444850	83.5442	1.62167	54.624	4.70384	28.9203	-1.53636	745.345	-8.89555	-0.53291	0.00609174	0.0176068
1116	CTSW	5.85556	231.436	28.45	515.949	-22.5944	-1.15661	588.856	-8.75966	0.13513	0.51956	0.560579
1117	LOC112444928	35.55	4.46395	19.75	11.4931	15.8	-1.36438	201.533	-5.64536	-0.258788	0.211626	0.255228
1118	LOC112444865	83.3543	1.15879	61.7897	3.72706	21.5645	-1.68541	398.728	-7.00526	-0.387242	0.0558169	0.0874214
1119	LOC508879	90.2671	58.9542	54.4776	508.565	35.7895	-3.10877	1173.86	-13.2356	-0.484989	0.0140007	0.0321658
1120	TESMIN	92.3409	8.80649	81.045	2.93752	11.296	1.58397	96.1351	-6.42716	0.0391645	0.855824	0.871617
1121	LOC112444924	4.88706	205.515	48.484	28.4324	-43.597	2.85364	2056.77	-18.411	-0.688462	0.000207837	0.00205883
1122	LOC507247	60.5409	636.058	75.6181	71.7807	-15.0772	3.14749	291.011	-9.61714	-0.683846	0.000237539	0.00222022
1123	LOC112444899	84.6967	1.45712	45.6783	5.07692	39.0183	-1.80083	1398.8	-12.9281	-0.375076	0.0646782	0.0987642
1124	LOC104976302	88.7158	1.55403	58.1355	5.52083	30.5803	-1.82887	839.505	-9.65442	-0.472751	0.0170091	0.0366196
1125	CRACR2B	71.5667	6.06189	42.0683	29.2841	29.4983	-2.27228	779.73	-9.7671	-0.657049	0.000359488	0.00283027
1126	PNPLA2	73.3111	185.363	40.2583	469.796	33.0528	-1.34168	987.303	-10.244	-0.776154	8.92452e-06	0.00064647
1127	PKP3	96.1124	27.3782	76.5286	144.811	19.5837	-2.40307	326.433	-7.48908	-0.763846	1.4902e-05	0.000784802
1128	IFITM1	4.03479	5131.35	21.0083	524.112	-16.9735	3.29139	359.039	-10.2898	-0.587692	0.00241607	0.0099971
1129	LOC613699	43.7017	203.907	61.2706	21.5734	-17.5689	3.24058	381.221	-10.2575	-0.461538	0.0212705	0.043326
1130	IFITM3_1	17.8667	8151.18	6.19286	1023.27	11.6738	2.99383	110.55	-9.84251	0.403198	0.108539	0.146959
1131	LOC529792	1.57378	675.476	19.923	265.9	-18.3492	1.34502	402.421	-7.05819	-0.613636	0.00110499	0.00595665
1132	LOC101904871	81.1444	19.2623	70.6833	5.0146	10.4611	1.94157	82.1258	-6.97484	0.400846	0.0470567	0.0763847
1133	LOC112445246	68.4667	17.9936	55.4	6.41604	13.0667	1.48773	133.09	-6.56235	0.433628	0.0303452	0.0556708
1134	FRMD7	80.8667	7.64568	69.4	3.14856	11.4667	1.27995	98.4715	-5.96115	0.014842	0.943864	0.953739
1135	LOC107131993	78.4268	1.33443	61.8472	3.6767	16.5796	-1.46219	224.439	-5.84629	-0.524228	0.00714572	0.0196253
1136	LOC112445080	39.7833	9.34953	56.4583	2.9815	-16.675	1.64886	339.275	-7.03458	-0.180943	0.386723	0.431804
1137	SLITRK4	23.4533	1.66895	45.5	4.65091	-22.0467	-1.47857	563.319	-9.05724	0.630062	0.12936	0.169028
1138	AVPR2	78.4783	13.1434	62.2005	72.808	16.2778	-2.46976	219.103	-7.06327	-0.565357	0.00322888	0.0121863
1139	LOC112445242	87.1833	8.39999	63.5	3.75147	23.6833	1.16293	487.179	-8.6224	0.345651	0.090571	0.128485
1140	TSPAN6	70.85	36.5067	48.0583	85.5349	22.7917	-1.22835	447.943	-6.98074	-0.697827	0.000105326	0.00159586
1141	LOC112445160	81.006	198.359	69.4682	39.1727	11.5378	2.34019	104.109	-8.04642	0.569231	0.00349076	0.0126899
1142	RTL9	86.0801	42.9221	74.978	9.30667	11.1021	2.20538	95.0225	-7.65257	0.664615	0.000403673	0.00293892
1143	CAPN6	79.2089	15.4093	59.7833	41.1029	19.4256	-1.41544	317.385	-6.33254	-0.345385	0.0913515	0.129118
1144	NHSL2	28.8667	246.279	46.4	51.8551	-17.5333	2.24774	374.032	-8.0923	-0.326154	0.111834	0.149845
1145	GJB1	80.3	1.25818	61.05	3.98668	19.25	-1.66385	311.847	-6.5013	0.0692101	0.742361	0.766842
1146	NLGN3	62.2908	208.955	46.9081	48.2124	15.3827	2.11572	193.823	-8.28889	0.484615	0.0150675	0.0340413
1147	IL2RG	29.553	4793.32	43.9107	1869.13	-14.3577	1.35866	258.721	-6.27912	-0.409231	0.0432557	0.0718243
1148	WAS	23.8692	1542.36	43.3954	619.671	-19.5261	1.31556	450.799	-7.3046	-0.627692	0.00100955	0.00554534
1149	MIR223	22.9	3.10639	39.5	1.29688	-16.6	1.26019	335.254	-6.60672	-0.312973	0.12768	0.16721
1150	LOC112445108	39.318	36.4865	28.9275	7.65789	10.3905	2.25234	82.3069	-7.64258	0.407692	0.0441065	0.0729236
1151	GPR82	40.9464	104.223	53.7923	8.8551	-12.8458	3.55702	224.23	-10.4738	-0.292308	0.155947	0.196246
1152	LOC107132078	25.8778	2.96861	51.275	1.35268	-25.3972	1.13396	733.44	-8.8099	-0.249507	0.229052	0.271999
1153	XK	67.7933	44.3121	46.35	351.226	21.4433	-2.98663	399.506	-8.89657	-0.566923	0.00365002	0.0128975
1154	LOC782159	36.75	3.50288	66.0833	12.6281	-29.3333	-1.85002	962.889	-12.5191	0.403456	0.121225	0.160571
1155	GRPR	88.1491	6.01908	77.7316	2.01779	10.4176	1.57676	79.9396	-6.27908	0.2556	0.217507	0.260425
1156	ACE2	81.8366	5.00054	59.6573	15.3834	22.1793	-1.62122	423.398	-7.09001	-0.416571	0.0383164	0.0656933
1157	BMX	19.8556	27.0977	35.3833	8.61047	-15.5278	1.65401	298.558	-6.82405	-0.190146	0.36261	0.406446
1158	MID1	82.2558	68.7157	64.1929	797.02	18.0628	-3.5359	280.504	-9.60306	-0.75	2.59814e-05	0.000836457
1159	MGC151921	86.5833	2.0941	76.1333	42.1747	10.45	-4.33198	94.5663	-11.3721	-0.17011	0.416244	0.46033
1160	LOC100300091	78.0444	1.17545	60.775	6.86848	17.2694	-2.54678	249.45	-7.34016	-0.256304	0.2162	0.259934
1161	ARSE	86.6833	3.30068	54.1083	16.4494	32.575	-2.3172	960.729	-10.8454	-0.444361	0.0260524	0.0499912
1162	LOC112445429	62.2143	12.5587	44.4167	60.0271	17.7976	-2.25692	264.942	-6.95583	-0.417582	0.157419	0.197883
1163	LOC112445525	86.757	2.20453	64.7662	11.4445	21.9908	-2.3761	418.431	-7.9274	-0.530676	0.0194072	0.040748
1164	LOC100299180	84.5786	255.014	53.6546	77.1683	30.9241	1.7245	860.478	-12.3439	0	1	1
1165	LOC100847574	87.6944	57.8675	72.1667	133.123	15.5278	-1.20194	193.549	-5.4938	0.5	1	1
1166	LOC101904517	66.5914	261.542	76.9167	5.73498	-10.3253	5.51111	175.95	-17.849	-0.52357	0.227799	0.271624
1167	LOC112445620	85.4958	3.47674	95.6667	1.70559	-10.1709	1.02746	141.272	-5.3474	0.0748795	0.734188	0.759075
1168	LOC112445631	71.7121	5.03092	57.0833	2.26	14.6288	1.1545	170.185	-6.32984	NA	NA	NA
1169	LOC100336731	74.2037	3.10308	61.642	19.1154	12.5617	-2.62297	124.937	-6.9138	-0.437242	0.0288408	0.0535681
1170	LOC112445688	61.8845	7.67384	46.52	2.43278	15.3645	1.65734	191.423	-7.32114	0.34187	0.0943923	0.132166
1171	LOC112445699	73.8928	339.681	61.6803	97.9424	12.2125	1.79418	115.442	-6.97104	-0.12587	0.548826	0.58734
1172	LOC112445719	62.7444	29.8641	77.0352	6.14055	-14.2907	2.28197	260.291	-7.58928	-0.0836619	0.71844	0.744267
1173	LOC101906766	89.5	9.022	76.8564	2.50917	12.6436	1.84624	124.94	-7.15162	-0.286968	0.233574	0.276237
1174	LOC100138815	52.2083	104.707	76.4018	40.7096	-24.1935	1.36292	670.423	-8.60158	0.271825	0.291228	0.33353
1175	LOC112445732	47.6904	1248.69	63.1802	21.3521	-15.4897	5.86989	330.558	-19.9248	NA	NA	NA
1176	LOC100847880	40.3872	302.44	52.0704	36.13	-11.6832	3.06538	188.428	-8.98385	-0.367829	0.0704492	0.105504
1177	LOC112445749	6.96703	1382.76	27.0744	185.668	-20.1074	2.89675	483.013	-9.91581	-0.314286	0.563889	0.600609
1178	LOC509854	8.33003	583.064	22.321	76.1259	-13.991	2.93719	254.489	-8.93944	-0.212121	0.559908	0.596995
1179	LOC101902462	2.27655	686.578	17.314	119.237	-15.0375	2.52559	285.921	-8.17662	NA	NA	NA
1180	LOC107131803	68.7087	24.7471	35.1727	84.4071	33.536	-1.77011	1019.06	-10.6596	-0.662055	0.000782707	0.00460486
1181	LOC112445757	88.2683	29.6632	77.4401	113.419	10.8283	-1.93491	87.2448	-5.64744	-0.0758507	0.71858	0.744267
1182	LOC112445772	81.8333	45.1783	66.5393	232.18	15.2939	-2.36154	190.811	-6.75093	-0.0939184	0.655207	0.687226
1183	ADAM1B	11.5439	1.31002	65.2223	3.76945	-53.6784	-1.52477	3063.3	-25.9973	0.208943	0.316174	0.357857
1184	LOC100847267	49.3517	39.7478	75.4485	18.4317	-26.0968	1.10868	771.712	-9.02149	0.0361799	0.863678	0.878552
1185	RBMX	67.7237	70.325	42.9771	399.677	24.7467	-2.50672	538.713	-8.76412	0.0246154	0.907741	0.922061
1186	SLC9A6	81	68.9026	48.1263	183.819	32.8737	-1.41566	976.266	-10.2061	0.257692	0.212791	0.256101
1187	MMGT1	79.8381	26.2153	69.0302	114.896	10.8079	-2.13184	87.5987	-5.92715	NA	NA	NA
1188	HCCS	59.6049	4.26205	46.3558	16.207	13.2491	-1.92699	137.502	-5.87149	-0.0792308	0.705814	0.733667

## Sheet: TableS11c_first intron
Supplemental Table S11c Differential genes with significant changes in general methylation level of first intron and gene expression changes
	gene_ID	SAPositiveMethMeanFirstIntron	SAPositiveExpmean	controlMethMeanFirstIntron	controlExpMean	methDiff	log2FC	var	GMM_score	spearman_cor	spearman_p	padj_ihw
1	LOC112447120	27.9643	1238.67	44.1644	98.3923	-16.2001	3.65411	401.296	-12.7322	-0.535385	0.00652732	0.0144862
2	LOC100848368	5.43025	49.5349	50.325	4.65582	-44.8947	3.41134	2351.21	-31.1986	-0.766833	7.78209e-06	0.000601343
3	LOC104976614	0.8	2.82427	21.8	1	-21	1.49788	601.175	-10.7095	-0.363969	0.0736795	0.0970971
4	LOC112447295	86.0267	208.924	73.4022	20.5917	12.6245	3.34284	96.4088	-10.7558	0.614615	0.00135951	0.00502427
5	LOC112447294	87.8293	133.178	73.5553	30.8731	14.274	2.10893	122.177	-7.89329	0.534615	0.00661635	0.0146456
6	TIGIT	87.5262	120.142	76.5661	45.8346	10.9601	1.39023	58.7145	-5.76626	-0.0246154	0.907741	0.914194
7	FBXO40	85.25	3.20956	49.5583	7.54809	35.6917	-1.23374	1039.91	-14.9467	-0.266786	0.197345	0.226375
8	HCLS1	51.5448	2145.26	61.7149	995.276	-10.1701	1.10799	187.48	-6.2078	-0.57	0.00343901	0.0091635
9	SLC15A2	84.8974	23.7727	49.8436	100.194	35.0538	-2.07542	1001.67	-15.001	-0.492308	0.0133688	0.0244377
10	LOC112447313	3.4	3.08327	42.85	12.0448	-39.45	-1.96588	1844.54	-26.9708	0.566488	0.00315455	0.00864957
11	LOC104970904	91.7769	1.73634	79.0957	7.16149	12.6811	-2.04421	88.4682	-5.87817	-0.475368	0.0163248	0.0287289
12	ATP13A4	89.1202	71.883	48.3893	328.851	40.7309	-2.19371	1393.07	-19.1486	-0.217692	0.294457	0.320472
13	LOC104970906	40.2305	7.24112	52.5489	2.0654	-12.3184	1.80979	252.969	-7.58515	-0.446581	0.0252285	0.0398592
14	LOC100847148	56.8106	2.26813	69.0568	1	-12.2462	1.18151	248.585	-6.87499	-0.581327	0.00230615	0.00707664
15	LOC101906248	93.5307	33.0561	74.9858	8.48473	18.5449	1.96198	232.128	-8.98718	0.626659	0.000802855	0.00372911
16	LOC101906451	96.5321	3.19097	70.4592	11.2367	26.0729	-1.81616	513.956	-9.77741	-0.638761	0.000588978	0.00307136
17	EPHB3	57.679	18.4805	40.039	85.5645	17.64	-2.21101	205.149	-7.17514	-0.726154	6.25834e-05	0.00119344
18	LOC112447525	3.39167	27.9298	33.4625	3.64502	-30.0708	2.93781	1134.14	-18.0497	-0.68	0.000264992	0.00197581
19	LOC104970977	82.621	2.1642	47.579	24.5613	35.042	-3.50448	1008.38	-17.2008	-0.516768	0.00816941	0.0170172
20	ANKUB1	88.8452	1.67811	76.6399	5.36512	12.2054	-1.67677	78.6896	-5.34742	-0.239255	0.249381	0.276368
21	LOC112447746	84.9475	5.93673	72.1406	2.08345	12.8068	1.5107	90.2159	-6.36081	0.302447	0.141702	0.170602
22	LOC104971033	88.5333	1.11022	69.7778	2.50764	18.7556	-1.17549	234.903	-6.4935	NA	NA	NA
23	FOXL2	64.8611	2.31893	38.1667	8.56302	26.6944	-1.88466	542.68	-10.1305	-0.403262	0.0456207	0.0647373
24	TMPRSS2	44.3255	50.1095	33.2823	204.044	11.0432	-2.02572	60.8795	-5.61632	-0.585385	0.00253261	0.00742316
25	RIPK4	75.8712	27.5484	54.6592	106.587	21.212	-1.95198	318.219	-7.94688	-0.751538	2.4463e-05	0.000904067
26	C2CD2	83.6195	71.4879	68.5799	179.334	15.0396	-1.32688	135.368	-5.58049	-0.654615	0.000523778	0.00285392
27	LOC112448002	57.5922	9.03767	70.17	3.10929	-12.5778	1.53937	260.216	-7.32869	-0.367206	0.0709634	0.0939546
28	TFF3	72.9286	146.831	53.9317	1115.97	18.9969	-2.92607	248.878	-8.7726	-0.489231	0.0140281	0.0253161
29	LOC112448005	5.6127	61.7976	56.6357	12.5381	-51.023	2.30124	2974.7	-36.0374	-0.571979	0.00281405	0.00799939
30	S100B	41.3405	420.597	30.4346	3393.93	10.9059	-3.01245	63.4236	-7.40591	-0.497692	0.0122773	0.0229356
31	LOC112448047	62.9322	1.84183	48.305	4.08194	14.6272	-1.14812	125.611	-5.37026	-0.34602	0.090204	0.115472
32	LOC107132224	3.71429	206.984	40.7233	34.2806	-37.009	2.59405	1645.55	-22.6341	-0.538595	0.00547489	0.0126541
33	LOC112442537	75.1175	3.87267	50.9143	9.41491	24.2032	-1.28162	431.44	-8.57206	-0.39184	0.0527248	0.0729903
34	MSTN	73.3777	2.68514	56.295	14.6051	17.0827	-2.4434	190.651	-7.38664	-0.310793	0.130498	0.158236
35	CCDC141	35.1035	8.1164	49.8276	54.1465	-14.7241	-2.73796	337.222	-11.2333	0.368401	0.0699795	0.0929415
36	NOSTRIN	89.8033	22.508	76.1703	138.12	13.633	-2.61741	109.388	-6.96615	-0.546154	0.00538315	0.0125361
37	GRB14	35.4979	2.03636	22.3542	5.95127	13.1437	-1.5472	95.6105	-5.37567	-0.471291	0.0174007	0.0300621
38	2022-03-07	59.1944	3243.17	48.6704	1446.89	10.5239	1.16445	51.703	-5.36654	0.536154	0.0064393	0.0144037
39	LOC112442568	28.9333	10.2429	39.3117	4.56141	-10.3783	1.16707	193.356	-6.31364	-0.0217391	0.920632	0.924985
40	LOC112442666	70.4635	37.2975	80.6892	5.83313	-10.2257	2.67674	195.513	-8.5402	-0.363147	0.074382	0.097871
41	LOC112442668	93.4868	16.7374	75.3772	4.91086	18.1096	1.76903	218.394	-8.42782	0.438462	0.0294351	0.0447267
42	EN1	19.6833	1.8448	30.4422	5.67306	-10.7588	-1.62066	204.27	-7.37003	0.335433	0.101173	0.126466
43	KIAA2012	92.2831	3.73394	77.8033	22.3602	14.4798	-2.58217	127.161	-7.05396	-0.704372	8.4894e-05	0.00119344
44	CTLA4	60.7695	82.4427	73.0623	22.783	-12.2928	1.85544	252.344	-7.64047	-0.28	0.174741	0.203745
45	CXCR2	55.6918	58997.9	36.6664	3667.61	19.0254	4.00775	259.82	-15.3804	0.66	0.000455792	0.00260016
46	LOC112442385	82.1353	1.05511	59.9793	3.63206	22.156	-1.7834	352.056	-8.11297	-0.704926	8.33392e-05	0.00119344
47	IRS1	77.4551	135.997	66.2788	898.258	11.1763	-2.72356	65.9717	-6.82111	-0.670769	0.00034217	0.00219566
48	FABP3	50.4356	1365.33	39.7075	12180.5	10.7281	-3.15725	61.6474	-7.72361	-0.507692	0.010447	0.0205554
49	FAM46B	71.9094	30.939	51.3895	78.823	20.5199	-1.34919	292.36	-7.17643	-0.498462	0.0121276	0.0228063
50	CRYBG2	72.1106	21.397	48.4344	70.9142	23.6762	-1.72867	411.034	-8.65812	-0.623846	0.00110338	0.00444488
51	CNKSR1	60.6145	10.8209	47.642	31.6208	12.9725	-1.54705	92.3246	-5.3446	-0.788462	5.38627e-06	0.000587287
52	FAM110D	87.2463	1.65027	73.753	4.32573	13.4933	-1.39024	102.1	-5.30271	-0.467779	0.0183735	0.0311726
53	RUNX3	91.3597	1814.39	79.4594	808.048	11.9003	1.16697	73.0459	-5.64303	0.162095	0.482684	0.509034
54	GRHL3	71.3777	25.032	56.3171	140.485	15.0606	-2.48857	139.859	-7.00345	-0.722308	7.14453e-05	0.00119344
55	LOC112443471	84.598	5.81817	66.8521	27.447	17.7459	-2.23801	208.274	-7.24221	-0.206937	0.320949	0.347082
56	LOC101903997	82.0243	11.378	64.9318	5.62571	17.0924	1.01615	187.255	-6.83851	0.209231	0.313993	0.339992
57	SPATA21	85.7533	16.1117	72.6733	3.07018	13.08	2.39171	99.1592	-8.21308	0.273287	0.186232	0.21537
58	FCRLA	85.0325	106.689	58.8872	15.246	26.1453	2.8069	523.521	-14.7374	0.235385	0.25617	0.283152
59	FCER1G	14.1851	8468.13	53.9505	4012.14	-39.7654	1.07767	1870.12	-23.7861	-0.716154	8.7861e-05	0.00120455
60	KLHDC9	78.7	2.62502	58.36	9.24158	20.34	-1.81581	287.559	-7.50161	-0.629856	0.000740699	0.00353705
61	NECTIN4	77.9564	24.2765	53.7022	109.314	24.2542	-2.17085	436.3	-9.36675	-0.733077	4.89958e-05	0.00112558
62	SLAMF6	81.4737	1755.69	70.9288	439.975	10.5449	1.99654	54.9364	-6.74872	0.352308	0.0847246	0.109447
63	IGSF9	61.8072	3.42607	48.9244	14.3101	12.8829	-2.06241	92.2973	-5.93659	-0.432436	0.0308554	0.0465019
64	CRP	78.0357	2.69442	56.85	5.43591	21.1857	-1.01255	314.848	-7.25495	-0.0335952	0.876159	0.88659
65	FCER1A	46.7278	84.9394	28.975	24.4397	17.7528	1.79721	208.179	-8.35586	0.337692	0.0991703	0.125066
66	SPTA1	30.1733	1.37322	41.57	3.01105	-11.3967	-1.1327	221.653	-6.94104	0.234473	0.259253	0.285817
67	TMEM79	92.7406	13.5404	54.2386	31.9952	38.5019	-1.24058	1228.98	-16.9521	-0.682308	0.000248213	0.00188376
68	PAQR6	90.8065	117.657	64.6587	48.3636	26.1478	1.28259	516.839	-11.1007	0.536923	0.00635228	0.0142842
69	RAB25	81.7137	29.6985	67.9071	154.869	13.8066	-2.38258	111.862	-6.58448	-0.682308	0.000248213	0.00188376
70	MUC1	73.3778	258.65	50.0333	1611.46	23.3444	-2.63929	401.375	-9.6881	-0.454615	0.0234955	0.0373992
71	EFNA1	36.3169	20.2747	23.4793	77.1136	12.8376	-1.92731	90.9568	-5.7477	-0.592308	0.00219665	0.00683939
72	SHE	86.5286	8.12063	76.2577	30.5418	10.2709	-1.91112	49.3556	-5.36764	-0.294615	0.152592	0.181483
73	RAB13	84.5975	15.023	68.289	77.8771	16.3085	-2.37403	169.852	-7.08756	-0.61	0.00150558	0.00531014
74	S100A14	91.8214	39.2187	47.6	101.777	44.2214	-1.37579	1662.82	-21.5754	-0.666237	0.000379004	0.00232121
75	S100A16	88.1031	9.97799	65.3456	27.5115	22.7574	-1.46322	373.985	-8.08184	-0.546154	0.00538315	0.0125361
76	S100A2	83.9137	118.338	45.3407	252.446	38.573	-1.09306	1233.67	-16.9924	-0.623846	0.00110338	0.00444488
77	S100A8	5.9063	1660.41	17.055	231.455	-11.1487	2.84273	222.608	-9.13391	-0.488462	0.014197	0.0255126
78	S100A9	9.35976	3077.68	24.358	356.698	-14.9982	3.10907	351.592	-10.8886	-0.556923	0.0044135	0.011132
79	LOR	65.2568	1.18259	51.0941	4.5201	14.1627	-1.93441	117.587	-5.99811	-0.436814	0.0290159	0.0444613
80	LOC507527	81.1483	20.541	70.2925	6.09073	10.8557	1.75382	58.4366	-6.34779	-0.0192456	0.927247	0.928339
81	LOC104971497	76.1059	1.20953	60.5318	2.55767	15.5741	-1.08038	147.528	-5.55565	NA	NA	NA
82	CGN	66.6397	23.7081	44.7817	95.8965	21.858	-2.0161	341.802	-8.2509	-0.758462	1.85637e-05	0.000788957
83	SELENBP1	67.2732	37.2293	52.4204	264.712	14.8528	-2.82991	136.769	-7.59837	-0.456923	0.0227336	0.0365284
84	TMOD4	81.7668	24.3561	64.9211	188.946	16.8457	-2.95562	186.827	-8.27959	-0.610769	0.00148034	0.00524289
85	GOLPH3L	44.6577	266.073	30.042	706.875	14.6157	-1.40963	125.926	-5.54921	-0.29	0.159355	0.188651
86	LOC112445951	88.4664	223.805	78.4332	62.8605	10.0333	1.83202	47.2589	-6.33084	0.531538	0.0069828	0.0151413
87	LOC112445966	75.7382	1.52022	55.4519	3.40114	20.2863	-1.16174	284.043	-6.99211	-0.121953	0.561428	0.582679
88	MAB21L3	91.8099	30.8444	62.9145	7.95682	28.8953	1.95475	651.475	-14.0326	0.281538	0.172308	0.201184
89	BCL2L15	4.43333	141.254	36.75	283.516	-32.3167	-1.00514	1280.72	-18.7571	0.245342	0.237175	0.266312
90	RHOC	34.5244	152.437	19.5835	686.156	14.9409	-2.17032	135.73	-6.47538	-0.675385	0.000301475	0.0021178
91	LOC100847765	22.4982	67.8955	34.1219	17.6463	-11.6238	1.94395	232.083	-7.57275	-0.391538	0.0538711	0.0743351
92	LOC104971585	0.718061	17.3797	16.2326	5.36058	-15.5145	1.69694	363.612	-8.52283	-0.415994	0.0386126	0.0560081
93	C3H1orf162	62.4245	12025.7	76.5681	1466.84	-14.1437	3.03534	320.294	-10.435	-0.453846	0.0237541	0.0377401
94	LOC615514	90.9985	2.16925	72.4687	11.7446	18.5298	-2.43673	232.139	-7.75995	-0.315049	0.125039	0.152486
95	GSTM1_1	53.4565	4.09575	30.8754	27.7144	22.581	-2.75844	372.199	-9.60924	-0.290752	0.227192	0.256459
96	CELSR2	94.6832	1011.86	84.1144	243.798	10.5688	2.05325	55.5265	-6.86899	0.313846	0.126637	0.153994
97	LOC107132301	59.5536	5.64631	77.3117	2.4675	-17.7581	1.19426	452.154	-8.9487	-0.109171	0.611594	0.631659
98	VCAM1	86.3508	132.243	53.5989	51.8569	32.7519	1.35059	860.305	-15.1921	0.605385	0.00166487	0.00561563
99	LOC534578	87.3758	14.7715	64.3375	4.85023	23.0383	1.60669	386.474	-10.1518	0.34286	0.0933804	0.118478
100	GBP4	18.4256	1195.21	33.2483	280.691	-14.8228	2.09021	339.473	-8.81145	-0.456923	0.0227336	0.0365284
101	LOC104971707	83.656	95.6294	65.6191	8.4057	18.0369	3.50801	226.087	-13.13	0.606154	0.00163736	0.00561178
102	PATJ	68.5227	105.212	57.3307	677.552	11.192	-2.68703	66.0302	-6.75045	-0.758462	1.85637e-05	0.000788957
103	ECHDC2	84.1738	26.859	66.1622	166.97	18.0116	-2.63611	217.729	-7.95478	-0.642308	0.000712485	0.00348517
104	HPDL	89.6766	4.52156	61.7672	14.1957	27.9094	-1.65056	599.869	-10.5264	-0.407236	0.0433336	0.0620093
105	LOC112446027	92.679	63.8298	82.4036	15.4664	10.2753	2.04509	51.4038	-6.7935	0.631275	0.000714457	0.00348517
106	LOC104971821	71.3933	6.68279	59.0428	2.26601	12.3506	1.56029	82.0664	-6.33542	0.108037	0.607224	0.627908
107	PTPRF	55.4046	224.581	36.5937	473.511	18.8109	-1.07616	236.413	-6.46383	-0.65	0.000588782	0.00307136
108	MPL	12.5209	1.82778	56.1703	11.8541	-43.6494	-2.69722	2225.72	-33.3429	0.731529	3.25341e-05	0.0011148
109	LOC510369	82.1814	5.41536	62.0995	43.6564	20.0819	-3.01106	284.241	-9.26191	-0.548267	0.00454621	0.0112334
110	C3H1orf210	68.9973	27.0687	52.6162	191.754	16.3811	-2.82456	173.898	-7.90751	-0.526255	0.00688693	0.0150486
111	LOC782545	81.3456	1.35116	69.2021	4.82569	12.1435	-1.83654	78.1135	-5.52205	-0.313922	0.126467	0.153994
112	EDN2	77.5601	5.19965	66.418	28.0029	11.1421	-2.42909	64.0363	-6.26515	-0.696154	0.000165372	0.0016157
113	LOC107132344	44.7967	3.63106	29.928	10.2984	14.8687	-1.50396	131.876	-5.68429	-0.400396	0.0473279	0.0667144
114	TMEM35B	32.6822	28.2423	18.3293	70.9255	14.3529	-1.32845	119.941	-5.42971	-0.474615	0.0175399	0.0301801
115	EFHD1	74.2033	156.916	60.3116	1362.71	13.8917	-3.11841	117.407	-8.04524	-0.701538	0.000140268	0.00154459
116	SNORC	86.3988	1.41666	71.4945	3.9563	14.9043	-1.48166	132.63	-5.67275	-0.38323	0.0586279	0.0799899
117	SH3BP4	74.7021	389.314	57.8531	2273.72	16.849	-2.54605	184.814	-7.50168	-0.726154	6.25834e-05	0.00119344
118	COL6A3	83.3726	153.291	72.5705	56.1106	10.802	1.44993	56.5601	-5.82632	0.586923	0.00245439	0.0073459
119	LOC107132358	88.6927	1.52259	51.4556	3.69298	37.2371	-1.27826	1142.02	-16.036	-0.0259592	0.901972	0.909461
120	VWC2	82.2156	1.29558	71.7417	4.83077	10.4739	-1.89866	52.1183	-5.37441	-0.338909	0.0974681	0.123228
121	ABCA13	86.5819	95.7801	70.3252	11.8254	16.2567	3.01784	173.98	-10.8811	0.395385	0.0514042	0.0715116
122	AGR2	87.0291	10.061	69.6034	73.5226	17.4258	-2.86941	202.222	-8.24393	-0.493172	0.0122447	0.0229356
123	MET	83.1947	123.466	71.3347	635.262	11.86	-2.36324	75.2898	-6.24453	-0.726154	6.25834e-05	0.00119344
124	LOC112446389	93.2712	1.80887	69.1527	4.26081	24.1185	-1.23604	427.833	-8.51411	-0.271844	0.188661	0.217882
125	HOXA6	87.5033	4.10705	65.8447	17.0495	21.6586	-2.05355	334.644	-8.22341	-0.561201	0.00351484	0.00930722
126	HOXA5	88.6889	2.56483	53.4402	11.1345	35.2487	-2.1181	1014.19	-15.1687	-0.526645	0.00683807	0.0149803
127	HOXA3	89.6836	1.37645	64.3618	4.06953	25.3218	-1.56391	479.793	-9.23272	-0.471699	0.0172905	0.0299327
128	HOXA4	93.78	2.00471	70.0138	5.61765	23.7663	-1.48658	413.996	-8.50664	-0.678356	0.000193797	0.00177511
129	HOXA2	84.9837	1	56.9533	2.36996	28.0304	-1.24486	604.778	-10.3642	NA	NA	NA
130	LOC107132414	92.714	11.9991	78.9942	2.67878	13.7198	2.16328	110.751	-7.85781	0.603193	0.00141363	0.00511313
131	GCK	87.3736	82.2396	76.4709	749.917	10.9028	-3.18883	64.4056	-7.81601	-0.468462	0.0192217	0.0322895
132	LOC527125	94	1	79.9444	2.61744	14.0556	-1.38816	113.692	-5.41334	NA	NA	NA
133	PRRT4	62.6942	1.33382	47.5918	3.12334	15.1024	-1.22753	136.609	-5.52711	-0.426354	0.0335641	0.0496165
134	LOC107131356	53.4143	971.731	65.0848	380.026	-11.6706	1.35446	231.335	-6.85575	-0.473846	0.0177433	0.0304682
135	PARP12	53.2792	2030.22	42.0532	674.464	11.226	1.58982	63.4411	-6.13774	0.677692	0.000282731	0.00205281
136	LOC100296901	77.0942	21.0624	65.0112	4.40773	12.0831	2.25657	80.296	-7.64516	0.655895	0.00037122	0.00230701
137	LOC104972311	72.7667	1.57578	55.75	3.17711	17.0167	-1.01165	184.438	-5.90238	-0.0305886	0.884595	0.894062
138	LOC112446433	80.9833	1.20116	61.0375	3.39511	19.9458	-1.49903	273.475	-7.08562	-0.389312	0.0733143	0.0967658
139	TRPV6	79.7006	8.94698	65.5069	98.8996	14.1937	-3.46649	125.961	-8.93847	-0.697692	0.000157836	0.00157836
140	TRPV5	88.6727	1.88082	75.1635	6.15412	13.5092	-1.71019	103.294	-5.60949	-0.631106	0.000717535	0.00348517
141	TMEM139	75.75	2.93167	35.1	7.33073	40.65	-1.32224	1384.31	-18.6116	-0.468335	0.0209895	0.0346429
142	EPHA1	79.7954	7.43132	45.7259	39.249	34.0695	-2.40097	941.789	-14.7279	-0.718462	8.13624e-05	0.00119344
143	CNTNAP2	2	3.66191	14.3333	8.71964	-12.3333	-1.25167	250.603	-7.41658	-0.179284	0.644407	0.663547
144	LOC112446453	91.0363	1.29552	71.7611	3.71874	19.2752	-1.52128	251.874	-6.88525	-0.369776	0.0688613	0.0918872
145	NOS3	49.0539	1.36549	63.056	3.18174	-14.0021	-1.2204	306.035	-8.02195	0.461914	0.0200962	0.0332977
146	ASIC3	66.1678	30.9246	34.6819	75.8384	31.4859	-1.29417	786.62	-12.2891	-0.496154	0.0125813	0.0233495
147	LOC107131351	13.7413	4.92413	51.6867	1.83186	-37.9454	1.42656	1717.09	-22.2684	-0.557533	0.00378483	0.00992933
148	DCN	86.5245	8.24306	76.1993	142.921	10.3252	-4.1159	62.5728	-10.3676	-0.638953	0.000586024	0.00307136
149	GLYCAM1	92.6254	15470.2	73.7883	111315	18.8371	-2.84708	243.512	-8.57203	-0.57	0.00343901	0.0091635
150	GPR84	19.8311	3307.15	58.275	328.392	-38.4439	3.3321	1768.39	-25.1589	-0.737692	4.1424e-05	0.00112558
151	NFE2	21.984	3042.69	45.4587	257.27	-23.4746	3.56399	739.583	-15.6014	-0.730769	5.32103e-05	0.00119023
152	LOC107132469	91.0494	1.99374	61.681	4.03758	29.3684	-1.01802	671.881	-11.0151	-0.345038	0.0911821	0.116549
153	HOXC8	5.7837	2.36534	18.3493	7.63664	-12.5656	-1.69089	259.124	-8.13552	0.461147	0.020331	0.0336213
154	KRT18	85.5798	30.7771	55.9894	119.817	29.5904	-1.96091	685.896	-11.6587	-0.645385	0.000660572	0.00336219
155	KRT8	63.487	221.005	38.3211	887.558	25.1658	-2.00576	474.414	-9.56044	-0.570769	0.00338791	0.00914197
156	KRT7	87.6598	250.436	46.5331	1039.69	41.1267	-2.05365	1422.2	-19.3374	-0.709231	0.000110091	0.00137613
157	LOC104972400	52.3496	10.8188	40.8828	3.79447	11.4668	1.51157	66.9677	-6.05926	0.333077	0.104099	0.129742
158	GPD1	86.9433	79.2578	51.1223	492.035	35.821	-2.63414	1053.17	-16.1529	-0.631538	0.000922633	0.00399768
159	LALBA	91.3	9213.03	70.4	82346.2	20.9	-3.15995	312.97	-9.82972	-0.385222	0.0572185	0.0784447
160	LOC104972407	98.2963	1.62836	78.0556	3.95798	20.2407	-1.28135	282.76	-7.03908	-0.512578	0.0296262	0.0448882
161	LOC112446690	70.1191	1.6993	40.3539	5.22706	29.7652	-1.62106	693.971	-11.4783	-0.322076	0.11639	0.143171
162	LOC107132482	80.2026	12.0977	62.8061	2.66178	17.3965	2.18427	199.804	-9.0641	0.242019	0.243788	0.271998
163	BEST3	91.6338	6.14177	75.5536	26.6002	16.0802	-2.11471	162.968	-6.64936	-0.614344	0.00108635	0.00443942
164	LOC112446693	47.7222	324.897	69.6	3.26748	-21.8778	6.63566	688.57	-26.987	-0.404841	0.151032	0.180053
165	IL22	94.4833	9.5977	83.5167	1.38362	10.9667	2.79424	65.2053	-8.71851	0.241994	0.243838	0.271998
166	LOC101905683	92.3356	1.22963	77.2125	3.31779	15.123	-1.432	137.557	-5.68048	-0.498398	0.0112216	0.02158
167	AGAP2	46.0792	509.356	32.4721	245.536	13.6071	1.05274	104.472	-5.88849	0.35	0.0868912	0.111905
168	ARHGAP9	92.1422	486.671	77.55	221.629	14.5922	1.1348	125.642	-6.25284	0.298462	0.147116	0.17563
169	LOC100139075	87.8459	1.41033	70.8233	4.88491	17.0225	-1.7923	186.498	-6.48756	-0.664129	0.000294333	0.00208486
170	ERBB3	63.9129	198.218	36.9121	701.923	27.0008	-1.82422	556.807	-10.2205	-0.627692	0.00100955	0.0042481
171	ITGA7	75.8055	12.7296	56.9091	58.0945	18.8963	-2.19022	242.27	-7.49859	-0.529231	0.00726875	0.0155628
172	HAL	63.4429	15.4084	77.8385	5.5158	-14.3956	1.48208	321.637	-7.87451	-0.33	0.107485	0.133182
173	PAH	74.6786	357.622	62.0598	3692.56	12.6188	-3.36811	94.0008	-8.45482	-0.508462	0.0103162	0.02044
174	LOC518495	88.8667	484.183	71.55	234.305	17.3167	1.04716	193.493	-6.95305	0.651538	0.000566388	0.00306643
175	RAC2	15.0727	4322.44	42.3002	1980.47	-27.2276	1.126	943.51	-14.0112	-0.718462	8.13624e-05	0.00119344
176	LOC107132508	95.825	311.655	80.3818	66.0705	15.4432	2.23787	149.438	-8.53454	0.385074	0.0573224	0.0784606
177	GPR19	32.4701	8.15157	18.249	18.5395	14.2211	-1.18545	116.78	-5.30393	-0.657692	0.000483941	0.00272417
178	LOC104970137	85.0156	1	71.2619	3.20552	13.7537	-1.68056	108.176	-5.62423	-0.305699	0.333893	0.359252
179	LOC101905165	51.3788	2.79969	31.8333	6.96097	19.5455	-1.31402	259.983	-6.82528	0.159212	0.541624	0.563501
180	CLEC2B	48.9611	360.644	60.3541	130.928	-11.393	1.46181	223.355	-6.88546	-0.420769	0.037285	0.0544541
181	LOC617565	62.3097	942.241	73.0347	247.776	-10.725	1.92706	205.704	-7.30064	-0.606154	0.00163736	0.00561178
182	CD69	11.3029	3077.37	35.6329	485.925	-24.3299	2.66289	780.448	-14.0478	-0.595385	0.00206002	0.00660761
183	LOC100294723	90.5819	131.102	78.7548	57.6972	11.8271	1.18411	71.8618	-5.65039	0.284615	0.167514	0.196939
184	CLEC4E	30.704	199.955	58.652	72.8682	-27.948	1.45631	989.221	-14.6734	-0.448462	0.0256302	0.040314
185	LOC112446758	87.7362	4.0747	44.3146	8.39382	43.4217	-1.04263	1597.58	-20.8841	-0.265051	0.200385	0.228977
186	LRRC23	76.5498	1.13486	53.7036	2.41891	22.8462	-1.09184	376.607	-7.92511	NA	NA	NA
187	LAG3	86.0341	168.764	69.769	82.3841	16.265	1.03457	165.426	-6.60206	0.505385	0.0108477	0.0210996
188	SCNN1A	89.2304	34.5917	57.0901	113.686	32.1403	-1.71656	824.845	-12.8955	-0.574615	0.00314198	0.00864299
189	GALNT8	86.4796	1.74436	73.2342	7.08003	13.2454	-2.02106	99.1063	-5.94133	-0.445415	0.0256586	0.040314
190	B4GALNT3	86.2053	51.5274	69.6078	223.164	16.5975	-2.11469	176.292	-6.77364	-0.633077	0.000889706	0.00395943
191	LOC112446766	53.3333	1.829	34.5208	7.4275	18.8125	-2.02182	239.042	-7.25347	-0.184444	0.436298	0.461834
192	LOC104970340	87.2913	1.5307	68.177	6.41556	19.1143	-2.06738	248.568	-7.4009	-0.512688	0.00877907	0.0178096
193	CDC42EP1	24.8856	110.721	14.7456	560.304	10.14	-2.33929	49.2522	-6.00042	-0.606154	0.00163736	0.00561178
194	SOX10	25.4268	157.003	13.9299	1038.08	11.4969	-2.72506	71.0304	-6.86189	-0.533846	0.00670641	0.014768
195	LOC101905166	89.5333	15.7872	60.8001	89.2069	28.7333	-2.4984	644.037	-11.8556	-0.499711	0.0109759	0.0212517
196	NPTXR	33.6851	8.03374	49.5374	23.7676	-15.8523	-1.56485	374.913	-9.30465	0.442308	0.0279207	0.0433505
197	FAM83F	87.621	61.3803	72.0454	232.343	15.5756	-1.92041	149.776	-6.2805	-0.506154	0.0107127	0.0208848
198	MEI1	79.7425	12.6971	64.4358	5.17002	15.3067	1.29626	142.511	-6.68627	0.246154	0.234552	0.263716
199	LOC112446779	77.3011	406.359	63.5041	182.871	13.7969	1.15193	108.615	-6.06682	0.54	0.00601408	0.013705
200	LOC101908206	48.5708	18.5736	36.7012	164.199	11.8696	-3.14412	79.4634	-7.81573	-0.463551	0.0196028	0.032835
201	LOC104972417	88.433	1.41404	53.1336	3.47681	35.2994	-1.29794	1014.92	-14.6961	-0.358379	0.0785562	0.102412
202	LOC112447038	94.2902	1.80679	76.0089	3.76207	18.2813	-1.0581	220.402	-6.29133	-0.104535	0.61899	0.638522
203	COL25A1	60.2666	2.22501	45.4276	14.1917	14.839	-2.67316	135.651	-7.29086	-0.512742	0.00877091	0.0178096
204	LOC107132550	95.0714	37.7049	59.1933	18.6869	35.8781	1.01272	1052.29	-16.7765	0.363216	0.0810642	0.105198
205	LOC104972699	89.0009	1.11022	64.9777	2.69157	24.0231	-1.27761	423.993	-8.49298	NA	NA	NA
206	LOC112447058	89.3333	3.96639	58.25	38.5314	31.0833	-3.28014	772.572	-14.4386	-0.269335	0.192934	0.221913
207	SLC34A2	82.2416	341.938	65.6855	3634.94	16.556	-3.41012	181.883	-9.24732	-0.672308	0.000328113	0.00214536
208	LOC112447092	85.9889	2.07197	74.2333	7.5121	11.7556	-1.85821	71.6001	-5.49064	-0.273359	0.186111	0.21537
209	LOC112447093	83.2782	1.49459	62.849	6.63769	20.4292	-2.15093	291.785	-7.92368	-0.505155	0.0100046	0.0200092
210	CSN1S1	81.6593	86748.6	60.8363	647693	20.823	-2.9004	308.812	-9.27212	-0.542308	0.00577053	0.0132209
211	CSN2	84.2061	127307	64.9458	1.07313e+06	19.2603	-3.07543	257.973	-9.15548	-0.55	0.005018	0.0118811
212	CSN1S2	77.49	39467.5	65.62	316897	11.87	-3.00528	78.6676	-7.49865	-0.461538	0.0212705	0.0349033
213	CSN3	80.2056	30637.3	53.9843	224591	26.2214	-2.87394	525.264	-11.2786	-0.488462	0.014197	0.0255126
214	CXCL2	5.77667	5695.23	15.83	1061.43	-10.0533	2.42374	189.442	-7.98293	-0.262278	0.205311	0.234248
215	CXCL11	71.8533	10.0719	41.0133	44.1421	30.84	-2.13182	753.397	-12.5134	-0.524615	0.00787031	0.0165999
216	LOC112447110	63.824	7.25796	78.3826	3.06382	-14.5586	1.24424	326.75	-7.71072	-0.346821	0.0894115	0.11463
217	LOC112441472	91.6333	4.70915	49.15	9.97266	42.4833	-1.08251	1523.54	-20.0873	-0.362366	0.075054	0.0981475
218	DSPP	82.0337	2.5643	67.0913	7.5331	14.9423	-1.55468	133.696	-5.74631	-0.306818	0.135751	0.16437
219	FGFBP1	79.2866	174.543	55.3604	1073.32	23.9262	-2.62043	424.755	-9.88313	-0.525385	0.00776723	0.0164642
220	PROM1	92.4358	198.48	77.7226	439.796	14.7132	-1.14784	127.539	-5.38941	-0.473077	0.0179485	0.030635
221	TBC1D14	56.8064	1875.07	46.3952	803.897	10.4111	1.22186	50.2805	-5.42196	0.557692	0.00435032	0.011041
222	LOC112447135	81.3803	115.023	55.9076	21.5059	25.4727	2.41911	491.287	-13.2576	0.586923	0.00245439	0.0073459
223	LOC107132587	45.3551	10.8944	31.5899	2.95773	13.7652	1.88102	110.441	-7.277	0.269438	0.192758	0.221913
224	SH3BP2	85.1679	8046.65	73.8179	2083.22	11.35	1.94957	66.789	-6.82385	0.603846	0.00172107	0.00571448
225	LOC101906603	8.57117	70.1514	39.8553	9.0996	-31.2841	2.9466	1217.03	-18.8913	-0.690769	0.000194218	0.00177511
226	FAM53A	83.6501	15.2437	61.6776	5.06711	21.9725	1.58898	345.816	-9.63296	0.431538	0.032329	0.0481255
227	LOC100299277	68.4185	2.98142	53.2094	11.6685	15.2091	-1.96856	141.199	-6.25862	-0.679754	0.000185773	0.00173524
228	LOC112447323	55.1925	163.207	66.755	18.1384	-11.5625	3.16959	236.957	-10.025	-0.419231	0.0380404	0.055462
229	INSL3	79.3931	7.10309	67.6924	3.24226	11.7007	1.13145	69.6219	-5.55417	0.220075	0.29048	0.316548
230	USHBP1	89.7333	36.2437	72.6333	87.5722	17.1	-1.27274	187.204	-6.06259	-0.477692	0.0167458	0.0293484
231	HSH2D	47.9037	629.399	64.9339	75.8227	-17.0303	3.05327	430.377	-11.48	-0.65	0.000588782	0.00307136
232	NFIX	69.5099	141.85	42.4192	978.955	27.0907	-2.78687	565.131	-11.5172	-0.500769	0.0116876	0.0222248
233	ICAM3	16.1181	2548.99	32.1331	438.624	-16.0151	2.53887	386.736	-10.0143	-0.529231	0.00726875	0.0155628
234	AP1M2	40.3279	51.1266	29.9281	348.914	10.3998	-2.77073	54.8351	-6.83498	-0.664615	0.000403673	0.0024151
235	C7H19orf38	35.6533	116.832	57.0012	26.3454	-21.3479	2.14881	620.929	-11.6525	-0.703846	0.000130552	0.00147959
236	MCEMP1	1.76667	1254.47	14.925	166.792	-13.1583	2.91096	285.786	-9.84366	-0.625559	0.000825252	0.00379908
237	FBN3	59.3256	1.7961	45.5367	6.08204	13.7889	-1.75968	109.145	-5.71714	-0.489729	0.0129599	0.0237925
238	LOC112447351	92.1211	34.2025	78.1431	16.8841	13.978	1.01844	112.052	-5.93873	0.405385	0.0454077	0.0645427
239	SH2D3A	59.8175	8.19448	45.0846	16.8885	14.7328	-1.04332	127.79	-5.33788	-0.522308	0.00818646	0.0170172
240	CD70	73.255	5.02553	51.5618	1.82651	21.6932	1.46018	335.114	-9.27214	0.302303	0.1419	0.170602
241	CRB3	31.3165	20.0015	12.2702	124.688	19.0463	-2.64014	248.93	-8.2485	-0.673077	0.000321272	0.00213345
242	PLIN4	86.8667	2.93576	50.1	6.64093	36.7667	-1.17765	1110.25	-15.6842	-0.548937	0.00448708	0.0111521
243	STAP2	86.1902	33.6799	69.9257	205.549	16.2646	-2.60952	169.811	-7.47597	-0.663846	0.000411987	0.0024151
244	CELF5	56.4859	30.31	45.9971	10.0307	10.4888	1.59537	52.556	-5.9997	0.621538	0.00116318	0.00451462
245	PEAK3	5.86588	210.328	52.6862	50.5986	-46.8203	2.05547	2533.24	-31.2158	-0.584615	0.0025725	0.00748845
246	SLC22A5	75.8162	50.4374	58.9974	136.881	16.8188	-1.44035	180.005	-6.10565	-0.661538	0.000437815	0.00253158
247	DOK3	27.0517	127.054	54.9697	23.6887	-27.918	2.42317	991.443	-15.7545	-0.721538	7.33411e-05	0.00119344
248	TRIM7	57.9224	29.6543	38.6917	69.5635	19.2306	-1.23009	249.773	-6.67377	-0.640769	0.000739725	0.00353705
249	NLRP3	4.31262	1697.49	36.0798	576.345	-31.7672	1.5584	1244.07	-17.3927	-0.686154	0.000222264	0.00183422
250	GCSAML	83.4829	8.74656	72.0212	4.03506	11.4616	1.11613	65.6999	-5.48526	0.321538	0.117225	0.14383
251	LOC112447408	43.96	714.658	26.9422	263.643	17.0178	1.43866	186.418	-7.4457	0.48	0.01617	0.0285975
252	FSTL3	60.3611	56.7314	39.4284	113.95	20.9327	-1.00618	305.931	-7.15994	-0.521538	0.00829419	0.0171534
253	MISP	75.7205	12.7555	63.6324	85.6008	12.0881	-2.74651	80.9901	-6.98012	-0.71	0.000107405	0.0013626
254	PRTN3	9.5026	6.10254	21.3055	2.63718	-11.8028	1.21041	234.933	-6.76235	-0.376126	0.0638735	0.0858329
255	CFD	63.1143	779.49	51.3476	210.881	11.7667	1.8861	73.2703	-6.79166	0.696154	0.000165372	0.0016157
256	ARHGAP45	0.919263	2877.11	27.9361	1405.57	-27.0168	1.03347	930.385	-13.8369	-0.709658	7.10293e-05	0.00119344
257	REEP6	46.3316	32.658	34.6192	218.176	11.7124	-2.73998	74.6152	-6.91832	-0.545385	0.00545881	0.0126541
258	SLC23A1	80.3753	2.25533	59.4343	14.2235	20.941	-2.65687	311.661	-8.8628	-0.66139	0.000318206	0.00213345
259	LOC112447433	52.5515	137.045	71.881	54.7446	-19.3295	1.32386	521.684	-9.75477	-0.523846	0.00797453	0.0167781
260	SH3RF2	52.8299	22.1899	29.9156	91.5148	22.9143	-2.0441	381.887	-8.67907	-0.656154	0.000503523	0.00277918
261	ARSI	85.1803	5.00172	72.0242	20.1791	13.1561	-2.01237	97.3341	-5.91404	-0.473553	0.016797	0.0293774
262	CD74	22.8619	47352.5	34.6548	19462.1	-11.7929	1.28277	234.837	-6.82395	-0.656154	0.000503523	0.00277918
263	SYNPO	83.1682	102.701	68.76	259.812	14.4081	-1.33902	121.171	-5.44943	-0.618462	0.00124721	0.00477536
264	FAT2	86.3323	19.4632	70.0573	83.7259	16.275	-2.10493	167.886	-6.68212	-0.640769	0.000739725	0.00353705
265	LOC112447476	85.0711	6.7225	71.1704	3.01355	13.9008	1.15754	110.787	-6.10105	0.376065	0.0639202	0.0858329
266	TENM2	81.1822	8.0235	46.7683	16.0909	34.4139	-1.00394	958.747	-14.0619	-0.433846	0.0313399	0.0470652
267	WWC1	86.5374	77.1973	70.0841	379.155	16.4534	-2.29617	173.259	-7.0006	-0.713846	9.47989e-05	0.00123968
268	LOC107132664	68.2075	98.8589	51.951	42.9637	16.2565	1.20225	165.644	-6.83167	0.38	0.0618369	0.0835633
269	LOC104969002	12.6611	207.935	28.425	31.0901	-15.7639	2.7416	378.161	-10.3273	-0.387531	0.055618	0.0764973
270	LOC104969028	77.968	6.75232	40.9489	24.8927	37.019	-1.88227	1129.02	-16.165	-0.556154	0.00447745	0.0111521
271	NFIB	51.0714	495.993	27.3438	3295.14	23.7277	-2.73195	417.225	-9.99355	-0.587692	0.00241607	0.00728247
272	KLF9	81.7024	51.0476	68.6685	183.552	13.0339	-1.84628	94.4007	-5.68005	-0.49	0.0138608	0.0250674
273	ALDH1A1	79.902	191.033	66.0313	624.033	13.8707	-1.7078	110.681	-5.67597	-0.553846	0.00467406	0.0113189
274	LOC112447806	88.0576	95.6192	75.7903	19.686	12.2673	2.28013	83.6231	-7.74365	0.556154	0.00447745	0.0111521
275	CA9	61.9269	45.5214	35.0089	21.6613	26.918	1.07142	551.802	-11.1623	0.253846	0.219885	0.249203
276	HR	51.4563	49.8097	35.1667	106.339	16.2896	-1.09417	165.399	-5.7439	-0.546154	0.00538315	0.0125361
277	LOC107132707	78.5143	47.0025	68.5016	4.02294	10.0127	3.54642	56.8415	-10.7679	0.707828	7.55837e-05	0.00119344
278	OGN	93.6689	17.6289	80.9533	52.8127	12.7156	-1.58294	87.6013	-5.33449	-0.30485	0.138407	0.167349
279	SLC46A2	89.7634	197.617	72.5017	96.8395	17.2617	1.02904	191.928	-6.91071	0.438462	0.0294351	0.0447267
280	BSPRY	47.0989	42.08	33.4162	242.751	13.6827	-2.52827	109.975	-6.81263	-0.623846	0.00110338	0.00444488
281	LOC104969458	50.2896	51.9146	72.4999	12.6517	-22.2103	2.03681	663.953	-11.9296	-0.485385	0.0148899	0.0265891
282	LOC101906836	4.14286	275.767	41.8337	107.61	-37.6908	1.35764	1695.86	-22.0155	-0.327168	0.110403	0.136201
283	FAM110C	61.5272	29.5899	48.4081	100.262	13.1191	-1.7606	95.7616	-5.59439	-0.459231	0.021992	0.0358108
284	LOC100139638	80.6556	1.37595	61.85	3.08217	18.8056	-1.16352	236.411	-6.50307	-0.526792	0.0068197	0.0149787
285	ECHDC1	88.0698	439.919	75.6129	1969.5	12.4569	-2.16252	84.8379	-6.0132	-0.546923	0.00530837	0.0124644
286	CALHM5	84.2743	11.8586	69.5084	32.8228	14.7659	-1.46877	129.448	-5.6311	-0.572308	0.00328764	0.00898551
287	DDO	71.2503	2.65078	50.4801	13.4296	20.7702	-2.34093	304.257	-8.3006	-0.573876	0.00270392	0.00775207
288	LOC104969545	4.49905	66.7642	24.4622	12.9286	-19.9632	2.3685	555.213	-11.3386	-0.427692	0.0340338	0.0502234
289	LOC112448056	28.7344	1050.07	12.9583	244.69	15.7761	2.10146	156.884	-8.33051	0.473077	0.0179485	0.030635
290	LOC101906317	2.03571	991.725	16.3889	124.676	-14.3532	2.99176	327.435	-10.3995	-0.455032	0.0291344	0.04454
291	PERP	87.4325	83.2605	63.4697	441.878	23.9629	-2.40794	425.267	-9.56893	-0.650769	0.000577492	0.00307136
292	LOC112448069	87.387	1.98158	76.3127	9.44853	11.0743	-2.25344	62.2423	-5.96272	-0.604106	0.00138399	0.00504889
293	STX11	44.6644	1959.35	76.1	202.884	-31.4356	3.27165	1229.72	-19.6661	-0.687692	0.000212555	0.00179867
294	TAGAP	3.46368	3957.69	27.834	1080.66	-24.3704	1.87275	778.821	-12.8894	-0.699231	0.000150596	0.00156105
295	LOC112448093	89.8333	47.3016	67.9	20.6327	21.9333	1.19696	343.131	-8.93326	0.497208	0.011448	0.0219657
296	CCR6	85.166	664.252	73.8298	265.708	11.3362	1.32189	64.2856	-5.74089	0.413077	0.0411861	0.0593359
297	LOC112448351	40.3456	1.3128	59.0412	2.75067	-18.6956	-1.06714	491.7	-9.96175	NA	NA	NA
298	LOC101904831	85.0704	5.07934	74.3057	26.6828	10.7648	-2.3932	58.223	-6.15895	-0.403107	0.0457119	0.0647585
299	LTB4R	13.091	484.99	39.6496	193.09	-26.5586	1.32868	903.473	-13.6994	-0.643846	0.000686108	0.00341048
300	EFS	83.676	11.0899	68.5978	35.9971	15.0782	-1.69863	137.251	-5.91782	-0.693846	0.000177251	0.00169284
301	LOC407201	87.7143	3.6518	69.7778	8.18582	17.9365	-1.16452	210.498	-6.23842	-0.153427	0.484593	0.510414
302	LOC618831	78.5357	2.08689	55.3889	4.43123	23.1468	-1.08635	388.342	-8.04579	-0.0794627	0.718542	0.734087
303	LOC789029	78.6845	2.49998	55.5417	9.73868	23.1429	-1.96181	390.531	-8.67489	-0.383129	0.0646053	0.086616
304	LOC786808	79.0667	1.19539	55.65	2.82351	23.4167	-1.24001	399.339	-8.22008	-0.43933	0.0279993	0.0433505
305	LOC104968753	22.9656	4.17963	34.95	17.7439	-11.9844	-2.08588	242.181	-8.62135	0.0540545	0.79747	0.812769
306	RNASE1_1	89.816	100.204	66.6323	446.87	23.1838	-2.15692	392.875	-8.92039	-0.550769	0.00494755	0.011747
307	RNASE6	16.4541	4464.08	44.2833	1775.04	-27.8293	1.33051	981.381	-14.5113	-0.457692	0.0224842	0.0364029
308	THBS1	38.4043	3226.72	22.3337	6967.78	16.0706	-1.11063	159.857	-5.69568	-0.694615	0.000173213	0.00167308
309	PAK6	89.9879	25.7582	59.4735	73.5349	30.5144	-1.5134	733.648	-11.8279	-0.707692	0.000115635	0.00140414
310	CHAC1	59.9869	34.2039	41.358	74.8204	18.6289	-1.12927	230.955	-6.43087	-0.634615	0.00085779	0.00387831
311	FRMD6	86.4667	58.031	61.75	212.67	24.7167	-1.87372	454.654	-9.22948	-0.665256	0.000284979	0.00205281
312	PLEKHO2	50.3469	4112.19	61.0211	1800.24	-10.6742	1.19171	201.701	-6.41679	-0.571538	0.00333745	0.00903451
313	LOC112448456	79.1183	1.1385	65.7974	3.80347	13.3208	-1.74019	99.6354	-5.6077	-0.529925	0.00643831	0.0144037
314	LOC104973153	83.296	12.3831	68.6175	29.8032	14.6785	-1.26709	127.002	-5.45695	-0.3	0.144967	0.173552
315	LOC101902861	67.3141	2.09631	28.5104	4.85684	38.8037	-1.21216	1250.16	-17.1738	-0.369088	0.0694193	0.0923418
316	MYZAP	78.929	17.0759	67.9831	97.3633	10.9459	-2.51141	61.4372	-6.38929	-0.507692	0.010447	0.0205554
317	SHF	74.21	34.7334	52.879	88.9716	21.3309	-1.35702	320.707	-7.47081	-0.592308	0.00219665	0.00683939
318	LOC112448507	93.7869	184.961	83.1795	63.928	10.6075	1.5327	54.0189	-5.9196	0.336154	0.100793	0.126177
319	GPX2	66.1881	6.26068	76.3669	32.3704	-10.1788	-2.37028	190.824	-8.55212	0.282308	0.171101	0.200049
320	RAB15	79.0845	31.1992	64.39	174.211	14.6945	-2.48126	131.466	-6.91752	-0.626154	0.00104622	0.00431695
321	LOC104973215	26.9098	1.67068	41.9564	3.50908	-15.0467	-1.07065	343.322	-8.27396	0.0448854	0.831292	0.846226
322	RDH12	91.4027	3.11852	77.5965	9.0156	13.8061	-1.53156	108.834	-5.48681	-0.519445	0.00778886	0.016469
323	SUSD6	66.1347	7748.86	54.1852	1399.21	11.9495	2.46937	79.0957	-8.11407	0.616154	0.00131359	0.00489717
324	BATF	12.8326	92.6335	34.1569	29.6843	-21.3242	1.64183	617.647	-11.0112	-0.553077	0.0047412	0.0114165
325	LOC101904357	28.0489	111.627	16.68	32.844	11.3689	1.76498	66.3329	-6.47538	0.586154	0.00249324	0.00742316
326	DIO2	82.6871	92.7205	62.1741	769.427	20.513	-3.05282	298.996	-9.48067	-0.566923	0.00365002	0.00963514
327	B2M	26.9369	44928.1	14.1788	18975.6	12.7582	1.24347	88.474	-5.94014	0.687692	0.000212555	0.00179867
328	MALL	83.6476	51.8063	72.5282	257.583	11.1194	-2.31384	63.1846	-6.06644	-0.644615	0.000673236	0.00340625
329	PROM2	68.3589	15.8646	43.7181	72.0181	24.6408	-2.18255	452.572	-9.54231	-0.592308	0.00219665	0.00683939
330	LOC112448746	86.0455	22.518	70.25	4.94568	15.7955	2.18684	157.759	-8.52873	0.44976	0.0407905	0.0588658
331	LOC100848188	68.9407	2.16332	54.3859	6.13541	14.5549	-1.50391	124.814	-5.61589	-0.65867	0.000343556	0.00219566
332	LOC112448867	55.5464	2.1436	68.6122	5.18042	-13.0658	-1.27303	274.323	-7.71944	0.331163	0.105868	0.131369
333	CD207	81.7917	846.458	70.35	135.548	11.4417	2.64263	71.6811	-8.42814	0.454545	0.0348879	0.0512171
334	CLEC4F	85.5654	11.7057	60.9838	3.32538	24.5816	1.81561	450.075	-11.3301	0.50734	0.00963542	0.0194078
335	LOC112448758	94.8477	1.05511	81.5075	3.18583	13.3402	-1.59428	99.5842	-5.45764	-0.662602	0.000307442	0.00212814
336	PKDCC	83.9633	4.88185	68.1923	30.5351	15.771	-2.64497	157.59	-7.43054	-0.697692	0.000157836	0.00157836
337	HAAO	16.8583	68.5532	39.563	16.0682	-22.7047	2.09302	689.835	-12.2626	-0.603846	0.00172107	0.00571448
338	LOC101906222	91.3532	6.44059	79.488	2.30705	11.8652	1.48114	73.4027	-6.09616	-0.0393811	0.851742	0.864971
339	LOC112448767	94.8536	18.8367	77.1381	4.39935	17.7155	2.09818	208.397	-8.98166	0.323201	0.115047	0.141725
340	LOC107132917	94.9909	14.8734	80.0417	7.14086	14.9492	1.05857	133.521	-6.24921	0.236245	0.255566	0.282853
341	NRXN1	72.0962	2.56169	53.3165	7.22099	18.7797	-1.4951	236.379	-6.70979	-0.142709	0.496182	0.520043
342	LOC112448791	32.4517	197.224	43.8303	30.9945	-11.3786	2.66975	228.363	-8.81439	-0.606154	0.00163736	0.00561178
343	SH2D6	90.5	2.40429	48.85	6.82149	41.65	-1.50448	1460.14	-19.4533	-0.361038	0.0762065	0.0995016
344	MXD1	55.7667	21270	32.2	2276.94	23.5667	3.22365	415.848	-14.6818	0.584183	0.0021675	0.00683939
345	LOC101905499	85.2126	1355.86	68.6442	172.718	16.5684	2.97272	181.769	-10.8559	0.566154	0.00370446	0.00974858
346	LOC112448810	58.9896	2.01259	71.5688	5.25716	-12.5791	-1.38523	258.731	-7.68283	0.315167	0.124889	0.152486
347	LOC101905151	45.6235	34.4716	29.0487	159.969	16.5748	-2.21432	176.09	-6.90825	-0.339231	0.0975674	0.123228
348	FNDC4	45.807	22.2018	19.8585	57.9703	25.9485	-1.38464	507.122	-9.40737	-0.201299	0.379875	0.404629
349	KRTCAP3	92.6489	23.6948	46.4861	94.5352	46.1628	-1.99628	1826.72	-23.5245	-0.724308	0.000141739	0.00154459
350	LOC100847382	35.7722	6.06019	70.0283	2.98585	-34.2561	1.02122	1424.04	-19.0443	-0.0969417	0.644812	0.663547
351	LOC104973427	88.5074	9.81514	74.0092	29.3416	14.4982	-1.57987	123.766	-5.67373	-0.442308	0.0279207	0.0433505
352	LOC107132944	74.1611	1.86417	45.6167	3.80256	28.5444	-1.02844	629.887	-10.5722	-0.374663	0.0649972	0.0870041
353	SDC1	59.2843	36.4383	48.2058	128.457	11.0785	-1.81775	60.6933	-5.34668	-0.623077	0.00112301	0.00446492
354	LOC112441484	11.6347	1203.06	25.2645	118.185	-13.6298	3.34759	304.573	-11.0598	-0.245184	0.442438	0.467751
355	LOC112448825	69.2667	1.64472	51.6	9.14626	17.6667	-2.47534	207.047	-7.58832	-0.258439	0.212264	0.241532
356	GRHL1	37.2362	64.4519	21.7161	249.38	15.5201	-1.95205	148.544	-6.30696	-0.544615	0.00553537	0.0127164
357	LHX2	11.1189	1.37276	24.6563	2.91944	-13.5373	-1.08861	289.764	-7.67945	0.178488	0.393308	0.41789
358	SH2D3C	14.0397	2017.91	33.3186	368.731	-19.2789	2.45222	524.058	-11.1749	-0.704615	0.000127444	0.00147959
359	LRRC8A	67.1915	342.511	44.139	703.551	23.0525	-1.03851	384.551	-7.99135	-0.782308	6.90926e-06	0.000587287
360	GFI1B	46.8982	24.3211	59.8645	5.84254	-12.9662	2.05754	274.883	-8.14579	-0.76	1.74414e-05	0.000788957
361	LOC104975788	43.4759	30.8957	24.3059	106.636	19.17	-1.78721	249.338	-7.09572	-0.613846	0.00138298	0.00504889
362	LOC618559	87.7758	1.26518	74.2531	4.37473	13.5228	-1.78985	103.815	-5.70118	-0.481963	0.0147003	0.0263059
363	PAEP	83.3674	50274.6	57.0251	421502	26.3423	-3.06764	531.865	-11.6972	-0.596154	0.00202702	0.00652639
364	LCN9	11.8952	1.38145	28.1072	2.95983	-16.212	-1.09934	387.868	-8.81682	0.356678	0.0800881	0.104249
365	LOC112448856	86.711	71.8237	67.9986	16.5941	18.7125	2.11379	237.885	-9.38772	0.466923	0.0196623	0.032835
366	AGPAT2	69.3165	67.0755	51.1975	203.197	18.1191	-1.59902	216.858	-6.59985	-0.643846	0.000686108	0.00341048
367	ABO	80.7269	59.7876	63.8203	132.879	16.9065	-1.1522	181.717	-5.93887	-0.304615	0.138654	0.16741
368	LOC107132972	59.1333	58.887	79.75	12.3715	-20.6167	2.25093	585.669	-11.453	-0.499904	0.0109403	0.0212311
369	CLIC3	68.9265	17.7951	46.5458	70.5443	22.3807	-1.98705	361.201	-8.41045	-0.530769	0.00707705	0.0153066
370	NPDC1	43.4064	54.0475	29.4277	140.214	13.9787	-1.37533	112.04	-5.38738	-0.608462	0.00155716	0.00545861
371	TMEM210	89.0113	5.26804	50.9851	11.1045	38.0263	-1.07581	1195.55	-16.586	-0.29	0.159355	0.188651
372	CYSRT1	84.1869	3.02715	63.3012	9.31022	20.8857	-1.62085	305.68	-7.50507	-0.72567	4.03901e-05	0.00112558
373	RNF224	88.855	1.28513	46.1884	2.99756	42.6666	-1.22187	1538.15	-20.2385	-0.607224	0.00128671	0.00485605
374	LOC101903713	95.5222	17.4655	64.9917	4.90278	30.5306	1.83284	736.825	-14.7598	0.616691	0.00102652	0.00428228
375	ARL11	4.99335	514.357	36.7253	245.017	-31.732	1.06989	1240.13	-17.1112	-0.553077	0.0047412	0.0114165
376	LOC107132980	86.2299	10.8824	72.7556	64.9252	13.4743	-2.57679	105.988	-6.86453	-0.612779	0.00112792	0.00446492
377	LOC104973586	58.9125	2.74274	75.8793	7.1583	-16.9668	-1.384	418.737	-9.54389	0.347207	0.0890323	0.114403
378	SLITRK6	58.6931	9.87879	42.2576	46.1277	16.4355	-2.22323	172.492	-6.88755	-0.547413	0.00462243	0.0112581
379	LOC100337076	61.4386	16.9197	73.5814	6.80966	-12.1429	1.31305	245.726	-6.95919	-0.231579	0.324388	0.350356
380	LOC100337108	52.969	27.8378	69.1288	10.6418	-16.1598	1.3873	387.45	-8.44365	-0.401774	0.122932	0.150565
381	PROZ	89.901	1.04475	70.4629	3.29669	19.4381	-1.65786	257.436	-7.05409	-0.676048	0.000207706	0.00179867
382	LOC107133025	82.3863	1.85967	66.9403	16.8717	15.446	-3.18148	152.622	-8.4718	-0.54511	0.0048334	0.0115404
383	LOC112449372	88.2842	1.05511	78.1385	4.88496	10.1457	-2.21096	48.7915	-5.7906	-0.67476	0.00021584	0.00179867
384	GATA3	14.998	227.877	26.3495	869.185	-11.3516	-1.93141	222.467	-8.09683	0.476154	0.0171391	0.0298529
385	NEBL	22.9797	184.031	12.1054	1343.84	10.8743	-2.86833	62.1595	-7.08695	-0.52	0.00851322	0.0174367
386	SKIDA1	30.6544	4.32574	49.2253	12.3657	-18.5709	-1.51533	487.181	-10.5337	0.46975	0.0178221	0.0305419
387	LOC104973739	43.1659	2.96945	23.936	13.0237	19.2299	-2.13287	252.453	-7.52081	-0.588039	0.0019917	0.00644601
388	BEND7	45.1525	40.3454	30.0392	192.097	15.1133	-2.25136	140.048	-6.63145	-0.587692	0.00241607	0.00728247
389	LOC112449373	77.0077	1.52765	58.7083	3.0576	18.2994	-1.00109	220.842	-6.27391	-0.0792264	0.76246	0.77802
390	LOC101905154	81.0234	3.07703	70.7163	12.3795	10.3071	-2.00834	50.1955	-5.50461	-0.445086	0.0257811	0.0404316
391	LOC112449292	92.1926	10.4645	49.315	4.87112	42.8776	1.10318	1555.32	-22.6271	0.52293	0.00731574	0.0156241
392	LOC112449300	70.455	506.46	38.8243	73.2442	31.6307	2.78966	802.373	-18.0855	0.688462	0.000207837	0.00179867
393	LOC100847256	79.8378	97.4315	67.5899	11.7001	12.2479	3.05786	87.7203	-9.77733	0.448163	0.0246545	0.0390249
394	RBBP8NL	89.1963	5.17216	74.0643	29.959	15.132	-2.53415	141.733	-7.09713	-0.686671	0.000150207	0.00156105
395	BPIFB1	86.6188	10.9118	72.8021	1.95955	13.8167	2.47729	114.323	-8.62477	0.475435	0.0163075	0.0287289
396	ACSS2	58.6407	505.838	48.2956	3281.92	10.3452	-2.6978	53.7085	-6.68196	-0.604615	0.00169277	0.00566477
397	LOC101907320	80.2049	3.10622	61.537	7.27326	18.6678	-1.22744	232.334	-6.49423	-0.421625	0.0357991	0.0523739
398	LOC404061	86.8803	2.77496	66.3175	9.0515	20.5628	-1.70569	294.784	-7.46898	-0.499252	0.0110613	0.02132
399	OCSTAMP	55.8396	1201.07	66.4338	257.022	-10.5942	2.22436	203.352	-7.74944	-0.646923	0.000635853	0.00325587
400	LOC107133088	2.5212	705.428	16.2321	105.672	-13.7109	2.7389	303.424	-9.63311	-0.572748	0.0027689	0.00789788
401	LOC112449349	95.2401	252.923	79.9835	40.452	15.2566	2.64442	147.136	-9.48913	0.403077	0.0467394	0.0659941
402	LOC101907513	58.1389	7.65999	72.1757	1.83125	-14.0368	2.06452	311.235	-8.5023	-0.282681	0.170949	0.200049
403	PARD6B	57.5181	19.9391	45.2566	143.645	12.2615	-2.84884	84.5471	-7.21236	-0.571538	0.00333745	0.00903451
404	ATP9A	73.4692	1056.01	60.1733	440.592	13.2959	1.26111	98.8118	-6.09442	0.000769231	0.998532	0.998532
405	LOC104973928	81.6968	14.9253	52.2592	7.41993	29.4376	1.00828	676.203	-12.4913	0.216154	0.29795	0.323445
406	LOC112449354	79.5609	2.38423	49.3812	13.8584	30.1797	-2.53917	719.428	-12.6641	-0.328817	0.108514	0.134261
407	SCX	61.9212	7.11247	76.4417	83.8891	-14.5205	-3.56006	334.733	-13.5364	0.562308	0.00398713	0.0103641
408	LOC101903326	41.9024	11.4562	26.0019	28.0434	15.9005	-1.29153	155.966	-5.76106	-0.51	0.0100588	0.0200233
409	THEM6	81.3083	4.14804	58.154	11.3456	23.1543	-1.45163	389.428	-8.2325	-0.491538	0.0135312	0.0245759
410	ARC	43.7738	74.176	24.5833	603.132	19.1905	-3.02345	255.474	-9.02628	-0.445749	0.0290306	0.0444613
411	LOC112449598	73.7357	1.26553	41.4338	2.79844	32.3019	-1.14488	832.715	-12.7377	-0.394747	0.0508403	0.0709593
412	LOC112449616	82.636	54.445	64.9772	7.48108	17.6587	2.86348	210.862	-10.9331	0.721677	4.6661e-05	0.00112558
413	LOC107133109	94.3667	71.5123	71.6333	10.1983	22.7333	2.80986	380.384	-12.9618	0.564172	0.00330833	0.00901309
414	LOC107133111	70.9967	60.4358	82.4855	6.46308	-11.4888	3.22511	235.124	-10.1485	-0.554615	0.00460773	0.0112581
415	LOC112449619	77.6377	4.6815	57.6173	10.4894	20.0203	-1.16389	275.168	-6.9016	-0.255492	0.21771	0.247397
416	LOC101902180	92.3131	2.34683	51.5569	7.51707	40.7562	-1.67946	1393.16	-18.8109	-0.11578	0.581549	0.602825
417	LOC112449507	57.2798	2.61826	31.7571	10.075	25.5227	-1.9441	489.812	-9.65234	-0.373268	0.0724011	0.0957091
418	LOC112449522	58.4166	1.24824	70.4474	3.91913	-12.0308	-1.65064	242.15	-7.86956	0.490091	0.0128831	0.0237182
419	DCSTAMP	66.0492	878.28	76.2077	415.475	-10.1586	1.07992	187.093	-6.18228	-0.673077	0.000321272	0.00213345
420	FZD6	26.1644	15.3182	14.0359	50.0237	12.1285	-1.70736	77.4443	-5.36889	-0.590769	0.00226782	0.00698422
421	GRHL2	66.3947	22.957	54.9241	121.201	11.4705	-2.40039	69.0618	-6.25606	-0.670769	0.00034217	0.00219566
422	LOC101904656	83.6223	1.07014	71.0795	3.53194	12.5428	-1.72266	84.844	-5.45277	-0.622572	0.000888844	0.00395943
423	LOC112441605	63.8	4248.49	47.775	442.518	16.025	3.26314	169.737	-11.5624	0.45855	0.0211425	0.0347604
424	LOC112441609	92.916	1.83754	77.3992	3.85455	15.5168	-1.06878	146.122	-5.5358	-0.0196767	0.925621	0.927804
425	CRYAB	88.9704	95.7484	49.4629	692.702	39.5075	-2.85491	1306.47	-19.0286	-0.771538	1.08262e-05	0.000657304
426	LOC112441610	45.4337	11.7142	63.3862	3.20582	-17.9525	1.86949	462.76	-9.71169	-0.529333	0.00650902	0.0144834
427	NXPE4	1.34762	41.5356	18.119	164.997	-16.7714	-1.99002	412.614	-10.4912	0.341315	0.0949628	0.120296
428	NXPE2	83.8752	10.3049	73.7033	40.5517	10.1718	-1.97643	48.2457	-5.44524	-0.278419	0.177771	0.206428
429	LOC112441613	79.4428	30.9536	65.4461	12.076	13.9966	1.35796	113.376	-6.41747	0.673077	0.000321272	0.00213345
430	TAGLN	89.6817	14.4639	75.3506	31.9381	14.3311	-1.14282	119.075	-5.3019	-0.615385	0.00133638	0.00496037
431	MPZL2	94.1616	26.7542	64.5875	79.0977	29.5741	-1.56387	683.792	-11.338	-0.843077	2.10521e-06	0.000414486
432	TTC36	92.362	2.85229	63.8625	12.7511	28.4995	-2.16044	630.825	-11.3019	-0.311478	0.129608	0.157381
433	LOC112441619	76.4585	1.99175	58.9467	5.09774	17.5118	-1.35582	198.795	-6.23271	-0.389603	0.0542118	0.074684
434	TRIM29	81.2824	46.5537	68.4709	169.547	12.8115	-1.86472	90.2541	-5.66452	-0.647692	0.000623794	0.00321348
435	AMPD3	34.266	8100.34	46.4568	1017.79	-12.1908	2.99255	255.073	-9.75714	-0.814615	2.43815e-06	0.000414486
436	ARFIP2	35.0671	115.637	19.7481	320.435	15.319	-1.47042	142.265	-5.75739	-0.65	0.000588782	0.00307136
437	LOC104974259	49.311	10.9413	34.8514	2.16101	14.4596	2.34	127.338	-8.4757	0.585743	0.00209485	0.00669407
438	LOC112441493	49.1	53.4451	31.7778	117.32	17.3222	-1.13432	193.033	-6.04508	-0.350946	0.0926731	0.117959
439	OR51E1	49.1	2.02303	31.7778	4.731	17.3222	-1.22563	193.215	-6.09547	-0.72535	6.0588e-05	0.00119344
440	LOC100336836	93.2036	3.59504	72.3304	1.11979	20.8732	1.68278	306.668	-9.33988	0.520915	0.0075862	0.0161207
441	LOC618664	3.62444	103.086	23.5633	16.419	-19.9389	2.6504	555.595	-11.8335	-0.462334	0.0199688	0.0332813
442	FOLR3	66.6947	30.1176	46.5108	238.593	20.1839	-2.98587	287.502	-9.24152	-0.416619	0.0382921	0.0557334
443	PHOX2A	36.3435	3.39937	47.5732	6.88729	-11.2296	-1.01867	216.513	-6.76109	0.52348	0.00724331	0.0155628
444	PLEKHB1	86.3498	14.0838	60.6543	46.2161	25.6955	-1.71436	496.71	-9.51682	-0.67	0.00034939	0.00221628
445	MUC15	86.1473	426.495	60.2519	3344.94	25.8953	-2.97138	511.063	-11.3169	-0.553846	0.00467406	0.0113189
446	ELF5	80.7693	1291.58	48.6033	11040.3	32.166	-3.09557	832.445	-14.6746	-0.519231	0.00862455	0.0176015
447	EHF	86.0504	746.587	51.3897	4912.77	34.6606	-2.71816	979.832	-15.5296	-0.755385	2.10064e-05	0.000811611
448	LOC112441652	86.3556	2.27601	51.8333	13.2815	34.5222	-2.54484	970.366	-15.1966	-0.60139	0.00147378	0.00524147
449	PACSIN3	52.7499	16.1302	31.6061	63.0511	21.1438	-1.96676	315.855	-7.93979	-0.704615	0.000127444	0.00147959
450	SPI1	39.9056	6020.87	59.1986	2894.89	-19.293	1.05646	519.288	-9.55483	-0.683846	0.000237539	0.00185237
451	LOC112441658	91.9785	18.8262	80.3554	2.05565	11.6231	3.19508	78.039	-10.0294	0.430829	0.0315532	0.047302
452	LOC112441663	73.6167	94.5043	60.2593	26.9334	13.3574	1.81098	101.918	-7.03276	0.252531	0.296923	0.322742
453	GIF	81.5891	10.4287	71.2912	1.54075	10.2979	2.75885	55.4035	-8.47638	0.336116	0.100437	0.126103
454	MS4A3	59.6845	12.9168	75.2365	3.82284	-15.552	1.75653	365.266	-8.60971	-0.53128	0.00627895	0.0141944
455	LOC613282	86.9059	1.69537	63.043	7.76224	23.8629	-2.19487	420.277	-9.23756	-0.462022	0.0200634	0.0332977
456	CHI3L1	12.07	1560.55	24.375	377.172	-12.305	2.04876	253.556	-7.93096	-0.448462	0.0256302	0.040314
457	PRELP	73.8297	1.78518	59.4689	13.356	14.3607	-2.90335	126.195	-7.65711	-0.32135	0.117263	0.14383
458	SOX13	73.285	53.8346	59.8886	189.455	13.3963	-1.81525	101.369	-5.70751	-0.585385	0.00253261	0.00742316
459	NUAK2	46.5165	58.8696	29.401	142.305	17.1155	-1.27339	187.63	-6.06729	-0.435385	0.0306941	0.0463411
460	LOC112441811	69.5533	4.08091	80.5867	10.9835	-11.0333	-1.42837	211.636	-7.18521	0.344111	0.0921129	0.117562
461	MFSD4A	72.8644	89.6577	57.6928	691.22	15.1717	-2.94664	144.768	-7.90067	-0.621538	0.00116318	0.00451462
462	PIGR	80.4224	1061.66	60.1692	4687.61	20.2532	-2.14252	285.809	-7.85506	-0.426923	0.0343833	0.0506513
463	FCAMR	54.4499	15.3623	41.1402	54.7852	13.3097	-1.83439	99.718	-5.71454	-0.283623	0.169467	0.198685
464	C16H1orf116	73.4281	49.5318	55.0596	147.427	18.3685	-1.57358	224.161	-6.65066	-0.582308	0.00269542	0.00775207
465	RGS2_1	52.3516	2816.72	26.1772	766.757	26.1744	1.87718	520.145	-12.2985	0.740769	3.69592e-05	0.0011148
466	RGS18	2.65202	165.442	23.2085	43.1116	-20.5565	1.94017	581.356	-10.9804	-0.611271	0.00116925	0.00451756
467	2022-03-01	45.1415	262.365	29.8279	2103.22	15.3136	-3.00295	148.427	-8.04851	-0.578462	0.00291142	0.00816734
468	HLX	47.1978	510.136	59.4802	210.441	-12.2824	1.27746	249.995	-6.96966	-0.706154	0.000121417	0.00145358
469	HHIPL2	86.1385	75.8225	64.7733	586.664	21.3652	-2.95183	328.216	-9.55019	-0.544895	0.00485355	0.0115561
470	LOC104974401	18.25	92.9943	31.9	19.8727	-13.65	2.22635	298.601	-8.63663	-0.177562	0.495371	0.520043
471	XCL1	89.0856	3.29422	76.2013	13.6131	12.8843	-2.04699	92.266	-5.91534	-0.253565	0.221319	0.250166
472	F5	68.6849	1968.92	78.7574	656.901	-10.0725	1.58366	186.284	-6.66407	-0.267692	0.195088	0.224087
473	SELL	17.6472	10813.7	54.6095	1156.73	-36.9623	3.22474	1645.67	-23.7127	-0.734615	4.6349e-05	0.00112558
474	CASZ1	58.5109	138.439	43.2175	526.73	15.2934	-1.92781	143.043	-6.22619	-0.643846	0.000686108	0.00341048
475	ERRFI1	63.0868	123.95	42.0638	324.498	21.0229	-1.38845	309.869	-7.37921	-0.72	7.72626e-05	0.00119344
476	KLHL21	73.7835	248.599	43.4163	595.131	30.3672	-1.25939	725.096	-11.6314	-0.57	0.00343901	0.0091635
477	TNFRSF25	0.635504	60.3575	14.1661	17.6552	-13.5306	1.77344	292.551	-7.91979	-0.551355	0.00427929	0.0110112
478	ARHGEF16	73.1357	28.0668	57.5973	190.126	15.5384	-2.76002	152.496	-7.598	-0.733077	4.89958e-05	0.00112558
479	LOC100848883	44.0818	3.81857	24.7771	8.92358	19.3047	-1.22459	252.102	-6.69468	-0.392679	0.0521753	0.0724657
480	TTLL10	85.183	6.63973	67.1395	13.9566	18.0435	-1.07175	213.434	-6.2253	-0.620889	0.00092652	0.00399768
481	LOC101904548	72.6333	26.3435	83.1	6.71937	-10.4667	1.97105	198.628	-7.29978	-0.1302	0.535045	0.557339
482	LOC101906410	74.2333	72.8347	59.55	21.1444	14.6833	1.78435	129.814	-7.34429	0.440769	0.0285187	0.0439146
483	SERTAD4	29.5807	28.03	19.1058	151.304	10.4749	-2.43241	54.248	-6.19589	-0.363846	0.0745069	0.0978838
484	IRF6	59.9365	68.9233	39.0944	489.083	20.8422	-2.82702	309.086	-9.13799	-0.723077	6.95916e-05	0.00119344
485	CAMK1G	71.2578	228.019	43.15	43.3319	28.1078	2.39565	614.115	-14.6851	0.516923	0.00896591	0.0181022
486	PKP1	79.8185	42.7635	56.4488	154.722	23.3697	-1.85523	399.144	-8.65326	-0.575385	0.00309466	0.00854047
487	GPR37L1	86.0087	3.65972	70.7759	8.4591	15.2329	-1.20877	139.624	-5.54579	-0.468822	0.0180799	0.0307433
488	ELF3	84.7164	56.6598	44.432	145.417	40.2844	-1.3598	1357.34	-18.3319	-0.733846	4.76566e-05	0.00112558
489	PHLDA3	51.8018	224.645	32.3749	490.168	19.427	-1.12563	255.796	-6.68476	-0.683846	0.000237539	0.00185237
490	LAD1	81.3364	38.273	63.9486	187.635	17.3878	-2.29353	198.402	-7.22944	-0.618462	0.00124721	0.00477536
491	TNNT2	85.4636	2.23377	68.7348	14.6273	16.7288	-2.71112	182.416	-7.76977	-0.598899	0.00156052	0.00545861
492	FGG	89.3667	27.1307	66.45	180.463	22.9167	-2.7337	385.019	-9.68861	-0.730421	3.39066e-05	0.0011148
493	LOC101907174	76.6429	5.39941	63.9588	34.7685	12.6841	-2.68691	91.3276	-6.94684	-0.661538	0.000437815	0.00253158
494	LOC104974562	80.125	289.002	63.2209	16.6225	16.9041	4.11987	199.239	-14.9552	0.617692	0.00126901	0.00481545
495	HIP1R	64.538	6669.55	51.0413	635.897	13.4967	3.39073	113.493	-11.1601	0.437692	0.0297459	0.0449893
496	TMEM120B	79.898	246.63	62.6581	1753.44	17.2399	-2.82977	196.855	-8.11986	-0.48	0.01617	0.0285975
497	SDSL	86.3	126.199	58.25	17.2466	28.05	2.87132	613.951	-16.0442	0.800923	1.5151e-06	0.000414486
498	RASAL1	77.2758	57.6147	54.6029	479.927	22.6729	-3.05831	377.355	-10.2157	-0.612308	0.00143095	0.00515255
499	OAS1X	8.39261	646.853	23.5487	207.547	-15.1561	1.64	349.927	-8.3227	-0.590769	0.00226782	0.00698422
500	BICDL1	83.4477	78.7499	67.9473	365.25	15.5003	-2.21354	149.061	-6.65829	-0.49	0.0138608	0.0250674
501	LOC107133304	93.7892	4.0221	78.6397	10.4328	15.1495	-1.37511	138.037	-5.64164	-0.196576	0.346298	0.370722
502	LOC101904268	94.946	1.51573	74.1699	4.10237	20.7761	-1.43644	301.378	-7.32388	-0.53856	0.00547848	0.0126541
503	OSM	13.9317	8658.87	27.6905	381.611	-13.7587	4.504	318.502	-14.7239	-0.699231	0.000150596	0.00156105
504	LOC112442057	90.03	1.90696	63.5033	4.32831	26.5267	-1.18253	533.017	-9.59104	-0.383042	0.0587625	0.0800451
505	PLA2G3	84.1189	3.5916	53.1536	7.97175	30.9654	-1.15027	757.417	-11.9429	-0.444218	0.0261059	0.0408656
506	LIMK2	77.8399	1595.8	66.6988	250.798	11.1411	2.66968	67.127	-8.42839	0.442308	0.0279207	0.0433505
507	SLC5A1	80.5601	39.8468	61.3177	109.546	19.2424	-1.45899	250.674	-6.82657	-0.499231	0.0119794	0.0226278
508	LOC112442064	89.4	59.0047	79	4.96642	10.4	3.57055	62.2473	-10.9366	0.621219	0.0413483	0.0594688
509	GGT5	7.27937	821.485	34.2969	156.135	-27.0175	2.39544	935.601	-15.1525	-0.557692	0.00435032	0.011041
510	GGT1	65.689	65.4347	49.7624	335.244	15.9267	-2.35708	160.112	-6.97279	-0.607692	0.00158351	0.00551634
511	CRKL	66.4306	4612.55	51.6645	1346.97	14.766	1.77585	131.644	-7.35185	0.58	0.00282331	0.00799939
512	LOC112442080	68.9148	35.9011	34.3884	8.71946	34.5264	2.04172	970.009	-17.99	0.480769	0.0159817	0.0284194
513	LOC112442082	33.7981	104.058	18.3377	25.1943	15.4604	2.04622	148.96	-8.11054	0.424615	0.0354493	0.0519515
514	LOC112442254	88.2886	656.19	76.0846	68.0138	12.204	3.27021	88.3717	-10.4118	0.556154	0.00447745	0.0111521
515	KCNG4	52.4503	1.77942	35.3335	4.02086	17.1168	-1.1761	187.463	-6.00981	-0.188939	0.365721	0.390041
516	ATP2C2	79.3789	96.6891	64.9493	713.738	14.4296	-2.88397	127.595	-7.62935	-0.683077	0.000242826	0.00187638
517	CRISPLD2	88.7323	2268.07	75.3429	1060.11	13.3894	1.09725	100.213	-5.89217	0.274615	0.183449	0.212731
518	LOC112442262	87.2829	102.092	70.2799	16.1865	17.003	2.65701	191.456	-10.113	0.526923	0.00756449	0.0161148
519	LOC112442264	61.5528	3.48143	48.7151	10.1789	12.8377	-1.54782	89.7798	-5.32143	-0.590738	0.001876	0.00613309
520	BANP	68.5463	344.533	56.4123	169.417	12.134	1.02407	76.6787	-5.51102	0.602308	0.00177888	0.00586064
521	SLC22A31	80.278	3.24514	54.8764	16.8417	25.4016	-2.37569	486.187	-10.1226	-0.754529	1.3158e-05	0.000724709
522	SNX20	22.1524	547.658	46.3198	245.17	-24.1674	1.15949	765.139	-12.1635	-0.520769	0.00840311	0.0172528
523	NOD2	41.6131	1403.25	29.5622	428.19	12.0509	1.71245	77.3816	-6.53112	0.521538	0.00829419	0.0171534
524	PLLP	72.8708	12.363	62.4562	85.9639	10.4146	-2.79771	55.1811	-6.8922	-0.613077	0.00140679	0.00511013
525	MMP15	60.1378	30.7888	48.1783	251.252	11.9595	-3.02866	80.3136	-7.562	-0.716923	8.56471e-05	0.00119344
526	ELMO3	65.9957	46.6571	36.3775	148.802	29.6182	-1.67323	686.411	-11.4343	-0.72332	0.000213955	0.00179867
527	LOC101903067	93.2288	1.94195	64.2244	4.0406	29.0044	-1.05707	653.224	-10.8238	-0.379946	0.0610097	0.0825768
528	RHPN2	56.7562	35.6808	43.0822	359.869	13.6741	-3.33425	114.227	-8.52234	-0.666154	0.000387475	0.00233584
529	HPN	90.7137	31.3451	46.6722	130.932	44.0415	-2.0625	1650.29	-21.7213	-0.683846	0.000237539	0.00185237
530	FFAR3	67.3716	14.5744	50.9803	4.9174	16.3913	1.56747	170.26	-7.46344	0.232737	0.262897	0.289085
531	FFAR2	71.7327	1449.34	57.6561	101.775	14.0766	3.83193	128.819	-12.8637	0.249279	0.229493	0.258712
532	LOC101904550	65.5589	2.80483	44.5204	5.84532	21.0385	-1.05937	309.732	-7.21709	-0.149402	0.485946	0.511206
533	SYNE4	93.8664	2.54469	71.044	13.5864	22.8224	-2.4166	379.842	-9.13892	-0.279954	0.175292	0.204107
534	SPINT2	72.6109	291.75	50.4938	985.177	22.1171	-1.75565	350.516	-8.07201	-0.576154	0.00304796	0.00843897
535	ECH1	48.5823	158.184	33.2889	324.715	15.2935	-1.03757	140.733	-5.46648	-0.648462	0.00061193	0.00317159
536	PAK4	79.2628	120.092	57.0802	276.67	22.1826	-1.20403	351.535	-7.70861	-0.631538	0.000922633	0.00399768
537	LOC104972805	32.244	3.47381	44.9827	1.64989	-12.7388	1.07415	264.019	-6.94961	-0.289845	0.159899	0.189033
538	IL-15L	91.4333	2.37879	76.25	5.40917	15.1833	-1.18518	138.413	-5.51971	-0.292791	0.155504	0.184607
539	LOC615697	88.8538	1.55526	71.1139	3.81026	17.7398	-1.29273	205.111	-6.25562	-0.439419	0.0279638	0.0433505
540	BCKDHA	84.0758	188.439	69.0165	401.623	15.0593	-1.09175	135.342	-5.43795	-0.520769	0.00840311	0.0172528
541	B3GNT8	55.9755	3.00998	42.0905	10.3653	13.885	-1.78394	111.216	-5.76311	-0.430213	0.0318242	0.0476243
542	CD79A	11.2403	179.307	50.9807	51.7377	-39.7404	1.79315	1870.28	-24.0887	-0.383846	0.0590852	0.0803558
543	LOC112441502	76.5833	685.633	51.8933	190.755	24.69	1.84572	454.787	-11.4504	0.602308	0.00177888	0.00586064
544	CXCL17	88.1513	1.36985	77.6846	9.79817	10.4667	-2.83849	56.1235	-6.98269	-0.671876	0.000235076	0.00185237
545	CD177	16.775	25.1615	68.2863	5.84558	-51.5113	2.1058	3027.21	-36.4283	-0.635385	0.000842203	0.00384878
546	LYPD5	75.2708	19.8348	58.7814	59.1296	16.4894	-1.57585	171.672	-6.13456	-0.579231	0.00286708	0.00806959
547	BCL3	65.0302	3781.24	43.8801	429.869	21.1501	3.13689	323.933	-13.2246	0.557692	0.00435032	0.011041
548	CBLC	64.0829	16.3726	50.7089	65.795	13.3741	-2.00669	101.588	-5.94462	-0.456923	0.0227336	0.0365284
549	BCAM	51.3089	73.3003	29.7953	190.455	21.5136	-1.37756	327.319	-7.55076	-0.605385	0.00166487	0.00561563
550	KLC3	60.065	4.70885	42.1625	13.949	17.9025	-1.56672	210.465	-6.50898	-0.596613	0.00164392	0.00561178
551	PGLYRP1	39.0529	11.8912	52.3071	2.81021	-13.2542	2.08114	284.533	-8.27322	-0.336988	0.0995033	0.1253
552	MEIS3	38.0294	44.1535	27.658	18.2128	10.3713	1.27757	49.8886	-5.4911	0.142308	0.495733	0.520043
553	RASIP1	6.00905	3.49656	30.0469	7.43035	-24.0379	-1.08749	757.008	-12.9914	0.496138	0.011655	0.0222124
554	FGF21	89.6119	1.49937	71.952	3.35075	17.6599	-1.16013	202.558	-6.15516	-0.438268	0.0284246	0.0438492
555	LOC104974905	79.0346	1.26207	55.9517	3.08087	23.0829	-1.28754	386.233	-8.10693	-0.527997	0.00667078	0.0147277
556	CD37	3.16222	1091.04	30.8167	531.515	-27.6544	1.03752	969.67	-14.2513	-0.615042	0.00106825	0.00438654
557	ASPDH	93.2989	2.02756	67.8033	4.50229	25.4956	-1.15092	486.452	-9.09298	-0.239437	0.24901	0.276368
558	KLK6	49.7582	34.5614	26.6246	12.7752	23.1335	1.43582	389.629	-9.87579	-0.139231	0.505192	0.528183
559	LOC100138951	1.60909	149.535	38.4857	50.5277	-36.8766	1.56533	1630.19	-21.4287	-0.55962	0.00834277	0.017212
560	SIGLECL1	74.7384	4.37136	61.8267	1.65627	12.9117	1.40014	91.8246	-6.20923	0.2014	0.334352	0.359291
561	LOC112442222	84.4672	50.2924	71.9266	11.8689	12.5406	2.08315	87.5788	-7.37586	0.531538	0.0069828	0.0151413
562	SIGLEC5	0	401.053	18.4286	63.9715	-18.4286	2.64829	487.181	-11.1731	-0.874451	2.00586e-05	0.000811611
563	LOC107131224	1.25455	330.369	28.0981	146.646	-26.8436	1.17174	920.213	-13.7882	-0.583385	0.00693153	0.0151072
564	LOC112442215	5.45064	250.804	40.5687	45.5242	-35.1181	2.46185	1495.36	-20.9156	-0.592978	0.00460989	0.0112581
565	LOC112442412	84.4854	31.8377	70.051	1.211	14.4345	4.71647	144.433	-16.5493	NA	NA	NA
566	LOC112442382	85.6628	4.10629	42.8706	12.471	42.7922	-1.60267	1548.94	-20.4212	-0.362587	0.0748633	0.0980491
567	EPS8L1	21.6571	30.5399	11.3669	210.667	10.2902	-2.7862	53.4071	-6.85651	-0.378261	0.0692225	0.0922243
568	NLRP2	87.6533	60.5179	62.9267	13.9994	24.7267	2.112	457.498	-12.0815	0.511538	0.00980674	0.0196597
569	LOC100336589	22.9521	1099.48	44.7333	516.885	-21.7812	1.0889	638.797	-10.812	-0.263736	0.383492	0.40797
570	NCR1	89.3929	132.761	65.4557	24.513	23.9372	2.43721	426.145	-12.5068	0.404615	0.0458482	0.0648435
571	KIR2DL5A	89.9278	13.8387	61.7167	74.5366	28.2111	-2.42924	617.603	-11.4982	-0.196961	0.345336	0.370158
572	LOC614781	80.4997	18.8883	68.7435	78.239	11.7563	-2.0504	72.2923	-5.7466	-0.494615	0.0128915	0.0237182
573	KIR2DS1	90.4444	19.9795	66.6917	85.1934	23.7528	-2.09222	415.393	-9.06645	-0.253077	0.221323	0.250166
574	LOC619159	84.849	609.448	73.7954	101.953	11.0536	2.5796	65.2849	-8.17804	0.529565	0.0086351	0.0176015
575	LOC407171	3.8	4591.74	35.425	887.232	-31.625	2.37166	1237.57	-18.1673	-0.619956	0.000947973	0.00406958
576	LOC107131323	87.8097	10762.8	76.8272	948.242	10.9825	3.50465	70.1799	-10.8558	0.591538	0.00223199	0.00692406
577	LOC768229	86.41	1.22194	69.9613	3.77538	16.4487	-1.62745	170.76	-6.1722	-0.286802	0.248547	0.276368
578	SLC27A5	89.597	7.91382	70.0987	22.0929	19.4983	-1.48114	258.872	-6.92528	-0.458462	0.022237	0.0360714
579	CUEDC1	69.0022	58.119	56.5459	374.797	12.4563	-2.68903	87.1869	-6.91778	-0.726923	6.09292e-05	0.00119344
580	LPO	87.2333	394.586	65.6083	2472.2	21.625	-2.64739	335.994	-9.07692	-0.350452	0.0858869	0.11078
581	RNF43	74.7601	21.0323	44.0932	63.3604	30.6669	-1.59097	742.136	-11.9593	-0.585385	0.00253261	0.00742316
582	LOC112442600	82.6289	1.52571	42.85	4.09622	39.7789	-1.42481	1320.52	-17.9567	-0.457866	0.0213604	0.0349833
583	TBX2	6.75915	3.55105	18.7307	7.34158	-11.9716	-1.04784	238.913	-7.04956	0.229275	0.270266	0.296803
584	DHRS11	62.2396	144.844	42.4948	357.702	19.7447	-1.30426	266.412	-6.88505	-0.405385	0.0454077	0.0645427
585	LOC112442606	79.6723	1.60299	54.4306	6.15701	25.2416	-1.94146	477.48	-9.52546	-0.396528	0.0497116	0.0696126
586	LOC100847724	79.2516	30.9745	66.9738	1.81485	12.2778	4.09316	96.0302	-13.2995	0.496158	0.0116511	0.0222124
587	EVI2B	22.2719	6789.8	51.59	2411.62	-29.3181	1.49337	1077.29	-15.6134	-0.685385	0.00022726	0.00183972
588	NOS2	43.8994	11069.2	66.1161	2273.69	-22.2168	2.28344	665.443	-12.2902	-0.589231	0.00234094	0.00710643
589	SLC13A2	89.8473	3.02612	73.1294	6.84159	16.7179	-1.17686	176.728	-5.9013	-0.0432153	0.837486	0.851511
590	RAB34	61.013	7.98645	28.1046	19.2892	32.9084	-1.27216	868.326	-13.1427	-0.506923	0.0105791	0.0207195
591	TLCD1	31.0309	15.398	16.186	50.848	14.8449	-1.72345	131.961	-5.89297	-0.507692	0.010447	0.0205554
592	GGT6	86.6562	6.80019	50.1455	24.0382	36.5107	-1.82168	1094.96	-15.77	-0.780919	4.09805e-06	0.000580557
593	SLC13A5	1.95099	4281.8	14.2683	815.484	-12.3173	2.39249	255.597	-8.52316	-0.692308	0.000185569	0.00173524
594	ZNF594	87.1333	1.70534	74.65	5.94973	12.4833	-1.80277	84.0203	-5.53526	-0.220546	0.289422	0.315801
595	GLTPD2	94.5222	10.0052	75.95	42.0535	18.5722	-2.07148	231.908	-7.24565	-0.453513	0.0227909	0.0365515
596	ALOX12E	52.2389	7.09065	27.1667	29.8395	25.0722	-2.07323	470.609	-9.59522	-0.622043	0.000900551	0.00398681
597	ALOX12	7.12624	2.29038	19.0404	4.61543	-11.9142	-1.01088	237.082	-6.99034	0.29473	0.15266	0.181483
598	CLDN7	81.9796	72.1793	38.6567	379.761	43.3229	-2.39543	1593.85	-21.414	-0.656923	0.000493649	0.00276054
599	YBX2	41.8817	2.32557	24.0003	11.97	17.8814	-2.36376	212.695	-7.46684	-0.704552	8.43868e-05	0.00119344
600	SOX15	84.2153	74.4463	62.597	28.8044	21.6183	1.36991	332.101	-9.08149	0.657692	0.000483941	0.00272417
601	TMEM88	96.2649	156.88	83.5712	26.7741	12.6937	2.55075	92.7219	-8.50366	0.602424	0.00143904	0.00515255
602	MFSD6L	53.7488	16.2728	67.1976	6.71998	-13.4488	1.27594	288.076	-7.34829	-0.517692	0.00885088	0.0179125
603	LOC112442638	71.9052	2.97687	51.323	7.47342	20.5822	-1.32797	294.439	-7.18506	-0.499285	0.0110551	0.02132
604	TRIM16	79.3806	11.8817	67.1728	54.3463	12.2079	-2.19345	80.5429	-6.02221	-0.627692	0.00100955	0.0042481
605	LRRC75A	78.2064	5.88669	68.2005	43.3554	10.006	-2.88068	50.1058	-7.03094	-0.76	1.74414e-05	0.000788957
606	LOC112442646	88.9315	4.84898	75.9128	2.33768	13.0186	1.0526	92.8765	-5.74591	0.244182	0.239468	0.268179
607	EPN3	61.7628	12.2136	48.1456	40.6054	13.6171	-1.73318	105.544	-5.65493	-0.636154	0.000826859	0.00379908
608	LOC104975073	91.2513	1.6493	53.3075	4.25855	37.9438	-1.36851	1190.46	-16.568	-0.11198	0.594091	0.615076
609	PRR15L	89.0339	15.4135	69.7366	34.5212	19.2973	-1.16329	251.745	-6.66033	-0.558462	0.00428791	0.0110112
610	ERBB2	67.9336	73.4522	41.0418	285.362	26.8917	-1.95791	552.141	-10.2957	-0.701538	0.000140268	0.00154459
611	GRB7	52.8452	26.2548	30.4167	121.069	22.4286	-2.20517	363.849	-8.6953	-0.413313	0.0446957	0.0637438
612	GSDMA	72.4675	10.7707	50.9989	2.68109	21.4686	2.00622	329.069	-10.2786	-0.202909	0.330666	0.356231
613	CSF3	92.8333	114.005	60.625	27.4157	32.2083	2.05602	831.423	-16.3991	0.391584	0.0528933	0.0731046
614	RAPGEFL1	78.5755	13.5517	51.139	49.6289	27.4365	-1.8727	577.673	-10.4755	-0.584615	0.0025725	0.00748845
615	TNS4	86.6632	12.255	72.3153	118.045	14.3479	-3.26789	128.031	-8.47149	-0.663846	0.000411987	0.0024151
616	KRT19	37.3748	537.374	18.0857	3112.72	19.2891	-2.53418	256.048	-8.138	-0.720769	7.528e-05	0.00119344
617	JUP	43.868	183.692	32.9452	917.81	10.9228	-2.3209	60.2418	-6.05462	-0.841538	2.09835e-06	0.000414486
618	NAGLU	30.0182	1151.41	19.4639	530.449	10.5543	1.11811	52.0094	-5.3127	0.719231	7.92898e-05	0.00119344
619	ITGA2B	6.33471	207.158	34.278	73.7919	-27.9433	1.4892	989.037	-14.6947	-0.506154	0.0107127	0.0208848
620	FMNL1	31.619	5887.18	44.5693	1671.68	-12.9503	1.81628	273.336	-7.78936	-0.674615	0.000307955	0.00212814
621	WNT9B	16.8325	1.94355	37.7014	4.11698	-20.8689	-1.08289	592.758	-11.1279	0.22455	0.280533	0.306889
622	CYB561	65.4883	37.2413	48.7437	134.522	16.7446	-1.85287	179.235	-6.4829	-0.537692	0.00626626	0.0141944
623	LOC112442683	85.6333	1.64181	46.7	10.9563	38.9333	-2.7384	1264.8	-18.4415	-0.471742	0.0172788	0.0299327
624	CD79B	17.1844	77.3698	41.1468	8.54879	-23.9624	3.17798	763.352	-14.909	-0.479231	0.0163601	0.0287316
625	LOC616254	50.4909	3135.08	71.35	818.736	-20.8592	1.93703	595.976	-11.1226	-0.585385	0.00253261	0.00742316
626	PECAM1	26.7983	209.755	58.3479	72.4529	-31.5497	1.53359	1228.7	-17.2157	-0.454615	0.0234955	0.0373992
627	ZNF750	79.1076	28.4179	50.8845	156.039	28.2232	-2.45703	618.325	-11.5429	-0.707692	0.000115635	0.00140414
628	LOC112442688	78.7602	3.49937	49.1503	11.6876	29.6099	-1.73982	686.179	-11.4789	-0.37765	0.0627187	0.0846204
629	LOC112442694	85.5893	2.46689	62.0696	6.86696	23.5197	-1.47698	404.019	-8.3982	-0.286176	0.165494	0.195104
630	LOC101907247	69.5005	4.15958	56.5494	18.7383	12.9511	-2.17148	94.0085	-6.10548	-0.654831	0.000382332	0.0023213
631	LOC112442701	47.3419	129.622	57.6211	24.1528	-10.2792	2.42405	195.599	-8.03823	-0.0761538	0.716813	0.733202
632	LOC112442703	83.7789	336.526	61.3299	51.3821	22.449	2.71138	368.924	-12.5372	0.3	0.144967	0.173552
633	LOC112442705	1.86424	77.0827	36.3465	14.3589	-34.4823	2.42446	1446.51	-20.3662	-0.56888	0.0030021	0.00836651
634	ST6GALNAC1	96.0212	1.73896	80.933	4.56608	15.0882	-1.39273	136.651	-5.64122	-0.328278	0.109129	0.134826
635	LOC104975134	83.4892	1.163	45.7261	2.57988	37.7631	-1.14945	1177.56	-16.397	NA	NA	NA
636	EVPL	84.1998	15.433	71.1602	89.4064	13.0396	-2.53436	97.2703	-6.71661	-0.666923	0.000379586	0.00232121
637	ITGB4	70.2094	67.199	50.954	160.254	19.2554	-1.25385	250.604	-6.69514	-0.643077	0.00069919	0.0034553
638	HID1	69.2634	70.533	58.5313	322.165	10.7321	-2.19143	56.8958	-5.82409	-0.494615	0.0128915	0.0237182
639	GPR142	81.4489	1.55391	66.2366	3.30324	15.2123	-1.08798	138.907	-5.47208	-0.270583	0.190801	0.220055
640	KCNJ2	41.5502	1044.07	29.2184	296.836	12.3318	1.81447	82.6843	-6.78501	0.483846	0.0152467	0.0271693
641	KCNJ16	83.159	130.016	69.3005	22.3887	13.8585	2.53785	115.517	-8.78912	0.613846	0.00138298	0.00504889
642	LOC112442738	92.1583	1.50327	66.9333	9.69468	25.225	-2.68909	479.943	-10.5278	-0.595355	0.00169144	0.00566477
643	LOC107131549	76.7854	6.58423	55.6921	24.5902	21.0934	-1.90099	313.845	-7.849	-0.135489	0.518441	0.54137
644	LOC112442742	87.4158	5.28737	70.8773	20.0586	16.5384	-1.9236	174.042	-6.51377	-0.343528	0.0927022	0.117959
645	LOC112442743	67.0571	1.20991	80.146	2.56336	-13.0889	-1.08314	274.712	-7.5001	NA	NA	NA
646	LCP2	12.4391	3402.2	36.3659	1433.07	-23.9268	1.24736	752.146	-12.0781	-0.605385	0.00166487	0.00561563
647	GABRP	78.1504	23.4245	49.4237	142.654	28.7267	-2.60643	644.217	-12.0119	-0.681538	0.000253702	0.00190838
648	LOC112442979	95.874	78.7773	72.9289	23.1714	22.9451	1.76543	383.43	-10.4278	0.663846	0.000411987	0.0024151
649	LOC104975190	91.9556	15.0308	79.1833	5.96093	12.7722	1.33431	89.0033	-6.07565	0.170713	0.414569	0.439381
650	LOC112442992	91.1	1.36655	47.2333	3.02918	43.8667	-1.14839	1633.54	-21.2576	-0.495624	0.0117554	0.0223037
651	GAPT	34.629	1260.93	61.2461	207.376	-26.6171	2.60416	912.475	-15.2526	-0.729231	5.61903e-05	0.00119344
652	LOC101908144	50.3109	751.053	63.8602	54.6356	-13.5493	3.781	305.077	-12.263	-0.442308	0.0279207	0.0433505
653	SNX18	83.5687	6322.65	65.3848	1624.92	18.1839	1.96016	221.361	-8.84902	0.638462	0.000782254	0.00365338
654	LOC104975257	84.7693	4.7389	72.0814	1.34323	12.6879	1.81885	89.1463	-6.87907	0.399818	0.0476788	0.0670977
655	CCL28	59.5098	14.6264	48.9111	65.5665	10.5987	-2.16439	54.8666	-5.76699	-0.416923	0.0391966	0.0567582
656	LOC104975274	88.5978	3.09979	55.1917	16.2761	33.4061	-2.39251	901.58	-14.3095	-0.426458	0.0335162	0.0496165
657	LOC107131571	91.5385	2.59517	80.1677	19.4706	11.3708	-2.9074	69.9794	-7.22501	-0.461981	0.0200758	0.0332977
658	LOC112443007	96.854	60.54	85.3611	28.5029	11.4929	1.08678	66.1254	-5.45439	0.368462	0.0706979	0.0937492
659	LOC112443018	81.8289	5.01744	44.3742	21.084	37.4547	-2.07112	1159.13	-16.6221	-0.532691	0.00611662	0.0139014
660	SLC6A3	65.6351	1.49962	48.3557	3.07335	17.2795	-1.03522	191.671	-5.98627	0.0880771	0.675469	0.693416
661	LOC101906441	87.0716	186.729	68.0128	6.27776	19.0588	4.89455	269.082	-19.196	0.517023	0.00813255	0.0170172
662	LOC112443202	88.0534	1.48556	75.0848	5.43623	12.9685	-1.8716	93.2384	-5.69974	-0.284615	0.167915	0.197137
663	LOC112443203	79.1333	33.5037	57.3	4.08741	21.8333	3.03506	347.903	-13.2187	0.195077	0.350061	0.373809
664	LOC100300716	84	77.8196	70.6	4.31118	13.4	4.17398	117.776	-13.9473	0.370035	0.0686524	0.0917524
665	LOC100300806	88.3011	46.0723	77.0833	3.22309	11.2178	3.83738	76.34	-12.0627	0.225154	0.279205	0.305831
666	LOC107131590	81.5667	281.508	57.0556	31.8147	24.5111	3.14541	454.19	-14.9158	0.556015	0.00478407	0.0114872
667	LOC112443195	49.9	31.3732	67.705	5.72022	-17.805	2.45539	459.215	-10.5546	-0.555385	0.00454219	0.0112334
668	LOC112443130	42.5499	115.8	31.0774	52.0193	11.4725	1.15452	65.975	-5.53725	0.0361538	0.864149	0.875479
669	ISG20	85.8934	758.133	35.4445	92.6944	50.4489	3.0319	2218.2	-35.6358	0.673846	0.000314553	0.00213345
670	MFGE8	88.9875	1457.78	68.2129	9805.57	20.7746	-2.74983	306.339	-8.97346	-0.498462	0.0121276	0.0228063
671	SNX33	90.6113	52.0869	73.7303	114.087	16.881	-1.13114	180.991	-5.92077	-0.497692	0.0122773	0.0229356
672	LMAN1L	86.9856	5.06471	67.1667	14.539	19.8189	-1.52138	269.366	-7.06104	-0.400769	0.0481019	0.0675812
673	CYP11A1	88.0977	23.1998	68.6794	48.4697	19.4183	-1.06297	255.405	-6.65473	-0.491538	0.0135312	0.0245759
674	LOC104975377	80.5	16.9068	50.7	6.0985	29.8	1.47107	696.478	-13.531	0.494615	0.0128915	0.0237182
675	SERPINA1	83.2602	16.6372	72.3068	65.4654	10.9534	-1.97632	59.3456	-5.53646	-0.685385	0.00022726	0.00183972
676	CLMN	80.0381	375.677	66.8786	3724.98	13.1594	-3.30967	103.826	-8.38436	-0.64	0.000753675	0.00357891
677	CCDC85C	85.2683	21.6	74.9429	103.954	10.3254	-2.26683	51.4561	-5.89909	-0.631538	0.000922633	0.00399768
678	ADSSL1	47.8734	19.6208	36.7522	82.3884	11.1212	-2.07006	62.2338	-5.68941	-0.476923	0.0169415	0.0295694
679	PLD4	37.5857	367.429	52.1546	157.28	-14.5689	1.22413	327.065	-7.69793	-0.347692	0.0891001	0.114403
680	LOC112443466	65.9443	1.05511	46.2171	3.29361	19.7272	-1.64228	266.713	-7.13287	-0.409368	0.0421447	0.0605118
681	LOC107131652	77.4964	17.4393	61.1312	40.0039	16.3652	-1.1978	167.543	-5.82001	-0.667692	0.000371835	0.00230701
682	VIPR1	73.9128	15.6409	61.9266	125.74	11.9861	-3.00705	80.6441	-7.51707	-0.335945	0.100621	0.126147
683	LOC101905008	90.4556	1.68901	68.2667	5.99532	22.1889	-1.82766	353.431	-8.16872	-0.502119	0.0105371	0.0206849
684	KLHL40	69.2634	7.92057	59.076	49.8823	10.1874	-2.65485	51.3467	-6.58192	-0.246923	0.233056	0.262381
685	ACKR2	92.1442	10.5001	63.0053	45.1395	29.1389	-2.10398	663.032	-11.5667	-0.331987	0.10495	0.13042
686	FAM198A	84.7011	5.71422	74.0553	28.7683	10.6459	-2.33185	56.2332	-6.04126	-0.516638	0.00818828	0.0170172
687	ACOX2	78.1602	9.513	48.433	64.6327	29.7272	-2.76429	696.565	-12.7716	-0.74	3.80342e-05	0.0011148
688	PXK	78.3626	1947.02	67.9309	596.061	10.4317	1.70773	52.1695	-6.18144	0.548462	0.00516146	0.0121868
689	LOC112443489	88.1602	2.00378	67.397	4.79904	20.7632	-1.26003	300.522	-7.20971	-0.545421	0.00480444	0.0115036
690	LOC104975561	15.2559	95.2198	47.2619	29.428	-32.006	1.69407	1261.44	-17.6746	-0.600769	0.00183834	0.00603316
691	TLR9	43.8424	69.2424	54.4576	29.2477	-10.6152	1.24333	200.181	-6.44644	-0.240769	0.245202	0.273161
692	SLC38A3	56.0487	21.1303	43.3287	149.79	12.72	-2.82555	92.704	-7.22868	-0.474615	0.0175399	0.0301801
693	SEMA3F	89.4125	61.8267	70.1293	125.651	19.2832	-1.02312	251.043	-6.59466	-0.592308	0.00219665	0.00683939
694	PLXNB1	46.6444	86.462	28.72	178.206	17.9244	-1.04341	209.927	-6.17743	-0.451538	0.0245438	0.0389221
695	NRADD	92.5795	138.992	62.175	57.3454	30.4045	1.27725	728.085	-13.5352	0.585385	0.00253261	0.00742316
696	CXCR6	92.5972	466.221	72.7922	203.021	19.8049	1.19938	269.036	-8.06355	0.455385	0.0232392	0.0372003
697	CDCP1	71.9918	132.644	58.2699	598.647	13.7219	-2.17415	109.243	-6.24308	-0.687692	0.000212555	0.00179867
698	LOC112443509	68.45	97.5722	46.4083	43.9249	22.0417	1.15143	347.022	-8.90951	0.123077	0.556292	0.578054
699	LOC112443431	93.9876	49.5133	79.1723	9.76875	14.8153	2.34157	135.298	-8.58566	0.41	0.0428353	0.0613996
700	LOC104975626	85.6222	2.05983	74.5167	10.8249	11.1056	-2.39376	63.3195	-6.19949	-0.342852	0.0933884	0.118478
701	BOLA-DMB	25.2316	646.462	44.7838	295.249	-19.5522	1.13063	531.342	-9.72191	-0.491538	0.0135312	0.0245759
702	LOC112443858	95.5216	33.4784	82.2005	4.17169	13.3211	3.00453	107.389	-9.91327	0.406467	0.0437694	0.0625277
703	MAPK13	58.3722	89.477	32.8484	378.311	25.5238	-2.07998	490.358	-9.80033	-0.563846	0.00387194	0.0100955
704	LOC107131716	94.3899	45.2141	79.2911	5.26461	15.0988	3.10237	146.239	-10.7472	0.395385	0.0514042	0.0715116
705	KCNK5	79.0234	36.3045	59.801	179.542	19.2224	-2.30611	252.92	-7.76059	-0.72	7.72626e-05	0.00119344
706	MOCS1	73.5866	2130.8	63.4265	758.822	10.16	1.48956	47.6775	-5.76683	0.688462	0.000207837	0.00179867
707	TREML2	10.1325	3006.34	29.3346	655.709	-19.2021	2.19688	519.293	-10.719	-0.634615	0.00085779	0.00387831
708	TREM1	54.6141	3500.54	67.9017	668.966	-13.2877	2.38757	287.135	-8.80573	-0.841538	2.09835e-06	0.000414486
709	LOC112443745	59.214	8.76801	45.4413	28.678	13.7728	-1.70962	108.657	-5.65894	-0.430769	0.0326643	0.0485397
710	LOC101905365	47.2373	3.55829	26.0392	8.28301	21.1981	-1.21897	315.673	-7.34501	-0.424278	0.034531	0.0507809
711	TFAP2B	9.96667	4.48199	21.15	24.3548	-11.1833	-2.44199	219.556	-9.06827	0.547624	0.00460352	0.0112581
712	EFHC1	49.0832	16.5183	37.9557	69.606	11.1275	-2.07514	62.3492	-5.69756	-0.589231	0.00234094	0.00710643
713	BOLA-DQA2	46.8552	1439.66	34.4083	350.997	12.4469	2.0362	85.6748	-7.25392	-0.774393	0.00114777	0.00449587
714	BOLA-DQA5	65.2643	840.854	100	80.876	-34.7357	3.37807	1471.68	-22.291	-0.371429	0.497222	0.520491
715	LOC100848815	14.9789	6924.54	26.8571	2741.97	-11.8782	1.3365	237.606	-6.90057	-0.0792308	0.705814	0.722821
716	BOLA-DRB3	36.0103	9277.77	50.8736	3912.96	-14.8633	1.24552	337.827	-7.82355	-0.57	0.00343901	0.0091635
717	BOLA-DRA	44.7457	26770.4	62.5866	10076.4	-17.8409	1.40965	456.316	-9.15936	-0.556154	0.00447745	0.0111521
718	BTNL2	90.2452	1.16532	58.7683	2.81799	31.4769	-1.27394	786.074	-12.2771	-0.504861	0.0100552	0.0200233
719	PBX2	0.391667	3467.84	11.875	1098.02	-11.4833	1.65913	226.734	-7.14203	-0.664129	0.000294333	0.00208486
720	LOC101903877	74.803	1.26285	62.8578	4.65433	11.9452	-1.88189	74.8617	-5.54836	-0.561391	0.00350131	0.00930035
721	SLC44A4	76.7533	3.48839	64.3343	25.7042	12.419	-2.88137	87.5175	-7.30206	-0.475922	0.0161828	0.0285975
722	SAPCD1	23.5056	20.4727	51.765	8.20148	-28.2594	1.31975	1008.45	-14.7873	-0.378462	0.0629653	0.0848185
723	LY6G6C	89.7678	73.0856	72.0158	173.201	17.752	-1.24478	205.354	-6.22949	-0.454615	0.0234955	0.0373992
724	LY6G6E	90.3921	5.02013	73.7952	55.4007	16.5968	-3.46411	183.305	-9.39072	-0.315832	0.124051	0.151718
725	LST1	15.7513	749.929	29.9031	156.342	-14.1519	2.26205	316.201	-8.86172	-0.715385	9.01236e-05	0.00121595
726	LTA	81.6402	36.352	67.73	11.7776	13.9103	1.62599	112.462	-6.83787	0.176154	0.397902	0.422243
727	LOC788634	42.1128	134.962	8.47169	41.5959	33.6411	1.69804	914.377	-16.5306	0.526471	0.0384919	0.0559284
728	POU5F1	87.9732	6.40018	77.352	2.67502	10.6212	1.25856	53.3493	-5.51092	0.264615	0.200422	0.228977
729	DDR1	53.6403	86.6226	30.6097	261.565	23.0306	-1.59435	384.953	-8.28577	-0.703846	0.000130552	0.00147959
730	PPP1R18	27.7387	2571.78	41.3034	1211.12	-13.5647	1.08643	291.494	-7.23623	-0.536923	0.00635228	0.0142842
731	TRIM15	83.8	2.02775	55.25	5.17402	28.55	-1.35141	630.815	-10.6784	-0.35451	0.0820723	0.106344
732	BTN1A1	84.6893	941.218	65.0525	8824.19	19.6368	-3.22886	270.924	-9.59887	-0.523077	0.00807991	0.0169578
733	LOC104975682	89.052	23.6753	72.4469	139.421	16.6051	-2.55799	178.4	-7.464	-0.58456	0.00214974	0.00683939
734	PHACTR1	52.8776	1158.68	33.4098	410.353	19.4679	1.49755	259.045	-8.42623	0.672308	0.000328113	0.00214536
735	LOC112443848	94	1.1385	58.15	2.50318	35.85	-1.13663	1049.95	-15.0396	NA	NA	NA
736	DSP	48.9038	253.965	28.0379	1512.19	20.8658	-2.57394	308.635	-8.69715	-0.716923	8.56471e-05	0.00119344
737	LOC101902551	87.3538	2.78155	46.9827	19.2511	40.3711	-2.79098	1369.14	-19.575	-0.550504	0.00435144	0.011041
738	LOC112443776	92.5	1.99964	69.9	5.51669	22.6	-1.46406	367.936	-8.02055	-0.21232	0.308238	0.334187
739	LOC101903265	86.3229	4.91708	56.9419	18.9868	29.3811	-1.94912	674.959	-11.5362	-0.453933	0.0226495	0.0365284
740	LOC101904396	81.4986	1.93087	66.241	4.09911	15.2575	-1.08606	139.969	-5.48187	-0.239255	0.249381	0.276368
741	LOC107131767	56.2414	1.57341	66.918	3.60515	-10.6767	-1.19617	200.901	-6.77036	0.0273359	0.896799	0.90532
742	LOC101903290	86.8935	54.3788	57.9248	20.5905	28.9687	1.40107	653.15	-12.8951	0.486923	0.01454	0.0260739
743	LOC100848495	3.98929	2.70095	30.65	6.37803	-26.6607	-1.23964	908.437	-14.9203	0.468807	0.0180843	0.0307433
744	LOC104975756	89.5951	1.36058	72.3089	3.89413	17.2861	-1.51708	192.908	-6.29396	-0.42813	0.0327545	0.0485887
745	LOC112444147	89.4558	8.5785	58.3734	60.2485	31.0824	-2.81213	769.843	-13.5732	-0.783077	6.69409e-06	0.000587287
746	LOC101902809	35.864	2.70517	18.9617	5.55086	16.9023	-1.03699	181.393	-5.88149	-0.356252	0.0804747	0.104593
747	LOC112444192	88.5611	32.6405	53.925	10.6109	34.6361	1.62112	975.141	-17.0661	0.332308	0.104938	0.13042
748	SERPINB5	72.231	50.2865	58.5176	229.786	13.7134	-2.19205	109.141	-6.26811	-0.441538	0.0282184	0.0436103
749	LOC531296	78.7472	17.0022	58.7367	65.673	20.0105	-1.94958	276.999	-7.53892	-0.552414	0.00419083	0.0108604
750	SOX8	82.0347	4.00156	57.3403	17.7001	24.6944	-2.14512	454.697	-9.51873	-0.456374	0.0218423	0.0356352
751	LOC112444326	34.2057	107.331	47.3343	26.2542	-13.1286	2.03146	280.126	-8.1563	-0.243077	0.240599	0.269091
752	LOC788915	91.1294	3.48165	57.0857	10.9185	34.0437	-1.64893	937.443	-14.0246	-0.362711	0.0747561	0.0980491
753	ZNF263	66.2432	285.534	53.8013	65.3187	12.4419	2.1281	86.0012	-7.44796	0.512308	0.00968272	0.019457
754	LOC107131807	42.8983	19.5459	31.4019	8.21681	11.4963	1.25022	66.6225	-5.67173	0.44	0.0288215	0.0443007
755	PPL	74.4065	85.6716	63.3209	301.341	11.0857	-1.81451	60.7916	-5.34363	-0.599231	0.00189949	0.00618608
756	C25H16orf89	72.2618	1.16697	61.6417	7.69804	10.6201	-2.72172	57.6892	-6.75721	-0.612726	0.00112936	0.00446492
757	LOC112444357	85.7792	28.0669	71.8205	2.1678	13.9587	3.69457	125.245	-12.3331	0.602313	0.00144271	0.00515255
758	SYT17	55.2229	26.9024	45.1295	258.562	10.0934	-3.2647	53.4765	-7.92959	-0.529333	0.00650902	0.0144834
759	GPRC5B	53.4749	36.462	42.0888	283.979	11.3861	-2.96132	70.5182	-7.34404	-0.544615	0.00553537	0.0127164
760	GP2	80.6092	130.56	59.9766	854.892	20.6326	-2.71102	301.244	-8.85774	-0.397769	0.048937	0.068641
761	ACSM5	74.6618	2.03521	56.6467	11.7186	18.0151	-2.52556	217.301	-7.76431	-0.524207	0.00714852	0.0154219
762	IGSF6	50.8166	4685.32	66.6398	608.836	-15.8232	2.94402	381.669	-10.7873	-0.466923	0.0196623	0.032835
763	OTOA	59.2278	28.4683	39.425	11.5263	19.8028	1.30443	269.267	-8.22814	0.574726	0.00265576	0.00770443
764	IL4R	95.1687	2966.71	83.6895	1288.82	11.4792	1.20282	66.2142	-5.60304	0.579231	0.00286708	0.00806959
765	GDPD3	96.4852	20.4721	80.24	9.99697	16.2452	1.03409	164.917	-6.59537	0.56934	0.00297353	0.00831416
766	PRSS8	91.5994	131.144	50.641	444.614	40.9584	-1.7614	1408.53	-19.0113	-0.775385	9.21646e-06	0.000642704
767	NCF1	39.9148	8007.36	51.925	769.964	-12.0101	3.37846	252.052	-10.6887	-0.496923	0.0124285	0.0231165
768	LAT2	39.0864	327.142	63.4134	152.178	-24.327	1.10416	773.839	-12.2265	-0.773846	9.8296e-06	0.000642704
769	ELN	87.8039	49.0112	74.0637	14.8114	13.7402	1.7264	109.31	-6.97411	0.589231	0.00234094	0.00710643
770	LOC112444301	89.0941	1.74334	62.8059	9.79482	26.2883	-2.49017	526.397	-10.6786	-0.656062	0.000369504	0.00230701
771	LOC112444328	55.9055	57.9447	31.3586	27.6071	24.5469	1.06964	446.182	-9.94074	0.546923	0.00530837	0.0124644
772	CCL26	90.4286	5.39186	47.3667	24.6553	43.0619	-2.19304	1572.26	-21.0073	-0.468057	0.0210763	0.0347187
773	RHBDD2	40.0357	1043.2	29.1305	404.829	10.9052	1.36563	57.8177	-5.71875	0.499231	0.0119794	0.0226278
774	LOC112444342	81.0634	2.40079	64.2148	6.96613	16.8486	-1.53684	181.054	-6.19319	-0.471917	0.017232	0.0299327
775	LOC112444316	4.46429	14.085	43.425	5.80021	-38.9607	1.27998	1801.75	-23.1053	-0.294169	0.162927	0.192345
776	TRIM56	27.6322	1529.92	15.6594	584.651	11.9728	1.38781	74.9203	-5.97406	0.697692	0.000157836	0.00157836
777	EPHB4	52.5706	12.888	33.8943	38.8067	18.6763	-1.59028	233.479	-6.75735	-0.631538	0.000922633	0.00399768
778	LOC112444282	73.9036	1.04811	52.6338	2.26116	21.2698	-1.10927	318.004	-7.32149	NA	NA	NA
779	C25H7orf61	85.9494	4.38715	57.1216	8.95057	28.8277	-1.02869	644.179	-10.7234	-0.149259	0.476407	0.503038
780	GAL3ST4	10.5521	6.43413	20.7332	19.2497	-10.1811	-1.58102	188.06	-7.11672	0.43572	0.029467	0.0447267
781	LOC112444279	85.3545	9.24221	66.3751	26.6038	18.9793	-1.52532	242.613	-6.7956	-0.467398	0.0184816	0.0312936
782	AZGP1	87.9365	103.166	52.6261	492.961	35.3104	-2.2565	1018.67	-15.351	-0.639231	0.000767851	0.00362596
783	LOC104975911	84.9	790.564	50.8889	173.856	34.0111	2.18499	938.917	-17.9927	0.629267	0.000986595	0.0042141
784	LOC101905575	13.4	7.31412	58	1.41083	-44.6	2.37414	2316.41	-29.258	-0.134539	0.521404	0.543795
785	BHLHA15	77.1572	54.9329	49.6612	426.603	27.496	-2.95715	585.365	-12.0083	-0.554615	0.00460773	0.0112581
786	LOC104975913	95.2669	2.36095	82.8069	13.5032	12.4601	-2.51586	86.4175	-6.59471	NA	NA	NA
787	LOC101908535	19.635	63.2777	29.776	8.72331	-10.141	2.85875	194.276	-8.92515	-0.626923	0.00102775	0.00428228
788	LOC112444340	92.7265	5.85663	73.1975	12.551	19.529	-1.09966	259.016	-6.70684	-0.203077	0.328698	0.35456
789	TMEM184A	88.4757	5.38699	65.6134	22.2675	22.8623	-2.04738	379.88	-8.6629	-0.64402	0.000512684	0.00281149
790	MICALL2	68.3878	16.3486	44.9587	65.1339	23.4291	-1.99424	401.998	-8.82383	-0.679231	0.000270796	0.00198428
791	COX19	88.8866	374.358	76.9612	147.641	11.9254	1.34232	73.975	-5.89533	0.617692	0.00126901	0.00481545
792	LOC104975941	88.0648	32.7765	72.4566	5.44003	15.6082	2.59098	155.253	-9.46091	0.564615	0.00381541	0.00997877
793	LOC104975960	97.0238	66.4865	81.825	30.4417	15.1988	1.12701	139.493	-6.41101	0.716321	8.25144e-05	0.00119344
794	LOC112444470	54.8232	29.6087	43.2123	12.5856	11.6109	1.23425	68.4318	-5.67333	0.458462	0.022237	0.0360714
795	LOC112441478	73.2346	190.75	52.644	72.4107	20.5906	1.39741	295.923	-8.6975	0.284615	0.167514	0.196939
796	LOC112444522	88.8262	1.29524	69.1431	4.74464	19.6831	-1.87308	266.006	-7.34793	-0.616306	0.00103613	0.00429615
797	TECTB	90.7098	15.2798	79.3493	90.898	11.3605	-2.57263	68.1049	-6.55106	-0.333846	0.103265	0.128891
798	PLEKHS1	90.9179	101.095	72.3443	43.6201	18.5736	1.21265	230.341	-7.62347	-0.266154	0.197742	0.226524
799	CPXM2	78.8297	2.62917	66.2031	11.2617	12.6266	-2.09875	87.6721	-5.94642	-0.45745	0.0214938	0.0351341
800	LOC112444485	2.20649	91.282	38.6004	11.1833	-36.3939	3.02898	1598.74	-22.8697	-0.386899	0.0560531	0.0769711
801	LOC112444501	55.9866	59.4163	73.7376	28.8424	-17.751	1.04267	451.46	-8.84617	-0.679231	0.000270796	0.00198428
802	LOC101904680	62.3253	1.17598	45.5442	2.98929	16.7811	-1.34593	178.771	-6.02531	-0.414235	0.0395266	0.0571388
803	DEFB7	30.5362	209.445	46.8817	85.6155	-16.3455	1.29063	394.475	-8.43294	-0.496923	0.0124285	0.0231165
804	ANKRD37	36.3195	191.758	21.0975	52.3476	15.222	1.87309	142.552	-7.67709	0.431538	0.032329	0.0481255
805	DKK4	34.3922	36.1307	55.0564	3.04979	-20.6642	3.56644	596.097	-14.2644	-0.648961	0.000448982	0.00257861
806	LOC100847782	86.2154	1.63061	69.8975	3.57235	16.318	-1.13146	166.196	-5.77056	-0.244329	0.239177	0.268179
807	MAP3K21	81.314	53.1702	67.9228	310.874	13.3912	-2.54764	104.192	-6.79778	-0.638462	0.000782254	0.00365338
808	SRGN	32.8023	70962.3	50.5135	18510.4	-17.7112	1.93872	452.772	-9.70177	-0.596923	0.00199447	0.00644601
809	LOC104969714	44.8333	1.14028	56.95	2.29449	-12.1167	-1.00878	243.346	-7.0603	NA	NA	NA
810	LOC107131941	74.7674	2146.35	62.2784	167.003	12.489	3.68394	96.4666	-11.8599	0.558462	0.00428791	0.0110112
811	SYNPO2L	93.2039	3.77063	82.8053	14.7981	10.3986	-1.97253	51.3267	-5.465	-0.496634	0.0115587	0.0221281
812	LOC112444740	38.6333	42.2196	65.7	17.1522	-27.0667	1.29952	934.146	-14.0012	-0.381997	0.0595139	0.0806807
813	LOC101903749	46.158	2.02136	29.8881	5.11395	16.27	-1.33911	165.4	-5.88712	-0.584415	0.00215657	0.00683939
814	RASSF4	73.9496	628.095	51.3307	2318.96	22.6189	-1.88442	369.911	-8.38932	-0.623077	0.00112301	0.00446492
815	LOC112444864	85.0265	2.30995	69.8639	7.38312	15.1626	-1.67637	139.153	-5.91367	-0.396137	0.0499576	0.0698421
816	M-SAA3.2	84.4314	101.634	72.663	24.3395	11.7684	2.06201	74.0572	-7.14706	0.298462	0.147116	0.17563
817	LOC101903526	95.337	1.54219	50.8214	3.73437	44.5156	-1.27588	1686.66	-21.8218	-0.579054	0.00302817	0.00841157
818	ROBO4	55.4641	1.36452	66.5687	3.33853	-11.1046	-1.29082	213.383	-7.02899	0.429672	0.0320637	0.0478984
819	LOC112444870	89.2623	1.15991	62.2845	2.65375	26.9778	-1.19402	554.055	-9.81526	NA	NA	NA
820	LOC112444861	84.8863	4.72866	68.9472	22.9042	15.939	-2.27611	160.074	-6.85002	-0.753657	1.36416e-05	0.000724709
821	LOC101902145	58.5489	3.34744	43.4855	12.9817	15.0634	-1.95535	137.75	-6.21025	-0.729756	3.47556e-05	0.0011148
822	LOC112444895	83.3478	3.97448	70.134	28.313	13.2138	-2.83263	102.129	-7.31787	-0.466052	0.0188677	0.0318838
823	PGA5	18.9532	176.457	52.8428	56.5889	-33.8896	1.64073	1398.41	-19.0573	-0.687692	0.000212555	0.00179867
824	PPP1R32	93.3967	8.40568	81.8299	1.86847	11.5668	2.16951	71.2426	-7.33064	0.465661	0.0189811	0.0319878
825	SCGB2A2	93.2795	5.25346	72.0384	59.6198	21.2412	-3.50445	327.154	-10.7327	-0.336636	0.099879	0.125588
826	SCGB1A1	19.79	1.21042	30.18	3.53961	-10.3899	-1.54808	193.711	-7.13723	0.39252	0.0522788	0.072491
827	CCDC88B	0.69	522.1	33.4546	158.482	-32.7646	1.72	1315.93	-18.2606	-0.697968	0.000104843	0.00135024
828	NAALADL1	73.3205	1.48801	56.2583	6.55644	17.0622	-2.13953	188.812	-6.92419	-0.367407	0.0845864	0.109435
829	SPDYC	93.2956	2.39507	82.9185	9.72443	10.3772	-2.02155	51.2078	-5.53107	-0.435975	0.0293615	0.0447267
830	LOC104976804	64.1784	77191.2	32.4447	8527.59	31.7337	3.17823	810.648	-19.4407	0.556923	0.0044135	0.011132
831	LOC104976281	89.0915	84342.8	52.1917	5094.95	36.8998	4.04912	1136.07	-26.7438	0.7	0.000147083	0.00156105
832	OVOL1	62.5778	17.8806	44.5131	101.068	18.0646	-2.49886	218.621	-7.73298	-0.783846	6.48638e-06	0.000587287
833	LOC112444850	74.0022	1.62167	40.3333	4.70384	33.6689	-1.53636	914.339	-13.7249	-0.300275	0.144727	0.173552
834	LOC508879	73.3658	58.9542	48.6962	508.565	24.6695	-3.10877	458.351	-11.0771	-0.628462	0.000991626	0.00421441
835	LOC112444924	54.6469	205.515	75.8633	28.4324	-21.2164	2.85364	618.207	-12.8289	-0.633846	0.000873623	0.00392899
836	LOC112444899	78.1238	1.45712	41.3978	5.07692	36.7261	-1.80083	1109.17	-15.9046	-0.382415	0.0592124	0.0804002
837	SHANK2	76.8742	54.091	64.8566	337.602	12.0176	-2.64186	79.2537	-6.76601	-0.74	3.80342e-05	0.0011148
838	EPS8L2	63.7827	154.278	39.5952	530.502	24.1874	-1.78183	432.133	-8.9177	-0.713846	9.47989e-05	0.00123968
839	PKP3	86.4988	27.3782	52.5083	144.811	33.9906	-2.40307	936.973	-14.6814	-0.616923	0.00129114	0.00485605
840	IFITM3_1	18.1025	8151.18	7.39352	1023.27	10.709	2.99383	62.6325	-9.21531	0.434615	0.0310156	0.0466607
841	LOC112444847	30.483	814.23	46.2309	116.728	-15.7479	2.80229	377.903	-10.4495	-0.303846	0.139692	0.168423
842	LOC107131993	71.9278	1.33443	52.85	3.6767	19.0778	-1.46219	245.514	-6.77695	-0.27847	0.177687	0.206428
843	ZNF185	74.2366	28.8287	61.2456	106.323	12.9909	-1.88287	93.7026	-5.71755	-0.622308	0.00114294	0.00449587
844	PLXNB3	73.3146	5.25758	57.1067	15.8771	16.2079	-1.59448	164.47	-6.08078	-0.616154	0.00131359	0.00489717
845	AVPR2	85.9059	13.1434	74.184	72.808	11.7219	-2.46976	73.464	-6.40968	-0.503787	0.0102417	0.0203398
846	POF1B	42.7167	9.77459	26.95	64.5833	15.7667	-2.72405	157.877	-7.57732	-0.383994	0.0580844	0.0793758
847	IL2RG	30.2278	4793.32	50.1167	1869.13	-19.8889	1.35866	547.602	-10.0468	-0.736154	4.38267e-05	0.00112558
848	LOC100300091	71.7056	1.17545	54.05	6.86848	17.6556	-2.54678	207.064	-7.7054	-0.0362238	0.863514	0.875479
849	ARSE	86.3583	3.30068	50.7476	16.4494	35.6107	-2.3172	1038.14	-15.6148	-0.574522	0.00266727	0.00771148
850	LOC112445429	61.2	12.5587	48.3333	60.0271	12.8667	-2.25692	92.7606	-6.22228	-0.429521	0.288218	0.314892
851	LOC112445467	45.025	35.6772	26.25	90.2654	18.775	-1.33917	235.849	-6.59561	-0.573793	0.00270866	0.00775207
852	LOC783508	49.7621	134.47	38.9567	10.1817	10.8054	3.72322	69.2081	-11.5553	-0.509397	0.0130378	0.0238839
853	LOC100847574	85.7975	57.8675	59.9	133.123	25.8975	-1.20194	504.428	-9.29876	-0.637009	0.00595771	0.013613
854	LOC101904517	68.3728	261.542	84.7167	5.73498	-16.3439	5.51111	424.674	-19.5414	-0.128669	0.66111	0.679497
855	LOC112445631	65.5909	5.03092	49	2.26	16.5909	1.1545	174.184	-6.86752	NA	NA	NA
856	LOC782703	87.9167	24.5345	73	7.90905	14.9167	1.63323	134.534	-7.131	NA	NA	NA
857	LOC112445661	84.5525	78.0249	72.474	3.56861	12.0785	4.4505	95.7414	-14.6668	NA	NA	NA
858	LOC112445667	69.3638	23.7161	50.4859	8.43276	18.8779	1.49179	240.487	-8.19207	NA	NA	NA
859	LOC112445688	85.626	7.67384	74.0323	2.43278	11.5937	1.65734	69.5308	-6.3315	0.196131	0.347413	0.371448
860	LOC100848282	15.9488	3.70287	60.65	7.4078	-44.7012	-1.0004	2320.27	-30.3359	0.0257511	0.921851	0.925116
861	LOC112445772	73.1773	45.1783	57.2555	232.18	15.9217	-2.36154	160.008	-6.97875	-0.254811	0.21898	0.248508
862	LOC112445785	69.3967	1.92239	80.4685	9.13	-11.0719	-2.24772	215.464	-8.60892	-0.225923	0.277523	0.30438
863	ADAM1B	38.6875	1.31002	62.4167	3.76945	-23.7292	-1.52477	741.107	-13.4739	NA	NA	NA
864	LOC112445787	12.5	4.98112	63.0833	1.87184	-50.5833	1.41201	2923.35	-35.0217	0.262851	0.262864	0.289085
865	LOC112445793	64.1692	4.75858	46.3924	11.0517	17.7769	-1.21566	206.005	-6.21967	0.021274	0.919602	0.924985
866	LOC112441535	47.3117	2.21032	62.1102	21.6225	-14.7985	-3.29021	343.059	-12.8155	-0.198462	0.34	0.364899
867	RBMX	79.8484	70.325	63.4033	399.677	16.4451	-2.50672	173.978	-7.33805	0.08	0.703073	0.720883
868	MMGT1	90.45	26.2153	49.1061	114.896	41.3439	-2.13184	1438.9	-19.5719	-0.469231	0.0190045	0.0319878
869	ARHGAP6_1	67.4086	12.3306	56.5853	49.6653	10.8233	-2.01	57.5353	-5.56696	0.234615	0.257762	0.284543
870	HCCS	75.4453	4.26205	63.4833	16.207	11.962	-1.92699	75.3017	-5.6088	-0.259231	0.209998	0.239274
