# Supplementary material for: DNA methylation haplotype block signatures responding to Staphylococcus aureus subclinical mastitis and association with production and health traits
Source: BMC Biol. 2024 Mar 14;22:65. doi: 10.1186/s12915-024-01843-y (PMC10941392; doi:10.1186/s12915-024-01843-y)
Supplement: Supplementary file 1 — Additional file 1: Supplementary Table S1. Detail information on cows selected for whole genome DNA methylation sequencing. Supplementary Table S2. General statistics on whole genome DNA methylation sequencing data. Supplementary Table S3. Comparisons of methylation level between cows with S. aureus subclinical mastitis and healthy control cows. Supplementary Table S4. List of differentially methylated cytosines in the context of CpG. Supplementary Table S5. List of differentially methylated cytosines in the context of CHG and CHH. Supplementary Table S6. Distribution of differentially methylated cytosines among chromosomes and genetic features. Supplementary Table S7. Distribution of differentially methylated cytosines in genes. Supplementary Table S8. Functional enrichment of genes harboring differentially methylated cytosines at different genomic functional regions. Supplementary Table S9. Predicted methylation level for LINE-1 and tRNA-derived SINEs and comparisons between cows with S. aureus subclinical mastitis and healthy control cows. Supplementary Table S10. Differential methylation haplotype blocks. Supplementary Table S11. Differential genes with significant changes in general methylation level of regulatory regions and gene expression changes. Supplementary Table S12. Functional enrichment for differential genes with significant changes in general methylation level of regulatory regions and gene expression changes. Supplementary Table S13. Correlation between dMHBs located at regulatory regions and their overlapped differentially expressed genes. Supplementary Table S14. Motif enrichment and identification in GE-dMHBs. Supplementary Table S15. Functional enrichment for GE-dMHBs. Supplementary Table S16. Candidate discriminant signatures selected from GE-dMHBs and their overlapped genes. Supplementary Table S17. Information about samples and primers used for TBAS and results of selected GE-dMHBs. [file 12915_2024_1843_MOESM1_ESM.zip › Supplementary_Table_S12.xlsx]

## Sheet: TableS12a_Promoter
Table S12a Functional enrichment for differential genes having significant changes in the generial methylaiton level of promoters and the expression level of their overlapped genes
Categpry	ID	Description	GeneRatio	BgRatio	pvalue	p.adjust	qvalue	geneID	Count
CC	GO:0005576	extracellular region	36/130	385/4297	2.51748e-10	4.70768e-08	4.29296e-08	ANGPT1/B2M/C7/CATHL3/CELA2A/CFD/CRYAB/CSN1S1/CSN2/CSN3/CXCL17/DHRS13/ENPP6/FGFBP1/FGG/FOLR3/IL1B/ITIH4/LHB/LPO/MFGE8/MUC15/ODAM/OSM/PIGR/PLAU/RETN/SCNN1A/SFN/SPP1/AGRP/CA6/FIBIN/GAST/SAA4/XDH	36
KEGG	bta04060	Cytokine-cytokine receptor interaction	26/240	249/6787	5.65374e-07	0.000149824	0.000145807	ACVR2B/CCL28/CCR2/CTF1/CXCL14/CXCL17/CXCR1/CXCR6/GDF15/IL12RB1/IL15/IL1B/IL1R2/LOC529196/LTB/MSTN/OSM/PRLR/TNFRSF13B/TNFRSF1A/TNFRSF9/GDF11/IL22/IL4R/LOC781778/TNFRSF4	26
KEGG	bta05150	Staphylococcus aureus infection	12/240	84/6787	3.42167e-05	0.00453371	0.00441215	CATHL3/CFD/FGG/KRT18/KRT19/LOC104968484/SELPLG/BOLA-DQA2/BOLA-DQB/CAMP/CFI/KRT10	12
KEGG	bta05332	Graft-versus-host disease	10/240	64/6787	7.14725e-05	0.00604594	0.00588383	CD80/IL1B/KIR2DL5A/LOC100847738/LOC614781/BOLA-DQA2/BOLA-DQB/LOC100336869/LOC100852061/LOC104970137	10
KEGG	bta04610	Complement and coagulation cascades	10/240	66/6787	9.3558e-05	0.00604594	0.00588383	A2M/C7/CFD/FGG/PLAU/SERPINA1/SERPINE1/SERPING1/CFI/ITGAX	10
KEGG	bta04672	Intestinal immune network for IgA production	9/240	55/6787	0.000114074	0.00604594	0.00588383	CCL28/CD80/IL15/ITGB7/LOC104968484/PIGR/TNFRSF13B/BOLA-DQA2/BOLA-DQB	9
KEGG	bta04640	Hematopoietic cell lineage	11/240	99/6787	0.000692985	0.0299003	0.0290986	CD1B5/CD7/IL1B/IL1R2/ITGA2B/ITGA3/LOC104968484/BOLA-DQA2/BOLA-DQB/CD37/IL4R	11
KEGG	bta04530	Tight junction	15/240	167/6787	0.000789819	0.0299003	0.0290986	AMOTL1/AMOTL2/ARHGEF2/CD1B5/CLDN4/CLDN7/CLDN8/IGSF5/MARVELD2/MICALL2/PRKAA2/SYNPO/TJP2/LOC100295712/TUBA1D	15

## Sheet: TableS12b_first exon
Table S12b Functional enrichment for differential genes having significant changes in the generial methylaiton level of first exons and the expression level of their overlapped genes
Categpry	ID	Description	GeneRatio	BgRatio	pvalue	p.adjust	qvalue	geneID	Count
BP	GO:0030335	positive regulation of cell migration	13/158	87/4026	2.62579e-05	0.0216994	0.020093	CLDN3/CLDN4/CXCL17/FGF1/FGFBP1/GATA3/GRB7/MSTN/RAB25/TEK/TMEM102/C15H11orf34/CCL20	13
BP	GO:2000147	positive regulation of cell motility	13/158	91/4026	4.29135e-05	0.0216994	0.020093	CLDN3/CLDN4/CXCL17/FGF1/FGFBP1/GATA3/GRB7/MSTN/RAB25/TEK/TMEM102/C15H11orf34/CCL20	13
BP	GO:0051272	positive regulation of cellular component movement	13/158	93/4026	5.42587e-05	0.0216994	0.020093	CLDN3/CLDN4/CXCL17/FGF1/FGFBP1/GATA3/GRB7/MSTN/RAB25/TEK/TMEM102/C15H11orf34/CCL20	13
BP	GO:0040017	positive regulation of locomotion	13/158	95/4026	6.81311e-05	0.0216994	0.020093	CLDN3/CLDN4/CXCL17/FGF1/FGFBP1/GATA3/GRB7/MSTN/RAB25/TEK/TMEM102/C15H11orf34/CCL20	13
BP	GO:0007155	cell adhesion	22/158	233/4026	8.5171e-05	0.0216994	0.020093	CDH5/CERCAM/CLDN3/CLDN4/FAP/FBLIM1/FGL2/FUT2/GATA3/IL12B/ITGB6/MFGE8/MPZL2/NLRP3/SELL/TEK/TMEM102/C15H11orf34/CX3CR1/DSC1/NOS3/PTI	22
BP	GO:0002684	positive regulation of immune system process	16/158	140/4026	9.26771e-05	0.0216994	0.020093	CFD/CXCL17/ENPP3/GATA3/GPR183/IL12B/MSTN/NLRP3/TLR9/TMEM102/C4BPA/CCL20/CD79A/CFH/LTA/THEMIS	16
BP	GO:0022610	biological adhesion	22/158	236/4026	0.00010326	0.0216994	0.020093	CDH5/CERCAM/CLDN3/CLDN4/FAP/FBLIM1/FGL2/FUT2/GATA3/IL12B/ITGB6/MFGE8/MPZL2/NLRP3/SELL/TEK/TMEM102/C15H11orf34/CX3CR1/DSC1/NOS3/PTI	22
BP	GO:0006952	defense response	25/158	292/4026	0.000135526	0.0249199	0.0230751	CATHL3/CCR7/CCRL2/CFD/CSN1S2/CXCL17/ENPP3/ESR1/FGL2/GATA3/HSTN/ITIH4/NLRP3/NOS2/S100A14/TLR9/TREM1/TSPAN6/C4BPA/CATHL4/CFH/HP/IL10/LAP/LTA	25
BP	GO:0031960	response to corticosteroid	5/158	16/4026	0.000268644	0.0369012	0.0341695	CSN1S2/CSN3/LALBA/MSTN/IL10	5
BP	GO:0071674	mononuclear cell migration	7/158	34/4026	0.000275944	0.0369012	0.0341695	CXCL11/CXCL17/GATA3/GPR183/MSTN/TMEM102/CCL20	7
BP	GO:0032355	response to estradiol	4/158	10/4026	0.000398611	0.0401355	0.0371644	CSN1S2/CSN3/ESR1/LALBA	4
BP	GO:0042445	hormone metabolic process	8/158	47/4026	0.000401537	0.0401355	0.0371644	CPQ/CYP11A1/DHRS9/DIO2/ESR1/GATA3/PNPLA2/SULT1B1	8
BP	GO:0032102	negative regulation of response to external stimulus	9/158	59/4026	0.000409268	0.0401355	0.0371644	CLDN3/CXCL17/ENPP3/FGL2/GATA3/NLRP3/TSPAN6/IL10/PTI	9
BP	GO:0030104	water homeostasis	5/158	18/4026	0.00049435	0.0454493	0.0420848	AQP4/CLDN4/SCNN1A/SFN/TMEM79	5
CC	GO:0005576	extracellular region	42/162	385/4297	7.44263e-11	1.35456e-08	1.3005e-08	AQP4/CATHL3/CBLN3/CFD/CPQ/CRYAB/CSN1S2/CSN3/CXCL17/ENPP3/ENPP6/FAP/FGF1/FGFBP1/FGG/HSTN/IL12B/ITIH4/LALBA/MFGE8/NLRP3/PIGR/PRSS23/RETN/SCNN1A/SFN/SPADH1/SPP1/TEK/AGT/BPIFB1/C3H1orf54/C4BPA/CA6/CFH/IL10/KERA/LTA/OGN/PGA5/SERPINF1/XDH	42
CC	GO:0009986	cell surface	11/162	86/4297	0.000328098	0.0199046	0.0191103	ENPP3/FAP/FGL2/IL2RG/TEK/TMEM102/TNS1/ACE2/ADRA2B/CD79A/CHRNA1	11
CC	GO:0070161	anchoring junction	12/162	108/4297	0.000658741	0.0299727	0.0287766	CD53/CLDN3/CLDN4/GJA5/GRB7/ITGB6/PKP3/PRX/TEK/TNS1/TNS4/DSC1	12
MF	GO:0042802	identical protein binding	29/135	354/3519	4.59918e-05	0.011084	0.0101666	CD53/CERCAM/CLDN3/CLDN4/CPQ/CRYAB/CSN1S2/CSN3/DCN/ESR1/FAP/FBP2/GLYCAM1/GPD1/GRB7/LALBA/LTC4S/MSTN/MYOM1/NLRP3/PAEP/S100A16/SDS/SERPINA1/SFN/TEK/TLR9/TMEM79/XDH	29
MF	GO:0048018	receptor ligand activity	12/135	98/3519	0.000298735	0.0177406	0.0162723	CXCL11/FGF1/IL12B/IL1RN/MSTN/RETN/SPADH1/SPP1/IL10/INSL3/LTA/OGN	12
MF	GO:0030546	signaling receptor activator activity	12/135	99/3519	0.000328921	0.0177406	0.0162723	CXCL11/FGF1/IL12B/IL1RN/MSTN/RETN/SPADH1/SPP1/IL10/INSL3/LTA/OGN	12
MF	GO:0030545	receptor regulator activity	12/135	101/3519	0.000397119	0.0177406	0.0162723	CXCL11/FGF1/IL12B/IL1RN/MSTN/RETN/SPADH1/SPP1/IL10/INSL3/LTA/OGN	12
MF	GO:0005125	cytokine activity	6/135	27/3519	0.000433926	0.0177406	0.0162723	CXCL11/IL12B/IL1RN/SPP1/IL10/LTA	6
MF	GO:0050661	NADP binding	5/135	18/3519	0.000441676	0.0177406	0.0162723	FMO3/KCNAB1/NOS2/NOS3/POR	5
KEGG	bta04060	Cytokine-cytokine receptor interaction	40/327	249/6787	7.71909e-12	2.061e-09	1.87696e-09	CCL24/CCL26/CCL28/CCR6/CCR7/CCR9/CTF1/CXCL11/CXCL17/CXCR6/EBI3/GDF15/IL12B/IL12RB1/IL18RAP/IL1RN/IL25/IL26/IL2RG/IL3RA/LOC508666/MPL/MSTN/TGFB3/TNFSF15/XCL2/CCL1/CCL20/CCR10/CD4/CSF3/CX3CR1/GDF3/IL10/IL33/LOC100297044/LOC100847175/LOC510185/LOC529792/LTA	40
KEGG	bta05150	Staphylococcus aureus infection	21/327	84/6787	2.36959e-10	3.1634e-08	2.88092e-08	BLA-DQB/BOLA-DOA/BOLA-DRA/C5AR1/CATHL2/CATHL3/CFD/FCAR/FCGR3A/FGG/KRT18/LOC100300806/MASP1/SELPLG/BOLA-DQA2/BOLA-DQB/CAMP/CATHL4/CFH/IL10/LAP	21
KEGG	bta04061	Viral protein interaction with cytokine and cytokine receptor	20/327	87/6787	3.1725e-09	2.82352e-07	2.57139e-07	CCL24/CCL26/CCL28/CCR6/CCR7/CCR9/CXCL11/IL18RAP/IL2RG/LOC508666/XCL2/CCL1/CCL20/CCR10/CX3CR1/IL10/LOC100297044/LOC100847175/LOC510185/LTA	20
KEGG	bta04672	Intestinal immune network for IgA production	13/327	55/6787	1.37552e-06	9.18157e-05	8.36169e-05	BLA-DQB/BOLA-DOA/BOLA-DRA/CCL28/CCR9/ICOS/ITGB7/LOC100300806/PIGR/BOLA-DQA2/BOLA-DQB/CCR10/IL10	13
KEGG	bta04514	Cell adhesion molecules	23/327	166/6787	3.89664e-06	0.000208081	0.0001895	BLA-DQB/BOLA-DOA/BOLA-DRA/CDH5/CLDN3/CLDN4/CLDN7/CLDN8/GLYCAM1/ICOS/ITGB7/LOC616254/NLGN3/PDCD1LG2/PECAM1/SELL/SELPLG/SLITRK6/TIGIT/BOLA-DQA2/BOLA-DQB/CD4/LOC534578	23
KEGG	bta05332	Graft-versus-host disease	13/327	64/6787	8.40031e-06	0.000373814	0.000340434	BLA-DQB/BOLA-DOA/BOLA-DRA/KIR2DL5A/KLRC1/LOC618565/BOLA-DQA2/BOLA-DQB/KIR3DL2/LOC100140174/LOC112446743/LOC508646/LOC513869	13
KEGG	bta05310	Asthma	9/327	33/6787	1.7307e-05	0.000660137	0.00060119	BLA-DQB/BOLA-DOA/BOLA-DRA/FCER1A/LOC100300806/BOLA-DQA2/BOLA-DQB/FCER1G/IL10	9
KEGG	bta05321	Inflammatory bowel disease	12/327	65/6787	5.12453e-05	0.00171031	0.00155759	BLA-DQB/BOLA-DOA/BOLA-DRA/GATA3/IL12B/IL12RB1/IL18RAP/IL2RG/TGFB3/BOLA-DQA2/BOLA-DQB/IL10	12
KEGG	bta04612	Antigen processing and presentation	14/327	91/6787	0.000100728	0.00298827	0.00272143	BLA-DQB/BOLA-DOA/BOLA-DRA/KIR2DL5A/KIR2DS1/KLRC1/LOC618565/BOLA-DQA2/BOLA-DQB/CD4/KIR3DL2/LOC100140174/LOC112446743/LOC513869	14
KEGG	bta04658	Th1 and Th2 cell differentiation	14/327	92/6787	0.000113728	0.00303655	0.00276539	BLA-DQB/BOLA-DOA/BOLA-DRA/GATA3/IL12B/IL12RB1/IL2RG/MAML2/RUNX3/BOLA-DQA2/BOLA-DQB/CD4/JAK3/LOC510185	14
KEGG	bta04650	Natural killer cell mediated cytotoxicity	17/327	133/6787	0.000200168	0.00479182	0.00436393	CD244/CD48/FCGR3A/KIR2DL5A/KIR2DS1/KLRC1/LCP2/LOC100300806/LOC616254/LOC618565/NCR1/FCER1G/KIR3DL2/LOC100140174/LOC112446743/LOC508646/LOC513869	17
KEGG	bta05140	Leishmaniasis	12/327	75/6787	0.000215363	0.00479182	0.00436393	BLA-DQB/BOLA-DOA/BOLA-DRA/FCGR3A/IL12B/LOC100300806/NCF1/NOS2/TGFB3/BOLA-DQA2/BOLA-DQB/IL10	12
KEGG	bta04640	Hematopoietic cell lineage	14/327	99/6787	0.000252686	0.00518978	0.00472635	BLA-DQB/BOLA-DOA/BOLA-DRA/CD55/FCER2/IL3RA/ITGA2B/LOC100300806/BOLA-DQA2/BOLA-DQB/CD37/CD4/CSF3/LOC100138951	14
KEGG	bta04610	Complement and coagulation cascades	11/327	66/6787	0.000272225	0.00519172	0.00472812	C5AR1/CD55/CFD/FGG/MASP1/SERPINA1/SERPINE1/C4BPA/CFH/ITGAX/SERPINB2	11
KEGG	bta04062	Chemokine signaling pathway	20/327	179/6787	0.000356537	0.00634637	0.00577966	CCL24/CCL26/CCL28/CCR6/CCR7/CCR9/CXCL11/CXCR6/LOC508666/NCF1/PIK3R6/WAS/XCL2/CCL1/CCL20/CCR10/CX3CR1/JAK3/LOC100297044/LOC100847175	20
KEGG	bta02010	ABC transporters	10/327	61/6787	0.000589873	0.0098435	0.00896451	ABCA13/ABCA6/ABCC11/ABCC2/LOC100299180/LOC100337076/LOC522174/LOC100847574/LOC101904517/LOC509854	10
KEGG	bta00590	Arachidonic acid metabolism	9/327	52/6787	0.000734823	0.011541	0.0105105	AKR1C4/ALOX12E/CYP2B6/GGT1/GGT5/LTC4S/PLA2G2C/PLA2G5/TBXAS1	9
KEGG	bta05330	Allograft rejection	9/327	53/6787	0.000848375	0.0125842	0.0114605	BLA-DQB/BOLA-DOA/BOLA-DRA/IL12B/LOC100300806/BOLA-DQA2/BOLA-DQB/IL10/LOC508646	9
KEGG	bta05152	Tuberculosis	18/327	177/6787	0.00207305	0.0291318	0.0265304	BLA-DQB/BOLA-DOA/BOLA-DRA/CATHL2/CATHL3/FCGR3A/IL12B/LOC100300806/NOS2/TGFB3/TLR9/BOLA-DQA2/BOLA-DQB/CAMP/CATHL4/FCER1G/IL10/ITGAX	18
KEGG	bta01523	Antifolate resistance	8/327	50/6787	0.00242937	0.0324321	0.0295361	ABCC2/ALOX12E/LOC100299180/LOC100337076/LOC522174/LOC100847574/LOC101904517/LOC509854	8
KEGG	bta04976	Bile secretion	10/327	77/6787	0.00362824	0.0461305	0.0420112	ABCC2/AQP4/LOC100299180/LOC100337076/LOC522174/SLC5A1/SLCO1A2/LOC100847574/LOC101904517/LOC509854	10

## Sheet: TableS12c_first intron
Table S12c Functional enrichment for differential genes having significant changes in the generial methylaiton level of first introns and the expression level of their overlapped genes
Categpry	ID	Description	GeneRatio	BgRatio	pvalue	p.adjust	qvalue	geneID	Count
BP	GO:0031960	response to corticosteroid	6/136	16/4026	8.06697e-06	0.00277296	0.00250853	CSN1S1/CSN1S2/CSN2/CSN3/LALBA/MSTN	6
BP	GO:0032355	response to estradiol	5/136	10/4026	8.99118e-06	0.00277296	0.00250853	CSN1S1/CSN1S2/CSN2/CSN3/LALBA	5
BP	GO:0050728	negative regulation of inflammatory response	7/136	24/4026	9.20626e-06	0.00277296	0.00250853	CSN2/CXCL17/FNDC4/GATA3/NLRP3/NOD2/PGLYRP1	7
BP	GO:0060326	cell chemotaxis	10/136	54/4026	9.34898e-06	0.00277296	0.00250853	CXCL11/CXCL17/EDN2/MET/MSTN/NOD2/RAB13/S100A8/RAC2/S100A9	10
BP	GO:0050727	regulation of inflammatory response	11/136	66/4026	9.55533e-06	0.00277296	0.00250853	CSN2/CXCL17/FNDC4/GATA3/NLRP3/NOD2/PGLYRP1/S100A8/TLR9/LTA/S100A9	11
BP	GO:0016477	cell migration	21/136	237/4026	3.36729e-05	0.00697991	0.0063143	CXCL11/CXCL17/DCN/EDN2/EFNA1/ELMO3/FGFBP1/GATA3/GRB7/JUP/MET/MSTN/NOD2/PTPRF/RAB13/RAB25/RHOC/S100A8/SELL/RAC2/S100A9	21
BP	GO:0006954	inflammatory response	15/136	143/4026	7.44035e-05	0.00885993	0.00801504	CHI3L1/CSN2/CXCL17/FNDC4/GATA3/NLRP3/NOD2/NOS2/PGLYRP1/S100A8/THBS1/TLR9/TREM1/LTA/S100A9	15
BP	GO:0006955	immune response	22/136	270/4026	7.82919e-05	0.00885993	0.00801504	B2M/BATF/CFD/GATA3/HLX/LPO/NLRP3/NOD2/OSM/PGLYRP1/PIGR/PLA2G3/S100A8/S100B/TLR9/TRIM56/CD79A/CSF3/FCER1G/LTA/RAC2/S100A9	22
BP	GO:0040011	locomotion	23/136	290/4026	8.04109e-05	0.00885993	0.00801504	CXCL11/CXCL17/DCN/EDN2/EFNA1/ELMO3/FGFBP1/GATA3/GRB7/JUP/MET/MSTN/NFIB/NOD2/PTPRF/RAB13/RAB25/RHOC/S100A8/SELL/DEFB7/RAC2/S100A9	23
BP	GO:0006935	chemotaxis	12/136	97/4026	8.27391e-05	0.00885993	0.00801504	CXCL11/CXCL17/EDN2/MET/MSTN/NFIB/NOD2/RAB13/S100A8/DEFB7/RAC2/S100A9	12
BP	GO:0097305	response to alcohol	6/136	23/4026	8.36133e-05	0.00885993	0.00801504	CSN1S1/CSN1S2/CSN2/CSN3/JUP/LALBA	6
BP	GO:0042330	taxis	12/136	98/4026	9.15913e-05	0.00885993	0.00801504	CXCL11/CXCL17/EDN2/MET/MSTN/NFIB/NOD2/RAB13/S100A8/DEFB7/RAC2/S100A9	12
BP	GO:0051674	localization of cell	21/136	261/4026	0.00013935	0.0107136	0.00969198	CXCL11/CXCL17/DCN/EDN2/EFNA1/ELMO3/FGFBP1/GATA3/GRB7/JUP/MET/MSTN/NOD2/PTPRF/RAB13/RAB25/RHOC/S100A8/SELL/RAC2/S100A9	21
BP	GO:0009605	response to external stimulus	30/136	450/4026	0.000154006	0.0111731	0.0101076	BATF/CFD/CHI3L1/CSN1S2/CSN2/CXCL11/CXCL17/EDN2/FNDC4/FOLR3/GATA3/JUP/LPO/MET/MSTN/NFIB/NLRP3/NOD2/PGLYRP1/RAB13/REEP6/RNASE6/S100A14/S100A8/TLR9/TRIM56/DEFB7/LTA/RAC2/S100A9	30
BP	GO:0006928	movement of cell or subcellular component	23/136	309/4026	0.000212046	0.0139854	0.0126517	CXCL11/CXCL17/DCN/EDN2/EFNA1/ELMO3/FGFBP1/GATA3/GRB7/JUP/KCNJ2/MET/MSTN/NFIB/NOD2/PTPRF/RAB13/RAB25/RHOC/S100A8/SELL/RAC2/S100A9	23
BP	GO:0098609	cell-cell adhesion	13/136	124/4026	0.000231771	0.0144715	0.0130914	GATA3/HLX/ICAM3/JUP/MPZL2/NLRP3/NOD2/PKP1/S100A8/SELL/NOS3/RAC2/S100A9	13
BP	GO:0007159	leukocyte cell-cell adhesion	9/136	64/4026	0.000249336	0.0144715	0.0130914	GATA3/HLX/NLRP3/NOD2/S100A8/SELL/NOS3/RAC2/S100A9	9
BP	GO:0050776	regulation of immune response	12/136	112/4026	0.000331974	0.0178405	0.0161392	CFD/GATA3/HLX/NLRP3/NOD2/PGLYRP1/S100B/TLR9/CD79A/FCER1G/LTA/RAC2	12
BP	GO:0002376	immune system process	29/136	452/4026	0.000395427	0.0204916	0.0185375	B2M/BATF/CFD/CXCL11/CXCL17/EDN2/GATA3/HLX/HOXA3/LPO/MSTN/NLRP3/NOD2/OSM/PGLYRP1/PIGR/PLA2G3/RNASE6/S100A8/S100B/SELL/TLR9/TRIM56/CD79A/CSF3/FCER1G/LTA/RAC2/S100A9	29
BP	GO:0002699	positive regulation of immune effector process	7/136	42/4026	0.000431303	0.0208607	0.0188714	HLX/NLRP3/NOD2/S100B/TLR9/LTA/RAC2	7
BP	GO:0001816	cytokine production	13/136	134/4026	0.000499792	0.0219862	0.0198896	BATF/CHI3L1/CXCL17/GATA3/NLRP3/NOD2/NOS2/PGLYRP1/S100B/TLR9/TRIM56/FCER1G/LTA	13
BP	GO:0032103	positive regulation of response to external stimulus	10/136	85/4026	0.000500031	0.0219862	0.0198896	CXCL17/EDN2/MET/MSTN/NOD2/S100A8/TLR9/LTA/RAC2/S100A9	10
BP	GO:0043542	endothelial cell migration	7/136	46/4026	0.000764479	0.029191	0.0264074	DCN/EFNA1/FGFBP1/GATA3/JUP/MET/RAB13	7
BP	GO:0022610	biological adhesion	18/136	236/4026	0.000832826	0.0309854	0.0280306	BCAM/EFNA1/GATA3/HLX/ICAM3/JUP/MFGE8/MPZL2/NLRP3/NOD2/NRXN1/PKP1/S100A8/SELL/THBS1/NOS3/RAC2/S100A9	18
BP	GO:0090132	epithelium migration	8/136	63/4026	0.00111305	0.0370505	0.0335174	DCN/EFNA1/FGFBP1/GATA3/JUP/MET/RAB13/RAB25	8
BP	GO:0010632	regulation of epithelial cell migration	7/136	50/4026	0.00127475	0.0411036	0.0371839	DCN/EFNA1/FGFBP1/GATA3/JUP/MET/RAB25	7
CC	GO:0005576	extracellular region	35/139	385/4297	7.35001e-09	1.44795e-06	1.44795e-06	B2M/CFD/CHI3L1/CRYAB/CSN1S1/CSN1S2/CSN2/CSN3/CXCL17/EFNA1/F5/FGFBP1/FGG/FNDC4/FOLR3/LALBA/LOC618664/LPO/MFGE8/MUC15/NLRP3/OSM/PGLYRP1/PIGR/PLA2G3/SCNN1A/SDC1/THBS1/THEM6/BPIFB1/DHRS11/LTA/OGN/PGA5/S100A9	35
MF	GO:0005539	glycosaminoglycan binding	9/124	50/3519	4.62503e-05	0.0103601	0.0101264	CRISPLD2/CXCL11/DCN/MSTN/NOD2/PGLYRP1/PTPRF/THBS1/TMEM184A	9
KEGG	bta04514	Cell adhesion molecules	22/243	166/6787	8.69593e-08	1.66991e-05	1.51347e-05	BOLA-DMB/BOLA-DQA5/BOLA-DRA/BOLA-DRB3/CLDN7/CNTNAP2/CTLA4/GLYCAM1/ICAM3/LOC100848815/LOC616254/LOC788634/NRXN1/PECAM1/PTPRF/SDC1/SELL/SLITRK6/TIGIT/VCAM1/BOLA-DQA2/LOC534578	22
KEGG	bta05310	Asthma	10/243	33/6787	1.2895e-07	1.66991e-05	1.51347e-05	BOLA-DMB/BOLA-DQA5/BOLA-DRA/BOLA-DRB3/FCER1A/LOC100300716/LOC100300806/LOC100848815/BOLA-DQA2/FCER1G	10
KEGG	bta05321	Inflammatory bowel disease	11/243	65/6787	1.59676e-05	0.0010357	0.00093868	BOLA-DMB/BOLA-DQA5/BOLA-DRA/BOLA-DRB3/GATA3/IL2RG/LOC100848815/NOD2/BOLA-DQA2/IL22/IL4R	11
KEGG	bta04612	Antigen processing and presentation	13/243	91/6787	1.83567e-05	0.0010357	0.00093868	B2M/BOLA-DMB/BOLA-DQA5/BOLA-DRA/BOLA-DRB3/CD74/KIR2DL5A/KIR2DS1/LOC100848815/LOC614781/LOC788634/BOLA-DQA2/LOC104970137	13
KEGG	bta04672	Intestinal immune network for IgA production	10/243	55/6787	2.03396e-05	0.0010357	0.00093868	BOLA-DMB/BOLA-DQA5/BOLA-DRA/BOLA-DRB3/CCL28/LOC100300716/LOC100300806/LOC100848815/PIGR/BOLA-DQA2	10
KEGG	bta05320	Autoimmune thyroid disease	10/243	56/6787	2.39932e-05	0.0010357	0.00093868	BOLA-DMB/BOLA-DQA5/BOLA-DRA/BOLA-DRB3/CTLA4/LOC100300716/LOC100300806/LOC100848815/LOC788634/BOLA-DQA2	10
KEGG	bta05150	Staphylococcus aureus infection	12/243	84/6787	3.86776e-05	0.00143107	0.00129701	BOLA-DMB/BOLA-DQA5/BOLA-DRA/BOLA-DRB3/CFD/FGG/KRT18/KRT19/LOC100300716/LOC100300806/LOC100848815/BOLA-DQA2	12
KEGG	bta04640	Hematopoietic cell lineage	13/243	99/6787	4.58996e-05	0.001486	0.00134679	BOLA-DMB/BOLA-DQA5/BOLA-DRA/BOLA-DRB3/ITGA2B/LOC100300716/LOC100300806/LOC100848815/BOLA-DQA2/CD37/CSF3/IL4R/LOC100138951	13
KEGG	bta05140	Leishmaniasis	11/243	75/6787	6.36752e-05	0.00183243	0.00166077	BOLA-DMB/BOLA-DQA5/BOLA-DRA/BOLA-DRB3/LOC100300716/LOC100300806/LOC100848815/MAPK13/NCF1/NOS2/BOLA-DQA2	11
KEGG	bta05332	Graft-versus-host disease	10/243	64/6787	7.93429e-05	0.00205498	0.00186247	BOLA-DMB/BOLA-DQA5/BOLA-DRA/BOLA-DRB3/KIR2DL5A/LOC100848815/LOC614781/LOC788634/BOLA-DQA2/LOC104970137	10
KEGG	bta05330	Allograft rejection	9/243	53/6787	9.30702e-05	0.00219138	0.00198609	BOLA-DMB/BOLA-DQA5/BOLA-DRA/BOLA-DRB3/LOC100300716/LOC100300806/LOC100848815/LOC788634/BOLA-DQA2	9
KEGG	bta04650	Natural killer cell mediated cytotoxicity	14/243	133/6787	0.000267385	0.00577105	0.00523042	KIR2DL5A/KIR2DS1/LCP2/LOC100300716/LOC100300806/LOC614781/LOC616254/NCR1/SH3BP2/FCER1G/LOC100848282/LOC104970137/LOC783508/RAC2	14
KEGG	bta05416	Viral myocarditis	10/243	76/6787	0.000342976	0.00683313	0.006193	BOLA-DMB/BOLA-DQA5/BOLA-DRA/BOLA-DRB3/LOC100300716/LOC100300806/LOC100848815/LOC788634/BOLA-DQA2/RAC2	10
KEGG	bta05144	Malaria	8/243	51/6787	0.000403508	0.00705404	0.00639322	MET/PECAM1/SDC1/THBS1/TLR9/VCAM1/CSF3/LOC534578	8
KEGG	bta04658	Th1 and Th2 cell differentiation	11/243	92/6787	0.000408535	0.00705404	0.00639322	BOLA-DMB/BOLA-DQA5/BOLA-DRA/BOLA-DRB3/GATA3/IL2RG/LOC100848815/MAPK13/RUNX3/BOLA-DQA2/IL4R	11
KEGG	bta04940	Type I diabetes mellitus	8/243	55/6787	0.000681992	0.0110397	0.0100055	BOLA-DMB/BOLA-DQA5/BOLA-DRA/BOLA-DRB3/LOC100848815/LOC788634/BOLA-DQA2/LTA	8
KEGG	bta04060	Cytokine-cytokine receptor interaction	19/243	249/6787	0.00143008	0.0217877	0.0197466	CCL26/CCL28/CCR6/CXCL11/CXCL17/CXCL2/CXCR2/CXCR6/IL2RG/MPL/MSTN/OSM/TNFRSF25/CD70/CSF3/IL22/IL4R/LTA/XCL1	19
KEGG	bta05152	Tuberculosis	15/243	177/6787	0.00162134	0.0233293	0.0211438	BOLA-DMB/BOLA-DQA5/BOLA-DRA/BOLA-DRB3/CD74/CLEC4E/LOC100300716/LOC100300806/LOC100848815/MAPK13/NOD2/NOS2/TLR9/BOLA-DQA2/FCER1G	15
KEGG	bta04659	Th17 cell differentiation	11/243	111/6787	0.00197864	0.026972	0.0244453	BOLA-DMB/BOLA-DQA5/BOLA-DRA/BOLA-DRB3/GATA3/IL2RG/LOC100848815/MAPK13/BOLA-DQA2/IL22/IL4R	11
KEGG	bta05323	Rheumatoid arthritis	10/243	102/6787	0.00339577	0.0439752	0.0398556	BOLA-DMB/BOLA-DQA5/BOLA-DRA/BOLA-DRB3/CTLA4/CXCL2/LOC100300716/LOC100300806/LOC100848815/BOLA-DQA2	10
KEGG	bta04061	Viral protein interaction with cytokine and cytokine receptor	9/243	87/6787	0.00374456	0.0461829	0.0418564	CCL26/CCL28/CCR6/CXCL11/CXCL2/CXCR2/IL2RG/LTA/XCL1	9
