# Supplementary material for: DNA methylation haplotype block signatures responding to Staphylococcus aureus subclinical mastitis and association with production and health traits
Source: BMC Biol. 2024 Mar 14;22:65. doi: 10.1186/s12915-024-01843-y (PMC10941392; doi:10.1186/s12915-024-01843-y)
Supplement: Supplementary file 1 — Additional file 1: Supplementary Table S1. Detail information on cows selected for whole genome DNA methylation sequencing. Supplementary Table S2. General statistics on whole genome DNA methylation sequencing data. Supplementary Table S3. Comparisons of methylation level between cows with S. aureus subclinical mastitis and healthy control cows. Supplementary Table S4. List of differentially methylated cytosines in the context of CpG. Supplementary Table S5. List of differentially methylated cytosines in the context of CHG and CHH. Supplementary Table S6. Distribution of differentially methylated cytosines among chromosomes and genetic features. Supplementary Table S7. Distribution of differentially methylated cytosines in genes. Supplementary Table S8. Functional enrichment of genes harboring differentially methylated cytosines at different genomic functional regions. Supplementary Table S9. Predicted methylation level for LINE-1 and tRNA-derived SINEs and comparisons between cows with S. aureus subclinical mastitis and healthy control cows. Supplementary Table S10. Differential methylation haplotype blocks. Supplementary Table S11. Differential genes with significant changes in general methylation level of regulatory regions and gene expression changes. Supplementary Table S12. Functional enrichment for differential genes with significant changes in general methylation level of regulatory regions and gene expression changes. Supplementary Table S13. Correlation between dMHBs located at regulatory regions and their overlapped differentially expressed genes. Supplementary Table S14. Motif enrichment and identification in GE-dMHBs. Supplementary Table S15. Functional enrichment for GE-dMHBs. Supplementary Table S16. Candidate discriminant signatures selected from GE-dMHBs and their overlapped genes. Supplementary Table S17. Information about samples and primers used for TBAS and results of selected GE-dMHBs. [file 12915_2024_1843_MOESM1_ESM.zip › Supplementary_Table_S13.xlsx]

## Sheet: TableS13a_summay
Table S13a Summary of the correlation between selected dMHBs and the expression of their overlapped differentially expressed genes
		promoter	first exon/5'UTR	first intron
original	dMHBs	3330	1122	15972
	genes	1823	691	3448
DE	dMHBs	1261	526	6921
	DE genes	651	287	1321
significant correlation	dMHBs	933	400	5250
	DE genes	516	237	1154
negative correlation	hyper-dMHBs	533	245	2903
	down-DE gene	275	137	627
	hypo-dMHBs	184	97	844
	up-DE gene	113	64	298
positive correlation	hyper-dMHBs	161	49	1202
	up-DE gene	96	31	310
	hypo-dMHBs	57	9	301
	down-DE gene	38	6	149

## Sheet: TableS13b_Promoter
Table S13b Correlation between dMHBs colocated with promtoers and the expression of their overlapped differentially expressed genes
	ID	gene_symbol	spearman_cor	spearman_p	meth.var	spearman_padj_ihw	log2FoldChange	padj	overlapping	name	width	MHL_diff	adjust_pvalue
1	NC_037328.1:118809503:118809555	TM4SF1	-0.153975	0.462425	0.163722	0.469842	-1.0778	0.00268787	TSS	chr1:118809503:118809555	53	0.326843	0.0151026
2	NC_037328.1:128043144:128043204	SLC25A36	0.572026	0.00281127	0.098372	0.00802226	0.950402	0.00127353	Promoter	chr1:128043144:128043204	61	0.365032	0.00290874
3	NC_037328.1:128043185:128043284	SLC25A36	0.627564	0.000784808	0.0429372	0.00351518	0.950402	0.00127353	Promoter	chr1:128043185:128043284	100	0.276404	0.0104035
4	NC_037328.1:128043283:128043388	SLC25A36	0.560506	0.00356474	0.0991148	0.00911962	0.950402	0.00127353	Promoter	chr1:128043283:128043388	106	0.494729	0.00145917
5	NC_037328.1:135686970:135687020	LOC525947	-0.530102	0.00641732	0.0476579	0.0135966	-2.01753	0.0482961	Promoter	chr1:135686970:135687020	51	0.344418	0.00115468
6	NC_037328.1:139826781:139826883	IGSF5	-0.635839	0.000635468	0.0568423	0.00320772	-4.48115	0.000143397	Promoter	chr1:139826781:139826883	103	0.368467	0.000744373
7	NC_037328.1:139827106:139827150	IGSF5	-0.522067	0.0074306	0.0430266	0.0150393	-4.48115	0.000143397	Promoter	chr1:139827106:139827150	45	0.296251	0.00162936
8	NC_037328.1:139827106:139827218	IGSF5	-0.654934	0.000381251	0.111448	0.00241522	-4.48115	0.000143397	Promoter	chr1:139827106:139827218	113	0.481924	0.000346424
9	NC_037328.1:139827246:139827288	IGSF5	-0.584641	0.00214598	0.107456	0.00665932	-4.48115	0.000143397	Promoter	chr1:139827246:139827288	43	0.344289	0.0065331
10	NC_037328.1:141620729:141620739	MX2	0.786078	3.20251e-06	0.048016	0.000260203	2.04989	0.00223145	Promoter	chr1:141620729:141620739	11	0.367536	0.00066106
11	NC_037328.1:141747853:141747877	TMPRSS2	-0.600462	0.0015056	0.0255207	0.00529887	-3.27526	0.000252153	Promoter	chr1:141747853:141747877	25	0.250388	0.00334781
12	NC_037328.1:145244208:145244277	COL18A1	-0.656154	0.000503523	0.0434059	0.00286082	-4.1508	8.92167e-06	Promoter	chr1:145244208:145244277	70	0.32729	0.00134486
13	NC_037328.1:145668723:145668777	COL6A1	-0.277692	0.178437	0.0560011	0.194393	-1.50309	0.01918	Promoter;TSS	chr1:145668723:145668777	55	0.353823	0.00153884
14	NC_037328.1:149616810:149616901	DYRK1A	0.409457	0.0420957	0.0653951	0.0557521	0.555645	0.0212071	Promoter	chr1:149616810:149616901	92	0.414542	0.000908476
15	NC_037328.1:150803958:150804019	ERG	-0.668975	0.000255915	0.0839212	0.00190732	1.52704	0.00411014	Promoter	chr1:150803958:150804019	62	-0.491531	0.000639712
16	NC_037328.1:150804112:150804124	ERG	-0.507052	0.0096834	0.0553507	0.0180076	1.52704	0.00411014	Promoter	chr1:150804112:150804124	13	-0.354705	0.00267787
17	NC_037328.1:150804862:150804896	ERG	-0.552029	0.00422278	0.0398751	0.0102495	1.52704	0.00411014	Promoter	chr1:150804862:150804896	35	-0.311776	0.00196004
18	NC_037328.1:151160103:151160196	ETS2	-0.614645	0.00107853	0.0439744	0.00429716	2.05866	0.00137743	Promoter	chr1:151160103:151160196	94	-0.309363	0.0027155
19	NC_037328.1:38331423:38331543	STX19	-0.619094	0.000968192	0.0495003	0.00406192	-4.61657	0.000229347	Promoter	chr1:38331423:38331543	121	0.331259	0.00344545
20	NC_037328.1:3835067:3835122	SOD1	-0.538135	0.00552282	0.0340893	0.0122612	-1.01188	0.00773246	Promoter	chr1:3835067:3835122	56	0.291675	0.002349
21	NC_037328.1:3835096:3835225	SOD1	-0.534424	0.00592204	0.0399281	0.0128599	-1.01188	0.00773246	Promoter	chr1:3835096:3835225	130	0.282211	0.00485831
22	NC_037328.1:5770099:5770166	CLDN8	-0.339438	0.0969134	0.097375	0.11317	-5.57053	3.64446e-06	Promoter	chr1:5770099:5770166	68	0.433491	0.00208275
23	NC_037328.1:5770165:5770240	CLDN8	-0.683697	0.00016469	0.0803908	0.00155718	-5.57053	3.64446e-06	Promoter;TSS	chr1:5770165:5770240	76	0.413214	0.001575
24	NC_037328.1:5770215:5770324	CLDN8	-0.303369	0.140431	0.0739221	0.155803	-5.57053	3.64446e-06	Promoter;TSS	chr1:5770215:5770324	110	0.359746	0.00205556
25	NC_037328.1:64415646:64415715	POPDC2	-0.43751	0.0287316	0.0365782	0.0409022	-3.05908	0.0326342	Promoter	chr1:64415646:64415715	70	0.279714	0.00452088
26	NC_037328.1:67010681:67010702	PARP14	-0.708598	7.36378e-05	0.0455053	0.0011518	1.42472	0.00189642	Promoter	chr1:67010681:67010702	22	-0.347223	0.00133674
27	NC_037328.1:67010949:67011009	PARP14	-0.603791	0.00139414	0.106891	0.00509258	1.42472	0.00189642	Promoter	chr1:67010949:67011009	61	-0.465471	0.00301276
28	NC_037328.1:67011008:67011056	PARP14	-0.615503	0.00105644	0.0941186	0.00429624	1.42472	0.00189642	Promoter	chr1:67011008:67011056	49	-0.537137	0.000458333
29	NC_037328.1:80005995:80006056	MASP1	-0.512547	0.00880092	0.0557983	0.0168951	-6.17813	1.77951e-07	Promoter	chr1:80005995:80006056	62	0.30426	0.00924861
30	NC_037328.1:83922069:83922169	LAMP3	-0.210825	0.311737	0.0652193	0.324544	0.716246	0.0230809	Promoter	chr1:83922069:83922169	101	-0.329501	0.0052769
31	NC_037328.1:83922127:83922236	LAMP3	-0.367095	0.0710553	0.0889487	0.0853337	0.716246	0.0230809	Promoter	chr1:83922127:83922236	110	-0.507854	0.000726473
32	NC_037328.1:83922235:83922316	LAMP3	-0.349623	0.0866825	0.0705731	0.10245	0.716246	0.0230809	Promoter;TSS	chr1:83922235:83922316	82	-0.413537	0.00158687
33	NC_037329.1:106183266:106183379	CXCR2	-0.669744	0.000250236	0.109638	0.00189689	2.95027	0.000240285	Promoter	chr2:106183266:106183379	114	-0.556034	0.000496439
34	NC_037329.1:120652077:120652180	AK2	0.166089	0.427508	0.106794	0.435762	-0.492908	0.0349934	Promoter	chr2:120652077:120652180	104	-0.468006	0.00266271
35	NC_037329.1:121221259:121221338	MARCKSL1	0.568462	0.00354318	0.0444108	0.0091059	1.66427	0.000788086	Promoter	chr2:121221259:121221338	80	0.327168	0.00181393
36	NC_037329.1:121221325:121221391	MARCKSL1	0.496628	0.0115599	0.0795996	0.0205997	1.66427	0.000788086	Promoter	chr2:121221325:121221391	67	0.361089	0.00308829
37	NC_037329.1:121287868:121287908	FAM167B	-0.604334	0.00137665	0.0538184	0.00507039	2.39169	6.76496e-05	Promoter	chr2:121287868:121287908	41	-0.369817	0.00164638
38	NC_037329.1:121288097:121288118	FAM167B	0.632308	0.000906042	0.0229453	0.00390461	2.39169	6.76496e-05	Promoter	chr2:121288097:121288118	22	0.251924	0.00107217
39	NC_037329.1:121288110:121288195	FAM167B	0.113571	0.588827	0.087276	0.593984	2.39169	6.76496e-05	Promoter	chr2:121288110:121288195	86	0.265013	0.0352955
40	NC_037329.1:125691131:125691260	FGR	-0.423846	0.0358105	0.0966966	0.0487345	1.78389	3.60021e-05	Promoter	chr2:125691131:125691260	130	-0.427467	0.00163917
41	NC_037329.1:125691660:125691741	FGR	-0.732488	3.13867e-05	0.0523754	0.000748568	1.78389	3.60021e-05	Promoter	chr2:125691660:125691741	82	-0.320706	0.00585399
42	NC_037329.1:125691855:125691957	FGR	-0.654476	0.000386107	0.0568257	0.0024311	1.78389	3.60021e-05	Promoter;TSS	chr2:125691855:125691957	103	-0.403766	0.00079816
43	NC_037329.1:126257098:126257175	KDF1	-0.353055	0.083425	0.0622064	0.0991553	-3.6847	0.00129405	Promoter	chr2:126257098:126257175	78	0.280868	0.00883874
44	NC_037329.1:126341715:126341764	SFN	-0.602772	0.0014275	0.0757386	0.00512363	-2.28685	0.000269618	Promoter	chr2:126341715:126341764	50	0.443837	0.000670391
45	NC_037329.1:126342393:126342408	SFN	-0.660512	0.000326208	0.0428997	0.00222207	-2.28685	0.000269618	Promoter	chr2:126342393:126342408	16	0.352937	0.000827154
46	NC_037329.1:126777352:126777453	CRYBG2	-0.606621	0.00130505	0.0507044	0.00490654	-2.43847	0.000318875	Promoter	chr2:126777352:126777453	102	0.401537	0.000203171
47	NC_037329.1:126777452:126777552	CRYBG2	-0.441706	0.0270657	0.0717715	0.0389685	-2.43847	0.000318875	Promoter	chr2:126777452:126777552	101	0.313652	0.00726268
48	NC_037329.1:126777630:126777699	CRYBG2	-0.68958	0.000137127	0.102373	0.00144783	-2.43847	0.000318875	Promoter	chr2:126777630:126777699	70	0.514329	0.000605346
49	NC_037329.1:126777748:126777843	CRYBG2	-0.406979	0.0434787	0.1328	0.0570265	-2.43847	0.000318875	Promoter	chr2:126777748:126777843	96	0.467949	0.000820515
50	NC_037329.1:126777941:126778070	CRYBG2	-0.491031	0.0126854	0.131069	0.0219568	-2.43847	0.000318875	Promoter;TSS	chr2:126777941:126778070	130	0.483414	0.00181856
51	NC_037329.1:126777986:126778070	CRYBG2	-0.660512	0.000326208	0.07068	0.00222207	-2.43847	0.000318875	TSS	chr2:126777986:126778070	85	0.379591	0.00154902
52	NC_037329.1:127998091:127998117	RUNX3	-0.349739	0.0865707	0.0363329	0.102414	0.94929	0.0164758	Promoter	chr2:127998091:127998117	27	-0.311674	0.001487
53	NC_037329.1:127998276:127998394	RUNX3	-0.271206	0.189741	0.0487743	0.204424	0.94929	0.0164758	Promoter;TSS	chr2:127998276:127998394	119	-0.278606	0.0114701
54	NC_037329.1:128029761:128029799	RUNX3	0.271748	0.188824	0.0349746	0.203642	0.94929	0.0164758	Promoter	chr2:128029761:128029799	39	0.280026	0.00410983
55	NC_037329.1:128029782:128029861	RUNX3	0.271729	0.188855	0.096789	0.203642	0.94929	0.0164758	Promoter	chr2:128029782:128029861	80	0.335491	0.0134452
56	NC_037329.1:129001467:129001557	CNR2	-0.545035	0.00484047	0.053245	0.011171	1.56457	0.017	Promoter;TSS	chr2:129001467:129001557	91	-0.373935	0.00100107
57	NC_037329.1:129001506:129001612	CNR2	-0.432825	0.0306882	0.0743182	0.0432983	1.56457	0.017	Promoter;TSS	chr2:129001506:129001612	107	-0.257927	0.025924
58	NC_037329.1:131393157:131393172	ECE1	-0.54528	0.00481756	0.0837188	0.0111588	1.58695	0.00205688	Promoter	chr2:131393157:131393172	16	-0.494705	0.000473503
59	NC_037329.1:131393683:131393704	ECE1	-0.623077	0.00112301	0.0571423	0.00444642	1.58695	0.00205688	Promoter	chr2:131393683:131393704	22	-0.406302	0.000567685
60	NC_037329.1:131393683:131393760	ECE1	-0.532528	0.0061352	0.0977964	0.0131974	1.58695	0.00205688	Promoter	chr2:131393683:131393760	78	-0.408456	0.0072544
61	NC_037329.1:131393757:131393787	ECE1	-0.312574	0.128193	0.113516	0.143735	1.58695	0.00205688	Promoter	chr2:131393757:131393787	31	-0.332298	0.0260728
62	NC_037329.1:131393757:131393849	ECE1	-0.399735	0.0477293	0.0506422	0.0615112	1.58695	0.00205688	Promoter	chr2:131393757:131393849	93	-0.250847	0.0331416
63	NC_037329.1:131394186:131394215	ECE1	-0.565753	0.00320269	0.0252989	0.0086056	1.58695	0.00205688	Promoter	chr2:131394186:131394215	30	-0.236079	0.00755922
64	NC_037329.1:1320009:1320063	CCDC115	0.446895	0.0251139	0.0485377	0.0366864	-0.788978	0.00384436	Promoter	chr2:1320009:1320063	55	-0.287929	0.0028104
65	NC_037329.1:1320056:1320082	CCDC115	0.557352	0.0037986	0.0299242	0.00947407	-0.788978	0.00384436	Promoter	chr2:1320056:1320082	27	-0.249837	0.00788418
66	NC_037329.1:135291047:135291067	PADI4	0.414615	0.0403808	0.0360055	0.0537986	2.01116	0.00372433	Promoter	chr2:135291047:135291067	21	0.271998	0.00541589
67	NC_037329.1:135291985:135292017	PADI4	-0.735385	4.50726e-05	0.0536366	0.00090646	2.01116	0.00372433	Promoter	chr2:135291985:135292017	33	-0.396396	0.000659559
68	NC_037329.1:135292055:135292066	PADI4	-0.546923	0.00530837	0.0837167	0.011925	2.01116	0.00372433	Promoter	chr2:135292055:135292066	12	-0.453335	0.000247448
69	NC_037329.1:135585113:135585172	ATP13A2	-0.594615	0.00209348	0.109462	0.00654923	1.18762	0.00172159	Promoter	chr2:135585113:135585172	60	-0.544361	6.70141e-05
70	NC_037329.1:135761252:135761276	SZRD1	0.386154	0.057481	0.0454713	0.0718937	0.476192	0.0104034	Promoter	chr2:135761252:135761276	25	0.216045	0.0110803
71	NC_037329.1:135943334:135943389	EPHA2	0.364966	0.0728341	0.0865987	0.0873381	-0.784742	0.0258838	Promoter	chr2:135943334:135943389	56	-0.475863	0.00114817
72	NC_037329.1:15176182:15176214	ITGA4	-0.591792	0.0018324	0.0255794	0.00606632	0.837213	0.0104166	Promoter	chr2:15176182:15176214	33	-0.270955	0.000912829
73	NC_037329.1:15732189:15732258	UBE2E3	-0.514615	0.00931853	0.03597	0.0175432	-0.624224	0.0311707	Promoter	chr2:15732189:15732258	70	0.279549	0.00180777
74	NC_037329.1:15732257:15732347	UBE2E3	-0.273028	0.186667	0.0811096	0.202274	-0.624224	0.0311707	Promoter	chr2:15732257:15732347	91	0.406459	0.00250088
75	NC_037329.1:17799024:17799082	CCDC141	0.480247	0.0151095	0.0788987	0.0247655	-2.88206	0.0112221	Promoter	chr2:17799024:17799082	59	-0.438753	0.00148433
76	NC_037329.1:22217796:22217840	WIPF1	-0.799174	1.66007e-06	0.0703717	0.000235823	1.13152	0.00142152	Promoter	chr2:22217796:22217840	45	-0.426847	0.00131301
77	NC_037329.1:25557199:25557249	GORASP2	0.0588361	0.779967	0.12828	0.782438	-0.403587	0.0250699	Promoter	chr2:25557199:25557249	51	0.273229	0.0126406
78	NC_037329.1:27332303:27332402	NOSTRIN	-0.78368	3.59442e-06	0.0764903	0.000263518	-4.49978	2.93665e-05	Promoter	chr2:27332303:27332402	100	0.381268	0.00354851
79	NC_037329.1:27332390:27332461	NOSTRIN	-0.548173	0.00455455	0.0824504	0.0108064	-4.49978	2.93665e-05	Promoter	chr2:27332390:27332461	72	0.427589	0.00180076
80	NC_037329.1:30714281:30714346	CSRNP3	-0.466772	0.0186603	0.0330345	0.0291884	-2.87086	0.0117417	Promoter	chr2:30714281:30714346	66	0.317595	0.000521929
81	NC_037329.1:38913590:38913628	CYTIP	-0.457275	0.0215503	0.0595562	0.0322363	0.764252	0.0303235	Promoter	chr2:38913590:38913628	39	-0.406533	0.00081881
82	NC_037329.1:53662416:53662541	ARHGAP15	-0.578462	0.00291142	0.0775683	0.00816099	1.1629	0.0110142	Promoter	chr2:53662416:53662541	126	-0.455403	0.0009532
83	NC_037329.1:53662806:53662867	ARHGAP15	-0.482308	0.0156106	0.0672161	0.0253573	1.1629	0.0110142	Promoter	chr2:53662806:53662867	62	-0.416129	0.000955838
84	NC_037329.1:6278768:6278809	MSTN	-0.555289	0.0039585	0.0386681	0.00976662	-6.30933	7.05117e-06	Promoter	chr2:6278768:6278809	42	0.291113	0.00255366
85	NC_037329.1:79426613:79426639	GLS	-0.484989	0.0140007	0.0326899	0.0233713	0.548837	0.0121455	Promoter	chr2:79426613:79426639	27	-0.289035	0.0023
86	NC_037329.1:86177892:86177993	RFTN2	-0.393846	0.05238	0.0394782	0.0664985	-3.19499	0.000555945	Promoter	chr2:86177892:86177993	102	0.266602	0.00130636
87	NC_037329.1:86177974:86178095	RFTN2	-0.0773226	0.713343	0.0670347	0.716737	-3.19499	0.000555945	Promoter	chr2:86177974:86178095	122	0.216119	0.0135292
88	NC_037329.1:89509546:89509558	CLK1	0.649231	0.000600261	0.0634493	0.00310421	0.982344	0.0190772	Promoter	chr2:89509546:89509558	13	0.396318	0.00112817
89	NC_037329.1:89509626:89509669	CLK1	0.445385	0.0267554	0.0596627	0.0386095	0.982344	0.0190772	Promoter	chr2:89509626:89509669	44	0.314809	0.00285103
90	NC_037330.1:100572966:100573007	MMACHC	0.42	0.0376612	0.0306881	0.0507625	-1.88896	0.000345232	Promoter	chr3:100572966:100573007	42	-0.278699	0.00149291
91	NC_037330.1:102084519:102084539	ATP6V0B	0.276154	0.180931	0.0346547	0.196772	0.74267	0.0425878	Promoter	chr3:102084519:102084539	21	0.248352	0.00941752
92	NC_037330.1:102678413:102678435	MPL	0.45705	0.021623	0.13757	0.0322767	-3.63072	0.00256665	Promoter	chr3:102678413:102678435	23	-0.462096	0.00204048
93	NC_037330.1:102678447:102678487	MPL	0.568489	0.00302658	0.0443803	0.00837265	-3.63072	0.00256665	Promoter	chr3:102678447:102678487	41	-0.348282	0.00104848
94	NC_037330.1:102739955:102740078	C3H1orf210	-0.711673	6.62933e-05	0.0977342	0.00109083	-4.53372	3.87593e-05	Promoter	chr3:102739955:102740078	124	0.527533	0.000644323
95	NC_037330.1:102740077:102740117	C3H1orf210	-0.564004	0.00331971	0.0478037	0.00876266	-4.53372	3.87593e-05	Promoter	chr3:102740077:102740117	41	0.32341	0.00210357
96	NC_037330.1:102740127:102740170	C3H1orf210	-0.510477	0.00912513	0.10087	0.0173336	-4.53372	3.87593e-05	Promoter	chr3:102740127:102740170	44	0.328248	0.015556
97	NC_037330.1:102740895:102740989	C3H1orf210	-0.511637	0.00894223	0.0832713	0.017063	-4.53372	3.87593e-05	Promoter	chr3:102740895:102740989	95	0.409818	0.00104614
98	NC_037330.1:102741097:102741112	C3H1orf210	-0.714368	6.03953e-05	0.0729948	0.00107219	-4.53372	3.87593e-05	Promoter	chr3:102741097:102741112	16	0.450485	0.000256508
99	NC_037330.1:102741170:102741204	C3H1orf210	-0.428654	0.0325182	0.141383	0.0454594	-4.53372	3.87593e-05	Promoter;TSS	chr3:102741170:102741204	35	0.482328	0.000856489
100	NC_037330.1:102757197:102757249	TMEM125	-0.576199	0.00257406	0.0427239	0.00749731	-4.74829	8.54663e-06	Promoter	chr3:102757197:102757249	53	0.320697	0.00212642
101	NC_037330.1:102757266:102757382	TMEM125	-0.314418	0.125836	0.148091	0.141343	-4.74829	8.54663e-06	Promoter	chr3:102757266:102757382	117	0.599763	0.000485313
102	NC_037330.1:102757466:102757475	TMEM125	-0.615016	0.00106891	0.0930538	0.00429624	-4.74829	8.54663e-06	Promoter	chr3:102757466:102757475	10	0.48981	0.0010609
103	NC_037330.1:102757574:102757618	TMEM125	-0.730525	3.3776e-05	0.0541245	0.000750776	-4.74829	8.54663e-06	Promoter	chr3:102757574:102757618	45	0.392439	0.000612084
104	NC_037330.1:105348310:105348340	CITED4	-0.605081	0.0013529	0.0463146	0.00501207	-2.82782	0.000204658	Promoter	chr3:105348310:105348340	31	0.326139	0.000970422
105	NC_037330.1:106977813:106977845	NDUFS5	-0.538106	0.00552576	0.0425164	0.0122612	-0.626128	0.0461985	Promoter	chr3:106977813:106977845	33	0.358251	0.000212005
106	NC_037330.1:107046718:107046731	RHBDL2	-0.799	1.67515e-06	0.042178	0.000235823	-2.68204	0.0104976	Promoter	chr3:107046718:107046731	14	0.293791	0.00404781
107	NC_037330.1:107046876:107046938	RHBDL2	-0.349943	0.0863747	0.0751976	0.102277	-2.68204	0.0104976	Promoter;TSS	chr3:107046876:107046938	63	0.456498	0.00058747
108	NC_037330.1:109480915:109480950	LSM10	0.621538	0.00116318	0.0531575	0.0045486	-0.689186	0.010742	Promoter	chr3:109480915:109480950	36	-0.240167	0.0154765
109	NC_037330.1:109734771:109734814	TEKT2	-0.367975	0.0703288	0.0216121	0.0847021	-1.73226	0.0162249	Promoter	chr3:109734771:109734814	44	0.238938	0.00343674
110	NC_037330.1:114611804:114611888	SH3BP4	-0.497499	0.0113923	0.0681038	0.0204041	-3.11518	4.35828e-06	Promoter	chr3:114611804:114611888	85	0.338172	0.00722387
111	NC_037330.1:114611968:114612010	SH3BP4	-0.462308	0.0210344	0.0522599	0.0316139	-3.11518	4.35828e-06	Promoter;TSS	chr3:114611968:114612010	43	0.307168	0.00753158
112	NC_037330.1:117553407:117553460	HES6	-0.676675	0.000203844	0.0357547	0.0017218	-3.94211	3.7082e-05	Promoter	chr3:117553407:117553460	54	0.294895	0.0010875
113	NC_037330.1:120371601:120371612	PPP1R7	-0.551645	0.00425493	0.0286591	0.0102951	-0.644411	0.00209808	Promoter	chr3:120371601:120371612	12	0.269838	0.0020122
114	NC_037330.1:14159796:14159813	NES	-0.531538	0.0069828	0.0732394	0.0142928	-2.72436	0.000351956	Promoter	chr3:14159796:14159813	18	0.430007	0.00111832
115	NC_037330.1:14515651:14515694	SMG5	0.670769	0.00034217	0.0475769	0.00227029	0.403986	0.0451629	Promoter	chr3:14515651:14515694	44	0.338669	0.00155325
116	NC_037330.1:14515651:14515694	TMEM79	-0.517692	0.00885088	0.0475769	0.0169397	-2.50647	0.0039909	Promoter	chr3:14515651:14515694	44	0.338669	0.00155325
117	NC_037330.1:14546099:14546227	PAQR6	0.405487	0.0443289	0.0784995	0.0577821	1.03283	0.00864127	Promoter;TSS	chr3:14546099:14546227	129	0.467557	0.000765463
118	NC_037330.1:14546200:14546314	PAQR6	0.445855	0.0254956	0.0499263	0.0371298	1.03283	0.00864127	Promoter;TSS	chr3:14546200:14546314	115	0.348019	0.000791294
119	NC_037330.1:14626773:14626825	SEMA4A	0.687996	0.000144118	0.0717086	0.00148049	1.76469	1.83727e-07	Promoter	chr3:14626773:14626825	53	0.352411	0.00732597
120	NC_037330.1:14627310:14627345	SEMA4A	0.576154	0.00304796	0.0491646	0.00837692	1.76469	1.83727e-07	Promoter	chr3:14627310:14627345	36	0.341723	0.00122231
121	NC_037330.1:15319163:15319188	FDPS	-0.452779	0.0230396	0.0567037	0.0341018	-0.922148	0.0091975	Promoter	chr3:15319163:15319188	26	0.364507	0.00176523
122	NC_037330.1:15319230:15319289	FDPS	-0.329796	0.107404	0.0827208	0.12315	-0.922148	0.0091975	Promoter	chr3:15319230:15319289	60	0.358616	0.00787481
123	NC_037330.1:15427824:15427854	MUC1	-0.644703	0.000503445	0.048337	0.00286082	-4.54848	3.44255e-06	Promoter	chr3:15427824:15427854	31	0.357144	0.00137112
124	NC_037330.1:15427873:15427938	MUC1	-0.318545	0.120679	0.0695606	0.136275	-4.54848	3.44255e-06	Promoter;TSS	chr3:15427873:15427938	66	0.401259	0.00130669
125	NC_037330.1:15442127:15442140	KRTCAP2	-0.414695	0.0392858	0.0705567	0.052672	-0.664726	0.0128367	Promoter	chr3:15442127:15442140	14	0.421459	0.000655759
126	NC_037330.1:15444643:15444651	TRIM46	-0.483401	0.0143642	0.0214522	0.0238837	-5.6191	2.83272e-05	Promoter	chr3:15444643:15444651	9	0.20745	0.00892164
127	NC_037330.1:16475766:16475793	CRTC2	0.335073	0.101564	0.0641015	0.117788	0.969657	0.00320293	Promoter	chr3:16475766:16475793	28	0.410366	0.0011365
128	NC_037330.1:16475766:16475880	CRTC2	0.642929	0.00052776	0.0828125	0.00289394	0.969657	0.00320293	Promoter	chr3:16475766:16475880	115	0.474907	0.000903219
129	NC_037330.1:16751943:16751956	CHTOP	-0.440769	0.0285187	0.0666421	0.0407364	0.489618	0.0495186	Promoter	chr3:16751943:16751956	14	-0.437656	0.000683303
130	NC_037330.1:16751953:16752005	CHTOP	-0.565468	0.00322149	0.120371	0.00862923	0.489618	0.0495186	Promoter	chr3:16751953:16752005	53	-0.507949	0.0016091
131	NC_037330.1:16751953:16752058	CHTOP	-0.543044	0.00502959	0.0928242	0.0113998	0.489618	0.0495186	Promoter	chr3:16751953:16752058	106	-0.529199	0.00032212
132	NC_037330.1:16765837:16765887	S100A14	-0.578462	0.00291142	0.0467481	0.00816099	-1.8158	0.00578377	Promoter	chr3:16765837:16765887	51	0.338526	0.00141672
133	NC_037330.1:16765886:16765995	S100A14	-0.612425	0.0011375	0.0853886	0.00448976	-1.8158	0.00578377	Promoter	chr3:16765886:16765995	110	0.496438	0.000289756
134	NC_037330.1:16766333:16766370	S100A14	-0.475385	0.0173386	0.043241	0.0275979	-1.8158	0.00578377	Promoter	chr3:16766333:16766370	38	0.297518	0.0037114
135	NC_037330.1:16808123:16808162	S100A2	-0.515385	0.00919972	0.0534532	0.0174492	-1.53965	0.0271323	Promoter	chr3:16808123:16808162	40	0.353741	0.0013539
136	NC_037330.1:16808260:16808293	S100A2	-0.368787	0.0696647	0.0937754	0.0841422	-1.53965	0.0271323	Promoter	chr3:16808260:16808293	34	0.446659	0.00114283
137	NC_037330.1:17118954:17119075	S100A9	-0.565385	0.00375959	0.0638656	0.00941383	2.74417	0.000521185	Promoter	chr3:17118954:17119075	122	-0.284701	0.0051211
138	NC_037330.1:20671349:20671402	MTMR11	-0.317692	0.121864	0.0502687	0.137368	-1.4505	0.00617543	Promoter	chr3:20671349:20671402	54	0.318425	0.00350722
139	NC_037330.1:26239313:26239389	CD101	-0.706463	7.91497e-05	0.0828416	0.00117385	2.49408	0.000189788	Promoter;TSS	chr3:26239313:26239389	77	-0.432078	0.00216056
140	NC_037330.1:26239369:26239425	CD101	-0.732052	3.19042e-05	0.0664025	0.000748568	2.49408	0.000189788	Promoter	chr3:26239369:26239425	57	-0.442992	0.000626784
141	NC_037330.1:33218598:33218609	KCNC4	-0.453077	0.024015	0.0223625	0.0353391	-0.990506	0.0129889	Promoter	chr3:33218598:33218609	12	0.24414	0.00347075
142	NC_037330.1:33652061:33652096	GSTM3	-0.590367	0.00189155	0.0517963	0.00615512	-4.57082	3.25926e-05	Promoter	chr3:33652061:33652096	36	0.34562	0.00138962
143	NC_037330.1:33686164:33686234	LOC615514	-0.669478	0.000252187	0.0418187	0.00189689	-4.30747	0.000891878	Promoter	chr3:33686164:33686234	71	0.308556	0.00213566
144	NC_037330.1:43141784:43141798	TRMT13	0.411539	0.0409603	0.182233	0.0543421	0.891727	0.00143425	Promoter	chr3:43141784:43141798	15	0.4332	0.00351757
145	NC_037330.1:48567723:48567796	CNN3	-0.651261	0.000421748	0.0351056	0.00255672	-0.873192	0.00119227	Promoter	chr3:48567723:48567796	74	0.314641	0.000735676
146	NC_037330.1:48567789:48567807	CNN3	-0.475916	0.0161845	0.026151	0.0260966	-0.873192	0.00119227	Promoter	chr3:48567789:48567807	19	0.255381	0.00234268
147	NC_037330.1:55013014:55013115	GTF2B	0.508559	0.00943428	0.054404	0.0176684	1.44192	0.0016277	Promoter	chr3:55013014:55013115	102	0.420762	0.000271501
148	NC_037330.1:66637596:66637605	GIPC2	-0.491917	0.0125015	0.0808016	0.0217574	-6.1227	1.8036e-05	Promoter	chr3:66637596:66637605	10	0.506026	4.20913e-05
149	NC_037330.1:66637735:66637861	GIPC2	-0.475929	0.0161812	0.103797	0.0260966	-6.1227	1.8036e-05	Promoter	chr3:66637735:66637861	127	0.441766	0.00292781
150	NC_037330.1:66637783:66637861	GIPC2	-0.40108	0.0469162	0.0534013	0.0606559	-6.1227	1.8036e-05	Promoter	chr3:66637783:66637861	79	0.339862	0.00267942
151	NC_037330.1:69125204:69125255	ACADM	-0.371225	0.0676976	0.0482607	0.0819225	-0.491174	0.0334635	Promoter	chr3:69125204:69125255	52	0.350998	0.00139984
152	NC_037330.1:7112906:7112984	C3H1orf226	0.575462	0.00261468	0.043233	0.00756347	0.826505	0.0423103	Promoter;TSS	chr3:7112906:7112984	79	0.33497	0.00154833
153	NC_037330.1:74795367:74795417	CTH	-0.468936	0.0180481	0.0424252	0.0284769	-1.29716	0.00108897	Promoter	chr3:74795367:74795417	51	0.282269	0.00445696
154	NC_037330.1:77246196:77246261	DIRAS3	0.653846	0.000534164	0.0267271	0.00290356	2.29743	0.00490837	Promoter	chr3:77246196:77246261	66	0.203686	0.0023975
155	NC_037330.1:8000256:8000384	FCGR3A	-0.675228	0.000212853	0.118427	0.00174499	2.8089	1.14244e-06	Promoter;TSS	chr3:8000256:8000384	129	-0.558448	0.000367727
156	NC_037330.1:8290149:8290211	FCER1G	-0.528609	0.00659625	0.0884035	0.0138104	1.05876	0.0433908	Promoter;TSS	chr3:8290149:8290211	63	-0.502971	0.000731234
157	NC_037330.1:8290267:8290319	FCER1G	-0.657664	0.000353375	0.0841984	0.00231618	1.05876	0.0433908	Promoter	chr3:8290267:8290319	53	-0.498743	0.000586654
158	NC_037330.1:8290608:8290706	FCER1G	-0.74322	2.07773e-05	0.0860328	0.000598291	1.05876	0.0433908	Promoter	chr3:8290608:8290706	99	-0.443784	0.00252725
159	NC_037330.1:8290676:8290755	FCER1G	-0.463318	0.0196723	0.137715	0.0301753	1.05876	0.0433908	Promoter	chr3:8290676:8290755	80	-0.535833	0.00201908
160	NC_037330.1:8300539:8300549	NDUFS2	-0.514615	0.00931853	0.0404978	0.0175432	-0.664564	0.00736311	Promoter	chr3:8300539:8300549	11	0.339062	5.37685e-05
161	NC_037330.1:83936952:83936999	PATJ	-0.531538	0.0069828	0.0405643	0.0142928	-3.28471	2.17803e-05	Promoter	chr3:83936952:83936999	48	0.243791	0.0129978
162	NC_037330.1:8402713:8402799	NECTIN4	-0.534615	0.00661635	0.0458353	0.0138104	-2.44141	2.50991e-05	Promoter	chr3:8402713:8402799	87	0.251236	0.0179732
163	NC_037330.1:8403013:8403061	NECTIN4	-0.701815	9.24194e-05	0.133835	0.00121252	-2.44141	2.50991e-05	Promoter	chr3:8403013:8403061	49	0.640058	6.01295e-06
164	NC_037330.1:8403129:8403185	NECTIN4	-0.503918	0.0102188	0.120097	0.018737	-2.44141	2.50991e-05	Promoter;TSS	chr3:8403129:8403185	57	0.586372	0.000577375
165	NC_037330.1:8418483:8418494	ARHGAP30	-0.708462	0.000112834	0.0201562	0.00127643	0.739128	0.0198482	Promoter	chr3:8418483:8418494	12	-0.223973	0.00529391
166	NC_037330.1:8435503:8435597	USF1	-0.74387	2.02516e-05	0.0232635	0.000596715	1.03429	0.000321423	Promoter	chr3:8435503:8435597	95	-0.245116	0.00332537
167	NC_037330.1:84621355:84621402	NFIA	-0.232434	0.263537	0.0552623	0.276867	-1.59525	0.00799438	Promoter	chr3:84621355:84621402	48	0.248193	0.00652173
168	NC_037330.1:86698014:86698074	FGGY	0.272785	0.187075	0.0749139	0.202412	1.48747	0.00116819	Promoter	chr3:86698014:86698074	61	0.31875	0.0123425
169	NC_037330.1:86698043:86698137	FGGY	0.65713	0.000358679	0.0257994	0.00233049	1.48747	0.00116819	Promoter	chr3:86698043:86698137	95	0.245471	0.00582374
170	NC_037330.1:8718554:8718575	CD244	-0.425385	0.035091	0.0569122	0.0480133	1.07639	0.0436401	Promoter	chr3:8718554:8718575	22	-0.366544	0.00202577
171	NC_037330.1:8718567:8718644	CD244	-0.296637	0.149897	0.0478634	0.165724	1.07639	0.0436401	Promoter	chr3:8718567:8718644	78	-0.30177	0.00651635
172	NC_037330.1:8901794:8901872	CD48	-0.682664	0.000169997	0.0464522	0.00159546	1.21354	0.000972779	Promoter	chr3:8901794:8901872	79	-0.32917	0.0025673
173	NC_037330.1:8902020:8902136	CD48	-0.698177	0.000104132	0.0663882	0.00124531	1.21354	0.000972779	Promoter;TSS	chr3:8902020:8902136	117	-0.451673	0.000428541
174	NC_037330.1:93394223:93394264	SCP2	-0.0947979	0.652177	0.0778722	0.656321	-0.752575	0.00164846	Promoter	chr3:93394223:93394264	42	0.288159	0.0099211
175	NC_037330.1:9915829:9915868	DUSP23	-0.680364	0.000182363	0.0690135	0.00166967	-1.12434	0.00456939	Promoter	chr3:9915829:9915868	40	0.378893	0.00353961
176	NC_037330.1:9916068:9916083	DUSP23	-0.326154	0.111834	0.0300732	0.127652	-1.12434	0.00456939	Promoter	chr3:9916068:9916083	16	0.242209	0.00365203
177	NC_037330.1:99513292:99513410	MOB3C	-0.714615	9.2436e-05	0.132368	0.00121252	1.26422	0.000276101	Promoter	chr3:99513292:99513410	119	-0.621398	2.48862e-05
178	NC_037331.1:106197789:106197916	TRPV6	-0.340769	0.0959842	0.0409625	0.112292	-3.63221	5.10175e-05	Promoter;TSS	chr4:106197789:106197916	128	0.253425	0.0114689
179	NC_037331.1:106198241:106198261	TRPV6	-0.520769	0.00840311	0.0332658	0.0162298	-3.63221	5.10175e-05	Promoter	chr4:106198241:106198261	21	0.232542	0.0136785
180	NC_037331.1:106199384:106199498	TRPV6	-0.534615	0.00661635	0.0693962	0.0138104	-3.63221	5.10175e-05	Promoter	chr4:106199384:106199498	115	0.339593	0.0068486
181	NC_037331.1:106199585:106199613	TRPV6	-0.41	0.0428353	0.0639632	0.0565336	-3.63221	5.10175e-05	Promoter	chr4:106199585:106199613	29	0.31304	0.00525714
182	NC_037331.1:113623627:113623645	ASIC3	-0.524615	0.00787031	0.0404689	0.0155564	-2.46231	0.00118871	Promoter	chr4:113623627:113623645	19	0.311119	0.00269642
183	NC_037331.1:113623874:113623920	ASIC3	-0.491538	0.0135312	0.0537675	0.0229198	-2.46231	0.00118871	Promoter	chr4:113623874:113623920	47	0.375987	0.000593419
184	NC_037331.1:113624072:113624169	ASIC3	-0.321786	0.116738	0.0809471	0.13206	-2.46231	0.00118871	Promoter	chr4:113624072:113624169	98	0.409487	0.00104602
185	NC_037331.1:113624282:113624306	ASIC3	-0.661781	0.000314697	0.0756937	0.00219078	-2.46231	0.00118871	Promoter	chr4:113624282:113624306	25	0.413809	0.00204295
186	NC_037331.1:113624887:113624988	ASIC3	-0.313077	0.127608	0.0609368	0.143206	-2.46231	0.00118871	Promoter	chr4:113624887:113624988	102	0.209667	0.0421485
187	NC_037331.1:113889813:113889855	NUB1	0.478462	0.016552	0.034823	0.0265461	0.97937	0.000819233	Promoter	chr4:113889813:113889855	43	0.255265	0.00430931
188	NC_037331.1:117124535:117124595	INSIG1	-0.286154	0.165153	0.0483456	0.180699	-1.08386	0.00999017	Promoter	chr4:117124535:117124595	61	0.221355	0.0267682
189	NC_037331.1:117124788:117124799	INSIG1	0.144922	0.489454	0.0811483	0.495714	-1.08386	0.00999017	Promoter	chr4:117124788:117124799	12	0.244201	0.00784254
190	NC_037331.1:25304143:25304231	AGR2	-0.344297	0.0919256	0.0437353	0.108143	-4.98606	0.000149378	Promoter	chr4:25304143:25304231	89	0.35287	0.00041936
191	NC_037331.1:25304187:25304281	AGR2	-0.46017	0.0206331	0.0535391	0.0311587	-4.98606	0.000149378	Promoter	chr4:25304187:25304281	95	0.34374	0.000950872
192	NC_037331.1:43814449:43814532	GSAP	0.543671	0.00496941	0.0475636	0.0113242	2.24621	4.30174e-06	Promoter	chr4:43814449:43814532	84	0.328197	0.00144285
193	NC_037331.1:43814674:43814761	GSAP	0.534367	0.00592835	0.0829297	0.0128599	2.24621	4.30174e-06	Promoter	chr4:43814674:43814761	88	0.39071	0.00166967
194	NC_037331.1:43814794:43814816	GSAP	0.570879	0.00287961	0.0550979	0.00815384	2.24621	4.30174e-06	Promoter	chr4:43814794:43814816	23	0.392331	0.000907571
195	NC_037331.1:5186970:5187080	GRB10	-0.717692	8.34812e-05	0.0577532	0.00118844	-1.18569	0.00718352	Promoter	chr4:5186970:5187080	111	0.361584	0.00182152
196	NC_037331.1:5187185:5187284	GRB10	-0.600769	0.00183834	0.072949	0.00606632	-1.18569	0.00718352	Promoter	chr4:5187185:5187284	100	0.343209	0.00612999
197	NC_037331.1:5187424:5187456	GRB10	-0.559106	0.00366699	0.103409	0.00929746	-1.18569	0.00718352	Promoter	chr4:5187424:5187456	33	0.478861	0.00117827
198	NC_037331.1:5187582:5187684	GRB10	-0.523077	0.00807991	0.047178	0.0158717	-1.18569	0.00718352	Promoter;TSS	chr4:5187582:5187684	103	0.297581	0.00374244
199	NC_037331.1:59967056:59967112	ELMO1	0.479231	0.0163601	0.0380643	0.0263332	0.685196	0.0130141	Promoter	chr4:59967056:59967112	57	0.299603	0.000767175
200	NC_037331.1:68875214:68875259	HOXA9	0.614615	0.00135951	0.0265184	0.00502186	-2.03487	0.0126881	Promoter	chr4:68875214:68875259	46	-0.24912	0.00545009
201	NC_037331.1:68875607:68875703	HOXA9	0.546056	0.00474582	0.042351	0.0110542	-2.03487	0.0126881	Promoter	chr4:68875607:68875703	97	-0.27648	0.00969784
202	NC_037331.1:68875842:68875901	HOXA9	0.468146	0.0182697	0.0280471	0.028755	-2.03487	0.0126881	Promoter	chr4:68875842:68875901	60	-0.216066	0.0293333
203	NC_037331.1:68897108:68897134	HOXA5	-0.373047	0.0662556	0.0581895	0.0808636	-3.82079	0.00176161	Promoter	chr4:68897108:68897134	27	0.288504	0.00698906
204	NC_037331.1:68897227:68897296	HOXA5	-0.376065	0.0639202	0.0590967	0.0785518	-3.82079	0.00176161	Promoter	chr4:68897227:68897296	70	0.314255	0.00603901
205	NC_037331.1:68897600:68897609	HOXA5	-0.626869	0.000798627	0.0469508	0.00356289	-3.82079	0.00176161	Promoter	chr4:68897600:68897609	10	0.327671	0.00286268
206	NC_037331.1:68897640:68897712	HOXA5	-0.567572	0.00308469	0.0755558	0.00844125	-3.82079	0.00176161	Promoter	chr4:68897640:68897712	73	0.333391	0.00611513
207	NC_037331.1:68898086:68898110	HOXA5	-0.506958	0.00969916	0.0544218	0.0180076	-3.82079	0.00176161	Promoter	chr4:68898086:68898110	25	0.361647	0.00152799
208	NC_037331.1:68898257:68898315	HOXA5	-0.393901	0.0513829	0.0658105	0.0653907	-3.82079	0.00176161	Promoter	chr4:68898257:68898315	59	0.354147	0.000964611
209	NC_037331.1:68898424:68898467	HOXA5	-0.406493	0.0437541	0.0586608	0.05721	-3.82079	0.00176161	Promoter	chr4:68898424:68898467	44	0.325263	0.00283887
210	NC_037331.1:68898583:68898642	HOXA5	-0.303477	0.140282	0.0520967	0.155774	-3.82079	0.00176161	Promoter	chr4:68898583:68898642	60	0.255751	0.0195802
211	NC_037331.1:68898687:68898714	HOXA5	-0.406202	0.0439202	0.0910806	0.0573245	-3.82079	0.00176161	Promoter	chr4:68898687:68898714	28	0.371058	0.00187993
212	NC_037331.1:68898883:68898939	HOXA5	-0.425486	0.0339659	0.0411195	0.046845	-3.82079	0.00176161	Promoter	chr4:68898883:68898939	57	0.266084	0.00674525
213	NC_037331.1:68900728:68900781	HOXA3	-0.487684	0.0134008	0.0242105	0.0228019	-3.99037	0.0127164	Promoter	chr4:68900728:68900781	54	0.22403	0.0154435
214	NC_037331.1:68911023:68911060	HOXA4	-0.440529	0.0275247	0.0567895	0.0395844	-2.58004	0.0359514	Promoter	chr4:68911023:68911060	38	0.368433	0.00195923
215	NC_037331.1:68911267:68911280	HOXA4	-0.508519	0.0094408	0.0343473	0.0176684	-2.58004	0.0359514	Promoter	chr4:68911267:68911280	14	0.307175	0.00131701
216	NC_037331.1:68911288:68911368	HOXA4	-0.427777	0.032914	0.0650713	0.0457761	-2.58004	0.0359514	Promoter	chr4:68911288:68911368	81	0.329998	0.0056738
217	NC_037331.1:68911462:68911578	HOXA4	-0.539948	0.00533613	0.0569001	0.0119662	-2.58004	0.0359514	Promoter	chr4:68911462:68911578	117	0.364039	0.00162252
218	NC_037331.1:77139475:77139574	GCK	-0.573077	0.00323846	0.0794602	0.00863817	-4.96069	1.68901e-06	Promoter	chr4:77139475:77139574	100	0.420497	0.00175518
219	NC_037331.1:77139633:77139682	GCK	-0.289671	0.160161	0.0585901	0.175692	-4.96069	1.68901e-06	Promoter;TSS	chr4:77139633:77139682	50	0.370225	0.00207842
220	NC_037331.1:92828219:92828253	ATP6V1F	-0.4488	0.0244264	0.0686422	0.0358197	-0.47576	0.0208366	Promoter	chr4:92828219:92828253	35	0.413871	0.00165684
221	NC_037331.1:9477847:9477896	CYP51A1	-0.317149	0.122406	0.0443833	0.137734	-0.805124	0.0190865	Promoter	chr4:9477847:9477896	50	0.337086	0.00136345
222	NC_037331.1:9869491:9869550	RBM48	0.332049	0.104881	0.0540944	0.120804	0.701563	0.0216015	Promoter	chr4:9869491:9869550	60	0.351699	0.00131024
223	NC_037332.1:103777341:103777363	ING4	0.532308	0.00688962	0.0363325	0.0141707	0.653356	0.0273951	Promoter	chr5:103777341:103777363	23	0.276771	0.00406493
224	NC_037332.1:103777415:103777441	ING4	0.490094	0.0128824	0.0677078	0.0221767	0.653356	0.0273951	Promoter	chr5:103777415:103777441	27	0.397909	0.00143335
225	NC_037332.1:103993293:103993324	SCNN1A	-0.648556	0.000453929	0.077783	0.00267501	-2.70732	0.000566085	Promoter	chr5:103993293:103993324	32	0.444602	0.00108979
226	NC_037332.1:103993316:103993429	SCNN1A	-0.429068	0.0323327	0.0716729	0.0453159	-2.70732	0.000566085	Promoter	chr5:103993316:103993429	114	0.335021	0.00495969
227	NC_037332.1:104022101:104022154	TNFRSF1A	-0.68371	0.000164622	0.124589	0.00155718	1.79858	0.000742995	Promoter	chr5:104022101:104022154	54	-0.602923	0.000238052
228	NC_037332.1:104022153:104022232	TNFRSF1A	-0.743846	3.29189e-05	0.107909	0.000750776	1.79858	0.000742995	Promoter	chr5:104022153:104022232	80	-0.514277	0.00138759
229	NC_037332.1:104022879:104022967	TNFRSF1A	-0.462664	0.019869	0.0560816	0.0304402	1.79858	0.000742995	Promoter	chr5:104022879:104022967	89	-0.281971	0.0124308
230	NC_037332.1:107167153:107167259	SLC6A12	-0.333077	0.104099	0.0506816	0.120121	-2.17301	0.00139284	Promoter	chr5:107167153:107167259	107	0.291375	0.00618642
231	NC_037332.1:109496722:109496769	PDXP	-0.683798	0.000164176	0.0225439	0.00155718	-0.869859	0.010709	Promoter	chr5:109496722:109496769	48	0.204762	0.0243295
232	NC_037332.1:109496760:109496778	PDXP	-0.523077	0.00807991	0.0317093	0.0158717	-0.869859	0.010709	Promoter	chr5:109496760:109496778	19	0.231287	0.0136627
233	NC_037332.1:109768934:109769000	SOX10	-0.622054	0.000900297	0.05436	0.00390461	-3.4453	6.40301e-05	Promoter	chr5:109768934:109769000	67	0.283389	0.00296603
234	NC_037332.1:109768999:109769050	SOX10	-0.52117	0.00755151	0.0464684	0.0151629	-3.4453	6.40301e-05	Promoter	chr5:109768999:109769050	52	0.290107	0.00202427
235	NC_037332.1:109769126:109769193	SOX10	-0.562166	0.00344657	0.0745791	0.00896675	-3.4453	6.40301e-05	Promoter	chr5:109769126:109769193	68	0.353667	0.00612128
236	NC_037332.1:109769225:109769263	SOX10	-0.528462	0.00736623	0.0331908	0.0149328	-3.4453	6.40301e-05	Promoter	chr5:109769225:109769263	39	0.266612	0.00329109
237	NC_037332.1:109769601:109769685	SOX10	-0.474707	0.0164956	0.0464508	0.0264891	-3.4453	6.40301e-05	Promoter	chr5:109769601:109769685	85	0.284019	0.00347743
238	NC_037332.1:109769866:109769942	SOX10	-0.465859	0.0189236	0.0692402	0.0294033	-3.4453	6.40301e-05	Promoter	chr5:109769866:109769942	77	0.385054	0.00203389
239	NC_037332.1:109770214:109770266	SOX10	-0.631215	0.000715554	0.0419882	0.0033578	-3.4453	6.40301e-05	Promoter	chr5:109770214:109770266	53	0.299045	0.00300132
240	NC_037332.1:109770452:109770528	SOX10	-0.46975	0.0178221	0.103032	0.028185	-3.4453	6.40301e-05	Promoter	chr5:109770452:109770528	77	0.487152	0.00172425
241	NC_037332.1:109832633:109832680	PICK1	-0.571574	0.00283805	0.0408662	0.00808047	-0.929673	0.00670565	Promoter	chr5:109832633:109832680	48	0.323137	0.000570882
242	NC_037332.1:110530831:110530868	APOBEC3Z1	-0.694749	0.000116341	0.0792125	0.00129302	2.17202	0.00156185	Promoter;TSS	chr5:110530831:110530868	38	-0.458726	0.00107439
243	NC_037332.1:112364890:112364943	L3MBTL2	-0.705921	8.06035e-05	0.0292465	0.00117385	-0.562316	0.0212071	Promoter	chr5:112364890:112364943	54	0.303445	0.000538944
244	NC_037332.1:112909525:112909605	TNFRSF13C	-0.301538	0.14284	0.0904108	0.158198	2.09942	0.0240825	Promoter	chr5:112909525:112909605	81	-0.481871	0.00106527
245	NC_037332.1:113671595:113671687	ARFGAP3	-0.48	0.01617	0.0668765	0.0260966	-0.560512	0.0294406	Promoter	chr5:113671595:113671687	93	0.418286	0.000762305
246	NC_037332.1:113671813:113671901	ARFGAP3	-0.556063	0.00389785	0.0547742	0.00964565	-0.560512	0.0294406	Promoter	chr5:113671813:113671901	89	0.359592	0.00191608
247	NC_037332.1:113671864:113671966	ARFGAP3	-0.614784	0.00107491	0.0888251	0.00429624	-0.560512	0.0294406	Promoter	chr5:113671864:113671966	103	0.407523	0.00437914
248	NC_037332.1:113926220:113926248	TSPO	0.637046	0.000615902	0.0472417	0.00315879	0.926588	0.00443038	Promoter	chr5:113926220:113926248	29	0.376885	0.000631283
249	NC_037332.1:119787963:119787988	ADM2	-0.398538	0.0484615	0.0294122	0.0622094	-1.1561	0.0316389	Promoter	chr5:119787963:119787988	26	0.283291	0.000928553
250	NC_037332.1:25708486:25708535	GPR84	-0.580459	0.00234976	0.0270263	0.00707159	2.66166	6.35187e-05	Promoter	chr5:25708486:25708535	50	-0.251554	0.00478159
251	NC_037332.1:25708851:25708977	GPR84	-0.602321	0.00144245	0.088353	0.00516267	2.66166	6.35187e-05	Promoter	chr5:25708851:25708977	127	-0.427373	0.00256169
252	NC_037332.1:25709160:25709183	GPR84	-0.693595	0.000120725	0.0811681	0.0013251	2.66166	6.35187e-05	Promoter	chr5:25709160:25709183	24	-0.496678	0.000475623
253	NC_037332.1:25709297:25709314	GPR84	-0.712342	6.47839e-05	0.0824266	0.00108957	2.66166	6.35187e-05	Promoter	chr5:25709297:25709314	18	-0.508299	0.000438574
254	NC_037332.1:25981339:25981386	HOXC4	0.258661	0.211859	0.0166462	0.226138	-1.805	0.0172592	Promoter	chr5:25981339:25981386	48	-0.213754	0.00372621
255	NC_037332.1:26795501:26795562	ITGB7	-0.608311	0.00125421	0.0628855	0.00480085	1.60418	0.000395434	Promoter	chr5:26795501:26795562	62	-0.386092	0.00164909
256	NC_037332.1:26795901:26795954	ITGB7	-0.544895	0.00485355	0.0385854	0.0111808	1.60418	0.000395434	Promoter	chr5:26795901:26795954	54	-0.343892	0.000414133
257	NC_037332.1:26796936:26796949	ITGB7	-0.534076	0.0059607	0.0419786	0.0128658	1.60418	0.000395434	TSS	chr5:26796936:26796949	14	-0.326714	0.00195684
258	NC_037332.1:27039819:27039923	KRT8	-0.593077	0.00216179	0.0683946	0.00665932	-2.51609	0.000166213	Promoter	chr5:27039819:27039923	105	0.363411	0.00219002
259	NC_037332.1:27365318:27365344	KRT5	-0.594345	0.00173041	0.0456863	0.0058443	-1.82016	0.00665836	Promoter	chr5:27365318:27365344	27	0.338361	0.00139863
260	NC_037332.1:27365420:27365445	KRT5	-0.408462	0.0436795	0.0705842	0.0571714	-1.82016	0.00665836	Promoter	chr5:27365420:27365445	26	0.410091	0.000997571
261	NC_037332.1:27365889:27365932	KRT5	-0.633846	0.000873623	0.0366537	0.00383004	-1.82016	0.00665836	Promoter	chr5:27365889:27365932	44	0.312461	0.00112559
262	NC_037332.1:27366828:27366861	KRT5	-0.585385	0.00253261	0.0443451	0.00744081	-1.82016	0.00665836	Promoter	chr5:27366828:27366861	34	0.300394	0.00161109
263	NC_037332.1:27366956:27366986	KRT5	-0.586923	0.00245439	0.0560658	0.00728271	-1.82016	0.00665836	Promoter	chr5:27366956:27366986	31	0.366628	0.000283816
264	NC_037332.1:27367030:27367047	KRT5	-0.260552	0.208418	0.139142	0.222653	-1.82016	0.00665836	Promoter	chr5:27367030:27367047	18	0.368888	0.00365347
265	NC_037332.1:27689711:27689730	KRT7	-0.686492	0.000151045	0.0573679	0.00149511	-2.53474	0.000235691	Promoter	chr5:27689711:27689730	20	0.361937	0.00226389
266	NC_037332.1:28478379:28478391	BIN2	-0.655764	0.000372573	0.0360344	0.00239619	0.645835	0.0388588	Promoter	chr5:28478379:28478391	13	-0.282799	0.00462097
267	NC_037332.1:28478418:28478479	BIN2	-0.77425	5.5834e-06	0.0332781	0.000333561	0.645835	0.0388588	Promoter	chr5:28478418:28478479	62	-0.257133	0.00891353
268	NC_037332.1:29796118:29796136	GPD1	-0.553503	0.00410152	0.0424209	0.0100321	-3.07706	0.000339814	Promoter	chr5:29796118:29796136	19	0.334917	0.00129653
269	NC_037332.1:29796253:29796298	GPD1	-0.388462	0.0559112	0.0318118	0.070417	-3.07706	0.000339814	Promoter	chr5:29796253:29796298	46	0.294368	0.00146063
270	NC_037332.1:29796563:29796611	GPD1	-0.583788	0.00218624	0.0484672	0.00670695	-3.07706	0.000339814	Promoter	chr5:29796563:29796611	49	0.344436	0.00173821
271	NC_037332.1:30922531:30922602	RND1	-0.171538	0.410548	0.0464835	0.41915	-1.55206	0.0050559	Promoter	chr5:30922531:30922602	72	0.327181	0.00236815
272	NC_037332.1:45006276:45006370	MDM2	0.430769	0.0326643	0.0606701	0.045579	0.543002	0.0154743	Promoter	chr5:45006276:45006370	95	0.29599	0.00824049
273	NC_037332.1:4986520:4986640	GLIPR1	-0.63369	0.000671677	0.0492611	0.0032934	1.67952	0.000593594	Promoter	chr5:4986520:4986640	121	-0.341079	0.0023209
274	NC_037332.1:4986618:4986640	GLIPR1	-0.547344	0.00462861	0.0764763	0.0109208	1.67952	0.000593594	Promoter	chr5:4986618:4986640	23	-0.437315	0.00144316
275	NC_037332.1:6173418:6173449	ZDHHC17	0.69	0.00019867	0.0389634	0.0017218	0.762166	0.000233528	Promoter	chr5:6173418:6173449	32	0.302811	0.00155073
276	NC_037332.1:6173598:6173651	ZDHHC17	0.610117	0.00120176	0.0547951	0.00466724	0.762166	0.000233528	Promoter	chr5:6173598:6173651	54	0.35701	0.00169242
277	NC_037332.1:67696732:67696804	GLT8D2	-0.646637	0.00047803	0.0503233	0.00279108	-5.7305	0.00036812	Promoter	chr5:67696732:67696804	73	0.349603	0.00181509
278	NC_037332.1:70228487:70228588	TMEM263	-0.416154	0.0395882	0.0558791	0.0529654	-0.732777	0.00693463	Promoter	chr5:70228487:70228588	102	0.278117	0.00217783
279	NC_037332.1:70228605:70228617	TMEM263	-0.399622	0.0477978	0.106219	0.0615112	-0.732777	0.00693463	Promoter	chr5:70228605:70228617	13	0.337135	0.00499944
280	NC_037332.1:75264371:75264431	NCF4	0.572969	0.00275609	0.0431579	0.00790038	1.58411	0.00379055	Promoter	chr5:75264371:75264431	61	0.240976	0.0300637
281	NC_037332.1:75673945:75673979	RAC2	-0.64402	0.000512684	0.0371581	0.00287914	0.933376	0.0176956	Promoter	chr5:75673945:75673979	35	-0.30522	0.0018035
282	NC_037332.1:75703607:75703669	CYTH4	-0.838981	1.61171e-07	0.0379751	0.000116544	1.70268	0.00109289	Promoter	chr5:75703607:75703669	63	-0.309517	0.00201166
283	NC_037332.1:82064698:82064715	KLHL42	-0.59151	0.00184398	0.046186	0.00606838	-0.869493	0.00225208	Promoter	chr5:82064698:82064715	18	0.335145	0.00185526
284	NC_037332.1:96980691:96980768	GPRC5A	-0.632795	0.000687268	0.100616	0.00331091	-1.96886	0.00343421	Promoter	chr5:96980691:96980768	78	0.514048	0.000238645
285	NC_037332.1:96981615:96981628	GPRC5A	0.407055	0.043436	0.0530849	0.0570265	-1.96886	0.00343421	Promoter	chr5:96981615:96981628	14	-0.303309	0.0107623
286	NC_037332.1:99947277:99947368	CLEC12A	-0.515868	0.00830077	0.0494689	0.0161305	1.67488	0.0190487	Promoter	chr5:99947277:99947368	92	-0.347957	0.00176654
287	NC_037333.1:104287066:104287080	MSX1	0.632633	0.000690121	0.0245444	0.00331206	-4.17287	0.000604259	Promoter	chr6:104287066:104287080	15	-0.218636	0.017026
288	NC_037333.1:110806464:110806491	FBXL5	0.617692	0.00126901	0.0440279	0.00480927	1.4141	0.00240905	Promoter	chr6:110806464:110806491	28	0.323571	0.00191798
289	NC_037333.1:111127331:111127407	FGFBP1	-0.409231	0.0432557	0.0574389	0.0568517	-4.76877	4.01648e-06	Promoter;TSS	chr6:111127331:111127407	77	0.262059	0.0152436
290	NC_037333.1:111127396:111127495	FGFBP1	-0.679762	0.000185728	0.0417986	0.00168084	-4.76877	4.01648e-06	Promoter	chr6:111127396:111127495	100	0.306321	0.00247328
291	NC_037333.1:113215048:113215148	BLOC1S4	-0.187692	0.36728	0.0649493	0.376492	0.45449	0.0205465	Promoter	chr6:113215048:113215148	101	-0.200969	0.0163398
292	NC_037333.1:113405094:113405118	TBC1D14	0.329305	0.10796	0.100901	0.123676	1.09143	0.00124656	Promoter	chr6:113405094:113405118	25	0.228082	0.0442387
293	NC_037333.1:15674240:15674274	PLA2G12A	-0.565385	0.00375959	0.0584269	0.00941383	-0.633133	0.00939724	Promoter	chr6:15674240:15674274	35	0.391834	0.000982501
294	NC_037333.1:15674376:15674434	PLA2G12A	-0.652982	0.000402327	0.0216544	0.00248377	-0.633133	0.00939724	Promoter	chr6:15674376:15674434	59	0.217285	0.00589143
295	NC_037333.1:17488191:17488241	PAPSS1	0.252348	0.22362	0.0958443	0.23769	-0.745398	0.000753919	Promoter	chr6:17488191:17488241	51	-0.269881	0.0139776
296	NC_037333.1:17488225:17488241	PAPSS1	0.424779	0.0342959	0.0759392	0.0471289	-0.745398	0.000753919	Promoter	chr6:17488225:17488241	17	-0.403429	0.000183996
297	NC_037333.1:17488292:17488405	PAPSS1	0.630769	0.000939484	0.0486063	0.00398102	-0.745398	0.000753919	Promoter	chr6:17488292:17488405	114	-0.338384	0.000489552
298	NC_037333.1:24861354:24861436	DAPP1	-0.55	0.005018	0.0947479	0.0113939	1.33237	2.08089e-05	Promoter	chr6:24861354:24861436	83	-0.550306	6.10631e-05
299	NC_037333.1:45178252:45178310	SLC34A2	-0.409309	0.042177	0.0327991	0.0557521	-7.55251	2.12706e-08	Promoter	chr6:45178252:45178310	59	0.270711	0.000884596
300	NC_037333.1:57026841:57026853	RELL1	0.618794	0.000975298	0.018834	0.00407823	0.520997	0.0201306	Promoter	chr6:57026841:57026853	13	0.200827	0.0026074
301	NC_037333.1:57026841:57026889	RELL1	0.237369	0.253244	0.0681693	0.266717	0.520997	0.0201306	Promoter	chr6:57026841:57026889	49	0.292976	0.00908393
302	NC_037333.1:98288140:98288195	GPAT3	0.635122	0.000647355	0.0396571	0.00324189	1.75127	0.00290744	Promoter	chr6:98288140:98288195	56	0.300441	0.00288528
303	NC_037334.1:11294198:11294263	GIPC1	-0.462308	0.0210344	0.0460123	0.0316139	-1.14018	0.00330992	Promoter	chr7:11294198:11294263	66	0.290833	0.00325288
304	NC_037334.1:11886690:11886712	MRI1	-0.293903	0.153869	0.0249452	0.169376	-0.674769	0.0474065	Promoter	chr7:11886690:11886712	23	0.263251	0.000650767
305	NC_037334.1:12729579:12729593	PRDX2	-0.520769	0.00840311	0.0556462	0.0162298	-0.509046	0.0176639	Promoter	chr7:12729579:12729593	15	0.385559	0.000832263
306	NC_037334.1:12729579:12729641	PRDX2	-0.404715	0.0447741	0.0650928	0.0582431	-0.509046	0.0176639	Promoter	chr7:12729579:12729641	63	0.3011	0.00824492
307	NC_037334.1:12731246:12731258	RNASEH2A	-0.131538	0.529228	0.0409937	0.535141	-0.545943	0.0326788	Promoter	chr7:12731246:12731258	13	0.256295	0.00553595
308	NC_037334.1:14667631:14667674	P2RY11	0.397769	0.048937	0.0221434	0.0626928	1.02222	0.023224	Promoter	chr7:14667631:14667674	44	0.224392	0.00602708
309	NC_037334.1:14770303:14770335	MRPL4	-0.546644	0.00469204	0.0477258	0.0109683	-0.667709	0.0119824	Promoter	chr7:14770303:14770335	33	0.312722	0.00409597
310	NC_037334.1:15677237:15677323	DOCK6	0.568956	0.00299742	0.086084	0.00832242	-1.59706	7.68228e-05	Promoter	chr7:15677237:15677323	87	-0.469385	0.000788126
311	NC_037334.1:15677317:15677345	DOCK6	0.685473	0.000155901	0.174583	0.00153121	-1.59706	7.68228e-05	Promoter	chr7:15677317:15677345	29	-0.658333	0.00127963
312	NC_037334.1:15677317:15677427	DOCK6	0.591778	0.001833	0.138721	0.00606632	-1.59706	7.68228e-05	Promoter	chr7:15677317:15677427	111	-0.578222	0.00138105
313	NC_037334.1:16399207:16399242	PNPLA6	0.0415385	0.843933	0.0345266	0.845267	0.398804	0.0314934	Promoter	chr7:16399207:16399242	36	0.297374	0.00138787
314	NC_037334.1:16399374:16399389	PNPLA6	-0.0623197	0.767281	0.0507029	0.770321	0.398804	0.0314934	Promoter	chr7:16399374:16399389	16	0.303549	0.00433569
315	NC_037334.1:16512957:16513044	RETN	-0.448941	0.0243761	0.029938	0.0358197	1.49483	0.0210315	Promoter	chr7:16512957:16513044	88	-0.220271	0.0259528
316	NC_037334.1:17728271:17728293	VAV1	-0.779763	4.327e-06	0.0310339	0.000274115	1.41756	0.00280096	Promoter	chr7:17728271:17728293	23	-0.282628	0.00238007
317	NC_037334.1:18085703:18085792	CLPP	-0.436923	0.0300593	0.0376856	0.0425057	-0.737989	0.000478496	Promoter	chr7:18085703:18085792	90	0.269604	0.00700119
318	NC_037334.1:20382478:20382534	C7H19orf71	0.584331	0.00216053	0.0450116	0.00665932	2.43564	0.00322077	Promoter;TSS	chr7:20382478:20382534	57	0.340559	0.00158766
319	NC_037334.1:20382693:20382706	C7H19orf71	0.644615	0.000673236	0.0511388	0.0032934	2.43564	0.00322077	Promoter	chr7:20382693:20382706	14	0.391633	0.000474126
320	NC_037334.1:21153026:21153148	TIMM13	-0.562242	0.00344129	0.0248501	0.00896675	-0.479719	0.0445155	Promoter	chr7:21153026:21153148	123	0.218147	0.013097
321	NC_037334.1:39010819:39010847	DOK3	-0.700769	0.000143641	0.117165	0.00148049	2.21985	5.03971e-05	Promoter	chr7:39010819:39010847	29	-0.570857	0.0005299
322	NC_037334.1:43411258:43411344	ELANE	-0.673604	0.000223375	0.0289795	0.00179172	2.59687	0.000952789	Promoter;TSS	chr7:43411258:43411344	87	-0.267892	0.00292984
323	NC_037334.1:43563172:43563233	ARHGAP45	-0.673099	0.000226743	0.0214447	0.00179552	1.05437	0.000599895	Promoter	chr7:43563172:43563233	62	-0.244826	0.00333977
324	NC_037334.1:43563367:43563433	ARHGAP45	-0.667318	0.000268526	0.0569786	0.0019666	1.05437	0.000599895	Promoter;TSS	chr7:43563367:43563433	67	-0.305139	0.0112826
325	NC_037334.1:43632896:43632948	SBNO2	0.753938	1.34841e-05	0.0280649	0.000481361	2.29047	1.4148e-05	Promoter	chr7:43632896:43632948	53	0.271784	0.00213426
326	NC_037334.1:43632937:43632968	SBNO2	0.485349	0.0139193	0.0361963	0.0232969	2.29047	1.4148e-05	Promoter	chr7:43632937:43632968	32	0.256667	0.0132196
327	NC_037334.1:43632967:43633037	SBNO2	0.698421	0.000103308	0.0526963	0.00124531	2.29047	1.4148e-05	Promoter	chr7:43632967:43633037	71	0.321186	0.00365531
328	NC_037334.1:44417021:44417071	SHROOM1	-0.524719	0.00708229	0.114695	0.0144497	-2.15537	0.00475854	Promoter	chr7:44417021:44417071	51	0.417337	0.00219067
329	NC_037334.1:44417084:44417182	SHROOM1	-0.432308	0.0319965	0.0271832	0.044994	-2.15537	0.00475854	Promoter	chr7:44417084:44417182	99	0.217826	0.0106993
330	NC_037334.1:45768225:45768243	TCF7	-0.376109	0.0638866	0.0386718	0.0785518	-1.752	0.0153648	Promoter	chr7:45768225:45768243	19	0.298202	0.00244969
331	NC_037334.1:45972762:45972776	CDKN2AIPNL	-0.387382	0.0557203	0.0504589	0.0703164	-0.463901	0.0413537	Promoter	chr7:45972762:45972776	15	0.381411	0.000670653
332	NC_037334.1:47079198:47079224	CXCL14	-0.753346	1.38177e-05	0.0431891	0.000481361	-5.41125	0.000317864	Promoter	chr7:47079198:47079224	27	0.312213	0.00285907
333	NC_037334.1:4780649:4780687	GDF15	-0.432374	0.0308819	0.0444468	0.0434749	-3.73953	0.000316984	Promoter	chr7:4780649:4780687	39	0.301727	0.00184902
334	NC_037334.1:5365370:5365398	B3GNT3	-0.633896	0.000668116	0.05216	0.0032934	1.64275	2.7908e-05	Promoter	chr7:5365370:5365398	29	-0.372031	0.00149863
335	NC_037334.1:5365443:5365546	B3GNT3	-0.799616	1.62229e-06	0.0245258	0.000235823	1.64275	2.7908e-05	Promoter	chr7:5365443:5365546	104	-0.232681	0.00418598
336	NC_037334.1:53719214:53719335	FGF1	-0.631538	0.000922633	0.0984917	0.00393595	-2.58618	3.33837e-05	Promoter;TSS	chr7:53719214:53719335	122	0.402754	0.0048595
337	NC_037334.1:53719371:53719489	FGF1	-0.465897	0.0189126	0.0677686	0.0294033	-2.58618	3.33837e-05	Promoter	chr7:53719371:53719489	119	0.367555	0.00176212
338	NC_037334.1:53719485:53719516	FGF1	-0.385877	0.0567608	0.0816292	0.0713093	-2.58618	3.33837e-05	Promoter	chr7:53719485:53719516	32	0.333021	0.0107463
339	NC_037334.1:53729291:53729332	FGF1	-0.764615	1.4437e-05	0.0663197	0.000481361	-2.58618	3.33837e-05	Promoter;TSS	chr7:53729291:53729332	42	0.430331	0.000693903
340	NC_037334.1:57146506:57146635	SH3RF2	-0.377692	0.0635355	0.0951185	0.0782308	-3.18272	0.00107954	Promoter	chr7:57146506:57146635	130	0.40409	0.00135302
341	NC_037334.1:57146711:57146734	SH3RF2	-0.573077	0.00323846	0.0759845	0.00863817	-3.18272	0.00107954	Promoter	chr7:57146711:57146734	24	0.300292	0.00497253
342	NC_037334.1:57146786:57146850	SH3RF2	-0.641538	0.000725995	0.0980476	0.00339423	-3.18272	0.00107954	Promoter;TSS	chr7:57146786:57146850	65	0.357119	0.0043295
343	NC_037334.1:59808011:59808111	FBXO38	-0.546051	0.00474625	0.0719308	0.0110542	1.07984	0.00312125	Promoter	chr7:59808011:59808111	101	-0.286616	0.0100341
344	NC_037334.1:7691746:7691790	RASAL3	-0.337133	0.099348	0.0243302	0.115375	0.82622	0.048138	Promoter;TSS	chr7:7691746:7691790	45	-0.281393	0.000522271
345	NC_037334.1:80749949:80749984	DHFR	0.432391	0.0308747	0.0952576	0.0434749	-1.0167	0.00324042	Promoter	chr7:80749949:80749984	36	-0.42533	0.00292235
346	NC_037334.1:80749983:80750086	DHFR	0.178462	0.391663	0.033102	0.400514	-1.0167	0.00324042	Promoter	chr7:80749983:80750086	104	-0.230219	0.0132756
347	NC_037335.1:103988608:103988707	TNFSF15	0.265385	0.199079	0.0665064	0.213395	1.22244	0.0141566	Promoter;TSS	chr8:103988608:103988707	100	0.37683	0.000973932
348	NC_037335.1:104114638:104114734	TNFSF8	-0.736426	2.70388e-05	0.0801801	0.000685238	0.938731	0.00597563	Promoter	chr8:104114638:104114734	97	-0.411815	0.00273642
349	NC_037335.1:104114733:104114808	TNFSF8	-0.572205	0.0028007	0.0765686	0.00801014	0.938731	0.00597563	Promoter	chr8:104114733:104114808	76	-0.45363	0.00104524
350	NC_037335.1:104312351:104312369	TNC	-0.480866	0.0149607	0.0479516	0.0245853	-5.28412	4.11029e-05	Promoter	chr8:104312351:104312369	19	0.297275	0.00468652
351	NC_037335.1:110313543:110313586	TRAF1	-0.671053	0.000240826	0.0277332	0.00186053	1.29253	0.00212455	Promoter	chr8:110313543:110313586	44	-0.271254	0.00246746
352	NC_037335.1:110313776:110313875	TRAF1	-0.581683	0.00228845	0.0375629	0.00692487	1.29253	0.00212455	Promoter	chr8:110313776:110313875	100	-0.305451	0.00220648
353	NC_037335.1:25115512:25115544	PLIN2	-0.273688	0.185561	0.0247297	0.201289	-0.484666	0.00992296	Promoter	chr8:25115512:25115544	33	0.226487	0.0125139
354	NC_037335.1:25116733:25116748	PLIN2	-0.152308	0.465624	0.0426469	0.472335	-0.484666	0.00992296	Promoter	chr8:25116733:25116748	16	0.279886	0.00267821
355	NC_037335.1:69371180:69371194	DMTN	0.72784	3.73051e-05	0.0313265	0.000814923	-3.79361	0.00939543	Promoter	chr8:69371180:69371194	15	-0.275105	0.00284705
356	NC_037335.1:69446144:69446208	HR	-0.649231	0.000600261	0.0626702	0.00310421	-1.67936	0.00511831	Promoter	chr8:69446144:69446208	65	0.400496	0.000954746
357	NC_037335.1:69446299:69446365	HR	-0.600769	0.00183834	0.035046	0.00606632	-1.67936	0.00511831	Promoter	chr8:69446299:69446365	67	0.299319	0.000934757
358	NC_037335.1:69446724:69446749	HR	-0.386154	0.057481	0.0397803	0.0718937	-1.67936	0.00511831	Promoter	chr8:69446724:69446749	26	0.316684	0.00136264
359	NC_037335.1:69446748:69446778	HR	-0.0381103	0.856477	0.132427	0.857153	-1.67936	0.00511831	Promoter	chr8:69446748:69446778	31	0.30738	0.027667
360	NC_037335.1:69849829:69849868	SORBS3	-0.235385	0.25617	0.0386471	0.269574	-0.85501	0.0209273	Promoter	chr8:69849829:69849868	40	0.219565	0.00520741
361	NC_037335.1:73630443:73630468	BNIP3L	0.39	0.0548837	0.0394738	0.0693297	0.893242	0.00251301	Promoter	chr8:73630443:73630468	26	0.293835	0.00332768
362	NC_037335.1:74590229:74590275	EPHX2	-0.661908	0.000313563	0.0749496	0.00219078	-2.3537	0.00111794	Promoter	chr8:74590229:74590275	47	0.458799	0.000658304
363	NC_037335.1:74590396:74590423	EPHX2	-0.655511	0.000375204	0.0408117	0.00240092	-2.3537	0.00111794	Promoter	chr8:74590396:74590423	28	0.267444	0.00313037
364	NC_037335.1:74835646:74835656	SMU1	0.693077	0.000181369	0.0396681	0.00166967	0.429972	0.0310105	Promoter	chr8:74835646:74835656	11	0.296594	0.00267242
365	NC_037335.1:8064592:8064607	MTMR9	-0.514615	0.00931853	0.0326164	0.0175432	1.10536	2.32506e-05	Promoter	chr8:8064592:8064607	16	-0.265177	0.00245158
366	NC_037335.1:87083989:87083996	SYK	0.464615	0.0203388	0.0625045	0.0309727	0.959809	0.036085	Promoter	chr8:87083989:87083996	8	0.365797	0.00264717
367	NC_037335.1:88797854:88797933	CKS2	-0.699231	0.000150596	0.0246758	0.00149511	-1.06588	0.0360776	Promoter	chr8:88797854:88797933	80	0.246013	0.0033104
368	NC_037335.1:88797922:88798020	CKS2	-0.579523	0.00239752	0.0246815	0.00719824	-1.06588	0.0360776	Promoter	chr8:88797922:88798020	99	0.212641	0.0205502
369	NC_037335.1:91275473:91275496	RNF20	0.597236	0.00162082	0.0387574	0.00558037	0.634888	0.00346121	Promoter	chr8:91275473:91275496	24	0.291584	0.00314264
370	NC_037335.1:98601894:98601939	CTNNAL1	-0.507692	0.010447	0.0422133	0.0190515	-1.86136	0.00218209	Promoter	chr8:98601894:98601939	46	0.303782	0.00236654
371	NC_037335.1:99006798:99006836	PTPN3	-0.497692	0.0122773	0.0265735	0.021515	-2.96741	7.86841e-05	Promoter	chr8:99006798:99006836	39	0.225948	0.00414023
372	NC_037336.1:101922462:101922478	CCR6	-0.61	0.00150558	0.0719962	0.00529887	1.15686	0.00293759	Promoter	chr9:101922462:101922478	17	-0.463667	0.000428544
373	NC_037336.1:101922522:101922562	CCR6	-0.568329	0.00303666	0.0497234	0.00837692	1.15686	0.00293759	Promoter	chr9:101922522:101922562	41	-0.331153	0.00316754
374	NC_037336.1:101922675:101922696	CCR6	-0.448705	0.0244605	0.0400739	0.0358282	1.15686	0.00293759	Promoter	chr9:101922675:101922696	22	-0.328	0.00117908
375	NC_037336.1:103516239:103516326	PHF10	0.536154	0.0064393	0.0340093	0.0136204	0.306028	0.0453393	Promoter	chr9:103516239:103516326	88	0.281731	0.00270574
376	NC_037336.1:39447109:39447118	AMD1	0.242308	0.242127	0.0409357	0.255859	-0.416242	0.0206912	Promoter	chr9:39447109:39447118	10	-0.284879	0.000747855
377	NC_037336.1:39447269:39447295	AMD1	0.35	0.0868912	0.0407439	0.102601	-0.416242	0.0206912	Promoter	chr9:39447269:39447295	27	-0.218572	0.0121344
378	NC_037336.1:39796114:39796210	DDO	-0.479691	0.0152442	0.0874481	0.024954	-3.58724	0.00397917	Promoter	chr9:39796114:39796210	97	0.470401	0.000501515
379	NC_037336.1:39796209:39796330	DDO	-0.489459	0.0130173	0.0796712	0.0223179	-3.58724	0.00397917	Promoter	chr9:39796209:39796330	122	0.336327	0.00943105
380	NC_037336.1:42336654:42336784	SCML4	-0.189231	0.363305	0.0493636	0.373021	-1.46406	0.0312981	Promoter	chr9:42336654:42336784	131	0.289612	0.00649149
381	NC_037336.1:42336783:42336852	SCML4	-0.357779	0.0790939	0.0837616	0.0941617	-1.46406	0.0312981	Promoter	chr9:42336783:42336852	70	0.454982	0.00144455
382	NC_037336.1:74512609:74512624	MAP7	-0.676923	0.000288865	0.0494276	0.0020795	-3.12451	2.64949e-05	Promoter	chr9:74512609:74512624	16	0.377936	0.000258858
383	NC_037336.1:75002813:75002830	IL20RA	-0.480681	0.0150052	0.0314136	0.0246264	-3.2877	0.0016589	Promoter	chr9:75002813:75002830	18	0.259065	0.00585528
384	NC_037336.1:75927435:75927507	PERP	-0.753077	2.30238e-05	0.0389137	0.000620663	-2.9226	4.29396e-06	Promoter	chr9:75927435:75927507	73	0.282745	0.0034864
385	NC_037336.1:76275041:76275104	NHSL1	-0.643846	0.000686108	0.0743261	0.00331091	-1.41221	0.000686094	Promoter	chr9:76275041:76275104	64	0.472023	0.000182084
386	NC_037336.1:88802591:88802656	ESR1	-0.712086	6.5357e-05	0.0699847	0.00108957	-3.38145	2.32506e-05	Promoter	chr9:88802591:88802656	66	0.36468	0.00274741
387	NC_037336.1:88802693:88802736	ESR1	-0.6721	0.000233527	0.0456914	0.00182898	-3.38145	2.32506e-05	Promoter	chr9:88802693:88802736	44	0.329727	0.00176532
388	NC_037337.1:102675362:102675450	RPS6KA5	0.133949	0.523249	0.0419665	0.529518	0.61287	0.0268943	Promoter	chr10:102675362:102675450	89	0.303808	0.00218975
389	NC_037337.1:13360676:13360708	ZWILCH	-0.538462	0.00618123	0.0399791	0.0132515	-1.02994	0.000650981	Promoter	chr10:13360676:13360708	33	0.311987	0.00149734
390	NC_037337.1:14103922:14103936	AAGAB	-0.599731	0.00153108	0.0482233	0.00535879	-0.649219	0.012154	Promoter	chr10:14103922:14103936	15	0.368106	0.000804704
391	NC_037337.1:20837681:20837736	ADCY4	-0.420361	0.0364158	0.123552	0.0494522	0.721159	0.0485348	Promoter;TSS	chr10:20837681:20837736	56	-0.517798	0.000626784
392	NC_037337.1:20855766:20855878	LTB4R	-0.493348	0.0122089	0.121266	0.0214248	1.30212	0.0359674	Promoter;TSS	chr10:20855766:20855878	113	-0.563541	0.000822868
393	NC_037337.1:20856823:20856846	LTB4R	-0.673219	0.000225938	0.0450427	0.00179552	1.30212	0.0359674	Promoter	chr10:20856823:20856846	24	-0.330251	0.00114196
394	NC_037337.1:21017374:21017438	PSME1	0.428939	0.0323907	0.0572308	0.045347	0.46506	0.0195968	Promoter	chr10:21017374:21017438	65	0.289454	0.0156438
395	NC_037337.1:21557560:21557658	EFS	-0.537337	0.00560662	0.0870893	0.0123876	-2.09153	0.0127675	Promoter	chr10:21557560:21557658	99	0.464094	0.00146272
396	NC_037337.1:21557657:21557715	EFS	-0.636923	0.000811755	0.050665	0.00359613	-2.09153	0.0127675	Promoter	chr10:21557657:21557715	59	0.335447	0.000776623
397	NC_037337.1:21557712:21557750	EFS	-0.679488	0.000187274	0.0999787	0.00168281	-2.09153	0.0127675	Promoter	chr10:21557712:21557750	39	0.408315	0.00653181
398	NC_037337.1:21840691:21840717	C10H14orf93	0.161663	0.440096	0.0476695	0.447513	0.516267	0.0417299	Promoter	chr10:21840691:21840717	27	0.346265	0.00153605
399	NC_037337.1:21841353:21841381	C10H14orf93	0.411855	0.04079	0.063234	0.0542297	0.516267	0.0417299	Promoter	chr10:21841353:21841381	29	0.420818	0.00088194
400	NC_037337.1:26172173:26172197	RNASE2	-0.413881	0.0397126	0.0684809	0.0530758	-1.91336	0.0227316	Promoter	chr10:26172173:26172197	25	0.355942	0.00355629
401	NC_037337.1:31027101:31027139	DPH6	-0.532308	0.00688962	0.0240287	0.0141707	-0.774337	0.00718936	Promoter	chr10:31027101:31027139	39	0.247367	0.00197398
402	NC_037337.1:31027113:31027236	DPH6	-0.4253	0.0340523	0.0323832	0.046845	-0.774337	0.00718936	Promoter	chr10:31027113:31027236	124	0.245387	0.0109526
403	NC_037337.1:36375862:36375910	SPINT1	-0.757033	1.18537e-05	0.102842	0.000481361	-2.29977	0.000140752	Promoter	chr10:36375862:36375910	49	0.527679	0.000524029
404	NC_037337.1:36375903:36375930	SPINT1	-0.654336	0.000387595	0.0493657	0.0024311	-2.29977	0.000140752	Promoter	chr10:36375903:36375930	28	0.352414	0.00161373
405	NC_037337.1:36376589:36376612	SPINT1	-0.660931	0.000322366	0.0410521	0.00221977	-2.29977	0.000140752	Promoter	chr10:36376589:36376612	24	0.341112	0.000725692
406	NC_037337.1:36376589:36376647	SPINT1	-0.61598	0.00104433	0.0849023	0.00429624	-2.29977	0.000140752	Promoter	chr10:36376589:36376647	59	0.394479	0.00327073
407	NC_037337.1:46773309:46773375	APH1B	0.60055	0.00150256	0.0363135	0.00529887	0.970496	0.0110331	Promoter	chr10:46773309:46773375	67	0.292083	0.00290151
408	NC_037337.1:46773451:46773541	APH1B	0.55291	0.00414995	0.0925158	0.010131	0.970496	0.0110331	Promoter	chr10:46773451:46773541	91	0.488709	0.00116771
409	NC_037337.1:49798769:49798810	ANXA2	-0.192456	0.3567	0.0554259	0.367132	-0.662748	0.0142353	Promoter	chr10:49798769:49798810	42	0.347642	0.00227813
410	NC_037337.1:49798793:49798871	ANXA2	-0.231734	0.265018	0.139827	0.278192	-0.662748	0.0142353	Promoter	chr10:49798793:49798871	79	0.375893	0.00983005
411	NC_037337.1:49798992:49799103	ANXA2	-0.335385	0.101612	0.0777813	0.117788	-0.662748	0.0142353	Promoter	chr10:49798992:49799103	112	0.490972	0.000297682
412	NC_037337.1:49799102:49799224	ANXA2	-0.35149	0.0848985	0.165651	0.100812	-0.662748	0.0142353	Promoter	chr10:49799102:49799224	123	0.625196	0.000110348
413	NC_037337.1:49799436:49799461	ANXA2	-0.127439	0.543814	0.143287	0.549452	-0.662748	0.0142353	Promoter	chr10:49799436:49799461	26	0.435275	0.00658604
414	NC_037337.1:49799476:49799489	ANXA2	-0.38	0.0618369	0.0899912	0.0763619	-0.662748	0.0142353	Promoter	chr10:49799476:49799489	14	0.445349	0.000282204
415	NC_037337.1:49799569:49799612	ANXA2	-0.483077	0.0154278	0.0547734	0.0251895	-0.662748	0.0142353	Promoter	chr10:49799569:49799612	44	0.351371	0.00129675
416	NC_037337.1:77073384:77073462	GPX2	-0.65512	0.000379293	0.0275668	0.00241489	-3.47346	0.000101156	Promoter	chr10:77073384:77073462	79	0.251089	0.00136591
417	NC_037337.1:80772069:80772106	ACTN1	-0.386923	0.0569539	0.0295769	0.0713755	-0.597048	3.63062e-05	Promoter	chr10:80772069:80772106	38	0.21423	0.0273012
418	NC_037337.1:84987445:84987560	ACOT4	-0.473846	0.0177433	0.0441863	0.0281361	-1.72897	5.59147e-05	Promoter	chr10:84987445:84987560	116	0.26512	0.00620997
419	NC_037337.1:87262180:87262191	TGFB3	-0.411586	0.040935	0.0215961	0.0543421	-1.47792	0.0103132	Promoter	chr10:87262180:87262191	12	0.23142	0.00362757
420	NC_037337.1:91504544:91504592	DIO2	-0.457275	0.0215503	0.0596354	0.0322363	-5.8798	2.7045e-08	Promoter;TSS	chr10:91504544:91504592	49	0.388581	0.00103366
421	NC_037338.1:10171096:10171147	WBP1	-0.253846	0.219885	0.0365036	0.233916	-0.810021	0.00171323	Promoter	chr11:10171096:10171147	52	0.267937	0.00614052
422	NC_037338.1:10171165:10171185	WBP1	-0.523239	0.00727488	0.136626	0.0147713	-0.810021	0.00171323	Promoter	chr11:10171165:10171185	21	0.51704	0.0016472
423	NC_037338.1:10171626:10171656	WBP1	-0.487401	0.0134626	0.0389551	0.0228342	-0.810021	0.00171323	Promoter	chr11:10171626:10171656	31	0.318022	0.00151792
424	NC_037338.1:101810325:101810346	RAPGEF1	-0.690517	0.000133133	0.0184142	0.00142949	1.37465	0.00129921	Promoter	chr11:101810325:101810346	22	-0.232648	0.00197583
425	NC_037338.1:103254338:103254428	PAEP	-0.405408	0.0443741	0.0205877	0.0577821	-6.83986	4.27573e-09	Promoter	chr11:103254338:103254428	91	0.214733	0.0059077
426	NC_037338.1:103254509:103254522	PAEP	-0.2082	0.317937	0.034828	0.329915	-6.83986	4.27573e-09	Promoter	chr11:103254509:103254522	14	0.227726	0.0187888
427	NC_037338.1:103255912:103255942	PAEP	-0.552308	0.00480916	0.0392919	0.0111588	-6.83986	4.27573e-09	Promoter	chr11:103255912:103255942	31	0.318716	0.00109053
428	NC_037338.1:103256058:103256075	PAEP	-0.383816	0.0582108	0.0498643	0.0725916	-6.83986	4.27573e-09	Promoter	chr11:103256058:103256075	18	0.32723	0.00298932
429	NC_037338.1:104215146:104215183	ABO	-0.379926	0.0610246	0.0682664	0.0756538	-1.67605	0.00193502	Promoter	chr11:104215146:104215183	38	0.327066	0.00568922
430	NC_037338.1:104215319:104215384	ABO	-0.321786	0.116738	0.0669855	0.13206	-1.67605	0.00193502	Promoter	chr11:104215319:104215384	66	0.377032	0.00148342
431	NC_037338.1:104215513:104215543	ABO	-0.274511	0.18419	0.0459781	0.199973	-1.67605	0.00193502	Promoter	chr11:104215513:104215543	31	0.352955	0.000510094
432	NC_037338.1:104351089:104351168	CACFD1	-0.642033	0.000540444	0.0530925	0.00290356	-0.528569	0.0457174	Promoter	chr11:104351089:104351168	80	0.333418	0.00390179
433	NC_037338.1:104351167:104351214	CACFD1	-0.603864	0.0013918	0.0621094	0.00509258	-0.528569	0.0457174	Promoter	chr11:104351167:104351214	48	0.313481	0.00744221
434	NC_037338.1:104583841:104583864	SARDH	-0.325313	0.112558	0.0485469	0.128316	-3.77539	0.000417664	Promoter	chr11:104583841:104583864	24	0.328107	0.00305688
435	NC_037338.1:104839499:104839619	BRD3	-0.503918	0.0102188	0.0733348	0.018737	-0.489921	0.0374902	Promoter	chr11:104839499:104839619	121	0.453775	0.000329006
436	NC_037338.1:104839591:104839664	BRD3	-0.373077	0.0670421	0.0812713	0.0814404	-0.489921	0.0374902	Promoter	chr11:104839591:104839664	74	0.459482	0.000447098
437	NC_037338.1:104839765:104839783	BRD3	-0.39	0.0548837	0.0897681	0.0693297	-0.489921	0.0374902	Promoter	chr11:104839765:104839783	19	0.448923	0.000574183
438	NC_037338.1:104839834:104839871	BRD3	-0.496154	0.0125813	0.0552139	0.0218363	-0.489921	0.0374902	Promoter	chr11:104839834:104839871	38	0.364283	0.00142114
439	NC_037338.1:105086182:105086211	RXRA	0.688979	0.000139747	0.0703387	0.0014633	1.09891	0.00486927	Promoter	chr11:105086182:105086211	30	0.394994	0.00100948
440	NC_037338.1:105954136:105954186	EDF1	-0.351221	0.0851536	0.0448232	0.10102	-0.670668	0.00752104	Promoter	chr11:105954136:105954186	51	0.358206	0.000762738
441	NC_037338.1:105984265:105984284	C8G	0.103156	0.623647	0.04791	0.628609	1.25142	0.0419144	Promoter	chr11:105984265:105984284	20	0.364111	0.000734006
442	NC_037338.1:106045480:106045486	CLIC3	0.468462	0.0192217	0.0313348	0.0297362	-2.67177	0.000102881	Promoter	chr11:106045480:106045486	7	-0.239116	0.00834258
443	NC_037338.1:106238714:106238747	CYSRT1	-0.698714	0.000102323	0.0342415	0.00124531	-2.44104	0.0306157	Promoter	chr11:106238714:106238747	34	0.291153	0.00193106
444	NC_037338.1:106252856:106252871	TUBB4B	-0.527692	0.0074648	0.0504417	0.0150844	-0.534941	0.040451	Promoter	chr11:106252856:106252871	16	0.30378	0.0020671
445	NC_037338.1:106565794:106565912	ARRDC1	0.698831	0.000101936	0.0936527	0.00124531	-0.41817	0.00287143	Promoter	chr11:106565794:106565912	119	-0.501047	0.000837633
446	NC_037338.1:106565875:106565923	ARRDC1	0.62	0.00120457	0.0931078	0.00466724	-0.41817	0.00287143	Promoter	chr11:106565875:106565923	49	-0.497181	0.000715954
447	NC_037338.1:11558553:11558636	SPR	-0.498519	0.0111987	0.0756609	0.0201984	-1.24063	6.82351e-05	Promoter	chr11:11558553:11558636	84	0.395555	0.0014103
448	NC_037338.1:11558608:11558724	SPR	-0.331794	0.105164	0.0358279	0.120912	-1.24063	6.82351e-05	Promoter	chr11:11558608:11558724	117	0.271873	0.00523909
449	NC_037338.1:15658097:15658173	LTBP1	-0.467957	0.018323	0.0430229	0.0287975	-2.85789	8.71528e-05	Promoter	chr11:15658097:15658173	77	0.217957	0.0486519
450	NC_037338.1:15658247:15658347	LTBP1	-0.726923	6.09292e-05	0.0871842	0.00107219	-2.85789	8.71528e-05	Promoter	chr11:15658247:15658347	101	0.408066	0.00203671
451	NC_037338.1:1773346:1773391	MALL	-0.664357	0.000292418	0.0385481	0.00209319	-3.01363	0.000155717	Promoter	chr11:1773346:1773391	46	0.268805	0.00727545
452	NC_037338.1:1773489:1773526	MALL	-0.500849	0.0107666	0.0599034	0.0195434	-3.01363	0.000155717	Promoter	chr11:1773489:1773526	38	0.295472	0.00726674
453	NC_037338.1:1773671:1773721	MALL	-0.687825	0.000144894	0.0463236	0.00148049	-3.01363	0.000155717	Promoter	chr11:1773671:1773721	51	0.324564	0.00191447
454	NC_037338.1:1774188:1774216	MALL	-0.650769	0.000577492	0.0706514	0.00304868	-3.01363	0.000155717	Promoter	chr11:1774188:1774216	29	0.410824	0.00119875
455	NC_037338.1:1774296:1774335	MALL	-0.467824	0.0183608	0.0655199	0.0287975	-3.01363	0.000155717	Promoter	chr11:1774296:1774335	40	0.372907	0.00224882
456	NC_037338.1:1774506:1774540	MALL	-0.552132	0.0042142	0.0502212	0.0102484	-3.01363	0.000155717	Promoter	chr11:1774506:1774540	35	0.36736	0.00102034
457	NC_037338.1:1774712:1774768	MALL	-0.677226	0.000200501	0.0792153	0.0017218	-3.01363	0.000155717	Promoter	chr11:1774712:1774768	57	0.417343	0.00170881
458	NC_037338.1:1774851:1774964	MALL	-0.529638	0.00647245	0.122309	0.0136619	-3.01363	0.000155717	Promoter;TSS	chr11:1774851:1774964	114	0.438164	0.00239332
459	NC_037338.1:21019481:21019595	GALM	-0.268784	0.193882	0.0364621	0.20853	-2.80842	0.000153642	Promoter	chr11:21019481:21019595	115	0.223855	0.0281973
460	NC_037338.1:2286495:2286546	DUSP2	0.526246	0.00688802	0.0236375	0.0141707	2.62772	9.7952e-05	Promoter	chr11:2286495:2286546	52	0.209317	0.0299301
461	NC_037338.1:24463835:24463864	PKDCC	0.566314	0.00316587	0.032459	0.00857085	-2.93374	1.70089e-05	Promoter	chr11:24463835:24463864	30	-0.243123	0.00826044
462	NC_037338.1:24463863:24463956	PKDCC	0.631438	0.000711506	0.0600258	0.00335583	-2.93374	1.70089e-05	Promoter	chr11:24463863:24463956	94	-0.331533	0.00634311
463	NC_037338.1:25124645:25124677	HAAO	-0.627747	0.000781215	0.0446202	0.00351518	1.81425	0.000435376	Promoter	chr11:25124645:25124677	33	-0.328118	0.00194549
464	NC_037338.1:28049610:28049633	SRBD1	-0.449231	0.025355	0.0447823	0.0369675	-0.69776	0.0287633	Promoter	chr11:28049610:28049633	24	0.320241	0.00273352
465	NC_037338.1:46552204:46552247	IL1B	-0.334615	0.102436	0.0633815	0.118635	1.89507	0.0389528	Promoter	chr11:46552204:46552247	44	-0.443431	0.000396481
466	NC_037338.1:46552246:46552297	IL1B	-0.516888	0.00815199	0.10755	0.0159854	1.89507	0.0389528	Promoter	chr11:46552246:46552297	52	-0.402521	0.00767792
467	NC_037338.1:49448367:49448382	GGCX	-0.403154	0.045684	0.0386306	0.0592442	-0.635417	0.0281951	Promoter	chr11:49448367:49448382	16	0.248394	0.00790808
468	NC_037338.1:49448467:49448511	GGCX	-0.349231	0.0876228	0.0587105	0.103369	-0.635417	0.0281951	Promoter	chr11:49448467:49448511	45	0.358177	0.0012455
469	NC_037338.1:49448525:49448600	GGCX	-0.508853	0.00938636	0.084726	0.0176447	-0.635417	0.0281951	Promoter	chr11:49448525:49448600	76	0.376627	0.00194655
470	NC_037338.1:5521880:5521895	CHST10	-0.403077	0.0467394	0.026528	0.060489	-0.621424	0.0305231	Promoter	chr11:5521880:5521895	16	0.244208	0.00494517
471	NC_037338.1:6121264:6121308	TBC1D8	-0.440158	0.0276711	0.0480476	0.0396598	1.01886	0.0109539	Promoter	chr11:6121264:6121308	45	-0.324548	0.00333387
472	NC_037338.1:66787562:66787671	PLEK	-0.376954	0.0632443	0.0423348	0.0780239	1.5462	0.0217923	Promoter;TSS	chr11:66787562:66787671	110	-0.260835	0.0138574
473	NC_037338.1:67089904:67090030	ARHGAP25	-0.772256	6.11211e-06	0.0946966	0.000336697	1.02877	7.22223e-05	Promoter	chr11:67089904:67090030	127	-0.507753	0.000734006
474	NC_037338.1:67091117:67091237	ARHGAP25	-0.830635	2.75953e-07	0.0652863	0.000116544	1.02877	7.22223e-05	Promoter	chr11:67091117:67091237	121	-0.381941	0.00326062
475	NC_037338.1:72234395:72234409	KRTCAP3	-0.512308	0.00968272	0.0720321	0.0180076	-2.57317	0.00154366	Promoter	chr11:72234395:72234409	15	0.440488	0.000447705
476	NC_037338.1:72234422:72234500	KRTCAP3	-0.602906	0.00142307	0.147378	0.00512224	-2.57317	0.00154366	Promoter	chr11:72234422:72234500	79	0.584991	0.00118868
477	NC_037338.1:72234589:72234630	KRTCAP3	-0.531793	0.00621956	0.081554	0.0132887	-2.57317	0.00154366	Promoter	chr11:72234589:72234630	42	0.453198	0.000865228
478	NC_037338.1:72324144:72324180	MPV17	0.459231	0.021992	0.0662137	0.0327426	-0.706347	0.00608545	Promoter	chr11:72324144:72324180	37	-0.415258	0.00116722
479	NC_037338.1:72550989:72551014	KHK	-0.29	0.159355	0.0399714	0.174959	-1.23087	0.0277674	Promoter	chr11:72550989:72551014	26	0.253341	0.00401142
480	NC_037338.1:72551372:72551436	KHK	-0.474615	0.0175399	0.0466205	0.0278485	-1.23087	0.0277674	Promoter	chr11:72551372:72551436	65	0.308892	0.00206806
481	NC_037338.1:72551544:72551641	KHK	-0.502308	0.0114018	0.0626747	0.0204041	-1.23087	0.0277674	Promoter	chr11:72551544:72551641	98	0.258505	0.0107195
482	NC_037338.1:74432360:74432394	PTRHD1	-0.239415	0.249054	0.0429179	0.262522	-0.812298	0.00037168	Promoter	chr11:74432360:74432394	35	0.248347	0.00983541
483	NC_037338.1:75574263:75574336	KLHL29	0.502018	0.0105553	0.0672412	0.0192148	-2.12922	0.0380679	Promoter	chr11:75574263:75574336	74	-0.43561	0.000837892
484	NC_037338.1:75574524:75574602	KLHL29	0.326122	0.111614	0.071923	0.127631	-2.12922	0.0380679	Promoter	chr11:75574524:75574602	79	-0.429353	0.00141432
485	NC_037338.1:78628451:78628472	SDC1	0.759851	1.05237e-05	0.0295277	0.000474507	-2.24003	8.84601e-07	Promoter	chr11:78628451:78628472	22	-0.311002	0.00047129
486	NC_037338.1:81061247:81061263	VSNL1	-0.333446	0.103338	0.0644432	0.119352	-4.00552	0.0053045	Promoter	chr11:81061247:81061263	17	0.39655	0.00121276
487	NC_037338.1:94188787:94188876	GPR21	0.697595	0.000106121	0.0827535	0.00124531	1.29985	0.000610706	Promoter	chr11:94188787:94188876	90	0.343315	0.00593981
488	NC_037338.1:94188885:94188909	GPR21	0.659358	0.00033699	0.0245733	0.00225981	1.29985	0.000610706	Promoter	chr11:94188885:94188909	25	0.22484	0.0102568
489	NC_037338.1:99003848:99003947	CERCAM	0.324577	0.113421	0.0674886	0.128982	-2.02254	0.0308276	Promoter	chr11:99003848:99003947	100	-0.377686	0.00114028
490	NC_037338.1:99392154:99392221	LRRC8A	-0.609348	0.00122386	0.0531626	0.00470606	-1.24281	2.69489e-08	Promoter	chr11:99392154:99392221	68	0.308831	0.0051563
491	NC_037338.1:99392204:99392268	LRRC8A	-0.670443	0.000245177	0.137828	0.00188266	-1.24281	2.69489e-08	Promoter	chr11:99392204:99392268	65	0.43627	0.000837829
492	NC_037338.1:99508510:99508593	SH3GLB2	-0.606954	0.00129488	0.0408945	0.00488277	-0.86435	0.0036255	Promoter	chr11:99508510:99508593	84	0.291353	0.00494572
493	NC_037338.1:99508558:99508639	SH3GLB2	-0.627842	0.000779343	0.0701023	0.00351518	-0.86435	0.0036255	Promoter	chr11:99508558:99508639	82	0.364651	0.0046899
494	NC_037338.1:99571430:99571451	PTPA	-0.503077	0.0112611	0.05048	0.0202668	-0.486061	0.0296593	Promoter	chr11:99571430:99571451	22	0.360841	0.000689134
495	NC_037339.1:24218465:24218521	POSTN	0.487401	0.0134626	0.0652672	0.0228342	-2.65628	5.68183e-05	Promoter	chr12:24218465:24218521	57	-0.389256	0.000104876
496	NC_037339.1:24218465:24218572	POSTN	-0.00541383	0.97951	0.0698514	0.97951	-2.65628	5.68183e-05	Promoter	chr12:24218465:24218572	108	-0.245719	0.0113743
497	NC_037339.1:30326587:30326628	HMGB1	0.465929	0.0189032	0.0798977	0.0294033	-0.407486	0.0110861	Promoter	chr12:30326587:30326628	42	-0.428653	0.00188221
498	NC_037339.1:86591758:86591780	LAMP1	0.492687	0.0123434	0.0219894	0.0215712	0.812634	0.0265027	Promoter	chr12:86591758:86591780	23	0.205827	0.0183013
499	NC_037339.1:86625641:86625734	GRTP1	0.539719	0.00535936	0.0828189	0.011997	-3.62372	0.00091446	Promoter	chr12:86625641:86625734	94	-0.448431	0.00150074
500	NC_037340.1:17425019:17425077	RBM17	0.534246	0.00594174	0.0198785	0.0128599	0.42919	0.041017	Promoter	chr13:17425019:17425077	59	0.209426	0.0119866
501	NC_037340.1:17455041:17455060	IL2RA	-0.510769	0.00993208	0.0223498	0.0183976	1.82953	0.000273841	Promoter	chr13:17455041:17455060	20	-0.213873	0.00725858
502	NC_037340.1:17455059:17455150	IL2RA	-0.632207	0.000697668	0.0483595	0.00333564	1.82953	0.000273841	Promoter	chr13:17455059:17455150	92	-0.247979	0.0354749
503	NC_037340.1:17455329:17455407	IL2RA	-0.533208	0.00605802	0.0578339	0.0130536	1.82953	0.000273841	Promoter;TSS	chr13:17455329:17455407	79	-0.264813	0.0259748
504	NC_037340.1:39465362:39465410	RIN2	-0.384633	0.0576323	0.0211385	0.072012	-0.615263	0.000919729	Promoter	chr13:39465362:39465410	49	0.21765	0.00517604
505	NC_037340.1:39465554:39465589	RIN2	-0.504712	0.0100808	0.0262474	0.0186186	-0.615263	0.000919729	Promoter	chr13:39465554:39465589	36	0.232672	0.009534
506	NC_037340.1:39465803:39465895	RIN2	-0.371225	0.0676976	0.0463621	0.0819225	-0.615263	0.000919729	Promoter	chr13:39465803:39465895	93	0.320674	0.00227589
507	NC_037340.1:39466094:39466182	RIN2	-0.227692	0.272391	0.0451104	0.284752	-0.615263	0.000919729	Promoter	chr13:39466094:39466182	89	0.288647	0.00561055
508	NC_037340.1:39466312:39466418	RIN2	-0.48649	0.0136638	0.056903	0.0231049	-0.615263	0.000919729	Promoter	chr13:39466312:39466418	107	0.361889	0.00198547
509	NC_037340.1:39466495:39466539	RIN2	-0.445385	0.0267554	0.051053	0.0386095	-0.615263	0.000919729	Promoter	chr13:39466495:39466539	45	0.336876	0.00166308
510	NC_037340.1:39582578:39582617	NAA20	-0.648961	0.000448982	0.0391826	0.0026707	-0.924522	0.000568681	Promoter	chr13:39582578:39582617	40	0.334235	0.000915621
511	NC_037340.1:40614579:40614637	XRN2	-0.400846	0.0470567	0.0725881	0.0607689	0.543861	0.021873	Promoter	chr13:40614579:40614637	59	-0.406588	0.00156728
512	NC_037340.1:40614579:40614670	XRN2	-0.465155	0.0191288	0.133886	0.0296649	0.543861	0.021873	Promoter	chr13:40614579:40614670	92	-0.426526	0.00244037
513	NC_037340.1:52837549:52837571	TGM3	-0.714396	6.03371e-05	0.0746855	0.00107219	3.09146	9.70371e-05	Promoter	chr13:52837549:52837571	23	-0.480029	0.000422516
514	NC_037340.1:52837636:52837665	TGM3	-0.62976	0.000742501	0.101693	0.00344597	3.09146	9.70371e-05	Promoter	chr13:52837636:52837665	30	-0.475084	0.00182109
515	NC_037340.1:61106221:61106260	HM13	0.526645	0.00683807	0.0394972	0.0141335	0.545404	0.00893027	Promoter	chr13:61106221:61106260	40	0.312991	0.00232027
516	NC_037340.1:61561823:61561848	HCK	0.774615	9.51807e-06	0.0399809	0.000463823	2.21154	0.000245308	Promoter	chr13:61561823:61561848	26	0.346961	0.000702263
517	NC_037340.1:62132293:62132340	COMMD7	0.47	0.0187893	0.0524318	0.029354	-0.419281	0.0265745	Promoter	chr13:62132293:62132340	48	-0.339962	0.00223486
518	NC_037340.1:62331552:62331591	BPIFB6	-0.197876	0.343055	0.0577114	0.35395	-3.12905	0.0308895	Promoter;TSS	chr13:62331552:62331591	40	0.336147	0.00347023
519	NC_037340.1:64260173:64260261	GSS	-0.43	0.0330024	0.0614689	0.0458488	-1.21741	0.00110587	Promoter	chr13:64260173:64260261	89	0.325198	0.000761221
520	NC_037340.1:64260228:64260271	GSS	-0.384615	0.0585466	0.0391506	0.0729385	-1.21741	0.00110587	Promoter	chr13:64260228:64260271	44	0.255533	0.00312706
521	NC_037340.1:64261427:64261467	GSS	-0.642776	0.000529909	0.0272375	0.00289394	-1.21741	0.00110587	Promoter	chr13:64261427:64261467	41	0.262032	0.00290442
522	NC_037340.1:64905870:64905882	NFS1	-0.477692	0.0167458	0.0325302	0.026823	-0.60857	0.00207163	Promoter	chr13:64905870:64905882	13	0.296237	0.00108196
523	NC_037340.1:74359029:74359094	WFDC2	-0.533846	0.00670641	0.050408	0.0139295	-2.32514	0.000958519	Promoter	chr13:74359029:74359094	66	0.347701	0.00168819
524	NC_037340.1:74359139:74359221	WFDC2	-0.45983	0.0207393	0.11976	0.0312818	-2.32514	0.000958519	Promoter	chr13:74359139:74359221	83	0.432065	0.00331076
525	NC_037340.1:74359342:74359408	WFDC2	-0.516551	0.00820085	0.0530287	0.0159854	-2.32514	0.000958519	Promoter	chr13:74359342:74359408	67	0.337021	0.00234157
526	NC_037340.1:74359407:74359534	WFDC2	-0.444188	0.0261174	0.0566726	0.0379046	-2.32514	0.000958519	Promoter	chr13:74359407:74359534	128	0.354665	0.00206827
527	NC_037340.1:74602221:74602286	SNX21	0.587692	0.00241607	0.102918	0.00721971	-0.821558	0.0177358	Promoter	chr13:74602221:74602286	66	-0.567592	0.000388371
528	NC_037340.1:75119159:75119274	ELMO2	-0.537194	0.00562185	0.0692948	0.0123876	0.475536	0.0451548	Promoter	chr13:75119159:75119274	116	-0.408876	0.00142858
529	NC_037340.1:75119249:75119317	ELMO2	-0.602002	0.00145314	0.0430865	0.00518626	0.475536	0.0451548	Promoter	chr13:75119249:75119317	69	-0.33409	0.00122154
530	NC_037340.1:75119652:75119710	ELMO2	-0.308011	0.134159	0.0751612	0.14963	0.475536	0.0451548	Promoter	chr13:75119652:75119710	59	-0.350297	0.00656123
531	NC_037340.1:75119732:75119794	ELMO2	-0.675146	0.000213374	0.0777165	0.00174499	0.475536	0.0451548	Promoter	chr13:75119732:75119794	63	-0.444885	0.000998882
532	NC_037340.1:75249092:75249144	OCSTAMP	-0.786526	3.13371e-06	0.0444859	0.000260203	2.10388	0.0038755	Promoter;TSS	chr13:75249092:75249144	53	-0.34346	0.00105485
533	NC_037340.1:75250613:75250644	OCSTAMP	0.570714	0.00288956	0.0237708	0.00815384	2.10388	0.0038755	Promoter	chr13:75250613:75250644	32	0.236657	0.00573018
534	NC_037340.1:78144298:78144339	UBE2V1	-0.5204	0.00765664	0.0218612	0.0153185	-0.792583	0.00306301	Promoter	chr13:78144298:78144339	42	0.2183	0.0116439
535	NC_037340.1:78234588:78234667	LOC100847835	0.476923	0.0169415	0.0287582	0.027068	4.32848	6.732e-07	Promoter	chr13:78234588:78234667	80	0.22746	0.0136889
536	NC_037340.1:78234599:78234732	LOC100847835	0.549708	0.00441993	0.0519809	0.0105861	4.32848	6.732e-07	Promoter	chr13:78234599:78234732	134	0.249572	0.0353265
537	NC_037340.1:78236023:78236048	LOC100847835	0.547593	0.00460631	0.0368768	0.0108918	4.32848	6.732e-07	Promoter	chr13:78236023:78236048	26	0.296129	0.00267188
538	NC_037340.1:78236207:78236245	LOC100847835	0.685165	0.000157393	0.083598	0.00153398	4.32848	6.732e-07	Promoter	chr13:78236207:78236245	39	0.443358	0.00132079
539	NC_037340.1:78705547:78705604	PARD6B	-0.615309	0.00106139	0.0724798	0.00429624	-3.30188	1.34613e-05	Promoter	chr13:78705547:78705604	58	0.414832	0.000715836
540	NC_037341.1:1739323:1739346	ARC	-0.703348	8.78412e-05	0.0260078	0.00121252	-4.13616	4.95116e-07	Promoter	chr14:1739323:1739346	24	0.252839	0.0037684
541	NC_037341.1:1739927:1739960	ARC	-0.620504	0.000935319	0.0493439	0.00397668	-4.13616	4.95116e-07	Promoter	chr14:1739927:1739960	34	0.342945	0.00169625
542	NC_037341.1:22015799:22015920	MRPL15	0.408462	0.0436795	0.11733	0.0571714	-0.657627	0.00314175	Promoter	chr14:22015799:22015920	122	-0.650756	5.24709e-06
543	NC_037341.1:22334014:22334033	RP1	-0.304407	0.13901	0.058702	0.154632	-2.97269	0.0445642	Promoter	chr14:22334014:22334033	20	0.412389	0.000662179
544	NC_037341.1:23071383:23071430	TMEM68	-0.485758	0.0138271	0.0369519	0.0231732	-0.574457	0.0164233	Promoter	chr14:23071383:23071430	48	0.287319	0.00357712
545	NC_037341.1:23169574:23169639	LYN	-0.669365	0.000253018	0.0657195	0.00189689	1.42472	0.00388835	Promoter	chr14:23169574:23169639	66	-0.384485	0.00230262
546	NC_037341.1:24585795:24585809	UBXN2B	-0.67513	0.000213475	0.0486778	0.00174499	-0.896225	0.00277635	Promoter	chr14:24585795:24585809	15	0.339688	0.00203543
547	NC_037341.1:24585795:24585871	UBXN2B	-0.390743	0.0534501	0.0603304	0.067789	-0.896225	0.00277635	Promoter	chr14:24585795:24585871	77	0.309102	0.00636954
548	NC_037341.1:37224984:37225021	TMEM70	-0.333846	0.103265	0.0448191	0.119352	-0.846355	0.00815541	Promoter	chr14:37224984:37225021	38	0.22356	0.0208818
549	NC_037341.1:37224992:37225069	TMEM70	-0.247168	0.23359	0.04351	0.247251	-0.846355	0.00815541	Promoter	chr14:37224992:37225069	78	0.279265	0.00867083
550	NC_037341.1:43280753:43280879	TPD52	-0.385757	0.0568448	0.0774068	0.0713093	-0.580778	0.0186367	Promoter;TSS	chr14:43280753:43280879	127	0.408208	0.00115666
551	NC_037341.1:43281197:43281262	TPD52	-0.429288	0.0322347	0.0300432	0.0452285	-0.580778	0.0186367	Promoter	chr14:43281197:43281262	66	0.275337	0.00139723
552	NC_037341.1:437559:437584	MFSD3	-0.802308	3.2859e-06	0.047212	0.000260203	-1.32505	0.00237621	Promoter	chr14:437559:437584	26	0.350471	0.000702183
553	NC_037341.1:45021194:45021253	MAL2	-0.59473	0.00171547	0.0277705	0.00582709	-2.88998	2.14732e-05	Promoter	chr14:45021194:45021253	60	0.228383	0.00476307
554	NC_037341.1:66360650:66360667	MATN2	-0.455291	0.0221974	0.0332992	0.0330095	-2.53298	0.0269543	Promoter	chr14:66360650:66360667	18	0.233131	0.0189295
555	NC_037341.1:67550803:67550835	CPQ	-0.452382	0.0231753	0.070316	0.0342227	-3.30617	0.0163922	Promoter	chr14:67550803:67550835	33	0.411028	0.0014494
556	NC_037341.1:67550940:67550957	CPQ	-0.436409	0.0291822	0.0445052	0.0414506	-3.30617	0.0163922	Promoter	chr14:67550940:67550957	18	0.276502	0.0091191
557	NC_037341.1:81277082:81277098	DSCC1	-0.181538	0.383434	0.035983	0.392416	-0.976205	0.0212173	Promoter	chr14:81277082:81277098	17	0.245376	0.00787234
558	NC_037341.1:81277322:81277345	DSCC1	-0.186923	0.369277	0.039279	0.378233	-0.976205	0.0212173	Promoter	chr14:81277322:81277345	24	0.307375	0.0019829
559	NC_037341.1:81277365:81277401	DSCC1	-0.167556	0.42338	0.0435344	0.431903	-0.976205	0.0212173	Promoter	chr14:81277365:81277401	37	0.221021	0.04053
560	NC_037341.1:8279143:8279149	SLA	-0.706714	7.84824e-05	0.0461597	0.00117385	2.09321	0.000915392	Promoter	chr14:8279143:8279149	7	-0.361962	0.000989919
561	NC_037341.1:8279260:8279356	SLA	-0.724612	4.19753e-05	0.0394298	0.000871848	2.09321	0.000915392	Promoter;TSS	chr14:8279260:8279356	97	-0.258317	0.0135441
562	NC_037342.1:17733356:17733411	ACAT1	-0.568462	0.00354318	0.0880982	0.0091059	-0.827043	0.00553827	Promoter	chr15:17733356:17733411	56	0.457094	0.00166202
563	NC_037342.1:22245404:22245476	HSPB2	-0.339593	0.0967509	0.0991518	0.113084	-1.9413	0.0249031	Promoter	chr15:22245404:22245476	73	0.409797	0.00413149
564	NC_037342.1:22245457:22245476	HSPB2	-0.497872	0.0113211	0.045016	0.0203171	-1.9413	0.0249031	Promoter	chr15:22245457:22245476	20	0.326202	0.00226649
565	NC_037342.1:22245536:22245646	CRYAB	-0.483139	0.0144249	0.148207	0.0239533	-3.29935	6.75179e-07	Promoter;TSS	chr15:22245536:22245646	111	0.361481	0.011007
566	NC_037342.1:22245536:22245646	HSPB2	-0.367761	0.0705052	0.148207	0.0848339	-1.9413	0.0249031	Promoter;TSS	chr15:22245536:22245646	111	0.361481	0.011007
567	NC_037342.1:22245645:22245762	CRYAB	-0.734411	2.91915e-05	0.0435273	0.000711262	-3.29935	6.75179e-07	Promoter	chr15:22245645:22245762	118	0.302288	0.00273171
568	NC_037342.1:22245645:22245762	HSPB2	-0.490857	0.0127219	0.0435273	0.02199	-1.9413	0.0249031	Promoter	chr15:22245645:22245762	118	0.302288	0.00273171
569	NC_037342.1:22245757:22245846	CRYAB	-0.710664	6.86295e-05	0.0806034	0.00111479	-3.29935	6.75179e-07	Promoter	chr15:22245757:22245846	90	0.456326	0.00037913
570	NC_037342.1:22245757:22245846	HSPB2	-0.386135	0.0565814	0.0806034	0.0711903	-1.9413	0.0249031	Promoter	chr15:22245757:22245846	90	0.456326	0.00037913
571	NC_037342.1:22247283:22247314	CRYAB	-0.603077	0.00174977	0.0571955	0.00588052	-3.29935	6.75179e-07	Promoter	chr15:22247283:22247314	32	0.30652	0.00412778
572	NC_037342.1:22247382:22247461	CRYAB	-0.613077	0.00140679	0.040014	0.00509258	-3.29935	6.75179e-07	Promoter	chr15:22247382:22247461	80	0.305681	0.00171907
573	NC_037342.1:22247523:22247602	CRYAB	-0.638151	0.000598424	0.103062	0.00310421	-3.29935	6.75179e-07	Promoter	chr15:22247523:22247602	80	0.4731	0.000685724
574	NC_037342.1:28761529:28761560	TMPRSS4	-0.461861	0.0201124	0.0381235	0.0306647	-3.5176	0.00399942	Promoter	chr15:28761529:28761560	32	0.271223	0.00584992
575	NC_037342.1:28912775:28912818	JAML	-0.716994	5.50981e-05	0.0676502	0.00104968	1.69601	0.000159917	Promoter	chr15:28912775:28912818	44	-0.433026	0.000870827
576	NC_037342.1:28953379:28953495	MPZL2	-0.730637	3.36354e-05	0.0483667	0.000750776	-2.00244	0.00506042	Promoter;TSS	chr15:28953379:28953495	117	0.32388	0.00364412
577	NC_037342.1:28954589:28954599	MPZL2	-0.481085	0.0149086	0.0526642	0.0245314	-2.00244	0.00506042	Promoter	chr15:28954589:28954599	11	0.30835	0.00482932
578	NC_037342.1:29923239:29923306	C1QTNF5	-0.58165	0.00229007	0.0291667	0.00692487	-2.9618	9.04887e-05	Promoter	chr15:29923239:29923306	68	0.248948	0.00456543
579	NC_037342.1:30712232:30712267	TRIM29	-0.598845	0.00156244	0.0467257	0.00542359	-2.3381	0.00322099	Promoter	chr15:30712232:30712267	36	0.311027	0.00310509
580	NC_037342.1:33289739:33289851	UBASH3B	0.396137	0.0499576	0.0686808	0.0636911	-0.762528	0.0180435	Promoter	chr15:33289739:33289851	113	-0.423127	0.000461658
581	NC_037342.1:52784698:52784745	P2RY6	-0.52425	0.00714294	0.0668895	0.01455	0.98166	0.0202343	Promoter;TSS	chr15:52784698:52784745	48	-0.425236	0.000781562
582	NC_037342.1:52784716:52784775	P2RY6	-0.46451	0.019318	0.1072	0.0298487	0.98166	0.0202343	Promoter;TSS	chr15:52784716:52784775	60	-0.505804	0.00163882
583	NC_037342.1:53122639:53122652	PLEKHB1	-0.55	0.005018	0.0448351	0.0113939	-2.23401	0.00876336	Promoter	chr15:53122639:53122652	14	0.348384	5.13092e-05
584	NC_037342.1:57284399:57284451	MUC15	-0.534615	0.00661635	0.0570706	0.0138104	-6.44185	2.49051e-07	Promoter	chr15:57284399:57284451	53	0.351768	0.00233995
585	NC_037342.1:57285544:57285604	MUC15	-0.69746	0.000106588	0.0420765	0.00124531	-6.44185	2.49051e-07	Promoter	chr15:57285544:57285604	61	0.302911	0.0037095
586	NC_037342.1:64368905:64368960	CD59	-0.328188	0.109232	0.0481482	0.12502	-1.34776	0.0104566	Promoter	chr15:64368905:64368960	56	0.326092	0.00227096
587	NC_037342.1:64369070:64369085	CD59	-0.517467	0.00806852	0.0581397	0.0158717	-1.34776	0.0104566	Promoter	chr15:64369070:64369085	16	0.375651	0.00182583
588	NC_037342.1:64369400:64369437	CD59	-0.373846	0.0664474	0.0365728	0.0808731	-1.34776	0.0104566	Promoter	chr15:64369400:64369437	38	0.278189	0.00330482
589	NC_037342.1:65050328:65050374	ELF5	-0.460691	0.0204715	0.113468	0.0311	-5.20331	3.56828e-07	Promoter;TSS	chr15:65050328:65050374	47	0.376865	0.00683596
590	NC_037342.1:65050531:65050595	ELF5	-0.462308	0.0210344	0.0570035	0.0316139	-5.20331	3.56828e-07	Promoter	chr15:65050531:65050595	65	0.344113	0.00261369
591	NC_037342.1:65050594:65050680	ELF5	-0.201927	0.333061	0.0834947	0.345044	-5.20331	3.56828e-07	Promoter	chr15:65050594:65050680	87	0.251087	0.0291823
592	NC_037342.1:65052180:65052289	ELF5	-0.486032	0.0137659	0.0301075	0.0231374	-5.20331	3.56828e-07	Promoter	chr15:65052180:65052289	110	0.231679	0.016001
593	NC_037342.1:65189917:65190029	EHF	-0.448037	0.0246999	0.0532332	0.0361371	-3.75051	1.29866e-05	Promoter	chr15:65189917:65190029	113	0.314216	0.0042752
594	NC_037342.1:65190097:65190146	EHF	-0.589729	0.00191857	0.0428158	0.00620109	-3.75051	1.29866e-05	Promoter	chr15:65190097:65190146	50	0.257816	0.0146917
595	NC_037342.1:65190097:65190172	EHF	-0.371424	0.0675391	0.0575694	0.0819225	-3.75051	1.29866e-05	Promoter	chr15:65190097:65190172	76	0.289583	0.0135108
596	NC_037342.1:65190145:65190242	EHF	-0.541245	0.00520583	0.0514715	0.0117363	-3.75051	1.29866e-05	Promoter	chr15:65190145:65190242	98	0.311461	0.00166659
597	NC_037342.1:73422048:73422078	API5	0.418883	0.0371478	0.060623	0.0501773	-0.323639	0.00917914	Promoter	chr15:73422048:73422078	31	-0.455966	8.27909e-05
598	NC_037342.1:75851427:75851465	SLC35C1	-0.490684	0.0127582	0.0536918	0.0220226	-1.1085	0.000593065	Promoter	chr15:75851427:75851465	39	0.354305	0.00224563
599	NC_037342.1:77377570:77377654	NDUFS3	-0.497111	0.0114667	0.0585579	0.0204625	-0.897025	0.000104267	Promoter	chr15:77377570:77377654	85	0.372744	0.00190602
600	NC_037342.1:77377701:77377722	NDUFS3	-0.472573	0.0170564	0.0750787	0.0272172	-0.897025	0.000104267	Promoter	chr15:77377701:77377722	22	0.370718	0.00500701
601	NC_037342.1:77377825:77377887	NDUFS3	-0.351538	0.0854422	0.0762709	0.101268	-0.897025	0.000104267	Promoter	chr15:77377825:77377887	63	0.392074	0.00169702
602	NC_037342.1:80965904:80965992	CTNND1	-0.308136	0.133992	0.0303962	0.149576	-0.946965	0.00420668	Promoter	chr15:80965904:80965992	89	0.228299	0.0117408
603	NC_037342.1:82108676:82108694	GAT	-0.53465	0.00589703	0.0334287	0.0128598	-3.66565	0.0172805	Promoter	chr15:82108676:82108694	19	0.276686	0.00216775
604	NC_037342.1:82109050:82109112	GAT	-0.381077	0.0601812	0.0792768	0.0746812	-3.66565	0.0172805	Promoter	chr15:82109050:82109112	63	0.435389	0.00107275
605	NC_037342.1:82109165:82109222	GAT	-0.42613	0.0336675	0.049838	0.0465684	-3.66565	0.0172805	Promoter	chr15:82109165:82109222	58	0.362845	0.000911797
606	NC_037342.1:82109165:82109276	GAT	-0.29247	0.155979	0.0804588	0.17155	-3.66565	0.0172805	Promoter	chr15:82109165:82109276	112	0.318939	0.00492253
607	NC_037342.1:82109348:82109376	GAT	-0.488842	0.0131495	0.0428722	0.0224837	-3.66565	0.0172805	Promoter	chr15:82109348:82109376	29	0.338878	0.00070847
608	NC_037342.1:82110171:82110198	GAT	-0.567137	0.00311256	0.0276558	0.00848956	-3.66565	0.0172805	Promoter	chr15:82110171:82110198	28	0.244367	0.00558097
609	NC_037342.1:83074191:83074264	TCN1	-0.636923	0.000811755	0.028835	0.00359613	2.85718	0.0013819	Promoter	chr15:83074191:83074264	74	-0.215915	0.00148407
610	NC_037342.1:83075285:83075362	TCN1	-0.499231	0.0119794	0.0489298	0.0211392	2.85718	0.0013819	Promoter	chr15:83075285:83075362	78	-0.310405	0.00461215
611	NC_037342.1:83685040:83685055	B3GAT1	-0.164674	0.43151	0.0424245	0.439488	-2.18258	0.0372191	Promoter	chr15:83685040:83685055	16	0.293339	0.00206521
612	NC_037343.1:13151589:13151654	RGS18	-0.515583	0.00834278	0.0924159	0.0161873	1.52102	0.00524338	Promoter	chr16:13151589:13151654	66	-0.500481	0.000802645
613	NC_037343.1:1444570:1444585	ATP2B4	-0.500178	0.0108896	0.0206829	0.0197385	-1.46121	5.51796e-05	Promoter	chr16:1444570:1444585	16	0.213804	0.0142779
614	NC_037343.1:1947040:1947097	REN	-0.311369	0.129749	0.0304731	0.144967	-2.65187	0.011218	Promoter	chr16:1947040:1947097	58	0.243278	0.00649648
615	NC_037343.1:1947092:1947121	REN	-0.266563	0.197733	0.0427296	0.212142	-2.65187	0.011218	Promoter	chr16:1947092:1947121	30	0.262946	0.0142264
616	NC_037343.1:2062032:2062041	PLEKHA6	-0.560695	0.00355112	0.0584496	0.00910783	-1.89416	0.000104825	Promoter	chr16:2062032:2062041	10	0.323955	0.00251442
617	NC_037343.1:2062203:2062229	PLEKHA6	-0.599231	0.00189949	0.0339927	0.00615512	-1.89416	0.000104825	Promoter	chr16:2062203:2062229	27	0.289391	0.0013296
618	NC_037343.1:27079383:27079406	CAPN2	-0.235045	0.258058	0.0386201	0.271335	-0.416596	0.0241901	Promoter	chr16:27079383:27079406	24	0.348468	0.000314787
619	NC_037343.1:28473564:28473616	LBR	-0.272517	0.187526	0.0251585	0.202553	0.70183	0.0418488	Promoter	chr16:28473564:28473616	53	-0.248725	0.0025409
620	NC_037343.1:28833155:28833224	EPHX1	-0.275438	0.182653	0.0556791	0.198475	-1.80572	0.00814183	Promoter	chr16:28833155:28833224	70	0.383135	0.0011276
621	NC_037343.1:3550923:3551017	SLC41A1	-0.554924	0.00398738	0.0216988	0.00980973	-1.39803	0.000333076	Promoter	chr16:3550923:3551017	95	0.214425	0.0145642
622	NC_037343.1:3551056:3551133	SLC41A1	-0.576199	0.00257406	0.032573	0.00749731	-1.39803	0.000333076	Promoter	chr16:3551056:3551133	78	0.225428	0.0234366
623	NC_037343.1:41475425:41475486	VPS13D	0.37378	0.0656828	0.0323669	0.0802508	0.50469	0.0190865	Promoter	chr16:41475425:41475486	62	0.263292	0.00551043
624	NC_037343.1:41535975:41535990	TNFRSF1B	0.563846	0.00387194	0.0301847	0.00960028	1.12084	0.00246805	Promoter	chr16:41535975:41535990	16	0.2516	0.00211318
625	NC_037343.1:4258092:4258195	IKBKE	0.506154	0.0107127	0.101164	0.0194734	0.797821	0.00181517	Promoter	chr16:4258092:4258195	104	0.517576	0.00079858
626	NC_037343.1:4258942:4258979	IKBKE	0.63726	0.000612478	0.112404	0.00315451	0.797821	0.00181517	Promoter	chr16:4258942:4258979	38	0.474107	0.00170279
627	NC_037343.1:4258972:4259013	IKBKE	0.326154	0.111834	0.0551148	0.127652	0.797821	0.00181517	Promoter	chr16:4258972:4259013	42	0.332727	0.00091496
628	NC_037343.1:43802643:43802758	PIK3CD	0.43649	0.0291489	0.0464415	0.0414497	0.760369	0.0287555	Promoter;TSS	chr16:43802643:43802758	116	0.28499	0.00622004
629	NC_037343.1:44465163:44465248	CA6	-0.515204	0.00839883	0.107582	0.0162298	-3.13432	0.016454	Promoter	chr16:44465163:44465248	86	0.46533	0.00282613
630	NC_037343.1:44465213:44465303	CA6	-0.45039	0.0238644	0.105647	0.0351583	-3.13432	0.016454	Promoter	chr16:44465213:44465303	91	0.475352	0.00206139
631	NC_037343.1:44465226:44465248	CA6	-0.649565	0.000441682	0.0828527	0.00263967	-3.13432	0.016454	Promoter	chr16:44465226:44465248	23	0.477461	0.000661931
632	NC_037343.1:44465457:44465525	CA6	-0.503479	0.0102958	0.0479752	0.0188508	-3.13432	0.016454	Promoter	chr16:44465457:44465525	69	0.270052	0.00596124
633	NC_037343.1:44466078:44466129	CA6	0.175797	0.400595	0.0720779	0.409318	-3.13432	0.016454	Promoter	chr16:44466078:44466129	52	-0.240352	0.0197528
634	NC_037343.1:45351313:45351342	ERRFI1	-0.677225	0.000200505	0.029567	0.0017218	-1.57354	6.95584e-05	Promoter	chr16:45351313:45351342	30	0.287261	0.00119985
635	NC_037343.1:45351333:45351403	ERRFI1	-0.433987	0.0301932	0.0380034	0.0426474	-1.57354	6.95584e-05	Promoter	chr16:45351333:45351403	71	0.250747	0.0102183
636	NC_037343.1:45351402:45351497	ERRFI1	-0.465813	0.0189369	0.0597142	0.0294033	-1.57354	6.95584e-05	Promoter	chr16:45351402:45351497	96	0.327023	0.00626975
637	NC_037343.1:46798613:46798683	KLHL21	-0.660931	0.000322366	0.0922752	0.00221977	-1.49346	0.000451463	Promoter	chr16:46798613:46798683	71	0.495701	0.000660321
638	NC_037343.1:46798682:46798780	KLHL21	-0.527728	0.00670378	0.0711716	0.0139295	-1.49346	0.000451463	Promoter	chr16:46798682:46798780	99	0.353488	0.00542436
639	NC_037343.1:46798757:46798813	KLHL21	-0.564548	0.0032829	0.0357495	0.00869612	-1.49346	0.000451463	Promoter	chr16:46798757:46798813	57	0.266573	0.00584282
640	NC_037343.1:46798917:46798942	KLHL21	-0.498076	0.0112826	0.0682398	0.0202766	-1.49346	0.000451463	Promoter	chr16:46798917:46798942	26	0.347464	0.00163844
641	NC_037343.1:46948763:46948801	HES2	-0.72	7.72626e-05	0.0683418	0.00117385	-4.10016	1.9913e-06	Promoter	chr16:46948763:46948801	39	0.410363	0.000650623
642	NC_037343.1:4730835:4730946	PIGR	-0.317282	0.122241	0.0693189	0.137671	-3.41066	0.000444177	Promoter;TSS	chr16:4730835:4730946	112	0.349424	0.00375574
643	NC_037343.1:4731036:4731053	PIGR	-0.419015	0.0370823	0.0793816	0.0501422	-3.41066	0.000444177	Promoter	chr16:4731036:4731053	18	0.436898	0.00110756
644	NC_037343.1:4845234:4845256	C16H1orf116	-0.262743	0.20448	0.0850171	0.218814	-2.83334	3.97005e-05	Promoter	chr16:4845234:4845256	23	0.291542	0.0121853
645	NC_037343.1:4845606:4845650	C16H1orf116	-0.388462	0.0559112	0.0462908	0.070417	-2.83334	3.97005e-05	Promoter	chr16:4845606:4845650	45	0.348739	0.000494284
646	NC_037343.1:49229611:49229669	DFFB	-0.318934	0.120201	0.0688478	0.135857	0.65075	0.0171681	Promoter	chr16:49229611:49229669	59	-0.318497	0.00812751
647	NC_037343.1:49291664:49291735	SMIM1	-0.471902	0.017236	0.0313621	0.0274692	-2.02738	0.000900013	Promoter	chr16:49291664:49291735	72	0.242066	0.00904754
648	NC_037343.1:49423565:49423594	TPRG1L	-0.199231	0.3381	0.0376897	0.349407	-0.316496	0.0249212	Promoter	chr16:49423565:49423594	30	0.284139	0.00119731
649	NC_037343.1:49423668:49423751	TPRG1L	-0.538462	0.00618123	0.0487189	0.0132515	-0.316496	0.0249212	Promoter	chr16:49423668:49423751	84	0.28385	0.00284109
650	NC_037343.1:49557523:49557580	ARHGEF16	-0.613077	0.00140679	0.0354823	0.00509258	-4.23621	3.52104e-06	Promoter	chr16:49557523:49557580	58	0.292356	0.00141122
651	NC_037343.1:51170986:51171070	MXRA8	-0.530119	0.00641534	0.063422	0.0135966	-2.11998	0.00652707	Promoter	chr16:51170986:51171070	85	0.302759	0.0023914
652	NC_037343.1:51171739:51171838	MXRA8	-0.427252	0.0331528	0.073609	0.0460072	-2.11998	0.00652707	Promoter	chr16:51171739:51171838	100	0.397868	0.0024756
653	NC_037343.1:51171832:51171883	MXRA8	-0.614799	0.00107453	0.103925	0.00429624	-2.11998	0.00652707	Promoter	chr16:51171832:51171883	52	0.483758	0.00134845
654	NC_037343.1:52039257:52039356	CELA2A	-0.562661	0.00341205	0.06047	0.00895045	3.38916	0.00248799	Promoter	chr16:52039257:52039356	100	-0.347032	0.00311209
655	NC_037343.1:52039348:52039383	CELA2A	-0.257782	0.21347	0.0764275	0.227474	3.38916	0.00248799	Promoter	chr16:52039348:52039383	36	-0.296607	0.0223954
656	NC_037343.1:52039348:52039472	CELA2A	-0.505051	0.0100225	0.0432452	0.018538	3.38916	0.00248799	Promoter	chr16:52039348:52039472	125	-0.297892	0.00461274
657	NC_037343.1:52039382:52039497	CELA2A	-0.652046	0.000412793	0.110165	0.00252661	3.38916	0.00248799	Promoter	chr16:52039382:52039497	116	-0.490551	0.00131965
658	NC_037343.1:56269923:56270043	MRPS14	-0.34622	0.0900053	0.0542671	0.105982	-0.751279	0.045172	Promoter	chr16:56269923:56270043	121	0.25288	0.0231491
659	NC_037343.1:73501856:73501921	IRF6	-0.543077	0.00569122	0.0558896	0.0124754	-3.61796	3.20351e-05	Promoter	chr16:73501856:73501921	66	0.358663	0.00190307
660	NC_037343.1:73642090:73642115	G0S2	0.625385	0.00106499	0.0535216	0.00429624	3.46875	1.18086e-05	Promoter	chr16:73642090:73642115	26	0.367728	0.000709728
661	NC_037343.1:73667096:73667160	LAMB3	0.702708	8.97272e-05	0.0803545	0.00121252	2.84912	0.000218457	Promoter	chr16:73667096:73667160	65	0.473498	0.000166357
662	NC_037343.1:73667261:73667353	LAMB3	0.462429	0.0199401	0.0367435	0.0305121	2.84912	0.000218457	Promoter	chr16:73667261:73667353	93	0.282544	0.00290347
663	NC_037343.1:73667599:73667648	LAMB3	0.692441	0.000125254	0.0617572	0.00135638	2.84912	0.000218457	Promoter	chr16:73667599:73667648	50	0.395265	0.00125312
664	NC_037343.1:73667888:73668004	LAMB3	0.54511	0.0048334	0.119075	0.011171	2.84912	0.000218457	Promoter	chr16:73667888:73668004	117	0.562533	0.000429859
665	NC_037343.1:73667968:73668004	LAMB3	0.676923	0.000288865	0.0722785	0.0020795	2.84912	0.000218457	Promoter	chr16:73667968:73668004	37	0.430991	0.000644869
666	NC_037343.1:73668050:73668078	LAMB3	0.188607	0.366582	0.0818296	0.37608	2.84912	0.000218457	Promoter	chr16:73668050:73668078	29	0.328214	0.00635959
667	NC_037343.1:73668077:73668119	LAMB3	0.638587	0.000591665	0.112127	0.00310421	2.84912	0.000218457	Promoter	chr16:73668077:73668119	43	0.559234	0.000829952
668	NC_037343.1:73668618:73668665	LAMB3	0.42397	0.0346765	0.140055	0.0475489	2.84912	0.000218457	Promoter	chr16:73668618:73668665	48	0.55627	0.00163497
669	NC_037343.1:73668659:73668706	LAMB3	0.575751	0.00259867	0.0447139	0.0075489	2.84912	0.000218457	Promoter	chr16:73668659:73668706	48	0.338179	0.0015621
670	NC_037343.1:73668792:73668887	LAMB3	0.4397	0.0278522	0.0921916	0.0398742	2.84912	0.000218457	Promoter	chr16:73668792:73668887	96	0.455597	0.00168609
671	NC_037343.1:73668849:73668954	LAMB3	0.57566	0.00260368	0.161247	0.0075489	2.84912	0.000218457	Promoter	chr16:73668849:73668954	106	0.632004	0.000870248
672	NC_037343.1:77540602:77540726	PTPRC	-0.676879	0.000202598	0.0669986	0.0017218	0.845438	0.00170573	Promoter;TSS	chr16:77540602:77540726	125	-0.390122	0.00252096
673	NC_037343.1:79786778:79786842	PKP1	-0.465385	0.0201112	0.0483393	0.0306647	-2.4837	0.00155618	Promoter	chr16:79786778:79786842	65	0.335956	0.00221571
674	NC_037343.1:80444106:80444120	GPR37L1	-0.475897	0.0161893	0.0385347	0.0260966	-2.6073	0.0121372	Promoter	chr16:80444106:80444120	15	0.290577	0.00290876
675	NC_037343.1:80507054:80507181	ELF3	-0.602308	0.00177888	0.0756074	0.0059468	-2.21477	0.00182049	Promoter;TSS	chr16:80507054:80507181	128	0.434858	0.00143121
676	NC_037343.1:80507354:80507446	ELF3	-0.534191	0.00594785	0.135075	0.0128599	-2.21477	0.00182049	Promoter	chr16:80507354:80507446	93	0.498661	0.00245947
677	NC_037343.1:80507435:80507530	ELF3	-0.607727	0.00127159	0.0662013	0.00480927	-2.21477	0.00182049	Promoter	chr16:80507435:80507530	96	0.361231	0.00196104
678	NC_037343.1:80507584:80507614	ELF3	-0.66836	0.000260533	0.067628	0.00191916	-2.21477	0.00182049	Promoter	chr16:80507584:80507614	31	0.424191	0.000608337
679	NC_037343.1:80507742:80507847	ELF3	-0.421538	0.0369119	0.0576591	0.0499651	-2.21477	0.00182049	Promoter	chr16:80507742:80507847	106	0.257537	0.00592944
680	NC_037343.1:80508208:80508274	ELF3	-0.557912	0.00375617	0.149695	0.00941383	-2.21477	0.00182049	Promoter	chr16:80508208:80508274	67	0.562583	0.00129533
681	NC_037343.1:80508254:80508355	ELF3	-0.753077	2.30238e-05	0.0369663	0.000620663	-2.21477	0.00182049	Promoter	chr16:80508254:80508355	102	0.286234	0.00305428
682	NC_037343.1:80508594:80508714	ELF3	-0.642005	0.000540837	0.0537485	0.00290356	-2.21477	0.00182049	Promoter	chr16:80508594:80508714	121	0.332855	0.00396943
683	NC_037343.1:80508799:80508834	ELF3	-0.595681	0.00167901	0.0722639	0.00573399	-2.21477	0.00182049	Promoter	chr16:80508799:80508834	36	0.405128	0.00164255
684	NC_037343.1:80547561:80547574	LMOD1	-0.200198	0.337304	0.0500286	0.348869	-2.89391	0.013248	Promoter	chr16:80547561:80547574	14	0.365055	0.00132661
685	NC_037343.1:80547874:80547900	LMOD1	-0.216697	0.298134	0.0434517	0.310638	-2.89391	0.013248	Promoter	chr16:80547874:80547900	27	0.32907	0.000895442
686	NC_037343.1:80548026:80548063	LMOD1	-0.22851	0.271911	0.0761072	0.284485	-2.89391	0.013248	Promoter	chr16:80548026:80548063	38	0.404006	0.000411636
687	NC_037343.1:80548144:80548266	LMOD1	-0.277644	0.17903	0.0589983	0.194872	-2.89391	0.013248	Promoter	chr16:80548144:80548266	123	0.312963	0.00460877
688	NC_037343.1:80548405:80548417	LMOD1	-0.460417	0.0205564	0.0653362	0.0311516	-2.89391	0.013248	Promoter	chr16:80548405:80548417	13	0.342231	0.00466422
689	NC_037344.1:14381104:14381142	SMARCA5	0.633846	0.000873623	0.0302207	0.00383004	0.52211	0.0107572	Promoter	chr17:14381104:14381142	39	0.278589	0.000138798
690	NC_037344.1:2840706:2840771	FGG	-0.285305	0.166842	0.144847	0.182389	-4.49771	6.56046e-05	Promoter	chr17:2840706:2840771	66	0.30119	0.0337454
691	NC_037344.1:2840728:2840771	FGG	-0.598189	0.00158602	0.0570596	0.00549041	-4.49771	6.56046e-05	Promoter	chr17:2840728:2840771	44	0.387855	0.000683668
692	NC_037344.1:39730266:39730281	RAPGEF2	0.390201	0.0538111	0.0377573	0.0681787	-1.50128	5.33043e-05	Promoter	chr17:39730266:39730281	16	-0.260468	0.0050907
693	NC_037344.1:52466807:52466921	PITPNM2	0.372308	0.067641	0.0503635	0.0819225	-0.349973	0.0426241	Promoter	chr17:52466807:52466921	115	-0.384688	0.000836572
694	NC_037344.1:52467095:52467213	PITPNM2	0.478614	0.0155079	0.0433711	0.0252876	-0.349973	0.0426241	Promoter	chr17:52467095:52467213	119	-0.301383	0.00307848
695	NC_037344.1:53439130:53439146	PSMD9	-0.397692	0.0499676	0.0224773	0.0636911	-0.536892	0.0492057	Promoter	chr17:53439130:53439146	17	0.228015	0.00540264
696	NC_037344.1:61018945:61019052	SDSL	-0.596154	0.00202702	0.0499338	0.00643668	2.57593	0.000102748	Promoter	chr17:61018945:61019052	108	-0.272883	0.00807403
697	NC_037344.1:61028968:61029040	SDS	0.622308	0.00114294	0.0227016	0.00449723	2.74903	0.00093541	Promoter	chr17:61028968:61029040	73	0.23742	0.00111992
698	NC_037344.1:61372654:61372720	OAS1Y	0.249711	0.228659	0.0475118	0.242435	1.52435	0.0169218	Promoter	chr17:61372654:61372720	67	0.300285	0.00499706
699	NC_037344.1:61386309:61386392	OAS1X	-0.499231	0.0119794	0.148502	0.0211392	2.3603	0.0107313	Promoter	chr17:61386309:61386392	84	-0.641058	0.000700893
700	NC_037344.1:61386444:61386498	OAS1X	-0.492687	0.0123434	0.101799	0.0215712	2.3603	0.0107313	Promoter	chr17:61386444:61386498	55	-0.554397	0.000260326
701	NC_037344.1:61386643:61386756	OAS1X	-0.282971	0.170491	0.0706833	0.186217	2.3603	0.0107313	Promoter	chr17:61386643:61386756	114	-0.31	0.0180165
702	NC_037344.1:61386755:61386776	OAS1X	-0.452656	0.0230816	0.0910614	0.0341241	2.3603	0.0107313	Promoter	chr17:61386755:61386776	22	-0.439061	0.00233779
703	NC_037344.1:62288689:62288713	MAPKAPK5	-0.426154	0.0347357	0.0315382	0.0475785	-0.568889	0.00584553	Promoter	chr17:62288689:62288713	25	0.249356	0.00419982
704	NC_037344.1:64298338:64298383	SELPLG	-0.786845	3.08555e-06	0.0220813	0.000260203	1.53249	0.000141961	Promoter	chr17:64298338:64298383	46	-0.222687	0.0108229
705	NC_037344.1:66244983:66245004	TPST2	0.650125	0.000435016	0.0560383	0.0026246	0.92344	0.0120073	Promoter	chr17:66244983:66245004	22	0.374386	0.00123928
706	NC_037344.1:66245118:66245196	TPST2	0.749038	1.64743e-05	0.0663608	0.000521823	0.92344	0.0120073	Promoter	chr17:66245118:66245196	79	0.406154	0.00102654
707	NC_037344.1:66245171:66245266	TPST2	0.487653	0.0134076	0.0736186	0.0228019	0.92344	0.0120073	Promoter	chr17:66245171:66245266	96	0.281712	0.0128434
708	NC_037344.1:68029441:68029550	CCDC117	0.207692	0.31763	0.120048	0.329866	-0.449325	0.0419849	Promoter	chr17:68029441:68029550	110	-0.585786	0.000180052
709	NC_037344.1:68970783:68970846	MTMR3	0.493077	0.0132081	0.0376736	0.0225535	0.67561	0.00363205	Promoter	chr17:68970783:68970846	64	0.321566	0.000901491
710	NC_037344.1:69287416:69287429	OSM	-0.648611	0.000453253	0.0440721	0.00267501	2.84226	0.000952485	Promoter	chr17:69287416:69287429	14	-0.333105	0.00139396
711	NC_037344.1:69288111:69288166	OSM	-0.619231	0.00122573	0.0679219	0.00470606	2.84226	0.000952485	Promoter	chr17:69288111:69288166	56	-0.422688	0.00106662
712	NC_037344.1:70571875:70571910	SLC5A1	-0.324615	0.11361	0.0529588	0.128982	-3.10375	0.00131842	Promoter	chr17:70571875:70571910	36	0.306823	0.00628426
713	NC_037344.1:70571981:70572089	SLC5A1	-0.424615	0.0354493	0.0437185	0.0482948	-3.10375	0.00131842	Promoter	chr17:70571981:70572089	109	0.263285	0.00315674
714	NC_037344.1:70572049:70572162	SLC5A1	-0.504078	0.0101909	0.0903143	0.018737	-3.10375	0.00131842	Promoter;TSS	chr17:70572049:70572162	114	0.388201	0.00514525
715	NC_037344.1:71452928:71452985	GGT5	-0.584972	0.00213049	0.0726206	0.00663225	2.24429	9.31726e-05	Promoter;TSS	chr17:71452928:71452985	58	-0.411062	0.00222002
716	NC_037344.1:72269723:72269755	PI4KA	0.325385	0.11272	0.0596299	0.128316	0.433493	0.0458426	Promoter	chr17:72269723:72269755	33	0.39046	0.000594258
717	NC_037344.1:72377127:72377138	SLC7A4	-0.525385	0.00776723	0.0366752	0.0154491	-4.69863	2.36288e-06	Promoter	chr17:72377127:72377138	12	0.283826	0.00123646
718	NC_037344.1:72377856:72377887	SLC7A4	-0.373846	0.0664474	0.0318847	0.0808731	-4.69863	2.36288e-06	Promoter	chr17:72377856:72377887	32	0.209291	0.00678824
719	NC_037344.1:72476835:72476845	MED15	0.398462	0.0494959	0.0218956	0.0632808	0.722726	0.0198826	Promoter	chr17:72476835:72476845	11	0.211388	0.00853399
720	NC_037344.1:72490066:72490106	KLHL22	0.290769	0.158213	0.0303779	0.173856	1.45501	0.0238794	Promoter	chr17:72490066:72490106	41	0.275253	0.00171632
721	NC_037344.1:72620961:72621010	SLC25A1	-0.689231	0.00020321	0.0470991	0.0017218	-0.85446	0.000681777	Promoter	chr17:72620961:72621010	50	0.355996	0.000405562
722	NC_037345.1:19089104:19089145	NOD2	0.642308	0.000712485	0.0407605	0.00335583	1.54897	9.7952e-05	Promoter	chr18:19089104:19089145	42	0.275754	0.00276981
723	NC_037345.1:19089303:19089401	NOD2	0.587101	0.00203329	0.0574372	0.00644043	1.54897	9.7952e-05	Promoter	chr18:19089303:19089401	99	0.312411	0.00283565
724	NC_037345.1:19089356:19089427	NOD2	0.643572	0.000518831	0.0470298	0.00288316	1.54897	9.7952e-05	Promoter	chr18:19089356:19089427	72	0.336456	0.00162885
725	NC_037345.1:24964354:24964427	HERPUD1	-0.594615	0.00209348	0.0743859	0.00654923	0.803062	0.00126122	Promoter	chr18:24964354:24964427	74	-0.463364	0.000539589
726	NC_037345.1:25292129:25292182	PLLP	-0.642308	0.000712485	0.0466536	0.00335583	-3.70306	4.36282e-05	Promoter	chr18:25292129:25292182	54	0.303856	0.00103652
727	NC_037345.1:25938201:25938266	MMP15	-0.563846	0.00387194	0.0704762	0.00960028	-3.14593	0.000116922	Promoter	chr18:25938201:25938266	66	0.353289	0.0014429
728	NC_037345.1:25938379:25938409	MMP15	-0.43495	0.0297879	0.0810712	0.0422634	-3.14593	0.000116922	Promoter	chr18:25938379:25938409	31	0.387631	0.000619311
729	NC_037345.1:25938546:25938585	MMP15	-0.596613	0.00164392	0.0412572	0.00562932	-3.14593	0.000116922	Promoter	chr18:25938546:25938585	40	0.309844	0.00162284
730	NC_037345.1:25938664:25938709	MMP15	-0.631538	0.000922633	0.0617614	0.00393595	-3.14593	0.000116922	Promoter	chr18:25938664:25938709	46	0.343874	0.00113733
731	NC_037345.1:25938846:25938872	MMP15	-0.617692	0.00126901	0.050331	0.00480927	-3.14593	0.000116922	Promoter	chr18:25938846:25938872	27	0.322606	0.00378314
732	NC_037345.1:34623234:34623266	CDH16	-0.248888	0.230249	0.0304055	0.243917	-5.24744	8.71528e-05	Promoter	chr18:34623234:34623266	33	0.251212	0.00816809
733	NC_037345.1:34624768:34624824	CDH16	-0.443766	0.0262766	0.0272701	0.038092	-5.24744	8.71528e-05	Promoter	chr18:34624768:34624824	57	0.238488	0.0036103
734	NC_037345.1:34834828:34834931	ELMO3	-0.621658	0.000909137	0.102871	0.00390466	-2.02063	0.000326074	Promoter;TSS	chr18:34834828:34834931	104	0.423607	0.00268136
735	NC_037345.1:35006409:35006479	TPPP3	0.521653	0.00748616	0.0361156	0.0151035	-1.84624	0.000499961	Promoter	chr18:35006409:35006479	71	-0.270685	0.0056694
736	NC_037345.1:35006437:35006479	TPPP3	0.440339	0.0275997	0.0623829	0.0396354	-1.84624	0.000499961	Promoter	chr18:35006437:35006479	43	-0.435881	0.000524851
737	NC_037345.1:35006868:35006891	TPPP3	0.518255	0.00795615	0.0496269	0.0157016	-1.84624	0.000499961	Promoter	chr18:35006868:35006891	24	-0.364252	0.00139643
738	NC_037345.1:35007016:35007029	TPPP3	0.578572	0.00244693	0.0862539	0.00728271	-1.84624	0.000499961	Promoter	chr18:35007016:35007029	14	-0.494174	0.000842209
739	NC_037345.1:35007170:35007188	TPPP3	0.550583	0.00434469	0.0274434	0.0104454	-1.84624	0.000499961	Promoter	chr18:35007170:35007188	19	-0.263814	0.00251055
740	NC_037345.1:35265554:35265667	GFOD2	0.244615	0.237563	0.0898221	0.251245	-1.24934	0.00220731	Promoter	chr18:35265554:35265667	114	-0.365474	0.00292428
741	NC_037345.1:35265941:35266055	GFOD2	0.414615	0.0403808	0.103114	0.0537986	-1.24934	0.00220731	Promoter	chr18:35265941:35266055	115	-0.516271	0.000626784
742	NC_037345.1:44880439:44880460	WTIP	-0.417388	0.0379003	0.0403329	0.0509763	-1.58209	0.0435814	Promoter	chr18:44880439:44880460	22	0.283252	0.00579433
743	NC_037345.1:45781406:45781465	HPN	-0.530769	0.00707705	0.0494925	0.0144497	-3.58357	0.000104267	Promoter	chr18:45781406:45781465	60	0.328842	0.000691113
744	NC_037345.1:45781560:45781640	HPN	-0.372594	0.0666119	0.115484	0.0809955	-3.58357	0.000104267	Promoter	chr18:45781560:45781640	81	0.549193	0.000628542
745	NC_037345.1:45781793:45781851	HPN	-0.597692	0.00196237	0.0543416	0.00629449	-3.58357	0.000104267	Promoter	chr18:45781793:45781851	59	0.405285	0.000488642
746	NC_037345.1:45781896:45781989	HPN	-0.593077	0.00216179	0.0960925	0.00665932	-3.58357	0.000104267	Promoter	chr18:45781896:45781989	94	0.513582	0.000148626
747	NC_037345.1:45782010:45782053	HPN	-0.567087	0.00311574	0.105087	0.00848956	-3.58357	0.000104267	Promoter	chr18:45782010:45782053	44	0.352258	0.0089723
748	NC_037345.1:45782052:45782146	HPN	-0.401829	0.0464682	0.128854	0.0601996	-3.58357	0.000104267	Promoter	chr18:45782052:45782146	95	0.574975	0.000885904
749	NC_037345.1:45782519:45782581	HPN	-0.589194	0.00194147	0.0552551	0.00625916	-3.58357	0.000104267	Promoter	chr18:45782519:45782581	63	0.347597	0.00121806
750	NC_037345.1:46122075:46122198	FFAR2	-0.554615	0.00460773	0.102261	0.0108918	4.61863	5.23021e-05	Promoter;TSS	chr18:46122075:46122198	124	-0.55847	0.000443668
751	NC_037345.1:46589890:46590019	NFKBID	-0.56137	0.00350283	0.102722	0.00905732	1.09069	0.00527961	Promoter	chr18:46589890:46590019	130	-0.479365	0.00127659
752	NC_037345.1:48381454:48381500	EIF3K	0.551061	0.00430411	0.0390075	0.0103675	-0.296081	0.0162113	Promoter	chr18:48381454:48381500	47	-0.30283	0.0023612
753	NC_037345.1:48381720:48381800	EIF3K	0.56156	0.00348933	0.0347055	0.00905732	-0.296081	0.0162113	Promoter	chr18:48381720:48381800	81	-0.267807	0.00428624
754	NC_037345.1:48381799:48381872	EIF3K	0.720883	4.80069e-05	0.0837253	0.000950387	-0.296081	0.0162113	Promoter	chr18:48381799:48381872	74	-0.476197	0.00103797
755	NC_037345.1:48381817:48381929	EIF3K	0.338839	0.0975415	0.0545709	0.113515	-0.296081	0.0162113	Promoter	chr18:48381817:48381929	113	-0.348813	0.00352215
756	NC_037345.1:48382102:48382162	MAP4K1	-0.475163	0.0163777	0.0258005	0.0263332	0.874557	0.006905	Promoter	chr18:48382102:48382162	61	-0.237742	0.00697029
757	NC_037345.1:48382102:48382162	EIF3K	0.558778	0.00369126	0.0258005	0.00933498	-0.296081	0.0162113	Promoter	chr18:48382102:48382162	61	-0.237742	0.00697029
758	NC_037345.1:4949682:4949734	NUDT7	0.362308	0.0758112	0.0281008	0.0904452	1.05464	0.0332238	Promoter	chr18:4949682:4949734	53	0.207845	0.0381191
759	NC_037345.1:4949913:4949938	NUDT7	0.343077	0.093646	0.0410964	0.109861	1.05464	0.0332238	Promoter	chr18:4949913:4949938	26	0.2658	0.00282962
760	NC_037345.1:49705066:49705162	C18H19orf47	-0.373919	0.0655747	0.0640722	0.0801961	-0.592787	0.0154066	Promoter	chr18:49705066:49705162	97	0.279896	0.031202
761	NC_037345.1:49705108:49705237	C18H19orf47	-0.425712	0.0338608	0.0318133	0.0467848	-0.592787	0.0154066	Promoter	chr18:49705108:49705237	130	0.264948	0.0040158
762	NC_037345.1:49705305:49705383	C18H19orf47	-0.55985	0.00361235	0.0742233	0.00920894	-0.592787	0.0154066	Promoter	chr18:49705305:49705383	79	0.400352	0.000850838
763	NC_037345.1:49705611:49705679	C18H19orf47	-0.572308	0.00328764	0.0785957	0.00869612	-0.592787	0.0154066	Promoter	chr18:49705611:49705679	69	0.401041	0.00113328
764	NC_037345.1:49705783:49705850	C18H19orf47	-0.367975	0.0703288	0.109183	0.0847021	-0.592787	0.0154066	Promoter	chr18:49705783:49705850	68	0.582542	1.04089e-05
765	NC_037345.1:49705962:49706066	C18H19orf47	-0.409269	0.0421991	0.033392	0.0557521	-0.592787	0.0154066	Promoter	chr18:49705962:49706066	105	0.251581	0.00791814
766	NC_037345.1:49706302:49706393	C18H19orf47	-0.510483	0.00912418	0.0322508	0.0173336	-0.592787	0.0154066	Promoter	chr18:49706302:49706393	92	0.290452	0.00149105
767	NC_037345.1:50035151:50035246	RAB4B	0.397999	0.0487946	0.032428	0.0625736	0.390129	0.0499012	Promoter	chr18:50035151:50035246	96	0.267398	0.00319785
768	NC_037345.1:50035376:50035450	RAB4B	0.464203	0.0194088	0.0634378	0.0298929	0.390129	0.0499012	Promoter	chr18:50035376:50035450	75	0.344258	0.00289599
769	NC_037345.1:50035582:50035671	RAB4B	0.358462	0.0791493	0.0344461	0.0941617	0.390129	0.0499012	Promoter	chr18:50035582:50035671	90	0.315501	0.000496884
770	NC_037345.1:50053085:50053161	EGLN2	0.53449	0.00591468	0.0913528	0.0128599	0.515219	0.00528392	Promoter	chr18:50053085:50053161	77	0.349557	0.00960657
771	NC_037345.1:50053160:50053253	EGLN2	0.802077	1.42577e-06	0.0361178	0.000235823	0.515219	0.00528392	Promoter	chr18:50053160:50053253	94	0.27662	0.00524081
772	NC_037345.1:50053252:50053373	EGLN2	0.657535	0.000354647	0.0619667	0.00231618	0.515219	0.00528392	Promoter	chr18:50053252:50053373	122	0.426391	0.000608026
773	NC_037345.1:50916128:50916153	CNFN	-0.258005	0.213061	0.0171797	0.227229	-2.97947	0.0281052	Promoter	chr18:50916128:50916153	26	0.200399	0.00532125
774	NC_037345.1:51194463:51194473	GRIK5	0.676437	0.0002053	0.0488705	0.00172262	-1.9881	0.0230116	Promoter	chr18:51194463:51194473	11	-0.360603	0.00123296
775	NC_037345.1:51194463:51194504	GRIK5	0.376793	0.0633663	0.0989924	0.0780984	-1.9881	0.0230116	Promoter	chr18:51194463:51194504	42	-0.271743	0.0354049
776	NC_037345.1:51544379:51544431	CD177	-0.486154	0.0147141	0.068546	0.0242745	2.55208	0.000395434	Promoter	chr18:51544379:51544431	53	-0.411911	0.000188663
777	NC_037345.1:51545630:51545643	CD177	-0.599231	0.00189949	0.115791	0.00615512	2.55208	0.000395434	Promoter	chr18:51545630:51545643	14	-0.623907	7.92738e-05
778	NC_037345.1:51545758:51545812	CD177	-0.473553	0.016797	0.123359	0.0268709	2.55208	0.000395434	Promoter	chr18:51545758:51545812	55	-0.609099	0.000276111
779	NC_037345.1:51545802:51545906	CD177	-0.561407	0.00350021	0.0959432	0.00905732	2.55208	0.000395434	Promoter	chr18:51545802:51545906	105	-0.472459	0.00100096
780	NC_037345.1:51546407:51546448	CD177	-0.729231	5.61903e-05	0.0881979	0.00104968	2.55208	0.000395434	Promoter;TSS	chr18:51546407:51546448	42	-0.49809	0.000113803
781	NC_037345.1:51678780:51678795	LYPD3	-0.507692	0.010447	0.0629083	0.0190515	-2.04332	0.00255908	Promoter	chr18:51678780:51678795	16	0.281178	0.020517
782	NC_037345.1:52445163:52445204	CEACAM19	-0.226154	0.275714	0.0590965	0.287988	-2.0632	0.0141622	Promoter	chr18:52445163:52445204	42	0.410286	0.000635778
783	NC_037345.1:52446560:52446606	CEACAM19	-0.38249	0.0591579	0.0368737	0.0735555	-2.0632	0.0141622	Promoter	chr18:52446560:52446606	47	0.263428	0.00565131
784	NC_037345.1:52446601:52446648	CEACAM19	-0.516708	0.00817809	0.0987139	0.0159854	-2.0632	0.0141622	Promoter	chr18:52446601:52446648	48	0.38988	0.00994909
785	NC_037345.1:52446647:52446737	CEACAM19	-0.414695	0.0392858	0.0729572	0.052672	-2.0632	0.0141622	Promoter	chr18:52446647:52446737	91	0.425914	0.00101274
786	NC_037345.1:52446736:52446822	CEACAM19	-0.346523	0.089706	0.0885008	0.105728	-2.0632	0.0141622	Promoter	chr18:52446736:52446822	87	0.390281	0.0058377
787	NC_037345.1:52540443:52540448	CBLC	0.766923	1.31223e-05	0.0532968	0.000481361	-2.2796	0.000843653	Promoter	chr18:52540443:52540448	6	-0.387765	0.000761906
788	NC_037345.1:52723363:52723376	CLASRP	-0.568956	0.00299742	0.0249285	0.00832242	0.807617	0.00200318	Promoter	chr18:52723363:52723376	14	-0.220695	0.00403803
789	NC_037345.1:52816247:52816279	NKPD1	-0.420145	0.0365221	0.0645189	0.049517	-1.73461	0.0137284	Promoter	chr18:52816247:52816279	33	0.359797	0.00203286
790	NC_037345.1:52816379:52816433	NKPD1	-0.229231	0.269095	0.045515	0.281771	-1.73461	0.0137284	Promoter	chr18:52816379:52816433	55	0.288014	0.00390741
791	NC_037345.1:53192076:53192140	GPR4	-0.567631	0.0030809	0.0308902	0.00844125	2.46019	0.000372492	Promoter	chr18:53192076:53192140	65	-0.291747	0.00140009
792	NC_037345.1:54151395:54151516	ZC3H4	0.333846	0.103265	0.0558141	0.119352	0.367812	0.0415613	Promoter	chr18:54151395:54151516	122	0.267979	0.0108756
793	NC_037345.1:54151780:54151890	ZC3H4	0.407386	0.0432493	0.0414799	0.0568517	0.367812	0.0415613	Promoter	chr18:54151780:54151890	111	0.275102	0.00612104
794	NC_037345.1:54335897:54335949	C5AR2	0.660237	0.00032875	0.0530073	0.00222741	1.62022	0.00810809	Promoter	chr18:54335897:54335949	53	0.274301	0.00885938
795	NC_037345.1:54335991:54336034	C5AR2	0.375674	0.0642192	0.0572349	0.0787664	1.62022	0.00810809	Promoter	chr18:54335991:54336034	44	0.306294	0.00660536
796	NC_037345.1:54336055:54336118	C5AR2	0.459231	0.021992	0.0434712	0.0327426	1.62022	0.00810809	Promoter	chr18:54336055:54336118	64	0.315837	0.00229488
797	NC_037345.1:54336658:54336712	C5AR2	0.60816	0.00125867	0.0330101	0.00480341	1.62022	0.00810809	Promoter	chr18:54336658:54336712	55	0.266629	0.00366763
798	NC_037345.1:55211821:55211845	SULT2B1	-0.332049	0.104881	0.0368051	0.120804	-3.05602	0.0113654	Promoter	chr18:55211821:55211845	25	0.318436	0.00120019
799	NC_037345.1:55382897:55382910	FUT1	-0.240955	0.245931	0.0265906	0.259663	-2.09036	0.0198382	Promoter	chr18:55382897:55382910	14	0.243922	0.00533966
800	NC_037345.1:55472862:55472907	PPP1R15A	0.45483	0.0223503	0.029763	0.033198	1.08345	0.0283908	Promoter	chr18:55472862:55472907	46	0.266781	0.0021984
801	NC_037345.1:55473517:55473568	PPP1R15A	0.340769	0.0959842	0.0590844	0.112292	1.08345	0.0283908	Promoter	chr18:55473517:55473568	52	0.353203	0.00207513
802	NC_037345.1:55821839:55821944	CD37	-0.642802	0.000529542	0.0704983	0.00289394	0.972246	0.00133522	Promoter	chr18:55821839:55821944	106	-0.393462	0.000932989
803	NC_037345.1:56003399:56003412	NOSIP	0.471538	0.018365	0.0451076	0.0287975	0.321578	0.00553969	Promoter	chr18:56003399:56003412	14	0.309377	0.00398553
804	NC_037345.1:60925781:60925806	NLRP12	-0.422774	0.0352456	0.125041	0.0481728	2.52115	0.00468277	Promoter	chr18:60925781:60925806	26	-0.331842	0.00844593
805	NC_037345.1:60999163:60999214	MGC157082	-0.678356	0.000193797	0.0346246	0.0017218	2.90038	2.28028e-05	Promoter;TSS	chr18:60999163:60999214	52	-0.290346	0.002169
806	NC_037345.1:62087267:62087296	UBE2S	-0.556154	0.00447745	0.0818532	0.0106835	-0.570994	0.0100612	Promoter	chr18:62087267:62087296	30	0.471502	0.000500654
807	NC_037345.1:62087429:62087478	UBE2S	-0.147692	0.479399	0.0680153	0.485919	-0.570994	0.0100612	Promoter	chr18:62087429:62087478	50	0.425423	0.000279252
808	NC_037345.1:62088307:62088326	PPP6R1	0.196923	0.34382	0.0367954	0.35445	1.29799	0.00119345	Promoter	chr18:62088307:62088326	20	0.25907	0.00579238
809	NC_037345.1:62088307:62088326	UBE2S	-0.324615	0.11361	0.0367954	0.128982	-0.570994	0.0100612	Promoter	chr18:62088307:62088326	20	0.25907	0.00579238
810	NC_037345.1:62336486:62336502	RDH13	-0.485992	0.0137748	0.0255253	0.0231374	-0.929778	0.00209295	Promoter	chr18:62336486:62336502	17	0.2457	0.00568162
811	NC_037345.1:62337014:62337071	RDH13	-0.554127	0.00405106	0.0411863	0.00992784	-0.929778	0.00209295	Promoter	chr18:62337014:62337071	58	0.286336	0.00515108
812	NC_037345.1:62537903:62537969	FCAR	-0.833642	2.28117e-07	0.0204361	0.000116544	2.58343	0.000793403	Promoter	chr18:62537903:62537969	67	-0.233465	0.00345224
813	NC_037345.1:62945357:62945452	LOC407171	-0.697302	0.000107134	0.0364036	0.00124531	2.20764	0.000888301	Promoter	chr18:62945357:62945452	96	-0.291526	0.00308274
814	NC_037345.1:62945451:62945573	LOC407171	-0.794234	2.13865e-06	0.0365484	0.000246334	2.20764	0.000888301	Promoter	chr18:62945451:62945573	123	-0.287394	0.00423005
815	NC_037345.1:62945553:62945573	LOC407171	-0.632795	0.000687268	0.035	0.00331091	2.20764	0.000888301	Promoter	chr18:62945553:62945573	21	-0.274455	0.00499051
816	NC_037346.1:18674162:18674278	EVI2B	-0.437841	0.0285973	0.0633043	0.0407568	1.22694	0.00111801	Promoter	chr19:18674162:18674278	117	-0.303041	0.00632716
817	NC_037346.1:18674624:18674707	EVI2B	-0.638277	0.000596464	0.0649765	0.00310421	1.22694	0.00111801	Promoter;TSS	chr19:18674624:18674707	84	-0.418307	0.00134153
818	NC_037346.1:19429527:19429564	NOS2	-0.723985	4.29389e-05	0.0840658	0.000877477	1.93245	0.00754336	Promoter	chr19:19429527:19429564	38	-0.498342	0.000616119
819	NC_037346.1:19429530:19429615	NOS2	-0.342272	0.0939802	0.0795284	0.110151	1.93245	0.00754336	Promoter	chr19:19429530:19429615	86	-0.303222	0.0273789
820	NC_037346.1:19429707:19429748	NOS2	-0.645088	0.000498291	0.0818897	0.00285672	1.93245	0.00754336	Promoter	chr19:19429707:19429748	42	-0.506792	0.000393007
821	NC_037346.1:19822885:19822892	IFT20	-0.467692	0.019441	0.0306183	0.0298929	-0.846995	0.014533	Promoter	chr19:19822885:19822892	8	0.236597	0.00304279
822	NC_037346.1:20035595:20035612	ALDOC	-0.393491	0.0516475	0.0222164	0.0656343	-0.817151	0.035686	Promoter	chr19:20035595:20035612	18	0.234312	0.00226627
823	NC_037346.1:20144061:20144160	RAB34	-0.406154	0.0449706	0.0669308	0.0583789	-1.50039	0.0354749	Promoter	chr19:20144061:20144160	100	0.256588	0.0226962
824	NC_037346.1:20144358:20144386	RAB34	-0.504251	0.0101608	0.0338028	0.018737	-1.50039	0.0354749	Promoter	chr19:20144358:20144386	29	0.325404	0.000486441
825	NC_037346.1:20144460:20144537	RAB34	-0.417702	0.0377412	0.0727775	0.0508163	-1.50039	0.0354749	Promoter	chr19:20144460:20144537	78	0.345216	0.0029504
826	NC_037346.1:20144975:20144996	RAB34	-0.582174	0.00226426	0.0216346	0.00689046	-1.50039	0.0354749	Promoter	chr19:20144975:20144996	22	0.244907	0.00175197
827	NC_037346.1:20163685:20163703	TRAF4	-0.627804	0.000780093	0.040915	0.00351518	-1.80553	0.000965242	Promoter	chr19:20163685:20163703	19	0.329972	0.00105665
828	NC_037346.1:20164098:20164117	TRAF4	-0.585385	0.00253261	0.0489233	0.00744081	-1.80553	0.000965242	Promoter	chr19:20164098:20164117	20	0.341731	0.00168121
829	NC_037346.1:20164168:20164205	TRAF4	-0.571025	0.0028708	0.119353	0.00815384	-1.80553	0.000965242	Promoter	chr19:20164168:20164205	38	0.576165	0.000388371
830	NC_037346.1:22620363:22620405	MYO1C	-0.422633	0.035313	0.0349725	0.0482129	-0.424398	0.00390423	Promoter;TSS	chr19:22620363:22620405	43	0.287658	0.00238312
831	NC_037346.1:24985261:24985289	SPNS2	-0.362809	0.0746723	0.129828	0.0893388	-3.13321	8.19282e-06	Promoter	chr19:24985261:24985289	29	0.419147	0.00403578
832	NC_037346.1:24985310:24985338	SPNS2	-0.568899	0.00300092	0.0669172	0.00832242	-3.13321	8.19282e-06	Promoter	chr19:24985310:24985338	29	0.449238	0.000487053
833	NC_037346.1:24985452:24985506	SPNS2	-0.783077	6.69409e-06	0.0377511	0.000350161	-3.13321	8.19282e-06	Promoter	chr19:24985452:24985506	55	0.336288	0.000620115
834	NC_037346.1:25043467:25043564	GGT6	-0.558601	0.00370445	0.101009	0.00934969	-2.05245	0.0418488	Promoter;TSS	chr19:25043467:25043564	98	0.419188	0.00410245
835	NC_037346.1:25043524:25043598	GGT6	-0.825159	3.86691e-07	0.0524276	0.000122484	-2.05245	0.0418488	Promoter;TSS	chr19:25043524:25043598	75	0.358738	0.00178943
836	NC_037346.1:25043671:25043732	GGT6	-0.469682	0.0178409	0.059181	0.028185	-2.05245	0.0418488	Promoter	chr19:25043671:25043732	62	0.342754	0.00313181
837	NC_037346.1:26410332:26410371	KIF1C	-0.699769	9.88534e-05	0.0296261	0.00124531	-0.754134	0.000379751	Promoter	chr19:26410332:26410371	40	0.266424	0.00257223
838	NC_037346.1:26411659:26411694	KIF1C	-0.596923	0.00199447	0.0416422	0.00634923	-0.754134	0.000379751	Promoter	chr19:26411659:26411694	36	0.286441	0.00220459
839	NC_037346.1:26972526:26972562	CLDN7	-0.644615	0.000673236	0.0606757	0.0032934	-3.41771	2.32506e-05	Promoter	chr19:26972526:26972562	37	0.386864	0.00096509
840	NC_037346.1:26972809:26972841	CLDN7	-0.519147	0.00783043	0.133681	0.0155261	-3.41771	2.32506e-05	Promoter	chr19:26972809:26972841	33	0.430158	0.00534065
841	NC_037346.1:26972870:26972934	CLDN7	-0.726832	3.87113e-05	0.0844411	0.000817454	-3.41771	2.32506e-05	Promoter	chr19:26972870:26972934	65	0.488635	0.000432421
842	NC_037346.1:26972987:26973041	CLDN7	-0.50734	0.00963542	0.067199	0.0179795	-3.41771	2.32506e-05	Promoter	chr19:26972987:26973041	55	0.345486	0.00532908
843	NC_037346.1:26973180:26973239	CLDN7	-0.709777	7.07412e-05	0.0472473	0.00113454	-3.41771	2.32506e-05	Promoter	chr19:26973180:26973239	60	0.382984	0.000441412
844	NC_037346.1:27053397:27053420	TMEM95	-0.653077	0.000544726	0.0393003	0.0029121	-1.51943	0.0422567	Promoter	chr19:27053397:27053420	24	0.320128	0.00168667
845	NC_037346.1:27053483:27053519	TMEM95	-0.37412	0.065418	0.0998854	0.0801483	-1.51943	0.0422567	Promoter	chr19:27053483:27053519	37	0.46196	0.00159214
846	NC_037346.1:27053635:27053732	TMEM95	-0.424615	0.0354493	0.0506237	0.0482948	-1.51943	0.0422567	Promoter	chr19:27053635:27053732	98	0.299915	0.00683043
847	NC_037346.1:27053810:27053863	TMEM95	-0.428022	0.0328032	0.0681101	0.0456722	-1.51943	0.0422567	Promoter	chr19:27053810:27053863	54	0.399492	0.000906784
848	NC_037346.1:27053992:27054011	TMEM95	-0.281968	0.172077	0.0381697	0.187787	-1.51943	0.0422567	Promoter	chr19:27053992:27054011	20	0.286632	0.00394131
849	NC_037346.1:27053992:27054067	TMEM95	-0.426553	0.0334729	0.0762123	0.0464006	-1.51943	0.0422567	Promoter	chr19:27053992:27054067	76	0.477946	0.00042024
850	NC_037346.1:27800643:27800738	VAMP2	-0.52074	0.00761016	0.0264549	0.0152564	0.897016	0.027999	Promoter	chr19:27800643:27800738	96	-0.251821	0.0003768
851	NC_037346.1:28342953:28342974	PIK3R6	-0.615132	0.00106593	0.039149	0.00429624	2.12174	9.96702e-05	Promoter	chr19:28342953:28342974	22	-0.319822	0.00176212
852	NC_037346.1:28462451:28462486	NTN1	-0.485935	0.0137875	0.0542989	0.0231374	-2.09839	0.002399	Promoter	chr19:28462451:28462486	36	0.366022	0.00170061
853	NC_037346.1:34105323:34105347	B9D1	0.583077	0.00265391	0.0879828	0.00764204	-0.877624	0.0494823	Promoter	chr19:34105323:34105347	25	-0.375093	0.000987519
854	NC_037346.1:34229024:34229051	FAM83G	-0.62	0.00120457	0.041163	0.00466724	-0.886927	0.0273823	Promoter	chr19:34229024:34229051	28	0.294231	0.00206699
855	NC_037346.1:34784110:34784160	PEMT	-0.509591	0.00926688	0.0220752	0.0175432	-1.7111	0.00261295	Promoter	chr19:34784110:34784160	51	0.240973	0.00384341
856	NC_037346.1:34914825:34914935	FLCN	0.593846	0.0021274	0.0624684	0.00663225	1.16625	0.000211869	Promoter	chr19:34914825:34914935	111	0.362701	0.000986645
857	NC_037346.1:34915093:34915125	FLCN	0.633786	0.000670021	0.0596182	0.0032934	1.16625	0.000211869	Promoter	chr19:34915093:34915125	33	0.434951	0.000148302
858	NC_037346.1:35589413:35589509	NME2	-0.195385	0.347665	0.0690169	0.358123	-0.590675	0.0172367	Promoter	chr19:35589413:35589509	97	0.221	0.0392802
859	NC_037346.1:36193409:36193521	EPN3	-0.447692	0.0259078	0.043971	0.0376435	-2.59159	0.001898	Promoter	chr19:36193409:36193521	113	0.216889	0.013342
860	NC_037346.1:36193497:36193566	EPN3	-0.50814	0.00950305	0.0728948	0.0177586	-2.59159	0.001898	Promoter	chr19:36193497:36193566	70	0.365923	0.000538921
861	NC_037346.1:37043493:37043524	NXPH3	-0.384142	0.0579796	0.0425104	0.0723745	-1.38179	0.00343774	Promoter	chr19:37043493:37043524	32	0.290989	0.00553022
862	NC_037346.1:37944742:37944767	HOXB2	-0.614799	0.00107453	0.0587062	0.00429624	-3.35707	0.0451686	Promoter	chr19:37944742:37944767	26	0.312679	0.0023248
863	NC_037346.1:38394452:38394461	CBX1	-0.583238	0.00221256	0.0288357	0.00677128	-0.610026	0.000802391	Promoter	chr19:38394452:38394461	10	0.265173	0.00324059
864	NC_037346.1:38500584:38500633	CDK5RAP3	-0.557415	0.00379381	0.053166	0.00947407	-0.440691	0.0196552	Promoter	chr19:38500584:38500633	50	0.378176	0.000852155
865	NC_037346.1:38510412:38510446	PRR15L	-0.494881	0.011902	0.0278655	0.0210907	-1.94811	0.0105216	Promoter	chr19:38510412:38510446	35	0.231894	0.0118161
866	NC_037346.1:38510435:38510563	PRR15L	-0.569795	0.00294551	0.0684529	0.00823833	-1.94811	0.0105216	Promoter	chr19:38510435:38510563	129	0.371174	0.0019376
867	NC_037346.1:38510666:38510694	PRR15L	-0.250769	0.225675	0.038498	0.239673	-1.94811	0.0105216	Promoter	chr19:38510666:38510694	29	0.274435	0.00619068
868	NC_037346.1:38511013:38511060	PRR15L	-0.577034	0.00252871	0.0483765	0.00744081	-1.94811	0.0105216	Promoter;TSS	chr19:38511013:38511060	48	0.347664	0.00194266
869	NC_037346.1:40041424:40041467	TCAP	0.636607	0.000622954	0.039239	0.00316981	1.53354	0.000797907	Promoter	chr19:40041424:40041467	44	0.331524	0.000543519
870	NC_037346.1:40041494:40041548	TCAP	0.701681	9.2829e-05	0.101832	0.00121252	1.53354	0.000797907	Promoter	chr19:40041494:40041548	55	0.540853	0.000631607
871	NC_037346.1:40104320:40104399	GRB7	-0.446842	0.0251332	0.0963519	0.0366864	-3.11788	1.70296e-05	Promoter;TSS	chr19:40104320:40104399	80	0.378528	0.000814871
872	NC_037346.1:40457353:40457436	RAPGEFL1	-0.443247	0.0264739	0.0176311	0.0383341	-2.50593	0.000923725	Promoter	chr19:40457353:40457436	84	0.200948	0.00902516
873	NC_037346.1:41735579:41735657	KRT19	-0.21	0.312184	0.0464145	0.324743	-3.55599	2.21427e-05	Promoter	chr19:41735579:41735657	79	0.316064	0.000452138
874	NC_037346.1:41735605:41735697	KRT19	-0.549194	0.00446465	0.142966	0.010673	-3.55599	2.21427e-05	Promoter	chr19:41735605:41735697	93	0.567144	0.00075154
875	NC_037346.1:41736383:41736473	KRT19	-0.599231	0.00189949	0.0332354	0.00615512	-3.55599	2.21427e-05	Promoter	chr19:41736383:41736473	91	0.302086	0.000499325
876	NC_037346.1:41737022:41737075	KRT19	-0.710769	0.000104775	0.0601429	0.00124531	-3.55599	2.21427e-05	Promoter	chr19:41737022:41737075	54	0.404062	0.000360381
877	NC_037346.1:41737454:41737536	KRT19	-0.594243	0.00173438	0.0762702	0.0058443	-3.55599	2.21427e-05	Promoter	chr19:41737454:41737536	83	0.471943	0.000264232
878	NC_037346.1:42627000:42627093	HSD17B1	0.502604	0.0104505	0.0599936	0.0190515	2.41159	0.000858595	Promoter	chr19:42627000:42627093	94	0.354285	0.00323678
879	NC_037346.1:42627077:42627098	HSD17B1	0.645893	0.000487665	0.0324678	0.00283427	2.41159	0.000858595	Promoter	chr19:42627077:42627098	22	0.267772	0.00200083
880	NC_037346.1:42787698:42787715	EZH1	-0.546822	0.00467584	0.0320594	0.0109683	0.766841	0.0395775	Promoter	chr19:42787698:42787715	18	-0.244796	0.0100379
881	NC_037346.1:47978979:47979031	LIMD2	-0.414259	0.0395139	0.0348529	0.0529219	1.20146	0.00483959	Promoter	chr19:47978979:47979031	53	-0.320986	0.000955837
882	NC_037346.1:48587821:48587903	PECAM1	-0.325385	0.11272	0.0707044	0.128316	1.19737	0.0457106	Promoter	chr19:48587821:48587903	83	-0.374323	0.00240545
883	NC_037346.1:49854303:49854378	ZNF750	-0.705974	8.04601e-05	0.057353	0.00117385	-3.12126	0.000218498	Promoter	chr19:49854303:49854378	76	0.387593	0.00130738
884	NC_037346.1:49854446:49854551	ZNF750	-0.695416	0.000113873	0.0979867	0.00127679	-3.12126	0.000218498	Promoter	chr19:49854446:49854551	106	0.48188	0.00162442
885	NC_037346.1:49854507:49854589	ZNF750	-0.684175	0.000162282	0.0621459	0.00155718	-3.12126	0.000218498	Promoter	chr19:49854507:49854589	83	0.413262	0.000811419
886	NC_037346.1:49854646:49854764	ZNF750	-0.693441	0.000121319	0.094561	0.0013251	-3.12126	0.000218498	Promoter	chr19:49854646:49854764	119	0.441784	0.00234313
887	NC_037346.1:49854967:49855089	ZNF750	-0.618196	0.000989642	0.0403749	0.00411107	-3.12126	0.000218498	Promoter;TSS	chr19:49854967:49855089	123	0.316718	0.00190266
888	NC_037346.1:5020315:5020339	TOM1L1	-0.529481	0.00649128	0.0271782	0.0136619	-3.6765	6.48489e-06	Promoter	chr19:5020315:5020339	25	0.245784	0.00493408
889	NC_037346.1:50540702:50540736	CD7	-0.494586	0.0119605	0.0179944	0.0211392	-2.85139	0.0013855	Promoter	chr19:50540702:50540736	35	0.219966	0.00432566
890	NC_037346.1:50540878:50540886	CD7	-0.519331	0.00780478	0.0263761	0.0154995	-2.85139	0.0013855	Promoter	chr19:50540878:50540886	9	0.248037	0.00504799
891	NC_037346.1:50541366:50541431	CD7	-0.516379	0.00822601	0.0758543	0.0160098	-2.85139	0.0013855	Promoter	chr19:50541366:50541431	66	0.484208	0.000455685
892	NC_037346.1:50542072:50542119	CD7	-0.543846	0.00561284	0.0752002	0.0123876	-2.85139	0.0013855	Promoter	chr19:50542072:50542119	48	0.406039	0.0021111
893	NC_037346.1:50646343:50646357	SLC16A3	-0.708237	7.4544e-05	0.0419062	0.0011518	1.52675	0.00763959	Promoter	chr19:50646343:50646357	15	-0.289712	0.00636935
894	NC_037346.1:50775202:50775217	FASN	-0.64	0.000753675	0.0420061	0.00348506	-4.57587	5.6021e-07	Promoter	chr19:50775202:50775217	16	0.236025	0.00194554
895	NC_037346.1:50775334:50775346	FASN	-0.753077	2.30238e-05	0.0439944	0.000620663	-4.57587	5.6021e-07	Promoter	chr19:50775334:50775346	13	0.252009	0.00235348
896	NC_037346.1:50822794:50822875	GPS1	-0.61	0.00150558	0.0547363	0.00529887	-0.462495	0.0112029	Promoter	chr19:50822794:50822875	82	0.363483	0.0018848
897	NC_037346.1:50822859:50822924	GPS1	-0.218349	0.294375	0.0935754	0.306973	-0.462495	0.0112029	Promoter	chr19:50822859:50822924	66	0.265833	0.0237311
898	NC_037346.1:55591686:55591707	SRP68	-0.616154	0.00131359	0.0525128	0.00490951	-0.411047	0.00622131	Promoter	chr19:55591686:55591707	22	0.365794	0.00147405
899	NC_037346.1:55624484:55624527	EVPL	-0.419231	0.0380404	0.0282615	0.0511105	-3.54095	1.39246e-05	Promoter	chr19:55624484:55624527	44	0.242632	0.00742283
900	NC_037346.1:55625558:55625584	EVPL	-0.524615	0.00787031	0.0568056	0.0155564	-3.54095	1.39246e-05	Promoter	chr19:55625558:55625584	27	0.371343	0.00158844
901	NC_037346.1:55625643:55625738	EVPL	-0.622427	0.000892035	0.0826394	0.00388388	-3.54095	1.39246e-05	Promoter	chr19:55625643:55625738	96	0.475031	0.000629367
902	NC_037346.1:55625681:55625781	EVPL	-0.412345	0.0405274	0.105272	0.0539372	-3.54095	1.39246e-05	Promoter	chr19:55625681:55625781	101	0.439513	0.00493985
903	NC_037346.1:55625848:55625902	EVPL	-0.559078	0.00366908	0.12323	0.00929746	-3.54095	1.39246e-05	Promoter	chr19:55625848:55625902	55	0.52269	0.000938826
904	NC_037346.1:55626034:55626124	EVPL	-0.548813	0.00449801	0.0878357	0.0107124	-3.54095	1.39246e-05	Promoter	chr19:55626034:55626124	91	0.364646	0.00673537
905	NC_037346.1:55626123:55626245	EVPL	-0.519231	0.00862455	0.0405943	0.0166321	-3.54095	1.39246e-05	Promoter	chr19:55626123:55626245	123	0.244525	0.00967256
906	NC_037346.1:55818437:55818454	UNK	0.504615	0.010984	0.0468127	0.0198811	0.502906	0.0217884	Promoter	chr19:55818437:55818454	18	0.362751	0.000545627
907	NC_037346.1:55818453:55818528	UNK	0.199269	0.339598	0.0673861	0.350669	0.502906	0.0217884	Promoter	chr19:55818453:55818528	76	0.353705	0.00147477
908	NC_037346.1:55819296:55819369	UNK	-0.272956	0.186788	0.0371692	0.202274	0.502906	0.0217884	Promoter	chr19:55819296:55819369	74	-0.29685	0.00313696
909	NC_037346.1:56021057:56021111	LLGL2	-0.576923	0.00300185	0.0419628	0.00832242	-1.6053	0.000218082	Promoter	chr19:56021057:56021111	55	0.294242	0.00184606
910	NC_037346.1:56021183:56021288	LLGL2	-0.627701	0.000782121	0.109042	0.00351518	-1.6053	0.000218082	Promoter	chr19:56021183:56021288	106	0.508035	0.00133171
911	NC_037346.1:56021434:56021521	LLGL2	-0.680218	0.000183176	0.0806854	0.00166967	-1.6053	0.000218082	Promoter	chr19:56021434:56021521	88	0.474891	0.000684805
912	NC_037346.1:56021512:56021532	LLGL2	-0.704133	8.55733e-05	0.0409233	0.00120468	-1.6053	0.000218082	Promoter	chr19:56021512:56021532	21	0.340163	0.000876918
913	NC_037346.1:56030284:56030316	CASKIN2	-0.551538	0.00487794	0.0467748	0.0111963	-2.2239	4.47249e-05	Promoter	chr19:56030284:56030316	33	0.324254	0.00193458
914	NC_037346.1:56030284:56030349	CASKIN2	-0.389699	0.0541474	0.147699	0.0685362	-2.2239	4.47249e-05	Promoter	chr19:56030284:56030349	66	0.37131	0.0115768
915	NC_037346.1:56030487:56030576	CASKIN2	-0.625385	0.00106499	0.0500608	0.00429624	-2.2239	4.47249e-05	Promoter	chr19:56030487:56030576	90	0.325766	0.00303129
916	NC_037346.1:56954391:56954477	CD300A	-0.797692	3.81887e-06	0.090182	0.000263518	2.10191	0.00135802	Promoter	chr19:56954391:56954477	87	-0.507089	0.000644869
917	NC_037346.1:60653095:60653157	KCNJ16	0.630444	0.000729717	0.0415139	0.00339909	1.85424	0.00526129	Promoter	chr19:60653095:60653157	63	0.310013	0.00267537
918	NC_037346.1:8090921:8090948	MSI2	0.440769	0.0285187	0.0776611	0.0407364	-1.62792	0.0122537	Promoter	chr19:8090921:8090948	28	-0.42942	0.000894864
919	NC_037346.1:8885297:8885351	DYNLL2	-0.709231	0.000110091	0.0251985	0.00126804	-1.26249	0.00211436	Promoter	chr19:8885297:8885351	55	0.218607	0.00994901
920	NC_037346.1:9386490:9386581	RNF43	-0.463846	0.0205685	0.066616	0.0311516	-1.49491	0.0142353	Promoter	chr19:9386490:9386581	92	0.363743	0.000879542
921	NC_037346.1:9386710:9386748	RNF43	-0.537026	0.0056396	0.0674311	0.0124052	-1.49491	0.0142353	Promoter	chr19:9386710:9386748	39	0.360919	0.000931579
922	NC_037346.1:9623827:9623842	TEX14	0.492266	0.0124296	0.0498993	0.0216621	-1.57036	0.0088822	Promoter	chr19:9623827:9623842	16	-0.374404	0.000877452
923	NC_037347.1:10091291:10091311	SERF1A	-0.573518	0.00272438	0.0272624	0.00782719	-3.09281	0.000369524	Promoter	chr20:10091291:10091311	21	0.204509	0.00316033
924	NC_037347.1:11479770:11479803	PIK3R1	-0.271065	0.189981	0.0405173	0.204508	-1.17283	0.00797632	Promoter	chr20:11479770:11479803	34	0.251337	0.00794834
925	NC_037347.1:11480204:11480225	PIK3R1	-0.535139	0.00584326	0.0229646	0.0127865	-1.17283	0.00797632	Promoter	chr20:11480204:11480225	22	0.233289	0.00356589
926	NC_037347.1:20812505:20812552	GAPT	-0.74	3.80342e-05	0.0848224	0.000816769	1.90292	0.00320829	Promoter	chr20:20812505:20812552	48	-0.495551	0.000336457
927	NC_037347.1:20812551:20812595	GAPT	-0.57688	0.00253704	0.142734	0.00744081	1.90292	0.00320829	Promoter	chr20:20812551:20812595	45	-0.454235	0.00448115
928	NC_037347.1:2179710:2179796	LCP2	-0.312308	0.128585	0.0403893	0.143919	1.03084	0.00456939	Promoter	chr20:2179710:2179796	87	-0.276332	0.00246195
929	NC_037347.1:22278119:22278222	MIER3	0.448462	0.0256302	0.0757486	0.0372829	0.978842	0.00258796	Promoter	chr20:22278119:22278222	104	0.399529	0.00291302
930	NC_037347.1:31371463:31371528	CCL28	-0.304047	0.139502	0.0407507	0.155043	-3.45599	0.00115761	Promoter	chr20:31371463:31371528	66	0.294798	0.00224291
931	NC_037347.1:35231639:35231658	FYB1	-0.613077	0.00140679	0.0590498	0.00509258	1.64295	0.000429606	Promoter	chr20:35231639:35231658	20	-0.385361	0.00122364
932	NC_037347.1:4545335:4545343	DUSP1	-0.579297	0.00240921	0.0398214	0.00721623	1.86515	0.00717333	Promoter	chr20:4545335:4545343	9	-0.320176	0.00170095
933	NC_037347.1:56633489:56633521	RETREG1	-0.500769	0.0116876	0.0476491	0.0207398	-2.34374	0.00112675	Promoter	chr20:56633489:56633521	33	0.317962	0.0015548
934	NC_037347.1:56633901:56633972	RETREG1	-0.53818	0.00551803	0.0720259	0.0122612	-2.34374	0.00112675	Promoter	chr20:56633901:56633972	72	0.344169	0.0037028
935	NC_037347.1:6676198:6676268	FAM169A	-0.511163	0.00901663	0.0341569	0.0171791	-2.40959	0.011857	Promoter	chr20:6676198:6676268	71	0.257706	0.00697873
936	NC_037347.1:70775611:70775655	IRX4	-0.37405	0.0654724	0.0540174	0.0801483	-5.37663	7.7566e-05	Promoter	chr20:70775611:70775655	45	0.308933	0.00354388
937	NC_037347.1:70845138:70845160	NDUFS6	-0.0838462	0.689425	0.0283637	0.693255	-0.668554	0.0292085	Promoter	chr20:70845138:70845160	23	0.203322	0.00818014
938	NC_037347.1:7818057:7818147	ARHGEF28	-0.651639	0.000417419	0.100816	0.00254264	-3.07405	4.63062e-08	Promoter	chr20:7818057:7818147	91	0.491472	0.00109616
939	NC_037347.1:7818192:7818293	ARHGEF28	-0.586923	0.00245439	0.0570546	0.00728271	-3.07405	4.63062e-08	Promoter	chr20:7818192:7818293	102	0.340888	0.00342929
940	NC_037347.1:7818532:7818603	ARHGEF28	-0.781689	3.95173e-06	0.0341139	0.000263518	-3.07405	4.63062e-08	Promoter	chr20:7818532:7818603	72	0.277805	0.00372494
941	NC_037347.1:8509129:8509236	TMEM171	-0.409269	0.0421991	0.0321648	0.0557521	-7.84558	8.0158e-10	Promoter	chr20:8509129:8509236	108	0.259802	0.00365927
942	NC_037347.1:8509460:8509505	TMEM171	-0.540545	0.00527585	0.0475281	0.011873	-7.84558	8.0158e-10	Promoter	chr20:8509460:8509505	46	0.341509	0.00135082
943	NC_037348.1:14338818:14338853	FAM174B	-0.490769	0.0136952	0.043007	0.0231049	-3.32597	0.000565128	Promoter	chr21:14338818:14338853	36	0.301413	0.00414865
944	NC_037348.1:19262066:19262101	NTRK3	-0.4286	0.0325427	0.0249197	0.0454594	-2.24365	0.0316503	Promoter	chr21:19262066:19262101	36	0.250086	0.00141313
945	NC_037348.1:19262066:19262154	NTRK3	-0.465847	0.0189271	0.104383	0.0294033	-2.24365	0.0316503	Promoter	chr21:19262066:19262154	89	0.334048	0.00858424
946	NC_037348.1:21731666:21731750	HDDC3	-0.754915	1.29493e-05	0.0428371	0.000481361	-1.09319	7.74283e-05	Promoter	chr21:21731666:21731750	85	0.303118	0.00382497
947	NC_037348.1:21731996:21732011	HDDC3	-0.644615	0.000673236	0.0385365	0.0032934	-1.09319	7.74283e-05	Promoter	chr21:21731996:21732011	16	0.306875	0.000890069
948	NC_037348.1:26546406:26546499	ABHD17C	-0.57	0.00343901	0.0518592	0.00896675	-3.03619	1.03207e-05	Promoter	chr21:26546406:26546499	94	0.326834	0.00215705
949	NC_037348.1:26546501:26546546	ABHD17C	-0.554597	0.00401338	0.148061	0.00985457	-3.03619	1.03207e-05	Promoter	chr21:26546501:26546546	46	0.662256	0.000206789
950	NC_037348.1:30536694:30536762	IDH3A	-0.498474	0.0112072	0.0459813	0.0201984	-0.564722	0.0410578	Promoter	chr21:30536694:30536762	69	0.330346	0.00147178
951	NC_037348.1:30536870:30536936	IDH3A	-0.38195	0.0595477	0.0937678	0.0739676	-0.564722	0.0410578	Promoter	chr21:30536870:30536936	67	0.437888	0.00321842
952	NC_037348.1:30536935:30536995	IDH3A	-0.426923	0.0343833	0.0444292	0.0471979	-0.564722	0.0410578	Promoter	chr21:30536935:30536995	61	0.341915	0.00121911
953	NC_037348.1:30537035:30537128	IDH3A	-0.520249	0.00767753	0.0589467	0.0153188	-0.564722	0.0410578	Promoter	chr21:30537035:30537128	94	0.324086	0.00555618
954	NC_037348.1:33241947:33242005	SNX33	-0.6	0.0018687	0.0617804	0.00613379	-1.45387	0.0035471	Promoter	chr21:33241947:33242005	59	0.38143	0.00154257
955	NC_037348.1:33243916:33243927	SNX33	-0.316923	0.122808	0.0332426	0.138063	-1.45387	0.0035471	Promoter	chr21:33243916:33243927	12	0.209175	0.0115489
956	NC_037348.1:34689387:34689441	LOXL1	-0.467692	0.019441	0.0403056	0.0298929	-1.35745	0.0269565	Promoter	chr21:34689387:34689441	55	0.312804	0.000954022
957	NC_037348.1:56532414:56532457	TC2N	-0.682	0.000173491	0.0335573	0.00161628	-2.94441	0.000199823	Promoter	chr21:56532414:56532457	44	0.305857	0.000985357
958	NC_037348.1:56532877:56532908	TC2N	-0.530173	0.00640889	0.0192098	0.0135966	-2.94441	0.000199823	Promoter	chr21:56532877:56532908	32	0.234491	0.00169148
959	NC_037348.1:56532901:56532983	TC2N	-0.758325	1.12265e-05	0.0460621	0.000474507	-2.94441	0.000199823	Promoter	chr21:56532901:56532983	83	0.256032	0.0178808
960	NC_037348.1:59085944:59086041	SERPINA1	-0.456154	0.0229853	0.0575737	0.0340612	-2.49035	0.00532008	Promoter	chr21:59085944:59086041	98	0.342385	0.0015705
961	NC_037348.1:59086040:59086111	SERPINA1	-0.559131	0.00366512	0.0822633	0.00929746	-2.49035	0.00532008	Promoter	chr21:59086040:59086111	72	0.425014	0.00149398
962	NC_037348.1:59086317:59086386	SERPINA1	-0.518462	0.0087371	0.0409868	0.0168236	-2.49035	0.00532008	Promoter	chr21:59086317:59086386	70	0.288187	0.00393589
963	NC_037348.1:59086427:59086505	SERPINA1	-0.225368	0.278737	0.124146	0.290906	-2.49035	0.00532008	Promoter	chr21:59086427:59086505	79	0.416063	0.00364335
964	NC_037348.1:59086622:59086646	SERPINA1	-0.663336	0.000301077	0.0613522	0.00212724	-2.49035	0.00532008	Promoter	chr21:59086622:59086646	25	0.411072	0.00072781
965	NC_037348.1:60380676:60380779	SYNE3	-0.546154	0.00538315	0.0226097	0.012029	0.414044	0.00360894	Promoter	chr21:60380676:60380779	104	-0.211568	0.0131406
966	NC_037348.1:64667131:64667171	CYP46A1	-0.367292	0.0708924	0.040266	0.0852188	-19.9505	2.26829e-12	Promoter	chr21:64667131:64667171	41	0.332014	0.000793485
967	NC_037348.1:65218267:65218325	SLC25A29	-0.56505	0.00324927	0.0466322	0.00864879	-0.891281	0.0159058	Promoter	chr21:65218267:65218325	59	0.28113	0.00939629
968	NC_037348.1:67571271:67571312	TRAF3	0.44028	0.0276227	0.0341144	0.0396354	1.27524	2.41007e-05	Promoter	chr21:67571271:67571312	42	0.212475	0.0420171
969	NC_037348.1:67814392:67814447	TNFAIP2	0.64397	0.00051337	0.0584001	0.00287914	1.54954	6.74621e-05	Promoter	chr21:67814392:67814447	56	0.402446	0.000792192
970	NC_037348.1:67814751:67814785	TNFAIP2	0.564724	0.00327109	0.0235349	0.00868863	1.54954	6.74621e-05	Promoter	chr21:67814751:67814785	35	0.216678	0.00541478
971	NC_037348.1:67815237:67815339	TNFAIP2	-0.486923	0.01454	0.0319971	0.0240814	1.54954	6.74621e-05	Promoter	chr21:67815237:67815339	103	-0.267206	0.00512288
972	NC_037348.1:68165075:68165117	TRMT61A	0.295057	0.152183	0.0779528	0.167812	-0.7098	0.0184071	Promoter	chr21:68165075:68165117	43	-0.469792	0.000738467
973	NC_037348.1:7042122:7042224	MEF2A	-0.752901	1.4073e-05	0.0782472	0.000481361	0.824201	0.00902411	Promoter	chr21:7042122:7042224	103	-0.476767	0.000672804
974	NC_037349.1:14458889:14458898	TRAK1	-0.596923	0.00199447	0.0395495	0.00634923	-0.547875	0.00366008	Promoter	chr22:14458889:14458898	10	0.290029	0.00110359
975	NC_037349.1:14458945:14458987	TRAK1	-0.539025	0.00543046	0.105332	0.0121134	-0.547875	0.00366008	Promoter	chr22:14458945:14458987	43	0.53137	0.000511456
976	NC_037349.1:14458977:14459103	TRAK1	-0.511973	0.00888981	0.103448	0.0169885	-0.547875	0.00366008	Promoter	chr22:14458977:14459103	127	0.417012	0.00366271
977	NC_037349.1:14459033:14459134	TRAK1	-0.591642	0.00183857	0.082225	0.00606632	-0.547875	0.00366008	Promoter	chr22:14459033:14459134	102	0.36125	0.00528045
978	NC_037349.1:14459133:14459213	TRAK1	-0.47821	0.0156076	0.149936	0.0253573	-0.547875	0.00366008	Promoter	chr22:14459133:14459213	81	0.595088	0.00150696
979	NC_037349.1:14459401:14459440	TRAK1	-0.460769	0.0215088	0.0534828	0.0322363	-0.547875	0.00366008	Promoter	chr22:14459401:14459440	40	0.253581	0.0053342
980	NC_037349.1:14459468:14459567	TRAK1	-0.343077	0.093646	0.0897868	0.109861	-0.547875	0.00366008	Promoter;TSS	chr22:14459468:14459567	100	0.313292	0.00829326
981	NC_037349.1:17174786:17174802	SETD5	0.493655	0.0121471	0.0380527	0.0213458	0.585162	0.0076407	Promoter	chr22:17174786:17174802	17	0.317166	0.00156964
982	NC_037349.1:17174929:17174944	SETD5	0.467053	0.0185799	0.0479723	0.0290986	0.585162	0.0076407	Promoter	chr22:17174929:17174944	16	0.311022	0.00356267
983	NC_037349.1:42835309:42835365	ACOX2	-0.397689	0.0489868	0.0263955	0.0626932	-4.44477	2.21017e-05	Promoter	chr22:42835309:42835365	57	0.224931	0.0123133
984	NC_037349.1:42836567:42836595	ACOX2	-0.680769	0.000259294	0.0327036	0.00191916	-4.44477	2.21017e-05	Promoter	chr22:42836567:42836595	29	0.226982	0.00151987
985	NC_037349.1:48054484:48054552	MUSTN1	-0.643846	0.000686108	0.0236114	0.00331091	-2.3615	0.00538394	Promoter	chr22:48054484:48054552	69	0.220783	0.00657662
986	NC_037349.1:48054570:48054648	MUSTN1	-0.457034	0.0216282	0.108487	0.0322767	-2.3615	0.00538394	Promoter	chr22:48054570:48054648	79	0.375748	0.0106545
987	NC_037349.1:48054781:48054854	MUSTN1	-0.576389	0.00256366	0.0876224	0.00749731	-2.3615	0.00538394	Promoter	chr22:48054781:48054854	74	0.432113	0.00153163
988	NC_037349.1:48054848:48054890	MUSTN1	-0.55161	0.0042578	0.088636	0.0102951	-2.3615	0.00538394	Promoter	chr22:48054848:48054890	43	0.38373	0.00689668
989	NC_037349.1:48054889:48054918	MUSTN1	-0.481909	0.0147129	0.0358626	0.0242745	-2.3615	0.00538394	Promoter	chr22:48054889:48054918	30	0.280096	0.00399114
990	NC_037349.1:48057586:48057633	ITIH4	-0.645112	0.000497973	0.0427501	0.00285672	-1.34044	0.0220237	Promoter	chr22:48057586:48057633	48	0.33327	0.00124092
991	NC_037349.1:48057947:48058029	ITIH4	-0.530348	0.00638822	0.105378	0.0135966	-1.34044	0.0220237	Promoter	chr22:48057947:48058029	83	0.4156	0.00227509
992	NC_037349.1:48058004:48058048	ITIH4	-0.583045	0.00222185	0.0211055	0.00678334	-1.34044	0.0220237	Promoter	chr22:48058004:48058048	45	0.227764	0.00601099
993	NC_037349.1:48953873:48953938	ACY1	-0.65358	0.000395767	0.104728	0.00245802	-0.625616	0.0388838	Promoter	chr22:48953873:48953938	66	0.466804	0.000936999
994	NC_037349.1:48953937:48953992	ACY1	-0.486186	0.0137316	0.0594511	0.0231355	-0.625616	0.0388838	Promoter	chr22:48953937:48953992	56	0.359368	0.00283257
995	NC_037349.1:48953991:48954056	ACY1	-0.427692	0.0340338	0.0547851	0.046845	-0.625616	0.0388838	Promoter	chr22:48953991:48954056	66	0.377005	0.000840194
996	NC_037349.1:48954045:48954094	ACY1	-0.378908	0.0617774	0.0438239	0.0763619	-0.625616	0.0388838	Promoter	chr22:48954045:48954094	50	0.272462	0.009607
997	NC_037349.1:50148365:50148483	SLC38A3	-0.422308	0.0365417	0.0396699	0.049517	-4.47021	0.00011564	Promoter	chr22:50148365:50148483	119	0.287135	0.00484663
998	NC_037349.1:50148510:50148561	SLC38A3	-0.649788	0.000439025	0.0497866	0.00263623	-4.47021	0.00011564	Promoter	chr22:50148510:50148561	52	0.339018	0.00252359
999	NC_037349.1:50693124:50693202	AMT	0.362231	0.0751701	0.0857274	0.0897648	0.693856	0.00657604	Promoter	chr22:50693124:50693202	79	0.384623	0.00347842
1000	NC_037349.1:50693170:50693219	AMT	0.399585	0.0478205	0.0592269	0.0615112	0.693856	0.00657604	Promoter	chr22:50693170:50693219	50	0.382007	0.0016044
1001	NC_037349.1:51248131:51248142	SLC26A6	-0.610769	0.00148034	0.0331684	0.00526853	0.83528	0.030547	Promoter	chr22:51248131:51248142	12	-0.277126	0.000433259
1002	NC_037349.1:51402482:51402501	TREX1	-0.460235	0.020613	0.03048	0.0311587	-1.01633	0.0215354	Promoter	chr22:51402482:51402501	20	0.254557	0.00713854
1003	NC_037349.1:52515786:52515845	NRADD	0.260769	0.207231	0.0493579	0.221571	1.07727	0.0121547	Promoter	chr22:52515786:52515845	60	0.349192	0.000954746
1004	NC_037349.1:52515994:52516115	NRADD	0.406154	0.0449706	0.0495459	0.0583789	1.07727	0.0121547	Promoter	chr22:52515994:52516115	122	0.290688	0.00850032
1005	NC_037349.1:52516110:52516154	NRADD	0.489607	0.0129859	0.144137	0.0223179	1.07727	0.0121547	Promoter	chr22:52516110:52516154	45	0.578554	0.000599502
1006	NC_037349.1:52516395:52516480	NRADD	0.594903	0.00170878	0.104864	0.00581995	1.07727	0.0121547	Promoter	chr22:52516395:52516480	86	0.533372	0.000839143
1007	NC_037349.1:52516538:52516560	NRADD	0.255911	0.216929	0.090325	0.230966	1.07727	0.0121547	Promoter	chr22:52516538:52516560	23	0.360222	0.0112094
1008	NC_037349.1:52516574:52516589	NRADD	0.562798	0.00340248	0.0347482	0.00894387	1.07727	0.0121547	Promoter	chr22:52516574:52516589	16	0.31622	0.000924131
1009	NC_037349.1:52516607:52516644	NRADD	0.209132	0.315726	0.069838	0.328158	1.07727	0.0121547	Promoter	chr22:52516607:52516644	38	0.302083	0.0143346
1010	NC_037349.1:52883540:52883554	LRRC2	0.303077	0.140736	0.055555	0.156004	-2.2505	0.00646893	Promoter	chr22:52883540:52883554	15	-0.267073	0.0186323
1011	NC_037349.1:53001921:53001978	CCRL2	0.689748	0.000136405	0.0464945	0.00144783	2.57732	0.000120377	Promoter	chr22:53001921:53001978	58	0.307522	0.0040712
1012	NC_037349.1:53045446:53045498	CCR2	0.636896	0.000618296	0.0229252	0.00315879	1.15099	0.014102	Promoter	chr22:53045446:53045498	53	0.239637	0.00383853
1013	NC_037349.1:53379830:53379864	CXCR6	0.368087	0.0702371	0.0180335	0.0847021	1.19022	0.0191736	Promoter	chr22:53379830:53379864	35	0.208267	0.00508237
1014	NC_037349.1:53707820:53707856	LIMD1	0.38	0.0618369	0.0589658	0.0763619	0.585506	0.0373882	Promoter	chr22:53707820:53707856	37	0.282094	0.00519805
1015	NC_037349.1:54165882:54165947	CLEC3B	-0.372976	0.066312	0.022092	0.0808636	-2.49857	0.0356031	Promoter	chr22:54165882:54165947	66	0.209772	0.0134532
1016	NC_037349.1:54166564:54166636	CLEC3B	-0.306802	0.135772	0.0213108	0.151296	-2.49857	0.0356031	Promoter	chr22:54166564:54166636	73	0.219861	0.00777048
1017	NC_037349.1:55055478:55055520	SLC6A1	-0.506909	0.00970734	0.0274146	0.0180076	-3.59288	0.0455116	Promoter	chr22:55055478:55055520	43	0.250673	0.00482951
1018	NC_037349.1:58041974:58042028	LSM3	-0.468462	0.0192217	0.0503045	0.0297362	-0.49968	0.0364121	Promoter	chr22:58041974:58042028	55	0.333711	0.000743889
1019	NC_037349.1:58825459:58825524	IQSEC1	0.509231	0.0101868	0.0372693	0.018737	2.37416	2.39008e-05	Promoter	chr22:58825459:58825524	66	0.242149	0.0114292
1020	NC_037349.1:58825687:58825767	IQSEC1	0.544342	0.00490564	0.127249	0.0112192	2.37416	2.39008e-05	Promoter	chr22:58825687:58825767	81	0.566994	0.000922987
1021	NC_037349.1:58825746:58825767	IQSEC1	0.590769	0.00226782	0.0599389	0.00689046	2.37416	2.39008e-05	Promoter	chr22:58825746:58825767	22	0.386356	0.00128395
1022	NC_037349.1:59207936:59207962	RAB7A	0.656923	0.000493649	0.0408099	0.00285595	0.59842	0.00294481	Promoter	chr22:59207936:59207962	27	0.283671	0.00251741
1023	NC_037349.1:59208103:59208137	RAB7A	0.623846	0.00110338	0.0771784	0.00438237	0.59842	0.00294481	Promoter	chr22:59208103:59208137	35	0.403424	0.0021607
1024	NC_037349.1:59208224:59208270	RAB7A	0.699231	0.000150596	0.0582407	0.00149511	0.59842	0.00294481	Promoter	chr22:59208224:59208270	47	0.359746	0.00100558
1025	NC_037349.1:59208753:59208768	RAB7A	0.57	0.00343901	0.0472035	0.00896675	0.59842	0.00294481	Promoter	chr22:59208753:59208768	16	0.283639	0.00693611
1026	NC_037349.1:7910082:7910133	CLASP2	0.100769	0.630557	0.0388607	0.635069	0.370215	0.00726177	Promoter	chr22:7910082:7910133	52	0.213551	0.00962043
1027	NC_037350.1:16470810:16470885	BICRAL	0.331793	0.105166	0.0282036	0.120912	0.73611	0.0151032	Promoter	chr23:16470810:16470885	76	0.228498	0.00874925
1028	NC_037350.1:16470932:16471003	BICRAL	0.296955	0.14944	0.0447402	0.165363	0.73611	0.0151032	Promoter	chr23:16470932:16471003	72	0.280504	0.00961387
1029	NC_037350.1:16471080:16471109	BICRAL	0.396638	0.0496424	0.0267105	0.0634042	0.73611	0.0151032	Promoter	chr23:16471080:16471109	30	0.246419	0.00442163
1030	NC_037350.1:16627860:16627952	PPP2R5D	0.782308	6.90926e-06	0.105801	0.000350161	-0.54421	0.00388715	Promoter	chr23:16627860:16627952	93	-0.587845	9.36244e-05
1031	NC_037350.1:16656606:16656635	KLHDC3	-0.485385	0.0148899	0.0483818	0.0245314	-0.596275	0.0487715	Promoter	chr23:16656606:16656635	30	0.336228	0.000905297
1032	NC_037350.1:16656736:16656781	KLHDC3	-0.597304	0.00161833	0.0263632	0.00558037	-0.596275	0.0487715	Promoter	chr23:16656736:16656781	46	0.241007	0.006213
1033	NC_037350.1:16656982:16657059	KLHDC3	-0.296192	0.150539	0.0840002	0.166288	-0.596275	0.0487715	Promoter	chr23:16656982:16657059	78	0.424186	0.00301129
1034	NC_037350.1:16657045:16657103	KLHDC3	-0.809675	9.461e-07	0.0538797	0.000235823	-0.596275	0.0487715	Promoter	chr23:16657045:16657103	59	0.377272	0.000834875
1035	NC_037350.1:16689935:16689989	MRPL2	-0.56582	0.00319825	0.0402895	0.0086056	-0.843747	0.000286429	Promoter	chr23:16689935:16689989	55	0.342708	0.00071072
1036	NC_037350.1:17280742:17280800	VEGFA	0.574615	0.00314198	0.0275797	0.00852439	2.26566	0.000142422	Promoter	chr23:17280742:17280800	59	0.259381	0.00327624
1037	NC_037350.1:17648733:17648846	MRPL14	-0.451241	0.0235681	0.0329672	0.0347623	-1.12045	0.00207163	Promoter	chr23:17648733:17648846	114	0.285765	0.0021558
1038	NC_037350.1:17648822:17648904	MRPL14	-0.230596	0.267438	0.0536232	0.2805	-1.12045	0.00207163	Promoter	chr23:17648822:17648904	83	0.272259	0.0194669
1039	NC_037350.1:17649680:17649764	MRPL14	0.457692	0.0224842	0.0474719	0.0333576	-1.12045	0.00207163	Promoter	chr23:17649680:17649764	85	-0.329069	0.00247831
1040	NC_037350.1:17656499:17656549	TMEM63B	-0.563511	0.00335338	0.0529018	0.00883312	-0.959254	0.000691075	Promoter	chr23:17656499:17656549	51	0.362594	0.00170156
1041	NC_037350.1:27253993:27254031	ATF6B	0.287692	0.162816	0.0242419	0.178295	0.616638	0.0169167	Promoter	chr23:27253993:27254031	39	0.202967	0.00961386
1042	NC_037350.1:27254165:27254195	ATF6B	0.25	0.227138	0.0348899	0.241025	0.616638	0.0169167	Promoter	chr23:27254165:27254195	31	0.269896	0.00164359
1043	NC_037350.1:27478770:27478857	SLC44A4	-0.469792	0.0178107	0.0483977	0.028185	-3.53048	0.0105216	Promoter	chr23:27478770:27478857	88	0.219237	0.0275567
1044	NC_037350.1:27480104:27480139	SLC44A4	-0.42624	0.0336167	0.0520971	0.0465491	-3.53048	0.0105216	Promoter	chr23:27480104:27480139	36	0.32918	0.00348744
1045	NC_037350.1:27480422:27480507	SLC44A4	-0.605907	0.00132706	0.0341193	0.00494524	-3.53048	0.0105216	Promoter	chr23:27480422:27480507	86	0.264264	0.00447611
1046	NC_037350.1:27480794:27480828	SLC44A4	-0.619129	0.000967353	0.0485049	0.00406192	-3.53048	0.0105216	Promoter	chr23:27480794:27480828	35	0.355776	0.000734006
1047	NC_037350.1:27594707:27594763	LY6G6E	0.497301	0.0114302	0.0410815	0.0204261	-3.97507	0.000127254	Promoter	chr23:27594707:27594763	57	-0.243314	0.00874945
1048	NC_037350.1:28187836:28187883	DDR1	-0.633077	0.000889706	0.0530548	0.00388388	-2.1749	2.21427e-05	Promoter	chr23:28187836:28187883	48	0.398803	0.00034572
1049	NC_037350.1:28187879:28187939	DDR1	-0.508614	0.0094254	0.0726499	0.0176684	-2.1749	2.21427e-05	Promoter	chr23:28187879:28187939	61	0.381701	0.0015826
1050	NC_037350.1:28188197:28188242	DDR1	-0.529534	0.00648497	0.0826093	0.0136619	-2.1749	2.21427e-05	Promoter	chr23:28188197:28188242	46	0.44125	0.00118552
1051	NC_037350.1:28188236:28188293	DDR1	-0.550769	0.00494755	0.0604596	0.0112947	-2.1749	2.21427e-05	Promoter	chr23:28188236:28188293	58	0.38801	0.000849796
1052	NC_037350.1:28188343:28188401	DDR1	-0.609635	0.00121558	0.108899	0.00469553	-2.1749	2.21427e-05	Promoter	chr23:28188343:28188401	59	0.462521	0.00203437
1053	NC_037350.1:28188594:28188620	DDR1	-0.527939	0.0066779	0.132244	0.0139159	-2.1749	2.21427e-05	Promoter	chr23:28188594:28188620	27	0.623877	9.36025e-05
1054	NC_037350.1:28188683:28188724	DDR1	-0.482016	0.0146878	0.0591598	0.0242745	-2.1749	2.21427e-05	Promoter	chr23:28188683:28188724	42	0.260953	0.0133981
1055	NC_037350.1:28188857:28188908	DDR1	-0.536684	0.00567615	0.0770287	0.0124639	-2.1749	2.21427e-05	Promoter	chr23:28188857:28188908	52	0.446057	0.000924094
1056	NC_037350.1:3052152:3052185	BAG2	0.153077	0.463349	0.0700417	0.470403	-0.880783	0.0122911	Promoter	chr23:3052152:3052185	34	-0.406285	0.000577487
1057	NC_037350.1:33311280:33311350	MRS2	0.59	0.00230413	0.0896965	0.0069508	-0.610044	0.0131107	Promoter	chr23:33311280:33311350	71	-0.497036	0.000538858
1058	NC_037350.1:45618193:45618211	TFAP2A	-0.655385	0.000513565	0.0400068	0.00287914	-3.36724	7.41138e-05	Promoter	chr23:45618193:45618211	19	0.295103	0.00163731
1059	NC_037350.1:47474940:47474983	TXNDC5	0.460769	0.0215088	0.0374886	0.0322363	-0.717285	0.00158261	Promoter	chr23:47474940:47474983	44	-0.259655	0.00453424
1060	NC_037350.1:47475992:47476019	TXNDC5	-0.28	0.174741	0.0567876	0.190531	-0.717285	0.00158261	Promoter	chr23:47475992:47476019	28	0.337983	0.00143785
1061	NC_037350.1:50552645:50552702	BPHL	-0.339231	0.0975674	0.0278752	0.113515	-0.684837	0.00849492	Promoter	chr23:50552645:50552702	58	0.21947	0.00353862
1062	NC_037350.1:50782446:50782507	SERPINB9	0.408006	0.0429012	0.0335025	0.0565617	1.6434	0.0127675	Promoter	chr23:50782446:50782507	62	0.316526	0.000202487
1063	NC_037350.1:7177998:7178112	PSMB8	-0.605658	0.0013348	0.0372022	0.0049595	1.07849	0.000509477	Promoter	chr23:7177998:7178112	115	-0.262174	0.0120954
1064	NC_037350.1:7178064:7178164	PSMB8	-0.618233	0.000988756	0.0350726	0.00411107	1.07849	0.000509477	Promoter	chr23:7178064:7178164	101	-0.277436	0.00410836
1065	NC_037350.1:7178187:7178269	PSMB8	-0.545528	0.00479458	0.0317219	0.0111463	1.07849	0.000509477	Promoter	chr23:7178187:7178269	83	-0.232303	0.0151819
1066	NC_037350.1:7184955:7184976	PSMB9	0.490769	0.0136952	0.0421327	0.0231049	1.39542	0.000103635	Promoter	chr23:7184955:7184976	22	0.359551	0.000357482
1067	NC_037350.1:7484216:7484238	TAPBP	0.323712	0.114441	0.0848492	0.129693	0.857551	0.0129889	Promoter	chr23:7484216:7484238	23	0.415036	0.00378834
1068	NC_037350.1:9672654:9672679	FKBP5	-0.161954	0.439261	0.0305559	0.447023	-0.807227	0.0218114	Promoter	chr23:9672654:9672679	26	0.253431	0.0024212
1069	NC_037350.1:9672678:9672791	FKBP5	-0.294028	0.153686	0.070571	0.169322	-0.807227	0.0218114	Promoter	chr23:9672678:9672791	114	0.387842	0.00196218
1070	NC_037351.1:20260720:20260799	TPGS2	-0.634615	0.00085779	0.0684434	0.00378683	-0.711625	0.00322976	Promoter	chr24:20260720:20260799	80	0.395625	0.0017943
1071	NC_037351.1:20260798:20260858	TPGS2	-0.531913	0.00620567	0.0726957	0.0132814	-0.711625	0.00322976	Promoter	chr24:20260798:20260858	61	0.388507	0.00125955
1072	NC_037351.1:20260857:20260913	TPGS2	-0.596918	0.00163257	0.0832826	0.00560558	-0.711625	0.00322976	Promoter	chr24:20260857:20260913	57	0.456624	0.000472082
1073	NC_037351.1:20948601:20948678	MOCOS	-0.67	0.00034939	0.0405242	0.00230561	-1.07856	0.000115491	Promoter	chr24:20948601:20948678	78	0.303845	0.00177292
1074	NC_037351.1:22451071:22451104	DTNA	0.705076	8.292e-05	0.0291279	0.00118844	-2.62234	0.00617543	Promoter	chr24:22451071:22451104	34	-0.263373	0.0034011
1075	NC_037351.1:33057247:33057323	NPC1	0.344111	0.0921129	0.0239267	0.108263	0.602833	0.0332595	Promoter	chr24:33057247:33057323	77	0.237263	0.00568073
1076	NC_037351.1:41785537:41785623	RAB31	0.75	2.59814e-05	0.0424599	0.000685238	1.19509	0.0134307	Promoter	chr24:41785537:41785623	87	0.293462	0.00347943
1077	NC_037351.1:41786398:41786424	RAB31	-0.686154	0.000222264	0.025882	0.00179172	1.19509	0.0134307	Promoter	chr24:41786398:41786424	27	-0.266577	0.00119464
1078	NC_037351.1:42748115:42748195	IMPA2	-0.526154	0.0076653	0.0435826	0.0153185	-0.923172	0.00558573	Promoter	chr24:42748115:42748195	81	0.326044	0.0018753
1079	NC_037351.1:42748194:42748304	IMPA2	-0.406181	0.0439322	0.0866997	0.0573245	-0.923172	0.00558573	Promoter	chr24:42748194:42748304	111	0.41728	0.000773345
1080	NC_037351.1:42749038:42749064	IMPA2	-0.429347	0.0322084	0.0229649	0.0452285	-0.923172	0.00558573	Promoter	chr24:42749038:42749064	27	0.206829	0.0154027
1081	NC_037351.1:42777103:42777189	CIDEA	-0.482308	0.0156106	0.0403531	0.0253573	-3.98599	3.60021e-05	Promoter	chr24:42777103:42777189	87	0.272221	0.00907413
1082	NC_037351.1:863524:863535	NFATC1	-0.493846	0.013049	0.0387554	0.0223421	0.582099	0.00131679	Promoter	chr24:863524:863535	12	-0.33042	0.000870235
1083	NC_037352.1:10264078:10264110	LITAF	-0.665385	0.000395503	0.104364	0.00245802	1.49493	0.00129476	Promoter	chr25:10264078:10264110	33	-0.50525	0.000924565
1084	NC_037352.1:119762:119778	POLR3K	-0.566014	0.00318547	0.0783855	0.00860554	-1.39043	0.00074251	Promoter	chr25:119762:119778	17	0.413909	0.00193977
1085	NC_037352.1:119812:119840	POLR3K	-0.758972	1.09236e-05	0.0404023	0.000474507	-1.39043	0.00074251	Promoter	chr25:119812:119840	29	0.314783	0.0017909
1086	NC_037352.1:119825:119912	POLR3K	-0.421002	0.0361021	0.0597813	0.0490787	-1.39043	0.00074251	Promoter	chr25:119825:119912	88	0.337043	0.00187612
1087	NC_037352.1:1393303:1393354	HAGH	-0.191538	0.357392	0.0359987	0.367545	-0.730511	0.00824688	Promoter	chr25:1393303:1393354	52	0.25335	0.0074301
1088	NC_037352.1:1537885:1537925	GFER	-0.672052	0.000233855	0.0306478	0.00182898	-0.77739	0.00784051	Promoter	chr25:1537885:1537925	41	0.261572	0.00463232
1089	NC_037352.1:1538036:1538094	GFER	-0.484324	0.014152	0.0556733	0.0235928	-0.77739	0.00784051	Promoter	chr25:1538036:1538094	59	0.376231	0.000938191
1090	NC_037352.1:1761300:1761344	DNASE1L2	-0.593694	0.00175595	0.0442304	0.00588567	-2.45745	0.00732621	Promoter	chr25:1761300:1761344	45	0.34941	0.00106018
1091	NC_037352.1:18004793:18004822	GP2	-0.519715	0.00775124	0.0340195	0.0154415	-5.70112	1.29866e-05	Promoter	chr25:18004793:18004822	30	0.287661	0.00176766
1092	NC_037352.1:1826266:1826323	ABCA3	0.748268	1.6994e-05	0.0262585	0.000525156	1.00805	0.00193685	Promoter	chr25:1826266:1826323	58	0.237408	0.0106805
1093	NC_037352.1:1826368:1826410	ABCA3	0.530564	0.00636275	0.0669556	0.0135717	1.00805	0.00193685	Promoter	chr25:1826368:1826410	43	0.44297	0.00052314
1094	NC_037352.1:1826754:1826806	ABCA3	0.500769	0.0116876	0.0465504	0.0207398	1.00805	0.00193685	Promoter	chr25:1826754:1826806	53	0.346624	0.00118168
1095	NC_037352.1:1826786:1826860	ABCA3	0.460344	0.0205793	0.1331	0.0311516	1.00805	0.00193685	Promoter	chr25:1826786:1826860	75	0.559742	0.00146897
1096	NC_037352.1:1826991:1827003	ABCA3	0.628862	0.000759547	0.0529517	0.00348676	1.00805	0.00193685	Promoter	chr25:1826991:1827003	13	0.383771	0.000766993
1097	NC_037352.1:1827508:1827542	ABCA3	0.677692	0.000282731	0.0387514	0.00205873	1.00805	0.00193685	Promoter	chr25:1827508:1827542	35	0.318072	0.000296486
1098	NC_037352.1:19901285:19901373	EEF2K	-0.628997	0.000756965	0.0499012	0.00348676	-0.61558	0.00224218	Promoter	chr25:19901285:19901373	89	0.340032	0.00158844
1099	NC_037352.1:19903206:19903262	EEF2K	-0.586084	0.00207926	0.0677878	0.00654923	-0.61558	0.00224218	Promoter	chr25:19903206:19903262	57	0.413649	0.00128451
1100	NC_037352.1:19903317:19903409	EEF2K	-0.698596	0.000102718	0.123013	0.00124531	-0.61558	0.00224218	Promoter;TSS	chr25:19903317:19903409	93	0.535687	0.000560467
1101	NC_037352.1:26127361:26127421	SULT1A1	-0.287692	0.162816	0.0326691	0.178295	-0.532767	0.0382326	Promoter	chr25:26127361:26127421	61	0.263328	0.00197737
1102	NC_037352.1:26185247:26185273	GDPD3	0.575058	0.00263716	0.054447	0.00761112	1.08367	0.0378887	Promoter	chr25:26185247:26185273	27	0.352047	0.00207631
1103	NC_037352.1:26186082:26186205	GDPD3	0.496923	0.0124285	0.0325642	0.0216621	1.08367	0.0378887	Promoter	chr25:26186082:26186205	124	0.236694	0.0157962
1104	NC_037352.1:26186416:26186518	GDPD3	0.49643	0.0115983	0.0505772	0.0206391	1.08367	0.0378887	Promoter	chr25:26186416:26186518	103	0.262351	0.0244663
1105	NC_037352.1:26478012:26478063	C25H16orf54	-0.669627	0.000251096	0.0418447	0.00189689	1.57514	3.76889e-07	Promoter	chr25:26478012:26478063	52	-0.242251	0.0296142
1106	NC_037352.1:26478106:26478118	C25H16orf54	-0.627547	0.00078516	0.0258942	0.00351518	1.57514	3.76889e-07	Promoter	chr25:26478106:26478118	13	-0.237147	0.00715647
1107	NC_037352.1:26507148:26507243	QPRT	0.485049	0.013987	0.101538	0.0233713	-4.12396	1.51289e-05	Promoter	chr25:26507148:26507243	96	-0.364732	0.002442
1108	NC_037352.1:26507194:26507243	QPRT	0.598922	0.00155968	0.0842173	0.00542359	-4.12396	1.51289e-05	Promoter	chr25:26507194:26507243	50	-0.512974	0.000237288
1109	NC_037352.1:26507194:26507294	QPRT	0.477293	0.0158362	0.0881907	0.0256907	-4.12396	1.51289e-05	Promoter	chr25:26507194:26507294	101	-0.416071	0.00478334
1110	NC_037352.1:26507457:26507501	QPRT	0.364126	0.0735456	0.0656801	0.088074	-4.12396	1.51289e-05	Promoter	chr25:26507457:26507501	45	-0.36543	0.00297978
1111	NC_037352.1:26971666:26971775	CTF1	-0.639732	0.000574188	0.0817903	0.00304392	-2.29739	0.000478936	Promoter	chr25:26971666:26971775	110	0.424915	0.000358949
1112	NC_037352.1:26971725:26971799	CTF1	-0.64202	0.000540627	0.105364	0.00290356	-2.29739	0.000478936	Promoter	chr25:26971725:26971799	75	0.431674	0.00447034
1113	NC_037352.1:26971785:26971799	CTF1	-0.675779	0.00020938	0.0513139	0.00174499	-2.29739	0.000478936	Promoter	chr25:26971785:26971799	15	0.336264	0.00342325
1114	NC_037352.1:27233321:27233411	PRSS8	-0.498462	0.0121276	0.0549916	0.0213412	-2.29086	0.000394455	Promoter;TSS	chr25:27233321:27233411	91	0.30761	0.00440048
1115	NC_037352.1:27233622:27233694	PRSS8	-0.716361	5.63367e-05	0.0563638	0.00104968	-2.29086	0.000394455	Promoter	chr25:27233622:27233694	73	0.338185	0.00436386
1116	NC_037352.1:27233684:27233705	PRSS8	-0.597692	0.00196237	0.0542956	0.00629449	-2.29086	0.000394455	Promoter	chr25:27233684:27233705	22	0.333082	0.00437507
1117	NC_037352.1:27233756:27233781	PRSS8	-0.758306	1.12354e-05	0.0810911	0.000474507	-2.29086	0.000394455	Promoter	chr25:27233756:27233781	26	0.413072	0.00229526
1118	NC_037352.1:2736555:2736610	ZNF263	0.503846	0.0111218	0.0407002	0.0201018	1.75894	5.03492e-05	Promoter	chr25:2736555:2736610	56	0.264304	0.00433758
1119	NC_037352.1:2995190:2995213	DNASE1	0.295385	0.151485	0.0236754	0.167188	0.628742	0.0142643	Promoter	chr25:2995190:2995213	24	0.24496	0.00134329
1120	NC_037352.1:3174807:3174828	CREBBP	0.318462	0.120925	0.0355404	0.136431	1.08607	0.00161449	Promoter	chr25:3174807:3174828	22	0.231879	0.00764804
1121	NC_037352.1:3174988:3175062	CREBBP	0.642308	0.000712485	0.0430392	0.00335583	1.08607	0.00161449	Promoter	chr25:3174988:3175062	75	0.327513	0.00158844
1122	NC_037352.1:3175128:3175175	CREBBP	0.437901	0.028573	0.0538327	0.0407568	1.08607	0.00161449	Promoter	chr25:3175128:3175175	48	0.320066	0.00322535
1123	NC_037352.1:33192053:33192089	LAT2	-0.537946	0.00554253	0.0250641	0.0122769	1.00248	0.0101085	Promoter	chr25:33192053:33192089	37	-0.227809	0.0132321
1124	NC_037352.1:33192064:33192180	LAT2	-0.599433	0.00154157	0.0929952	0.00538062	1.00248	0.0101085	Promoter	chr25:33192064:33192180	117	-0.486548	0.000648517
1125	NC_037352.1:33192145:33192237	LAT2	-0.407852	0.0429874	0.0683311	0.0566164	1.00248	0.0101085	Promoter	chr25:33192145:33192237	93	-0.351672	0.00464447
1126	NC_037352.1:33192236:33192283	LAT2	-0.464254	0.0193938	0.0912583	0.0298929	1.00248	0.0101085	Promoter	chr25:33192236:33192283	48	-0.378061	0.00744778
1127	NC_037352.1:33479273:33479306	CLDN4	-0.721538	7.33411e-05	0.0587347	0.0011518	-3.4051	8.19282e-06	Promoter;TSS	chr25:33479273:33479306	34	0.42926	7.05687e-06
1128	NC_037352.1:33479785:33479825	CLDN4	-0.713077	9.72133e-05	0.0437386	0.00124531	-3.4051	8.19282e-06	Promoter	chr25:33479785:33479825	41	0.347767	0.000517973
1129	NC_037352.1:33480376:33480493	CLDN4	-0.908462	1.96637e-06	0.0579999	0.000246334	-3.4051	8.19282e-06	Promoter	chr25:33480376:33480493	118	0.352437	0.00276796
1130	NC_037352.1:33480747:33480829	CLDN4	-0.812308	2.54613e-06	0.0514986	0.000260203	-3.4051	8.19282e-06	Promoter	chr25:33480747:33480829	83	0.383907	0.000632881
1131	NC_037352.1:33481178:33481274	CLDN4	-0.626923	0.00102775	0.0291106	0.00425541	-3.4051	8.19282e-06	Promoter	chr25:33481178:33481274	97	0.258028	0.00160359
1132	NC_037352.1:34120693:34120718	RHBDD2	0.574615	0.00314198	0.0404673	0.00852439	1.06642	0.00272091	Promoter	chr25:34120693:34120718	26	0.325714	0.00148831
1133	NC_037352.1:34158862:34158875	POR	0.522308	0.00818646	0.0423887	0.0159854	0.988332	0.0190865	Promoter	chr25:34158862:34158875	14	0.308433	0.00263061
1134	NC_037352.1:34252382:34252458	MDH2	-0.311538	0.129567	0.0369926	0.14489	-0.743343	0.00990356	Promoter	chr25:34252382:34252458	77	0.267947	0.00102443
1135	NC_037352.1:34611656:34611696	ORAI2	-0.640202	0.000567155	0.06905	0.00301927	1.44804	0.0046015	Promoter	chr25:34611656:34611696	41	-0.389611	0.00216362
1136	NC_037352.1:34611695:34611764	ORAI2	-0.658807	0.000342246	0.0601951	0.00227029	1.44804	0.0046015	Promoter	chr25:34611695:34611764	70	-0.328588	0.00735409
1137	NC_037352.1:3524600:3524656	VASN	-0.600004	0.0015215	0.0196087	0.00534	-0.949518	0.0014079	Promoter	chr25:3524600:3524656	57	0.231325	0.0021597
1138	NC_037352.1:35583743:35583848	AP1S1	-0.560431	0.00357011	0.0205441	0.00911962	-1.08966	0.00240653	Promoter	chr25:35583743:35583848	106	0.216204	0.00386212
1139	NC_037352.1:35583847:35583886	AP1S1	-0.38576	0.056843	0.126316	0.0713093	-1.08966	0.00240653	Promoter	chr25:35583847:35583886	40	0.263627	0.0310556
1140	NC_037352.1:35605006:35605018	SERPINE1	0.639231	0.000767851	0.0518368	0.00351216	2.01885	0.000234826	Promoter	chr25:35605006:35605018	13	0.372412	0.000160437
1141	NC_037352.1:35605142:35605225	SERPINE1	0.376923	0.0641097	0.0453671	0.0787084	2.01885	0.000234826	Promoter	chr25:35605142:35605225	84	0.280056	0.00230071
1142	NC_037352.1:35605912:35605934	SERPINE1	-0.52117	0.00755151	0.0559272	0.0151629	2.01885	0.000234826	Promoter	chr25:35605912:35605934	23	-0.381762	0.000951713
1143	NC_037352.1:35605912:35605987	SERPINE1	-0.63533	0.000643896	0.135485	0.00323737	2.01885	0.000234826	Promoter	chr25:35605912:35605987	76	-0.59631	0.000856714
1144	NC_037352.1:35900425:35900546	GIGYF1	0.544477	0.00489288	0.0490585	0.0112103	1.19553	1.31151e-05	Promoter	chr25:35900425:35900546	122	0.313715	0.00468041
1145	NC_037352.1:35900472:35900546	GIGYF1	0.534765	0.00588431	0.0564487	0.0128542	1.19553	1.31151e-05	Promoter	chr25:35900472:35900546	75	0.329599	0.00262546
1146	NC_037352.1:35900604:35900672	GIGYF1	0.52117	0.00755151	0.0673674	0.0151629	1.19553	1.31151e-05	Promoter	chr25:35900604:35900672	69	0.438645	0.000694595
1147	NC_037352.1:36450430:36450466	AZGP1	-0.528665	0.0065895	0.0682391	0.0138104	-4.12358	7.38905e-05	Promoter	chr25:36450430:36450466	37	0.401933	0.00139317
1148	NC_037352.1:366422:366449	MRPL28	0.362587	0.0748633	0.0586956	0.0894829	-0.48621	0.0184583	Promoter	chr25:366422:366449	28	-0.375214	0.00171652
1149	NC_037352.1:39208985:39209065	AP5Z1	0.266923	0.196412	0.0475383	0.211072	0.394305	0.00869687	Promoter	chr25:39208985:39209065	81	0.300311	0.00606663
1150	NC_037352.1:39209432:39209456	AP5Z1	0.239517	0.248848	0.0406892	0.262522	0.394305	0.00869687	Promoter	chr25:39209432:39209456	25	0.285334	0.00373616
1151	NC_037352.1:39209597:39209625	AP5Z1	0.20146	0.334205	0.0689153	0.345946	0.394305	0.00869687	Promoter	chr25:39209597:39209625	29	0.280908	0.0184384
1152	NC_037352.1:39209624:39209678	AP5Z1	0.338911	0.0974656	0.0702447	0.113515	0.394305	0.00869687	Promoter	chr25:39209624:39209678	55	0.390627	0.000964025
1153	NC_037352.1:39209782:39209803	AP5Z1	0.398847	0.0482713	0.0659879	0.0620282	0.394305	0.00869687	Promoter	chr25:39209782:39209803	22	0.416363	0.00105485
1154	NC_037352.1:40767685:40767742	LFNG	0.444615	0.027043	0.0294891	0.0389685	0.906766	0.0146202	Promoter	chr25:40767685:40767742	58	0.265433	0.0033566
1155	NC_037352.1:41459288:41459310	MICALL2	-0.418784	0.0371975	0.0402149	0.0501909	-2.45864	0.000923127	Promoter	chr25:41459288:41459310	23	0.226188	0.0159816
1156	NC_037352.1:41459499:41459590	MICALL2	-0.643373	0.000521588	0.0768307	0.00288582	-2.45864	0.000923127	Promoter	chr25:41459499:41459590	92	0.39567	0.00163023
1157	NC_037352.1:41459578:41459627	MICALL2	-0.675385	0.000301475	0.0507108	0.00212724	-2.45864	0.000923127	Promoter	chr25:41459578:41459627	50	0.335443	0.00192609
1158	NC_037352.1:41459956:41459999	MICALL2	-0.568462	0.00354318	0.0501899	0.0091059	-2.45864	0.000923127	Promoter	chr25:41459956:41459999	44	0.391523	0.000426196
1159	NC_037352.1:41460114:41460154	MICALL2	-0.553846	0.00467406	0.0672502	0.0109683	-2.45864	0.000923127	Promoter	chr25:41460114:41460154	41	0.440522	0.000166636
1160	NC_037352.1:41460313:41460399	MICALL2	-0.56	0.00416536	0.052942	0.0101491	-2.45864	0.000923127	Promoter	chr25:41460313:41460399	87	0.315433	0.00326984
1161	NC_037352.1:41676111:41676167	C25H7orf50	0.555243	0.00396215	0.0228289	0.00976662	2.36498	2.50991e-05	Promoter	chr25:41676111:41676167	57	0.218589	0.0139275
1162	NC_037352.1:41758227:41758252	COX19	0.565704	0.00320587	0.0316241	0.0086056	1.19881	0.00666787	Promoter	chr25:41758227:41758252	26	0.248918	0.00726294
1163	NC_037352.1:547521:547555	METTL26	-0.370734	0.0680905	0.0873173	0.0823193	-0.64015	0.00227007	Promoter	chr25:547521:547555	35	0.270635	0.0405318
1164	NC_037352.1:547706:547744	METTL26	-0.570796	0.00288462	0.0518192	0.00815384	-0.64015	0.00227007	Promoter	chr25:547706:547744	39	0.365531	0.0014494
1165	NC_037352.1:582865:582982	STUB1	-0.512845	0.00875507	0.0547635	0.0168326	-0.574284	0.000711204	Promoter	chr25:582865:582982	118	0.252498	0.0125638
1166	NC_037352.1:582981:583084	STUB1	-0.744644	1.96407e-05	0.102463	0.000592495	-0.574284	0.000711204	Promoter	chr25:582981:583084	104	0.543274	0.000609223
1167	NC_037352.1:583076:583127	STUB1	-0.697882	0.000105136	0.0385385	0.00124531	-0.574284	0.000711204	Promoter	chr25:583076:583127	52	0.300883	0.00187094
1168	NC_037352.1:583260:583280	STUB1	-0.436923	0.0300593	0.0367504	0.0425057	-0.574284	0.000711204	Promoter	chr25:583260:583280	21	0.252589	0.00436778
1169	NC_037352.1:623871:623965	HAGHL	-0.546644	0.00469204	0.0477626	0.0109683	-1.77476	0.00135684	Promoter	chr25:623871:623965	95	0.318582	0.00326433
1170	NC_037352.1:624083:624141	HAGHL	-0.461925	0.020093	0.0729823	0.0306647	-1.77476	0.00135684	Promoter	chr25:624083:624141	59	0.412696	0.00197294
1171	NC_037353.1:10644072:10644183	ACTA2	0.525873	0.00693514	0.0435956	0.0142412	2.0536	0.00670284	Promoter;TSS	chr26:10644072:10644183	112	0.324069	0.00206739
1172	NC_037353.1:10644304:10644411	ACTA2	0.479183	0.0153681	0.136882	0.0251244	2.0536	0.00670284	Promoter	chr26:10644304:10644411	108	0.631244	0.000440622
1173	NC_037353.1:10644410:10644466	ACTA2	0.443162	0.026506	0.0577722	0.0383369	2.0536	0.00670284	Promoter	chr26:10644410:10644466	57	0.400572	0.00101504
1174	NC_037353.1:13977305:13977329	IDE	-0.395385	0.0514042	0.0244632	0.0653907	-0.51374	0.00578517	Promoter	chr26:13977305:13977329	25	0.216933	0.00496071
1175	NC_037353.1:17130732:17130786	ALDH18A1	-0.471257	0.0174101	0.0316892	0.027677	-0.797485	0.00258791	Promoter	chr26:17130732:17130786	55	0.285222	0.00171497
1176	NC_037353.1:17182745:17182833	ENTPD1	-0.49416	0.0120455	0.0518674	0.0212261	1.20388	0.0132107	Promoter	chr26:17182745:17182833	89	-0.302719	0.00760566
1177	NC_037353.1:17182815:17182914	ENTPD1	-0.577204	0.00251954	0.0938857	0.00744081	1.20388	0.0132107	Promoter	chr26:17182815:17182914	100	-0.422643	0.00303714
1178	NC_037353.1:17182832:17182878	ENTPD1	-0.400775	0.0470995	0.0451487	0.0607689	1.20388	0.0132107	Promoter	chr26:17182832:17182878	47	-0.321561	0.00247844
1179	NC_037353.1:17182913:17182998	ENTPD1	-0.586918	0.00204148	0.0512122	0.00645026	1.20388	0.0132107	Promoter	chr26:17182913:17182998	86	-0.354634	0.000662693
1180	NC_037353.1:19359825:19359937	LOXL4	-0.606468	0.00130972	0.10648	0.00490951	-1.55014	0.0396058	Promoter	chr26:19359825:19359937	113	0.491204	0.00166166
1181	NC_037353.1:19359919:19359993	LOXL4	-0.486923	0.01454	0.0497778	0.0240814	-1.55014	0.0396058	Promoter	chr26:19359919:19359993	75	0.317463	0.00339673
1182	NC_037353.1:19495862:19495869	PYROXD2	-0.383045	0.0587601	0.0240887	0.0731327	-0.913975	0.0304113	Promoter	chr26:19495862:19495869	8	0.224533	0.00294047
1183	NC_037353.1:25628891:25628925	ECHS1	-0.477015	0.015906	0.0432225	0.025771	-0.890533	0.00468277	Promoter	chr26:25628891:25628925	35	0.347814	0.000682552
1184	NC_037353.1:32975302:32975394	VTI1A	-0.448807	0.024424	0.0583317	0.0358197	0.836287	0.000184114	Promoter	chr26:32975302:32975394	93	-0.340261	0.00278149
1185	NC_037353.1:37240129:37240206	ENO4	-0.546722	0.00468489	0.0346074	0.0109683	-3.30937	7.36215e-05	Promoter	chr26:37240129:37240206	78	0.291725	0.00250308
1186	NC_037353.1:37240178:37240266	ENO4	-0.687071	0.000148343	0.0759888	0.00149511	-3.30937	7.36215e-05	Promoter	chr26:37240178:37240266	89	0.391369	0.000880295
1187	NC_037353.1:38321471:38321555	RAB11FIP2	0.677444	0.000199188	0.0484134	0.0017218	0.517822	0.0480502	Promoter	chr26:38321471:38321555	85	0.348791	0.0016525
1188	NC_037353.1:47455581:47455663	PTPRE	0.735911	2.75755e-05	0.0516249	0.000685238	1.24169	0.000541778	Promoter	chr26:47455581:47455663	83	0.369868	0.00111563
1189	NC_037353.1:47455631:47455740	PTPRE	0.71738	5.43559e-05	0.105737	0.00104968	1.24169	0.000541778	Promoter	chr26:47455631:47455740	110	0.537084	0.000736153
1190	NC_037353.1:47455939:47456035	PTPRE	0.615089	0.00106705	0.036256	0.00429624	1.24169	0.000541778	Promoter	chr26:47455939:47456035	97	0.283529	0.00392854
1191	NC_037353.1:47456039:47456073	PTPRE	0.702923	8.90894e-05	0.104542	0.00121252	1.24169	0.000541778	Promoter	chr26:47456039:47456073	35	0.413109	0.00391947
1192	NC_037354.1:14259112:14259145	CDKN2AIP	-0.337278	0.0991941	0.028334	0.115302	0.856928	0.0309166	Promoter	chr27:14259112:14259145	34	-0.280744	0.000614279
1193	NC_037354.1:14259112:14259214	CDKN2AIP	-0.191611	0.358856	0.0393597	0.368752	0.856928	0.0309166	Promoter	chr27:14259112:14259214	103	-0.21498	0.0492109
1194	NC_037354.1:15967405:15967433	SORBS2	-0.663204	0.000302212	0.0388353	0.00212724	-2.97601	0.000279306	Promoter	chr27:15967405:15967433	29	0.260483	0.00900873
1195	NC_037354.1:25190850:25190876	PPP1R3B	0.621538	0.00116318	0.0323027	0.0045486	2.01086	0.000215249	Promoter	chr27:25190850:25190876	27	0.262962	0.00230365
1196	NC_037354.1:32977296:32977317	ZNF703	0.517692	0.00885088	0.0351951	0.0169397	-0.853138	0.0362967	Promoter	chr27:32977296:32977317	22	-0.323713	0.000798763
1197	NC_037354.1:33591091:33591157	FGFR1	-0.523821	0.00719869	0.0726175	0.01464	-2.64372	0.00018707	Promoter	chr27:33591091:33591157	67	0.436584	0.000127046
1198	NC_037354.1:33591156:33591271	FGFR1	-0.52671	0.00682989	0.0912586	0.0141335	-2.64372	0.00018707	Promoter	chr27:33591156:33591271	116	0.362693	0.00649046
1199	NC_037354.1:33591193:33591271	FGFR1	-0.324078	0.114008	0.0974534	0.129318	-2.64372	0.00018707	Promoter	chr27:33591193:33591271	79	0.309613	0.0262857
1200	NC_037354.1:33591226:33591271	FGFR1	-0.659346	0.000337098	0.0360719	0.00225981	-2.64372	0.00018707	Promoter	chr27:33591226:33591271	46	0.323278	0.00091496
1201	NC_037354.1:33591318:33591377	FGFR1	-0.428022	0.0328032	0.0887559	0.0456722	-2.64372	0.00018707	Promoter	chr27:33591318:33591377	60	0.39207	0.00427724
1202	NC_037354.1:35232169:35232255	TCIM	-0.551538	0.00487794	0.0508944	0.0111963	-3.64474	1.23075e-05	Promoter	chr27:35232169:35232255	87	0.337407	0.00143427
1203	NC_037354.1:35232234:35232321	TCIM	-0.652846	0.000403834	0.0855618	0.00248377	-3.64474	1.23075e-05	Promoter	chr27:35232234:35232321	88	0.446491	0.000462538
1204	NC_037354.1:37331756:37331783	SLC20A2	0.230118	0.26846	0.0541679	0.281339	0.638349	0.0380416	Promoter	chr27:37331756:37331783	28	0.341929	0.0027002
1205	NC_037354.1:37333262:37333287	SLC20A2	0.379486	0.0613491	0.0505627	0.0759818	0.638349	0.0380416	Promoter	chr27:37333262:37333287	26	0.364161	0.0013174
1206	NC_037355.1:24749837:24749863	HNRNPH3	0.603846	0.00172107	0.027818	0.00583046	0.626273	0.019589	Promoter	chr28:24749837:24749863	27	0.262826	0.000110355
1207	NC_037355.1:25046307:25046315	CCAR1	0.748462	2.75826e-05	0.0335549	0.000685238	0.540509	0.0186873	Promoter	chr28:25046307:25046315	9	0.275495	0.00113671
1208	NC_037355.1:29167912:29167922	P4HA1	0.632308	0.000906042	0.039956	0.00390461	1.1004	0.0119277	Promoter	chr28:29167912:29167922	11	0.300372	0.00216962
1209	NC_037355.1:30013936:30013969	AP3M1	-0.558462	0.00428791	0.0460873	0.0103481	-0.781374	0.000809688	Promoter	chr28:30013936:30013969	34	0.335238	0.00175672
1210	NC_037355.1:43040679:43040699	WDFY4	-0.549231	0.0050893	0.0770773	0.0115145	1.03481	0.0190865	Promoter	chr28:43040679:43040699	21	-0.427976	0.00126733
1211	NC_037356.1:1370413:1370484	SMCO4	-0.120792	0.565187	0.0517064	0.570591	-0.953707	0.0223909	Promoter	chr29:1370413:1370484	72	0.33042	0.000584425
1212	NC_037356.1:26501857:26501909	M-SAA3.2	0.555385	0.00454219	0.050521	0.0107973	1.48351	0.0495159	Promoter	chr29:26501857:26501909	53	0.330281	0.00309188
1213	NC_037356.1:26502059:26502088	M-SAA3.2	0.331407	0.105595	0.076165	0.121295	1.48351	0.0495159	Promoter	chr29:26502059:26502088	30	0.4463	0.000924983
1214	NC_037356.1:28153609:28153625	SPA17	-0.466923	0.0196623	0.0424281	0.0301753	-1.0434	0.04784	Promoter	chr29:28153609:28153625	17	0.283056	0.00333538
1215	NC_037356.1:28399061:28399165	HEPACAM	-0.490234	0.0128529	0.0619212	0.0221559	-1.11743	0.00976416	Promoter	chr29:28399061:28399165	105	0.319676	0.00619697
1216	NC_037356.1:28399164:28399177	HEPACAM	-0.509329	0.00930921	0.0364044	0.0175432	-1.11743	0.00976416	Promoter	chr29:28399164:28399177	14	0.284394	0.003281
1217	NC_037356.1:32459378:32459407	ARHGAP32	-0.588145	0.00198704	0.0561715	0.00634923	-1.31774	0.0010485	Promoter	chr29:32459378:32459407	30	0.378904	0.00100565
1218	NC_037356.1:32459406:32459517	ARHGAP32	-0.585994	0.00208335	0.0904267	0.00654923	-1.31774	0.0010485	Promoter	chr29:32459406:32459517	112	0.44951	0.00133604
1219	NC_037356.1:32609854:32609860	BARX2	0.673595	0.000223435	0.0366381	0.00179172	-1.77629	0.0252992	Promoter	chr29:32609854:32609860	7	-0.278223	0.00534799
1220	NC_037356.1:32610077:32610087	BARX2	0.496154	0.0125813	0.0403239	0.0218363	-1.77629	0.0252992	Promoter	chr29:32610077:32610087	11	-0.309378	0.00219067
1221	NC_037356.1:39866712:39866777	TMEM138	0.427692	0.0340338	0.0329924	0.046845	0.532925	0.00801604	Promoter	chr29:39866712:39866777	66	0.232455	0.00718921
1222	NC_037356.1:40408256:40408284	FADS3	0.330504	0.106606	0.0272532	0.122346	-0.955031	0.00773923	Promoter	chr29:40408256:40408284	29	-0.26072	0.00315222
1223	NC_037356.1:40681148:40681191	SCGB1D	-0.643715	0.000516866	0.0559458	0.00288316	-6.66534	5.66105e-06	Promoter	chr29:40681148:40681191	44	0.389188	0.000994322
1224	NC_037356.1:42630466:42630560	CCDC88B	-0.483589	0.0143209	0.103914	0.0238431	1.56554	0.000777542	Promoter	chr29:42630466:42630560	95	-0.444237	0.00380331
1225	NC_037356.1:42630559:42630637	CCDC88B	-0.671502	0.000237671	0.0444011	0.00184742	1.56554	0.000777542	Promoter	chr29:42630559:42630637	79	-0.319957	0.00132038
1226	NC_037356.1:43326776:43326795	MRPL49	-0.676675	0.000203844	0.0345328	0.0017218	-0.537099	0.0150417	Promoter	chr29:43326776:43326795	20	0.26287	0.00536856
1227	NC_037356.1:43736205:43736293	LTBP3	-0.541956	0.00513563	0.0457091	0.0115986	-1.52606	0.00999595	Promoter	chr29:43736205:43736293	89	0.314138	0.00242331
1228	NC_037356.1:44389407:44389478	RIN1	-0.266154	0.197742	0.0775114	0.212142	-0.854127	0.0390777	Promoter	chr29:44389407:44389478	72	0.388004	0.00377278
1229	NC_037356.1:44966636:44966724	PC	-0.702049	9.17064e-05	0.0370655	0.00121252	-1.55188	9.94406e-05	Promoter	chr29:44966636:44966724	89	0.308404	0.00149685
1230	NC_037356.1:45223203:45223260	SSH3	-0.491147	0.0126612	0.0644067	0.021945	-0.461134	0.0421594	Promoter	chr29:45223203:45223260	58	0.378028	0.00204843
1231	NC_037356.1:45223483:45223609	SSH3	-0.460709	0.020466	0.0497719	0.0311	-0.461134	0.0421594	Promoter	chr29:45223483:45223609	127	0.34294	0.00085485
1232	NC_037356.1:45223706:45223755	SSH3	-0.436923	0.0300593	0.0358959	0.0425057	-0.461134	0.0421594	Promoter	chr29:45223706:45223755	50	0.30699	0.000591054
1233	NC_037356.1:45541899:45541932	ALDH3B1	-0.636298	0.000627963	0.0342298	0.00318252	0.832953	0.0466655	Promoter	chr29:45541899:45541932	34	-0.299646	0.00167699
1234	NC_037356.1:45542059:45542112	ALDH3B1	-0.576154	0.00304796	0.107994	0.00837692	0.832953	0.0466655	Promoter	chr29:45542059:45542112	54	-0.573726	0.000422884
1235	NC_037356.1:45542439:45542458	ALDH3B1	-0.602998	0.00142002	0.0595376	0.00512224	0.832953	0.0466655	Promoter	chr29:45542439:45542458	20	-0.368467	0.00240806
1236	NC_037356.1:45542519:45542637	ALDH3B1	-0.527417	0.00674214	0.0321019	0.0139808	0.832953	0.0466655	Promoter;TSS	chr29:45542519:45542637	119	-0.233461	0.018551
1237	NC_037356.1:46226206:46226215	CPT1A	-0.773444	5.79191e-06	0.0199386	0.000333561	1.12542	0.0185612	Promoter	chr29:46226206:46226215	10	-0.270718	0.000104232
1238	NC_037356.1:48688285:48688308	PHLDA2	-0.578462	0.00291142	0.0385196	0.00816099	-3.87283	2.93053e-05	Promoter	chr29:48688285:48688308	24	0.282022	0.00237775
1239	NC_037356.1:49217250:49217276	CD81	0.272308	0.187273	0.0779432	0.202453	0.870455	0.00979093	Promoter	chr29:49217250:49217276	27	0.24662	0.0258602
1240	NC_037356.1:49217345:49217410	CD81	0.312308	0.128585	0.0438362	0.143919	0.870455	0.00979093	Promoter	chr29:49217345:49217410	66	0.326046	0.00153416
1241	NC_037356.1:49217612:49217659	CD81	0.360277	0.0768735	0.0529769	0.0916263	0.870455	0.00979093	Promoter	chr29:49217612:49217659	48	0.368504	0.00139211
1242	NC_037356.1:49217658:49217687	CD81	0.556834	0.00383826	0.079382	0.00955417	0.870455	0.00979093	Promoter	chr29:49217658:49217687	30	0.441699	0.00148389
1243	NC_037356.1:49217764:49217804	CD81	0.584226	0.00216546	0.0701238	0.00665932	0.870455	0.00979093	Promoter	chr29:49217764:49217804	41	0.405535	0.00206759
1244	NC_037356.1:49218169:49218184	CD81	0.516566	0.00819878	0.0284864	0.0159854	0.870455	0.00979093	Promoter	chr29:49218169:49218184	16	0.303503	0.000154394
1245	NC_037356.1:49309736:49309818	ASCL2	-0.2053	0.324877	0.0939643	0.33684	-1.15665	0.0232522	Promoter	chr29:49309736:49309818	83	0.458597	0.0018069
1246	NC_037356.1:49309995:49310058	ASCL2	-0.69592	0.000112035	0.0800171	0.00127643	-1.15665	0.0232522	Promoter	chr29:49309995:49310058	64	0.368882	0.00303272
1247	NC_037356.1:49310118:49310162	ASCL2	-0.364933	0.0728622	0.0712697	0.0873381	-1.15665	0.0232522	Promoter	chr29:49310118:49310162	45	0.408156	0.00166035
1248	NC_037356.1:49310994:49311005	ASCL2	-0.339231	0.0975674	0.0352391	0.113515	-1.15665	0.0232522	Promoter	chr29:49310994:49311005	12	0.245122	0.00124307
1249	NC_037356.1:49637812:49637839	LSP1	-0.603596	0.00140046	0.0597305	0.00509258	0.800022	0.00946034	Promoter	chr29:49637812:49637839	28	-0.433926	0.000412029
1250	NC_037356.1:50553734:50553789	PNPLA2	-0.619398	0.000961029	0.0755561	0.00405875	-1.38334	0.000971204	Promoter	chr29:50553734:50553789	56	0.386216	0.000849342
1251	NC_037356.1:50553741:50553751	PNPLA2	-0.727692	5.93128e-05	0.0425198	0.00107219	-1.38334	0.000971204	Promoter	chr29:50553741:50553751	11	0.300812	0.00297794
1252	NC_037356.1:50554173:50554255	PNPLA2	-0.557997	0.00374973	0.0502575	0.00941383	-1.38334	0.000971204	Promoter	chr29:50554173:50554255	83	0.305476	0.00681644
1253	NC_037356.1:50554232:50554354	PNPLA2	-0.712597	6.42161e-05	0.0736847	0.00108957	-1.38334	0.000971204	Promoter	chr29:50554232:50554354	123	0.444056	0.000747176
1254	NC_037356.1:50885591:50885648	PKP3	-0.556923	0.0044135	0.0576765	0.0105861	-3.14224	0.000204653	Promoter	chr29:50885591:50885648	58	0.386812	0.00017431
1255	NC_037356.1:50885650:50885698	PKP3	-0.712122	6.52774e-05	0.141917	0.00108957	-3.14224	0.000204653	Promoter	chr29:50885650:50885698	49	0.527332	0.000634006
1256	NC_037356.1:50885828:50885908	PKP3	-0.749678	1.60527e-05	0.0830639	0.000521508	-3.14224	0.000204653	Promoter	chr29:50885828:50885908	81	0.464916	0.000699875
1257	NC_037356.1:50885907:50885971	PKP3	-0.656659	0.000363419	0.0684166	0.00234924	-3.14224	0.000204653	Promoter	chr29:50885907:50885971	65	0.392564	0.00139723
1258	NC_037356.1:50886218:50886272	PKP3	-0.488414	0.0132419	0.11147	0.0225807	-3.14224	0.000204653	Promoter	chr29:50886218:50886272	55	0.365876	0.0102861
1259	NC_037356.1:50886260:50886309	PKP3	-0.647421	0.000468051	0.0732234	0.00274546	-3.14224	0.000204653	Promoter	chr29:50886260:50886309	50	0.46472	0.000505956
1260	NC_037356.1:50929224:50929297	IFITM3	0.754037	1.34289e-05	0.0704	0.000481361	2.5014	0.000139499	Promoter	chr29:50929224:50929297	74	0.365	0.0052491
1261	NC_037356.1:50929238:50929268	IFITM3	0.468822	0.0180799	0.0426367	0.0284916	2.5014	0.000139499	Promoter	chr29:50929238:50929268	31	0.330468	0.00139834
1262	NC_037356.1:50935063:50935088	IFITM1	-0.489511	0.0130063	0.0291995	0.0223179	2.6905	0.000139605	Promoter	chr29:50935063:50935088	26	-0.258536	0.0043568
1263	NC_037356.1:8541849:8541879	TMEM135	-0.412788	0.0402912	0.022148	0.0537923	-0.533711	0.0164953	Promoter	chr29:8541849:8541879	31	0.22682	0.00477961
1264	NC_037357.1:122948860:122948891	RPS6KA3	-0.305171	0.137971	0.095778	0.153611	-0.812623	0.0057173	Promoter	chrX:122948860:122948891	32	0.315625	0.0047571
1265	NC_037357.1:133399724:133399770	TBL1X	0.590367	0.00189155	0.0338052	0.00615512	0.692075	0.0164826	Promoter	chrX:133399724:133399770	47	0.261901	0.0010744
1266	NC_037357.1:87076304:87076340	KCND1	0.262834	0.204316	0.109468	0.218814	1.08982	0.00158269	Promoter	chrX:87076304:87076340	37	0.219732	0.0400832
1267	NC_037357.1:87161723:87161782	WDR45	0.0571798	0.786019	0.0782038	0.787884	0.70038	0.0413157	Promoter;TSS	chrX:87161723:87161782	60	0.239013	0.0207342

## Sheet: TableS13c_First exon
Table S13c Correlation between dMHBs colocated with first exons (including 5'UTR) and the expression of their overlapped differentially expressed genes
	ID	gene_symbol	spearman_cor	spearman_p	meth.var	spearman_padj_ihw	log2FoldChange	padj	overlapping	name	width	MHL_diff	adjust_pvalue
1	NC_037328.1:116743225:116743347	MED12L	-0.566154	0.00370446	0.109068	0.00881061	1.03782	0.0128677	5UTR	chr1:116743225:116743347	123	-0.545808	0.000305546
2	NC_037328.1:116847543:116847604	P2RY14	0.414051	0.039623	0.0405806	0.0520422	1.39206	0.0217615	5UTR	chr1:116847543:116847604	62	0.303012	0.00162137
3	NC_037328.1:118809503:118809555	TM4SF1	-0.153975	0.462425	0.163722	0.470444	-1.0778	0.00268787	first exon;5UTR	chr1:118809503:118809555	53	0.326843	0.0151026
4	NC_037328.1:118809598:118809610	TM4SF1	-0.354615	0.0825996	0.0516524	0.096702	-1.0778	0.00268787	first exon	chr1:118809598:118809610	13	0.242709	0.0159605
5	NC_037328.1:118809722:118809743	TM4SF1	-0.113846	0.586528	0.0531437	0.58988	-1.0778	0.00268787	first exon	chr1:118809722:118809743	22	0.206433	0.0310542
6	NC_037328.1:118956719:118956749	CP	0.646742	0.00047669	0.0319613	0.00216976	2.31311	0.047805	first exon	chr1:118956719:118956749	31	0.305446	0.00097982
7	NC_037328.1:139827406:139827458	IGSF5	-0.423144	0.0350687	0.0625106	0.0469956	-4.48115	0.000143397	5UTR	chr1:139827406:139827458	53	0.231282	0.012291
8	NC_037328.1:145244357:145244373	COL18A1	-0.638151	0.000598424	0.076185	0.00261687	-4.1508	8.92167e-06	first exon	chr1:145244357:145244373	17	0.417455	0.000966269
9	NC_037328.1:145244715:145244763	COL18A1	-0.702827	8.93722e-05	0.0442458	0.000857973	-4.1508	8.92167e-06	first exon	chr1:145244715:145244763	49	0.347031	0.00108509
10	NC_037328.1:145668723:145668777	COL6A1	-0.277692	0.178437	0.0560011	0.191883	-1.50309	0.01918	first exon;5UTR	chr1:145668723:145668777	55	0.353823	0.00153884
11	NC_037328.1:145668845:145668875	COL6A1	-0.147036	0.483073	0.0762093	0.488625	-1.50309	0.01918	first exon;5UTR	chr1:145668845:145668875	31	0.308562	0.00714418
12	NC_037328.1:5770165:5770240	CLDN8	-0.683697	0.00016469	0.0803908	0.00111483	-5.57053	3.64446e-06	first exon;5UTR	chr1:5770165:5770240	76	0.413214	0.001575
13	NC_037328.1:5770215:5770324	CLDN8	-0.303369	0.140431	0.0739221	0.154475	-5.57053	3.64446e-06	first exon;5UTR	chr1:5770215:5770324	110	0.359746	0.00205556
14	NC_037328.1:5770335:5770386	CLDN8	-0.60704	0.00129228	0.0564877	0.00426453	-5.57053	3.64446e-06	first exon	chr1:5770335:5770386	52	0.384694	0.000858206
15	NC_037328.1:5770512:5770612	CLDN8	-0.442678	0.026691	0.160726	0.0370865	-5.57053	3.64446e-06	first exon	chr1:5770512:5770612	101	0.610596	0.000438244
16	NC_037328.1:5770601:5770705	CLDN8	-0.472783	0.0170004	0.078854	0.0256464	-5.57053	3.64446e-06	first exon	chr1:5770601:5770705	105	0.420131	0.00107373
17	NC_037328.1:5770704:5770787	CLDN8	-0.312451	0.12835	0.134838	0.142073	-5.57053	3.64446e-06	first exon	chr1:5770704:5770787	84	0.352688	0.0159728
18	NC_037328.1:5770910:5770945	CLDN8	-0.58819	0.00198506	0.0529084	0.00579066	-5.57053	3.64446e-06	first exon	chr1:5770910:5770945	36	0.328462	0.0035263
19	NC_037328.1:5770910:5770984	CLDN8	-0.382966	0.0588169	0.143023	0.0725592	-5.57053	3.64446e-06	first exon	chr1:5770910:5770984	75	0.459391	0.0031165
20	NC_037328.1:64414677:64414730	POPDC2	0.61213	0.00114556	0.0485116	0.00390231	-3.05908	0.0326342	first exon	chr1:64414677:64414730	54	-0.306591	0.00660647
21	NC_037328.1:64414753:64414770	POPDC2	0.487259	0.013494	0.0541116	0.0218553	-3.05908	0.0326342	first exon	chr1:64414753:64414770	18	-0.39513	0.000625629
22	NC_037328.1:64414976:64415010	POPDC2	-0.489214	0.0130698	0.0254549	0.0214312	-3.05908	0.0326342	first exon	chr1:64414976:64415010	35	0.225938	0.00521839
23	NC_037328.1:66366698:66366777	SLC15A2	-0.359231	0.0784728	0.043498	0.0929005	-2.37236	0.00518348	first exon	chr1:66366698:66366777	80	0.357786	0.000492404
24	NC_037328.1:66517081:66517106	ILDR1	-0.596154	0.00202702	0.0409824	0.00588058	-1.59069	0.00138862	first exon;5UTR	chr1:66517081:66517106	26	0.323924	0.0012697
25	NC_037328.1:83922235:83922316	LAMP3	-0.349623	0.0866825	0.0705731	0.101034	0.716246	0.0230809	first exon;5UTR	chr1:83922235:83922316	82	-0.413537	0.00158687
26	NC_037329.1:106049509:106049533	TNS1	0.789231	5.22556e-06	0.0436397	0.000262109	1.77723	0.0024101	5UTR	chr2:106049509:106049533	25	0.35165	0.000678288
27	NC_037329.1:112501962:112501974	FAM124B	0.424017	0.034654	0.0289918	0.0466769	-4.42487	0.000288933	first exon;5UTR	chr2:112501962:112501974	13	-0.245885	0.0081767
28	NC_037329.1:113100208:113100215	DOCK10	0.585385	0.00253261	0.0401998	0.00668608	0.978044	4.63062e-08	first exon	chr2:113100208:113100215	8	0.325807	0.0012635
29	NC_037329.1:121286543:121286644	FAM167B	0.291978	0.156709	0.0581638	0.170389	2.39169	6.76496e-05	first exon	chr2:121286543:121286644	102	0.285358	0.0174666
30	NC_037329.1:121286617:121286644	FAM167B	0.69	0.00019867	0.0248498	0.00124879	2.39169	6.76496e-05	first exon	chr2:121286617:121286644	28	0.273093	0.00107718
31	NC_037329.1:124973722:124973839	PHACTR4	-0.763338	9.06267e-06	0.0569468	0.000324419	-0.650441	0.00595602	first exon;5UTR	chr2:124973722:124973839	118	0.395289	0.000938223
32	NC_037329.1:124973789:124973863	PHACTR4	-0.539128	0.00541983	0.0580302	0.011337	-0.650441	0.00595602	first exon;5UTR	chr2:124973789:124973863	75	0.353383	0.00285166
33	NC_037329.1:124973835:124973931	PHACTR4	-0.489325	0.013046	0.0689074	0.0214312	-0.650441	0.00595602	first exon;5UTR	chr2:124973835:124973931	97	0.345629	0.007024
34	NC_037329.1:124973862:124973968	PHACTR4	-0.372253	0.0668813	0.0569725	0.0809959	-0.650441	0.00595602	first exon;5UTR	chr2:124973862:124973968	107	0.271101	0.0110205
35	NC_037329.1:125691855:125691957	FGR	-0.654476	0.000386107	0.0568257	0.00187032	1.78389	3.60021e-05	5UTR	chr2:125691855:125691957	103	-0.403766	0.00079816
36	NC_037329.1:126340692:126340725	SFN	-0.589365	0.00193412	0.0402987	0.00573715	-2.28685	0.000269618	first exon	chr2:126340692:126340725	34	0.310117	0.00261189
37	NC_037329.1:126341060:126341142	SFN	-0.572303	0.00279492	0.0404151	0.00715963	-2.28685	0.000269618	first exon	chr2:126341060:126341142	83	0.210644	0.0340402
38	NC_037329.1:126341197:126341280	SFN	-0.324125	0.113953	0.0528083	0.127744	-2.28685	0.000269618	first exon	chr2:126341197:126341280	84	0.290384	0.00878705
39	NC_037329.1:126341390:126341427	SFN	-0.684379	0.000161261	0.0627419	0.00110788	-2.28685	0.000269618	first exon	chr2:126341390:126341427	38	0.390664	0.000752829
40	NC_037329.1:126341502:126341524	SFN	-0.516566	0.00819878	0.0563824	0.0151893	-2.28685	0.000269618	first exon;5UTR	chr2:126341502:126341524	23	0.368285	0.00136513
41	NC_037329.1:126777941:126778070	CRYBG2	-0.491031	0.0126854	0.131069	0.0210796	-2.43847	0.000318875	5UTR	chr2:126777941:126778070	130	0.483414	0.00181856
42	NC_037329.1:126777986:126778070	CRYBG2	-0.660512	0.000326208	0.07068	0.00165613	-2.43847	0.000318875	5UTR	chr2:126777986:126778070	85	0.379591	0.00154902
43	NC_037329.1:127998276:127998394	RUNX3	-0.271206	0.189741	0.0487743	0.203212	0.94929	0.0164758	5UTR	chr2:127998276:127998394	119	-0.278606	0.0114701
44	NC_037329.1:129001467:129001557	CNR2	-0.545035	0.00484047	0.053245	0.0104745	1.56457	0.017	5UTR	chr2:129001467:129001557	91	-0.373935	0.00100107
45	NC_037329.1:129001506:129001612	CNR2	-0.432825	0.0306882	0.0743182	0.0418013	1.56457	0.017	5UTR	chr2:129001506:129001612	107	-0.257927	0.025924
46	NC_037329.1:129113056:129113102	GALE	-0.571165	0.00286243	0.0483156	0.00723139	-0.96343	0.000112169	5UTR	chr2:129113056:129113102	47	0.345115	0.00175074
47	NC_037329.1:135393136:135393193	PADI1	-0.463804	0.0195272	0.0498198	0.0284033	-4.47	0.0100241	first exon;5UTR	chr2:135393136:135393193	58	0.313965	0.0015351
48	NC_037329.1:22218051:22218105	WIPF1	-0.706238	7.97494e-05	0.030728	0.000845775	1.13152	0.00142152	5UTR	chr2:22218051:22218105	55	-0.272796	0.00384511
49	NC_037329.1:22218180:22218244	WIPF1	-0.675779	0.00020938	0.0790638	0.00127712	1.13152	0.00142152	5UTR	chr2:22218180:22218244	65	-0.451503	0.0012478
50	NC_037329.1:27332125:27332235	NOSTRIN	-0.480791	0.0149789	0.0771004	0.0233299	-4.49978	2.93665e-05	first exon;5UTR	chr2:27332125:27332235	111	0.297793	0.0106192
51	NC_037329.1:36154113:36154234	ITGB6	-0.553373	0.00411209	0.0942207	0.00943911	-2.48439	2.13775e-05	5UTR	chr2:36154113:36154234	122	0.360705	0.00892269
52	NC_037329.1:39068751:39068775	GALNT5	-0.540188	0.00531179	0.0346856	0.0112185	-2.38883	0.0186955	first exon	chr2:39068751:39068775	25	0.290036	0.00148543
53	NC_037329.1:39068962:39069023	GALNT5	-0.630971	0.000720018	0.0385991	0.00292438	-2.38883	0.0186955	first exon	chr2:39068962:39069023	62	0.309617	0.00193714
54	NC_037329.1:6279278:6279347	MSTN	-0.607205	0.00128727	0.0625359	0.00426453	-6.30933	7.05117e-06	first exon	chr2:6279278:6279347	70	0.401048	0.00123446
55	NC_037329.1:6279340:6279436	MSTN	-0.279877	0.175416	0.108144	0.18902	-6.30933	7.05117e-06	first exon	chr2:6279340:6279436	97	0.262337	0.0414429
56	NC_037329.1:90572401:90572424	FZD7	-0.711538	0.0001022	0.0587255	0.00091167	-2.18182	7.74283e-05	first exon	chr2:90572401:90572424	24	0.353252	0.00206827
57	NC_037329.1:90572552:90572639	FZD7	-0.662308	0.000429056	0.0504577	0.00200479	-2.18182	7.74283e-05	first exon	chr2:90572552:90572639	88	0.334622	0.00121813
58	NC_037329.1:90572814:90572913	FZD7	-0.468052	0.0182961	0.102818	0.0271358	-2.18182	7.74283e-05	first exon	chr2:90572814:90572913	100	0.452003	0.00148022
59	NC_037329.1:90572945:90573047	FZD7	-0.483077	0.0154278	0.0655245	0.0237489	-2.18182	7.74283e-05	first exon	chr2:90572945:90573047	103	0.318337	0.00749923
60	NC_037329.1:90573123:90573239	FZD7	-0.596916	0.00163266	0.0964555	0.00516195	-2.18182	7.74283e-05	first exon	chr2:90573123:90573239	117	0.425328	0.00326702
61	NC_037329.1:90573301:90573379	FZD7	-0.481311	0.0148546	0.0912917	0.02326	-2.18182	7.74283e-05	first exon	chr2:90573301:90573379	79	0.436003	0.0015666
62	NC_037329.1:90573406:90573486	FZD7	-0.692071	0.000126736	0.0398214	0.00102949	-2.18182	7.74283e-05	first exon	chr2:90573406:90573486	81	0.30578	0.00181852
63	NC_037329.1:90573455:90573532	FZD7	-0.346655	0.0895759	0.135128	0.103947	-2.18182	7.74283e-05	first exon	chr2:90573455:90573532	78	0.410774	0.00506397
64	NC_037330.1:102491222:102491273	PTPRF	-0.34211	0.0941458	0.0762137	0.108298	-1.47327	0.000315819	5UTR	chr3:102491222:102491273	52	0.410734	0.00109729
65	NC_037330.1:102491263:102491301	PTPRF	-0.538035	0.00553318	0.130535	0.0114569	-1.47327	0.000315819	5UTR	chr3:102491263:102491301	39	0.498214	0.00146419
66	NC_037330.1:102741170:102741204	C3H1orf210	-0.428654	0.0325182	0.141383	0.0440247	-4.53372	3.87593e-05	5UTR	chr3:102741170:102741204	35	0.482328	0.000856489
67	NC_037330.1:102741189:102741263	C3H1orf210	-0.569825	0.00294365	0.0949575	0.00740117	-4.53372	3.87593e-05	5UTR	chr3:102741189:102741263	75	0.473124	0.000698518
68	NC_037330.1:104701073:104701141	EDN2	-0.392144	0.0525255	0.156088	0.066032	-2.52304	0.000161759	first exon;5UTR	chr3:104701073:104701141	69	0.326042	0.0200847
69	NC_037330.1:104701094:104701126	EDN2	-0.565385	0.00375959	0.0501188	0.00886188	-2.52304	0.000161759	first exon;5UTR	chr3:104701094:104701126	33	0.279464	0.00905581
70	NC_037330.1:104701155:104701263	EDN2	-0.538565	0.005478	0.0773304	0.0113873	-2.52304	0.000161759	first exon	chr3:104701155:104701263	109	0.278813	0.0053415
71	NC_037330.1:106655101:106655216	KIAA0754	-0.159239	0.447073	0.0700537	0.456585	-0.710242	0.034133	first exon	chr3:106655101:106655216	116	0.357917	0.00187881
72	NC_037330.1:106655369:106655439	KIAA0754	-0.233256	0.261803	0.0750729	0.274815	-0.710242	0.034133	first exon	chr3:106655369:106655439	71	0.420955	0.00112446
73	NC_037330.1:106655541:106655656	KIAA0754	-0.43604	0.0293345	0.0510638	0.0402301	-0.710242	0.034133	first exon	chr3:106655541:106655656	116	0.302976	0.00461127
74	NC_037330.1:106657119:106657195	KIAA0754	-0.24969	0.228699	0.0675413	0.241024	-0.710242	0.034133	first exon	chr3:106657119:106657195	77	0.403847	0.00131604
75	NC_037330.1:106657188:106657293	KIAA0754	-0.206007	0.323177	0.032373	0.334584	-0.710242	0.034133	first exon	chr3:106657188:106657293	106	0.252263	0.00879958
76	NC_037330.1:106657292:106657381	KIAA0754	-0.413366	0.039984	0.0594991	0.052386	-0.710242	0.034133	first exon	chr3:106657292:106657381	90	0.344375	0.0042521
77	NC_037330.1:107046876:107046938	RHBDL2	-0.349943	0.0863747	0.0751976	0.100898	-2.68204	0.0104976	5UTR	chr3:107046876:107046938	63	0.456498	0.00058747
78	NC_037330.1:114611968:114612010	SH3BP4	-0.462308	0.0210344	0.0522599	0.0303446	-3.11518	4.35828e-06	first exon	chr3:114611968:114612010	43	0.307168	0.00753158
79	NC_037330.1:114612026:114612048	SH3BP4	-0.539085	0.00542432	0.118755	0.011337	-3.11518	4.35828e-06	first exon	chr3:114612026:114612048	23	0.437432	0.00325842
80	NC_037330.1:14546099:14546227	PAQR6	0.405487	0.0443289	0.0784995	0.0569481	1.03283	0.00864127	5UTR	chr3:14546099:14546227	129	0.467557	0.000765463
81	NC_037330.1:14546200:14546314	PAQR6	0.445855	0.0254956	0.0499263	0.035519	1.03283	0.00864127	5UTR	chr3:14546200:14546314	115	0.348019	0.000791294
82	NC_037330.1:14660716:14660723	LMNA	-0.151538	0.467905	0.023569	0.475104	-0.903759	0.00429127	first exon	chr3:14660716:14660723	8	0.212752	0.000616566
83	NC_037330.1:14707769:14707829	RAB25	-0.610716	0.00118481	0.0741319	0.00398459	-3.26644	0.000365034	first exon;5UTR	chr3:14707769:14707829	61	0.387763	0.00175922
84	NC_037330.1:14707874:14707923	RAB25	-0.632795	0.000687268	0.0560886	0.0028306	-3.26644	0.000365034	first exon;5UTR	chr3:14707874:14707923	50	0.416669	0.000356286
85	NC_037330.1:14707874:14707971	RAB25	-0.635871	0.000634953	0.0750034	0.00268204	-3.26644	0.000365034	first exon;5UTR	chr3:14707874:14707971	98	0.439385	0.000501871
86	NC_037330.1:15427873:15427938	MUC1	-0.318545	0.120679	0.0695606	0.134712	-4.54848	3.44255e-06	first exon;5UTR	chr3:15427873:15427938	66	0.401259	0.00130669
87	NC_037330.1:16453377:16453478	RAB13	-0.394606	0.0509303	0.0964929	0.0641795	-2.97097	0.000250754	first exon;5UTR	chr3:16453377:16453478	102	0.394949	0.00203673
88	NC_037330.1:16453477:16453559	RAB13	-0.671538	0.000335079	0.0377179	0.00166907	-2.97097	0.000250754	first exon	chr3:16453477:16453559	83	0.288645	0.00347943
89	NC_037330.1:16453558:16453639	RAB13	-0.588303	0.0019801	0.0673839	0.00579066	-2.97097	0.000250754	first exon	chr3:16453558:16453639	82	0.417245	0.000642628
90	NC_037330.1:16767004:16767041	S100A14	-0.719098	5.11541e-05	0.0440762	0.000738801	-1.8158	0.00578377	5UTR	chr3:16767004:16767041	38	0.354903	0.000766993
91	NC_037330.1:26239313:26239389	CD101	-0.706463	7.91497e-05	0.0828416	0.000845775	2.49408	0.000189788	first exon;5UTR	chr3:26239313:26239389	77	-0.432078	0.00216056
92	NC_037330.1:29498340:29498388	BCL2L15	0.380271	0.0607704	0.0698206	0.0746203	-1.18934	0.0445642	first exon	chr3:29498340:29498388	49	-0.393116	0.0022803
93	NC_037330.1:33685925:33686010	LOC615514	-0.553336	0.0041151	0.0410168	0.00943911	-4.30747	0.000891878	first exon;5UTR	chr3:33685925:33686010	86	0.313566	0.00167183
94	NC_037330.1:7112906:7112984	C3H1orf226	0.575462	0.00261468	0.043233	0.00682161	0.826505	0.0423103	first exon;5UTR	chr3:7112906:7112984	79	0.33497	0.00154833
95	NC_037330.1:8000256:8000384	FCGR3A	-0.675228	0.000212853	0.118427	0.00127712	2.8089	1.14244e-06	first exon;5UTR	chr3:8000256:8000384	129	-0.558448	0.000367727
96	NC_037330.1:8290149:8290211	FCER1G	-0.528609	0.00659625	0.0884035	0.0130443	1.05876	0.0433908	first exon;5UTR	chr3:8290149:8290211	63	-0.502971	0.000731234
97	NC_037330.1:8403129:8403185	NECTIN4	-0.503918	0.0102188	0.120097	0.0180453	-2.44141	2.50991e-05	first exon;5UTR	chr3:8403129:8403185	57	0.586372	0.000577375
98	NC_037330.1:8403239:8403347	NECTIN4	-0.607692	0.00158351	0.0534563	0.00506724	-2.44141	2.50991e-05	first exon;5UTR	chr3:8403239:8403347	109	0.313228	0.00708794
99	NC_037330.1:8403409:8403457	NECTIN4	-0.809699	9.44828e-07	0.0723241	0.000105892	-2.44141	2.50991e-05	first exon	chr3:8403409:8403457	49	0.44895	0.000509447
100	NC_037330.1:8403456:8403552	NECTIN4	-0.739002	2.44919e-05	0.0878004	0.000547164	-2.44141	2.50991e-05	first exon	chr3:8403456:8403552	97	0.461859	0.00112109
101	NC_037330.1:8694772:8694856	LOC788736	-0.663077	0.000420448	0.0919672	0.00198211	1.19782	0.000332487	first exon	chr3:8694772:8694856	85	-0.498747	0.000658038
102	NC_037330.1:8902020:8902136	CD48	-0.698177	0.000104132	0.0663882	0.00091167	1.21354	0.000972779	first exon;5UTR	chr3:8902020:8902136	117	-0.451673	0.000428541
103	NC_037331.1:103295728:103295796	TBXAS1	-0.531956	0.00620072	0.0541697	0.0124486	1.47425	0.0413643	first exon	chr4:103295728:103295796	69	-0.301539	0.0115702
104	NC_037331.1:106197734:106197790	TRPV6	-0.719087	5.11743e-05	0.0989094	0.000738801	-3.63221	5.10175e-05	first exon;5UTR	chr4:106197734:106197790	57	0.480235	0.000577213
105	NC_037331.1:106197789:106197916	TRPV6	-0.340769	0.0959842	0.0409625	0.109934	-3.63221	5.10175e-05	first exon;5UTR	chr4:106197789:106197916	128	0.253425	0.0114689
106	NC_037331.1:106672819:106672927	TMEM139	-0.626055	0.000815097	0.0395468	0.0032269	-2.22245	0.00936035	5UTR	chr4:106672819:106672927	109	0.268373	0.00949736
107	NC_037331.1:107628609:107628641	ARHGEF5	-0.674615	0.000307955	0.025757	0.00161321	-3.42303	1.51634e-05	first exon	chr4:107628609:107628641	33	0.211109	0.0262222
108	NC_037331.1:107628763:107628802	ARHGEF5	-0.729792	3.47084e-05	0.028553	0.000665296	-3.42303	1.51634e-05	first exon	chr4:107628763:107628802	40	0.217918	0.0106132
109	NC_037331.1:112784340:112784457	REPIN1	-0.513077	0.00956002	0.0397812	0.0172276	-0.622876	0.0485164	5UTR	chr4:112784340:112784457	118	0.304213	0.00259641
110	NC_037331.1:112784576:112784636	REPIN1	-0.418536	0.0373215	0.121744	0.0492644	-0.622876	0.0485164	5UTR	chr4:112784576:112784636	61	0.582977	1.33177e-05
111	NC_037331.1:112785066:112785176	REPIN1	-0.223077	0.282438	0.0373256	0.295302	-0.622876	0.0485164	5UTR	chr4:112785066:112785176	111	0.238936	0.00363561
112	NC_037331.1:113625546:113625586	ASIC3	-0.411538	0.0420042	0.0374072	0.0544133	-2.46231	0.00118871	first exon	chr4:113625546:113625586	41	0.305812	0.00201362
113	NC_037331.1:49338399:49338422	NRCAM	0.386228	0.056517	0.0339278	0.0703796	-3.26232	0.00225223	first exon	chr4:49338399:49338422	24	-0.224806	0.00360162
114	NC_037331.1:5187582:5187684	GRB10	-0.523077	0.00807991	0.047178	0.0150396	-1.18569	0.00718352	5UTR	chr4:5187582:5187684	103	0.297581	0.00374244
115	NC_037331.1:5187636:5187725	GRB10	-0.651447	0.000419619	0.142424	0.00198211	-1.18569	0.00718352	5UTR	chr4:5187636:5187725	90	0.554455	0.00198475
116	NC_037331.1:5187802:5187869	GRB10	-0.749038	1.64743e-05	0.0857925	0.000414211	-1.18569	0.00718352	5UTR	chr4:5187802:5187869	68	0.450909	0.00175301
117	NC_037331.1:5217896:5217904	GRB10	-0.711222	6.73282e-05	0.0325816	0.000845775	-1.18569	0.00718352	5UTR	chr4:5217896:5217904	9	0.295597	0.00176927
118	NC_037331.1:60547673:60547699	AOAH	-0.70348	8.74556e-05	0.0437619	0.000857973	2.10993	2.47136e-05	first exon;5UTR	chr4:60547673:60547699	27	-0.346294	0.000578844
119	NC_037331.1:68899010:68899109	HOXA5	-0.464868	0.0192127	0.0508497	0.0281786	-3.82079	0.00176161	first exon;5UTR	chr4:68899010:68899109	100	0.342249	0.0015012
120	NC_037331.1:68899088:68899200	HOXA5	-0.4491	0.0243198	0.108036	0.0343338	-3.82079	0.00176161	first exon	chr4:68899088:68899200	113	0.482763	0.00213837
121	NC_037331.1:68899492:68899562	HOXA5	-0.517478	0.00806699	0.0662905	0.0150396	-3.82079	0.00176161	first exon	chr4:68899492:68899562	71	0.416575	0.00107303
122	NC_037331.1:68912050:68912158	HOXA4	-0.586475	0.00206149	0.0456214	0.00591557	-2.58004	0.0359514	first exon	chr4:68912050:68912158	109	0.32318	0.00166003
123	NC_037331.1:68920063:68920195	HOXA3	-0.532445	0.00614466	0.0320982	0.0123831	-3.99037	0.0127164	5UTR	chr4:68920063:68920195	133	0.260665	0.00391246
124	NC_037331.1:68931166:68931274	HOXA3	-0.423184	0.0350497	0.0557926	0.0469956	-3.99037	0.0127164	5UTR	chr4:68931166:68931274	109	0.390382	0.00068245
125	NC_037331.1:77139633:77139682	GCK	-0.289671	0.160161	0.0585901	0.173645	-4.96069	1.68901e-06	first exon;5UTR	chr4:77139633:77139682	50	0.370225	0.00207842
126	NC_037331.1:77139681:77139751	GCK	-0.597137	0.00162446	0.0333413	0.00516195	-4.96069	1.68901e-06	first exon;5UTR	chr4:77139681:77139751	71	0.28047	0.00148167
127	NC_037331.1:77140049:77140152	GCK	-0.287399	0.163614	0.0431872	0.176663	-4.96069	1.68901e-06	first exon;5UTR	chr4:77140049:77140152	104	0.230946	0.00666444
128	NC_037331.1:8667515:8667523	FZD1	-0.57	0.00343901	0.0376958	0.00840646	-1.70255	0.0181463	first exon	chr4:8667515:8667523	9	0.242242	0.00294526
129	NC_037331.1:8667974:8668023	FZD1	-0.576265	0.00257047	0.0548265	0.00675228	-1.70255	0.0181463	first exon	chr4:8667974:8668023	50	0.298924	0.00418212
130	NC_037331.1:8668142:8668196	FZD1	-0.312752	0.127963	0.0482537	0.141942	-1.70255	0.0181463	first exon	chr4:8668142:8668196	55	0.283876	0.00250022
131	NC_037331.1:8668286:8668323	FZD1	-0.584201	0.00216664	0.0790191	0.00602098	-1.70255	0.0181463	first exon	chr4:8668286:8668323	38	0.476196	0.000542967
132	NC_037331.1:8668573:8668582	FZD1	-0.836028	1.95611e-07	0.0547078	9.59758e-05	-1.70255	0.0181463	first exon	chr4:8668573:8668582	10	0.327231	0.00455409
133	NC_037331.1:8668690:8668738	FZD1	-0.369384	0.0691787	0.119124	0.0832036	-1.70255	0.0181463	first exon	chr4:8668690:8668738	49	0.540422	0.000479941
134	NC_037331.1:8668860:8668937	FZD1	-0.505385	0.0108477	0.0452513	0.0189028	-1.70255	0.0181463	first exon	chr4:8668860:8668937	78	0.298475	0.00432679
135	NC_037331.1:8668988:8669036	FZD1	-0.55291	0.00414995	0.108194	0.00943911	-1.70255	0.0181463	first exon	chr4:8668988:8669036	49	0.501738	0.00121883
136	NC_037332.1:103993959:103994076	SCNN1A	-0.686666	0.000150228	0.087305	0.00106901	-2.70732	0.000566085	5UTR	chr5:103993959:103994076	118	0.494942	0.000548811
137	NC_037332.1:103994217:103994293	SCNN1A	-0.625866	0.000818949	0.0443095	0.0032269	-2.70732	0.000566085	5UTR	chr5:103994217:103994293	77	0.323002	0.00153908
138	NC_037332.1:110530831:110530868	APOBEC3Z1	-0.694749	0.000116341	0.0792125	0.000959813	2.17202	0.00156185	5UTR	chr5:110530831:110530868	38	-0.458726	0.00107439
139	NC_037332.1:113936465:113936511	TSPO	-0.672056	0.000233832	0.0651855	0.00135674	0.926588	0.00443038	5UTR	chr5:113936465:113936511	47	-0.426418	0.000633881
140	NC_037332.1:113936510:113936549	TSPO	-0.577852	0.00248494	0.0892968	0.00666015	0.926588	0.00443038	5UTR	chr5:113936510:113936549	40	-0.304818	0.029331
141	NC_037332.1:19397442:19397523	GALNT4	0.728963	3.57911e-05	0.0267442	0.000665296	0.778539	0.0205648	first exon	chr5:19397442:19397523	82	0.269108	0.00198697
142	NC_037332.1:19397549:19397587	GALNT4	0.3434	0.0928311	0.0484482	0.107253	0.778539	0.0205648	first exon	chr5:19397549:19397587	39	0.213455	0.0445694
143	NC_037332.1:19397564:19397683	GALNT4	0.501487	0.0106509	0.028335	0.0187266	0.778539	0.0205648	first exon	chr5:19397564:19397683	120	0.244359	0.0021488
144	NC_037332.1:19397746:19397775	GALNT4	0.59335	0.00176956	0.0265149	0.00546074	0.778539	0.0205648	first exon	chr5:19397746:19397775	30	0.211937	0.0182849
145	NC_037332.1:19397774:19397830	GALNT4	0.0890616	0.672038	0.0678352	0.673313	0.778539	0.0205648	first exon	chr5:19397774:19397830	57	0.302416	0.0142152
146	NC_037332.1:19398096:19398145	GALNT4	0.397692	0.0499676	0.0264407	0.0632683	0.778539	0.0205648	first exon	chr5:19398096:19398145	50	0.203284	0.0128916
147	NC_037332.1:25478994:25479064	GLYCAM1	-0.57187	0.00282046	0.0426204	0.00715963	-6.76119	5.23199e-09	first exon;5UTR	chr5:25478994:25479064	71	0.281835	0.0047184
148	NC_037332.1:25709954:25710009	GPR84	-0.601928	0.00145561	0.0567501	0.00471512	2.66166	6.35187e-05	5UTR	chr5:25709954:25710009	56	-0.389885	0.00110539
149	NC_037332.1:26796936:26796949	ITGB7	-0.534076	0.0059607	0.0419786	0.0122461	1.60418	0.000395434	5UTR	chr5:26796936:26796949	14	-0.326714	0.00195684
150	NC_037332.1:27001751:27001800	KRT18	-0.458462	0.022237	0.0551431	0.0318188	-2.01959	0.00266144	first exon	chr5:27001751:27001800	50	0.309529	0.00594457
151	NC_037332.1:27040284:27040327	KRT8	-0.711317	6.71101e-05	0.0490867	0.000845775	-2.51609	0.000166213	first exon;5UTR	chr5:27040284:27040327	44	0.334828	0.00218638
152	NC_037332.1:27040414:27040507	KRT8	-0.525019	0.00704374	0.0567084	0.0136231	-2.51609	0.000166213	first exon	chr5:27040414:27040507	94	0.395242	0.000414133
153	NC_037332.1:27040626:27040711	KRT8	-0.578421	0.00245487	0.0851445	0.00661313	-2.51609	0.000166213	first exon	chr5:27040626:27040711	86	0.464976	0.000965207
154	NC_037332.1:27367179:27367249	KRT5	-0.623077	0.00112301	0.0458613	0.00387549	-1.82016	0.00665836	first exon	chr5:27367179:27367249	71	0.247905	0.00643572
155	NC_037332.1:27367356:27367414	KRT5	-0.623903	0.000860016	0.0978227	0.00327493	-1.82016	0.00665836	first exon	chr5:27367356:27367414	59	0.327259	0.0189431
156	NC_037332.1:27367401:27367462	KRT5	-0.55	0.005018	0.0445006	0.0106406	-1.82016	0.00665836	first exon	chr5:27367401:27367462	62	0.339177	0.000605728
157	NC_037332.1:27688585:27688630	KRT7	-0.661538	0.000437815	0.0561086	0.00201014	-2.53474	0.000235691	first exon	chr5:27688585:27688630	46	0.333227	0.00167653
158	NC_037332.1:57106095:57106193	RNF41	0.430769	0.0326643	0.0362853	0.0441094	0.847118	0.00519688	5UTR	chr5:57106095:57106193	99	0.234784	0.0130188
159	NC_037332.1:57106255:57106327	RNF41	0.688912	0.000140038	0.0975193	0.00105802	0.847118	0.00519688	5UTR	chr5:57106255:57106327	73	0.515953	0.000685017
160	NC_037332.1:6289349:6289406	CSRP2	-0.633898	0.000668095	0.0757754	0.00279897	-3.04312	3.02331e-05	5UTR	chr5:6289349:6289406	58	0.397541	0.00241164
161	NC_037332.1:67695832:67695866	GLT8D2	-0.517467	0.00806852	0.033111	0.0150396	-5.7305	0.00036812	5UTR	chr5:67695832:67695866	35	0.254159	0.00512096
162	NC_037332.1:75440941:75440990	TST	-0.475091	0.0163961	0.0445128	0.0248055	-0.994227	0.0224361	first exon	chr5:75440941:75440990	50	0.332389	0.00152313
163	NC_037332.1:75441032:75441130	TST	-0.363357	0.0742023	0.051588	0.0886398	-0.994227	0.0224361	first exon	chr5:75441032:75441130	99	0.307438	0.00433305
164	NC_037332.1:75441383:75441416	TST	-0.497881	0.0113194	0.0639498	0.01966	-0.994227	0.0224361	first exon	chr5:75441383:75441416	34	0.397202	0.000928757
165	NC_037332.1:75441424:75441499	TST	-0.356952	0.0798391	0.180261	0.0939378	-0.994227	0.0224361	first exon	chr5:75441424:75441499	76	0.595308	0.0014737
166	NC_037332.1:75441574:75441600	TST	-0.41	0.0428353	0.0347351	0.0552984	-0.994227	0.0224361	first exon;5UTR	chr5:75441574:75441600	27	0.239963	0.00872393
167	NC_037332.1:75903144:75903180	MFNG	-0.53291	0.00609174	0.0370206	0.0123235	0.643176	0.0275525	first exon	chr5:75903144:75903180	37	-0.316006	0.00173826
168	NC_037332.1:82062581:82062670	KLHL42	-0.667599	0.000266353	0.0567375	0.00146167	-0.869493	0.00225208	first exon	chr5:82062581:82062670	90	0.373153	0.0013079
169	NC_037332.1:82062664:82062706	KLHL42	-0.576154	0.00304796	0.0546575	0.00762711	-0.869493	0.00225208	first exon	chr5:82062664:82062706	43	0.349105	0.00184311
170	NC_037332.1:82062664:82062739	KLHL42	-0.566307	0.00316636	0.13253	0.00781233	-0.869493	0.00225208	first exon	chr5:82062664:82062739	76	0.45125	0.0029148
171	NC_037332.1:82062784:82062811	KLHL42	-0.409822	0.0418948	0.0786374	0.0544133	-0.869493	0.00225208	first exon	chr5:82062784:82062811	28	0.44476	0.000792261
172	NC_037333.1:111127331:111127407	FGFBP1	-0.409231	0.0432557	0.0574389	0.0557049	-4.76877	4.01648e-06	5UTR	chr6:111127331:111127407	77	0.262059	0.0152436
173	NC_037333.1:116833422:116833541	TACC3	-0.590707	0.00187731	0.0437607	0.00568687	1.20126	0.00754336	5UTR	chr6:116833422:116833541	120	-0.327398	0.00159121
174	NC_037333.1:36700128:36700135	SPP1	-0.206923	0.319458	0.0324108	0.331383	-1.51411	0.00341429	5UTR	chr6:36700128:36700135	8	0.204036	0.0206815
175	NC_037334.1:18522281:18522314	NRTN	-0.494326	0.0120124	0.0659278	0.0206649	-1.48533	0.0205971	5UTR	chr7:18522281:18522314	34	0.41586	0.00109547
176	NC_037334.1:19294492:19294558	PLIN3	-0.391538	0.0538711	0.0908239	0.0675628	-0.611434	0.0251264	5UTR	chr7:19294492:19294558	67	0.455804	0.00119169
177	NC_037334.1:19294557:19294627	PLIN3	-0.325871	0.111906	0.115538	0.125716	-0.611434	0.0251264	5UTR	chr7:19294557:19294627	71	0.496181	0.0018716
178	NC_037334.1:19749574:19749617	STAP2	-0.248651	0.230707	0.0860829	0.242656	-3.08966	0.000252088	first exon;5UTR	chr7:19749574:19749617	44	0.302325	0.0130248
179	NC_037334.1:19749641:19749697	STAP2	-0.574615	0.00314198	0.0496863	0.00780601	-3.08966	0.000252088	first exon	chr7:19749641:19749697	57	0.327022	0.00234514
180	NC_037334.1:20382478:20382534	C7H19orf71	0.584331	0.00216053	0.0450116	0.00602098	2.43564	0.00322077	first exon	chr7:20382478:20382534	57	0.340559	0.00158766
181	NC_037334.1:39009447:39009489	DOK3	-0.808617	1.00277e-06	0.0698076	0.000105892	2.21985	5.03971e-05	first exon	chr7:39009447:39009489	43	-0.460173	0.000468224
182	NC_037334.1:43411258:43411344	ELANE	-0.673604	0.000223375	0.0289795	0.00132519	2.59687	0.000952789	first exon;5UTR	chr7:43411258:43411344	87	-0.267892	0.00292984
183	NC_037334.1:43563367:43563433	ARHGAP45	-0.667318	0.000268526	0.0569786	0.00146167	1.05437	0.000599895	first exon	chr7:43563367:43563433	67	-0.305139	0.0112826
184	NC_037334.1:44416802:44416809	SHROOM1	-0.203743	0.32864	0.0652936	0.339573	-2.15537	0.00475854	first exon	chr7:44416802:44416809	8	0.228228	0.00880211
185	NC_037334.1:44416957:44416972	SHROOM1	-0.523315	0.00726493	0.0902855	0.013848	-2.15537	0.00475854	first exon	chr7:44416957:44416972	16	0.475081	7.59688e-05
186	NC_037334.1:4612202:4612242	KXD1	-0.310124	0.131372	0.0377712	0.145114	-0.430995	0.0270992	5UTR	chr7:4612202:4612242	41	0.235923	0.0128515
187	NC_037334.1:4780459:4780480	GDF15	-0.611234	0.0011703	0.0265697	0.00396102	-3.73953	0.000316984	first exon	chr7:4780459:4780480	22	0.206803	0.00795288
188	NC_037334.1:50193575:50193667	CTNNA1	-0.679542	0.000186971	0.0200198	0.00123401	-0.54251	0.00400353	first exon;5UTR	chr7:50193575:50193667	93	0.208393	0.0114446
189	NC_037334.1:50193575:50193667	LRRTM2	-0.539007	0.00543233	0.0200198	0.011337	-5.26994	0.00652707	first exon;5UTR	chr7:50193575:50193667	93	0.208393	0.0114446
190	NC_037334.1:50193837:50193884	CTNNA1	-0.543858	0.00495158	0.0261596	0.0105848	-0.54251	0.00400353	first exon;5UTR	chr7:50193837:50193884	48	0.243255	0.00514295
191	NC_037334.1:50193837:50193884	LRRTM2	-0.410504	0.0415216	0.0261596	0.0541319	-5.26994	0.00652707	first exon;5UTR	chr7:50193837:50193884	48	0.243255	0.00514295
192	NC_037334.1:5071498:5071512	PIK3R2	-0.494106	0.0120563	0.0281061	0.0206649	-0.674783	0.00803684	5UTR	chr7:5071498:5071512	15	0.248284	0.00388028
193	NC_037334.1:53719078:53719108	FGF1	-0.572033	0.00281083	0.0479772	0.00715963	-2.58618	3.33837e-05	5UTR	chr7:53719078:53719108	31	0.321946	0.0032751
194	NC_037334.1:53719182:53719215	FGF1	-0.481311	0.0148546	0.0763695	0.02326	-2.58618	3.33837e-05	5UTR	chr7:53719182:53719215	34	0.395269	0.0027426
195	NC_037334.1:53719214:53719335	FGF1	-0.631538	0.000922633	0.0984917	0.00335966	-2.58618	3.33837e-05	5UTR	chr7:53719214:53719335	122	0.402754	0.0048595
196	NC_037334.1:53729291:53729332	FGF1	-0.764615	1.4437e-05	0.0663197	0.000395866	-2.58618	3.33837e-05	5UTR	chr7:53729291:53729332	42	0.430331	0.000693903
197	NC_037334.1:57146786:57146850	SH3RF2	-0.641538	0.000725995	0.0980476	0.00292615	-3.18272	0.00107954	first exon;5UTR	chr7:57146786:57146850	65	0.357119	0.0043295
198	NC_037334.1:57147069:57147108	SH3RF2	-0.512472	0.00881244	0.0701868	0.0161002	-3.18272	0.00107954	first exon	chr7:57147069:57147108	40	0.291958	0.0130353
199	NC_037334.1:57147173:57147201	SH3RF2	-0.566154	0.00370446	0.0519706	0.00881061	-3.18272	0.00107954	first exon	chr7:57147173:57147201	29	0.345398	0.00195008
200	NC_037334.1:61990600:61990613	SYNPO	-0.389873	0.054031	0.0535554	0.0676027	-2.05027	0.000489025	first exon	chr7:61990600:61990613	14	0.30808	0.00715898
201	NC_037334.1:61990807:61990861	SYNPO	-0.647692	0.000623794	0.0450161	0.00265615	-2.05027	0.000489025	first exon	chr7:61990807:61990861	55	0.30061	0.00445949
202	NC_037334.1:7691746:7691790	RASAL3	-0.337133	0.099348	0.0243302	0.113051	0.82622	0.048138	5UTR	chr7:7691746:7691790	45	-0.281393	0.000522271
203	NC_037334.1:7691789:7691900	RASAL3	-0.301807	0.142588	0.0256312	0.156196	0.82622	0.048138	5UTR	chr7:7691789:7691900	112	-0.240801	0.00861654
204	NC_037335.1:103988356:103988442	TNFSF15	0.410826	0.0413463	0.0468015	0.0540367	1.22244	0.0141566	first exon	chr8:103988356:103988442	87	0.247265	0.0184722
205	NC_037335.1:103988407:103988519	TNFSF15	0.297692	0.1482	0.0475953	0.161673	1.22244	0.0141566	first exon	chr8:103988407:103988519	113	0.311714	0.00428118
206	NC_037335.1:103988608:103988707	TNFSF15	0.265385	0.199079	0.0665064	0.212289	1.22244	0.0141566	first exon	chr8:103988608:103988707	100	0.37683	0.000973932
207	NC_037335.1:104113486:104113562	TNFSF8	-0.802745	1.3763e-06	0.0321737	0.000116138	0.938731	0.00597563	first exon	chr8:104113486:104113562	77	-0.241317	0.01431
208	NC_037335.1:110686230:110686238	GSN	0.555273	0.00395977	0.0249784	0.00916998	0.716026	0.0482997	5UTR	chr8:110686230:110686238	9	0.215829	0.021838
209	NC_037335.1:1316341:1316442	SH3RF1	-0.651378	0.000420409	0.0847409	0.00198211	-1.17427	0.0105329	5UTR	chr8:1316341:1316442	102	0.282342	0.0218917
210	NC_037335.1:1316441:1316502	SH3RF1	-0.58835	0.00197806	0.0768951	0.00579066	-1.17427	0.0105329	5UTR	chr8:1316441:1316502	62	0.415238	0.00157809
211	NC_037335.1:17152749:17152847	TEK	0.473077	0.0179485	0.0725907	0.0266953	-2.05006	0.0093349	first exon	chr8:17152749:17152847	99	-0.421483	0.000945391
212	NC_037335.1:17152861:17152908	TEK	0.419373	0.036904	0.0722876	0.048958	-2.05006	0.0093349	first exon;5UTR	chr8:17152861:17152908	48	-0.362119	0.00587842
213	NC_037335.1:17152905:17153025	TEK	0.483542	0.0143316	0.0378975	0.0228267	-2.05006	0.0093349	first exon;5UTR	chr8:17152905:17153025	121	-0.287765	0.00437067
214	NC_037335.1:39864229:39864243	PLPP6	-0.419134	0.0370228	0.0451005	0.0489926	-0.895099	0.0360062	first exon	chr8:39864229:39864243	15	0.349627	0.000592742
215	NC_037335.1:39864328:39864384	PLPP6	-0.165385	0.427758	0.0513295	0.437706	-0.895099	0.0360062	first exon	chr8:39864328:39864384	57	0.3068	0.00437509
216	NC_037335.1:69854582:69854662	SORBS3	-0.257943	0.213174	0.0991766	0.225382	-0.85501	0.0209273	5UTR	chr8:69854582:69854662	81	0.32769	0.00976235
217	NC_037335.1:75979292:75979330	RPP25L	0.628462	0.000991626	0.0641457	0.00353769	0.682848	0.0312145	5UTR	chr8:75979292:75979330	39	0.403762	0.000208425
218	NC_037335.1:77953998:77954067	NTRK2	-0.356708	0.0800606	0.0462988	0.0939378	-3.82275	0.00220123	first exon	chr8:77953998:77954067	70	0.275914	0.00509074
219	NC_037335.1:80712349:80712368	DAPK1	0.495385	0.0127356	0.0320409	0.0210796	0.670214	0.00473351	5UTR	chr8:80712349:80712368	20	0.286443	0.00131335
220	NC_037335.1:81045989:81046005	FBP2	-0.47666	0.0159954	0.0238788	0.0244193	-3.45973	0.00780537	first exon;5UTR	chr8:81045989:81046005	17	0.246525	0.00146659
221	NC_037335.1:88715429:88715516	SEMA4D	-0.695652	0.000113008	0.0561326	0.000947113	1.69673	3.49995e-05	5UTR	chr8:88715429:88715516	88	-0.414382	0.000333361
222	NC_037335.1:94716749:94716767	ABCA1	-0.701538	0.000140268	0.0849436	0.00105802	1.52497	0.0100663	5UTR	chr8:94716749:94716767	19	-0.471362	0.00118108
223	NC_037336.1:34448545:34448615	TSPYL4	-0.301981	0.142346	0.0368304	0.156196	-1.2334	0.0220357	first exon	chr9:34448545:34448615	71	0.271133	0.00340289
224	NC_037336.1:34448875:34448950	TSPYL4	-0.136154	0.51474	0.0402185	0.518669	-1.2334	0.0220357	first exon	chr9:34448875:34448950	76	0.240534	0.00984079
225	NC_037336.1:42348331:42348374	SCML4	0.341049	0.0952379	0.162939	0.109317	-1.46406	0.0312981	5UTR	chr9:42348331:42348374	44	-0.550714	0.000806754
226	NC_037336.1:42348354:42348444	SCML4	0.360769	0.0771331	0.0797611	0.0919329	-1.46406	0.0312981	5UTR	chr9:42348354:42348444	91	-0.456593	0.000783116
227	NC_037336.1:60621910:60621949	ANKRD6	0.604615	0.00169277	0.0524127	0.00528865	-2.56026	0.00151734	first exon	chr9:60621910:60621949	40	-0.394654	0.000282744
228	NC_037336.1:60622106:60622187	ANKRD6	0.386923	0.0569539	0.040144	0.0705908	-2.56026	0.00151734	first exon;5UTR	chr9:60622106:60622187	82	-0.326278	0.00151562
229	NC_037336.1:74512071:74512187	MAP7	-0.566154	0.00370446	0.0397295	0.00881061	-3.12451	2.64949e-05	first exon;5UTR	chr9:74512071:74512187	117	0.265965	0.00299417
230	NC_037336.1:95371728:95371783	TAGAP	-0.697827	0.000105326	0.085607	0.00091167	1.45529	0.00184138	5UTR	chr9:95371728:95371783	56	-0.468302	0.00129806
231	NC_037336.1:95371728:95371819	TAGAP	-0.397691	0.0489854	0.0953997	0.0623236	1.45529	0.00184138	5UTR	chr9:95371728:95371819	92	-0.37753	0.00864284
232	NC_037337.1:20837681:20837736	ADCY4	-0.420361	0.0364158	0.123552	0.0485545	0.721159	0.0485348	5UTR	chr10:20837681:20837736	56	-0.517798	0.000626784
233	NC_037337.1:20855747:20855772	LTB4R	-0.727063	3.83848e-05	0.0694118	0.000675572	1.30212	0.0359674	5UTR	chr10:20855747:20855772	26	-0.459747	0.00026945
234	NC_037337.1:20855766:20855878	LTB4R	-0.493348	0.0122089	0.121266	0.0207277	1.30212	0.0359674	5UTR	chr10:20855766:20855878	113	-0.563541	0.000822868
235	NC_037337.1:20982352:20982366	REC8	0.369558	0.0690383	0.0543822	0.0832036	1.7523	0.00119025	first exon;5UTR	chr10:20982352:20982366	15	0.345859	0.00310021
236	NC_037337.1:21605972:21605992	BCL2L2	0.530204	0.00640524	0.0522709	0.0127862	0.78862	0.0117457	5UTR	chr10:21605972:21605992	21	0.35549	0.00226685
237	NC_037337.1:61284889:61284943	SHC4	-0.36	0.0778007	0.0670106	0.0923119	-1.9512	0.00826608	first exon	chr10:61284889:61284943	55	0.300472	0.00495398
238	NC_037337.1:61284983:61285021	SHC4	-0.547413	0.00462243	0.0415731	0.0100853	-1.9512	0.00826608	first exon	chr10:61284983:61285021	39	0.282775	0.00180749
239	NC_037337.1:84529103:84529134	ZFYVE1	-0.648462	0.00061193	0.0921872	0.00262682	0.666306	0.0026941	first exon	chr10:84529103:84529134	32	-0.499015	0.00035856
240	NC_037337.1:84529133:84529180	ZFYVE1	-0.623631	0.000865833	0.146187	0.00327493	0.666306	0.0026941	first exon	chr10:84529133:84529180	48	-0.563004	0.00109119
241	NC_037337.1:84939242:84939298	RIOX1	-0.396154	0.0509218	0.040109	0.0641795	-0.505857	0.0101096	first exon	chr10:84939242:84939298	57	0.310689	0.00261674
242	NC_037337.1:84939369:84939448	RIOX1	-0.482082	0.0146722	0.0546921	0.0231893	-0.505857	0.0101096	first exon	chr10:84939369:84939448	80	0.320094	0.00432599
243	NC_037337.1:87261839:87261874	TGFB3	-0.372251	0.066883	0.0426503	0.0809959	-1.47792	0.0103132	first exon	chr10:87261839:87261874	36	0.250965	0.0172084
244	NC_037337.1:87261934:87261978	TGFB3	-0.389192	0.0544886	0.0643138	0.0680141	-1.47792	0.0103132	first exon;5UTR	chr10:87261934:87261978	45	0.413058	0.00108528
245	NC_037337.1:91504378:91504418	DIO2	-0.464203	0.0194088	0.0776077	0.0283089	-5.8798	2.7045e-08	first exon	chr10:91504378:91504418	41	0.386056	0.0012517
246	NC_037337.1:91504544:91504592	DIO2	-0.457275	0.0215503	0.0596354	0.0309795	-5.8798	2.7045e-08	first exon;5UTR	chr10:91504544:91504592	49	0.388581	0.00103366
247	NC_037338.1:103256217:103256283	PAEP	-0.430819	0.0315579	0.0438299	0.0428343	-6.83986	4.27573e-09	first exon	chr11:103256217:103256283	67	0.228844	0.0127629
248	NC_037338.1:104214688:104214712	ABO	-0.222408	0.285266	0.0670398	0.297669	-1.67605	0.00193502	first exon;5UTR	chr11:104214688:104214712	25	0.409264	0.00113963
249	NC_037338.1:1774851:1774964	MALL	-0.529638	0.00647245	0.122309	0.0128476	-3.01363	0.000155717	first exon;5UTR	chr11:1774851:1774964	114	0.438164	0.00239332
250	NC_037338.1:1774952:1774997	MALL	-0.464973	0.0191819	0.0492398	0.0281786	-3.01363	0.000155717	first exon	chr11:1774952:1774997	46	0.286016	0.00780699
251	NC_037338.1:1775026:1775087	MALL	-0.457146	0.0215918	0.138102	0.0309795	-3.01363	0.000155717	first exon	chr11:1775026:1775087	62	0.516747	0.00115771
252	NC_037338.1:25124383:25124452	HAAO	-0.706111	8.00924e-05	0.0376602	0.000845775	1.81425	0.000435376	first exon	chr11:25124383:25124452	70	-0.306557	0.00230436
253	NC_037338.1:29363135:29363208	MCFD2	-0.365494	0.0723902	0.0907099	0.0866713	-0.970673	0.000390102	5UTR	chr11:29363135:29363208	74	0.383318	0.0026666
254	NC_037338.1:3955885:3955947	MGAT4A	0.507806	0.00955808	0.0379052	0.0172276	0.381134	0.0380001	5UTR	chr11:3955885:3955947	63	0.318167	0.00144225
255	NC_037338.1:66787562:66787671	PLEK	-0.376954	0.0632443	0.0423348	0.0771201	1.5462	0.0217923	first exon;5UTR	chr11:66787562:66787671	110	-0.260835	0.0138574
256	NC_037338.1:66787644:66787703	PLEK	-0.754597	1.31209e-05	0.0476239	0.000395866	1.5462	0.0217923	first exon;5UTR	chr11:66787644:66787703	60	-0.345111	0.00189329
257	NC_037338.1:66787670:66787755	PLEK	-0.485356	0.0139176	0.096663	0.022404	1.5462	0.0217923	first exon;5UTR	chr11:66787670:66787755	86	-0.425068	0.00435023
258	NC_037338.1:66787702:66787811	PLEK	-0.454773	0.0223693	0.0721723	0.0319216	1.5462	0.0217923	first exon	chr11:66787702:66787811	110	-0.307357	0.0143432
259	NC_037338.1:66862714:66862786	FBXO48	-0.402618	0.0460005	0.0414256	0.0588093	-1.04921	0.0439473	first exon	chr11:66862714:66862786	73	0.300375	0.00388678
260	NC_037338.1:67091439:67091461	ARHGAP25	-0.686409	0.000151436	0.0444815	0.00106901	1.02877	7.22223e-05	first exon;5UTR	chr11:67091439:67091461	23	-0.325872	0.00219267
261	NC_037338.1:67091439:67091535	ARHGAP25	-0.704978	8.31944e-05	0.0374713	0.000857973	1.02877	7.22223e-05	first exon;5UTR	chr11:67091439:67091535	97	-0.238769	0.0280102
262	NC_037338.1:73461460:73461479	KIF3C	0.587692	0.00241607	0.0308109	0.00654196	-0.942046	0.000164366	first exon	chr11:73461460:73461479	20	-0.238628	0.00119245
263	NC_037338.1:86162341:86162403	LPIN1	0.471538	0.018365	0.07449	0.0271616	-2.37097	0.000611077	5UTR	chr11:86162341:86162403	63	-0.399171	0.00163975
264	NC_037338.1:98454804:98454824	SH2D3C	-0.710434	6.91699e-05	0.0282267	0.000845775	1.78441	0.000968448	first exon;5UTR	chr11:98454804:98454824	21	-0.26555	0.00327127
265	NC_037338.1:98711274:98711281	NAIF1	0.520769	0.00840311	0.0178409	0.0155134	1.16044	0.00176335	first exon	chr11:98711274:98711281	8	0.203703	0.00442359
266	NC_037338.1:99397497:99397554	LRRC8A	-0.583238	0.00221256	0.0720753	0.00610617	-1.24281	2.69489e-08	5UTR	chr11:99397497:99397554	58	0.384593	0.00148433
267	NC_037339.1:52683461:52683513	SCEL	-0.369031	0.069466	0.050052	0.0833591	-2.59291	0.000331538	5UTR	chr12:52683461:52683513	53	0.306224	0.00450569
268	NC_037339.1:55343023:55343053	SPRY2	-0.337569	0.0988849	0.0944332	0.113011	-1.77891	0.00482052	first exon	chr12:55343023:55343053	31	0.270351	0.0249968
269	NC_037339.1:55343052:55343123	SPRY2	-0.275343	0.182809	0.0869192	0.196186	-1.77891	0.00482052	first exon	chr12:55343052:55343123	72	0.375342	0.00566091
270	NC_037339.1:55343091:55343143	SPRY2	-0.56	0.00416536	0.0681931	0.00943911	-1.77891	0.00482052	first exon	chr12:55343091:55343143	53	0.372523	0.0039982
271	NC_037339.1:55343202:55343279	SPRY2	-0.575111	0.00263422	0.0759207	0.00682161	-1.77891	0.00482052	first exon	chr12:55343202:55343279	78	0.401019	0.0010279
272	NC_037340.1:17455329:17455407	IL2RA	-0.533208	0.00605802	0.0578339	0.0123024	1.82953	0.000273841	first exon;5UTR	chr13:17455329:17455407	79	-0.264813	0.0259748
273	NC_037340.1:17455446:17455459	IL2RA	-0.487401	0.0134626	0.0259708	0.0218553	1.82953	0.000273841	first exon;5UTR	chr13:17455446:17455459	14	-0.21011	0.0130653
274	NC_037340.1:28031333:28031396	SEPHS1	-0.511538	0.00980674	0.0592579	0.0174931	-0.523484	0.0251221	5UTR	chr13:28031333:28031396	64	0.42924	0.000468423
275	NC_037340.1:39466716:39466735	RIN2	-0.432756	0.0307176	0.0838301	0.0418013	-0.615263	0.000919729	first exon;5UTR	chr13:39466716:39466735	20	0.461199	0.000502108
276	NC_037340.1:52049534:52049622	FASTKD5	-0.564615	0.00381541	0.106972	0.0089535	0.423534	0.00761414	first exon	chr13:52049534:52049622	89	-0.502623	0.00119854
277	NC_037340.1:57532050:57532128	GNAS	-0.21658	0.298401	0.0820235	0.310761	-0.61731	0.00147275	first exon	chr13:57532050:57532128	79	0.314525	0.00409733
278	NC_037340.1:57532334:57532420	GNAS	0.328946	0.108367	0.0389482	0.122522	-0.61731	0.00147275	first exon;5UTR	chr13:57532334:57532420	87	-0.213512	0.0272913
279	NC_037340.1:62331552:62331591	BPIFB6	-0.197876	0.343055	0.0577114	0.353088	-3.12905	0.0308895	first exon;5UTR	chr13:62331552:62331591	40	0.336147	0.00347023
280	NC_037340.1:74604172:74604218	SNX21	-0.496154	0.0125813	0.0461252	0.0210796	-0.821558	0.0177358	5UTR	chr13:74604172:74604218	47	0.313698	0.00298109
281	NC_037340.1:74604172:74604292	SNX21	-0.609271	0.00122609	0.0995857	0.00409733	-0.821558	0.0177358	5UTR	chr13:74604172:74604292	121	0.380373	0.00531932
282	NC_037340.1:75248978:75249080	OCSTAMP	-0.517945	0.00800022	0.103312	0.0150396	2.10388	0.0038755	first exon	chr13:75248978:75249080	103	-0.384425	0.00878917
283	NC_037340.1:75249016:75249101	OCSTAMP	-0.708218	7.45937e-05	0.0587664	0.000845775	2.10388	0.0038755	first exon	chr13:75249016:75249101	86	-0.335561	0.00377944
284	NC_037340.1:75249092:75249144	OCSTAMP	-0.786526	3.13371e-06	0.0444859	0.000206825	2.10388	0.0038755	first exon;5UTR	chr13:75249092:75249144	53	-0.34346	0.00105485
285	NC_037340.1:78236435:78236527	LOC100847835	0.483449	0.0143531	0.0855426	0.0228267	4.32848	6.732e-07	first exon	chr13:78236435:78236527	93	0.380446	0.0013683
286	NC_037341.1:1741796:1741811	ARC	-0.721538	7.33411e-05	0.0421589	0.000845775	-4.13616	4.95116e-07	first exon	chr14:1741796:1741811	16	0.33078	0.000194977
287	NC_037341.1:1742065:1742110	ARC	-0.48	0.01617	0.045997	0.0245338	-4.13616	4.95116e-07	first exon	chr14:1742065:1742110	46	0.227066	0.0254406
288	NC_037341.1:1742693:1742709	ARC	-0.556021	0.00390117	0.0338586	0.00907408	-4.13616	4.95116e-07	first exon	chr14:1742693:1742709	17	0.259292	0.00679645
289	NC_037341.1:1742908:1742974	ARC	-0.593077	0.00216179	0.0528005	0.00602098	-4.13616	4.95116e-07	first exon	chr14:1742908:1742974	67	0.376012	0.000279252
290	NC_037341.1:1742916:1743022	ARC	-0.526919	0.00680392	0.0952094	0.0133054	-4.13616	4.95116e-07	first exon	chr14:1742916:1743022	107	0.38282	0.00503386
291	NC_037341.1:1743127:1743151	ARC	-0.526645	0.00683807	0.0875621	0.0133229	-4.13616	4.95116e-07	first exon	chr14:1743127:1743151	25	0.424508	0.00246345
292	NC_037341.1:43280699:43280794	TPD52	-0.409546	0.0420466	0.0283244	0.0544133	-0.580778	0.0186367	first exon;5UTR	chr14:43280699:43280794	96	0.262382	0.00350895
293	NC_037341.1:43280753:43280879	TPD52	-0.385757	0.0568448	0.0774068	0.0705908	-0.580778	0.0186367	first exon;5UTR	chr14:43280753:43280879	127	0.408208	0.00115666
294	NC_037341.1:8279260:8279356	SLA	-0.724612	4.19753e-05	0.0394298	0.000692593	2.09321	0.000915392	5UTR	chr14:8279260:8279356	97	-0.258317	0.0135441
295	NC_037341.1:8279338:8279387	SLA	-0.54926	0.00445884	0.0604217	0.0098505	2.09321	0.000915392	5UTR	chr14:8279338:8279387	50	-0.322946	0.00712725
296	NC_037341.1:8290916:8290930	SLA	-0.658884	0.000341499	0.0244236	0.00168515	2.09321	0.000915392	5UTR	chr14:8290916:8290930	15	-0.228718	0.0118269
297	NC_037342.1:13888556:13888637	MAML2	0.604615	0.00169277	0.0431971	0.00528865	1.77288	0.000218498	first exon	chr15:13888556:13888637	82	0.292281	0.00309833
298	NC_037342.1:13888633:13888669	MAML2	0.659808	0.000332748	0.0713621	0.00166907	1.77288	0.000218498	first exon	chr15:13888633:13888669	37	0.373393	0.00297998
299	NC_037342.1:22245404:22245476	CRYAB	-0.549811	0.00441105	0.0991518	0.00980302	-3.29935	6.75179e-07	first exon	chr15:22245404:22245476	73	0.409797	0.00413149
300	NC_037342.1:22245457:22245476	CRYAB	-0.701771	9.25541e-05	0.045016	0.000872653	-3.29935	6.75179e-07	first exon	chr15:22245457:22245476	20	0.326202	0.00226649
301	NC_037342.1:22245536:22245646	CRYAB	-0.483139	0.0144249	0.148207	0.022872	-3.29935	6.75179e-07	first exon	chr15:22245536:22245646	111	0.361481	0.011007
302	NC_037342.1:28953134:28953255	MPZL2	-0.575085	0.00263562	0.114561	0.00682161	-2.00244	0.00506042	first exon;5UTR	chr15:28953134:28953255	122	0.462006	0.00300041
303	NC_037342.1:28953239:28953326	MPZL2	-0.484324	0.014152	0.0937664	0.0226431	-2.00244	0.00506042	first exon;5UTR	chr15:28953239:28953326	88	0.355634	0.00530882
304	NC_037342.1:28953379:28953495	MPZL2	-0.730637	3.36354e-05	0.0483667	0.000665296	-2.00244	0.00506042	first exon;5UTR	chr15:28953379:28953495	117	0.32388	0.00364412
305	NC_037342.1:30711283:30711395	TRIM29	-0.664375	0.000292269	0.0598966	0.00157468	-2.3381	0.00322099	first exon	chr15:30711283:30711395	113	0.367704	0.00204918
306	NC_037342.1:30711696:30711713	TRIM29	-0.662048	0.000312323	0.0431511	0.00161321	-2.3381	0.00322099	first exon	chr15:30711696:30711713	18	0.32374	0.00208478
307	NC_037342.1:30711757:30711866	TRIM29	-0.558122	0.00374035	0.120752	0.00885607	-2.3381	0.00322099	first exon	chr15:30711757:30711866	110	0.372449	0.0100484
308	NC_037342.1:30712000:30712082	TRIM29	-0.441538	0.0282184	0.0662825	0.0389016	-2.3381	0.00322099	first exon;5UTR	chr15:30712000:30712082	83	0.354739	0.00349302
309	NC_037342.1:46567763:46567776	ARFIP2	-0.535872	0.00576342	0.0431676	0.0118871	-1.4496	0.00141413	5UTR	chr15:46567763:46567776	14	0.329825	0.00154733
310	NC_037342.1:52784698:52784745	P2RY6	-0.52425	0.00714294	0.0668895	0.0137144	0.98166	0.0202343	5UTR	chr15:52784698:52784745	48	-0.425236	0.000781562
311	NC_037342.1:52784716:52784775	P2RY6	-0.46451	0.019318	0.1072	0.0282546	0.98166	0.0202343	5UTR	chr15:52784716:52784775	60	-0.505804	0.00163882
312	NC_037342.1:53122805:53122932	PLEKHB1	-0.465184	0.0191201	0.0759997	0.0281786	-2.23401	0.00876336	5UTR	chr15:53122805:53122932	128	0.397637	0.00300439
313	NC_037342.1:65050241:65050313	ELF5	-0.422308	0.0365417	0.0450444	0.0485996	-5.20331	3.56828e-07	5UTR	chr15:65050241:65050313	73	0.300856	0.00141869
314	NC_037342.1:65050328:65050374	ELF5	-0.460691	0.0204715	0.113468	0.0296136	-5.20331	3.56828e-07	5UTR	chr15:65050328:65050374	47	0.376865	0.00683596
315	NC_037343.1:3550179:3550275	SLC41A1	-0.724612	4.19753e-05	0.0445987	0.000692593	-1.39803	0.000333076	first exon	chr16:3550179:3550275	97	0.311507	0.00300886
316	NC_037343.1:43802643:43802758	PIK3CD	0.43649	0.0291489	0.0464415	0.0400798	0.760369	0.0287555	first exon	chr16:43802643:43802758	116	0.28499	0.00622004
317	NC_037343.1:44465058:44465117	CA6	-0.520697	0.00761596	0.0838269	0.0144648	-3.13432	0.016454	first exon;5UTR	chr16:44465058:44465117	60	0.480919	0.000403738
318	NC_037343.1:4723831:4723874	PIGR	-0.472568	0.0170578	0.0338772	0.0256596	-3.41066	0.000444177	5UTR	chr16:4723831:4723874	44	0.286063	0.00188929
319	NC_037343.1:4730835:4730946	PIGR	-0.317282	0.122241	0.0693189	0.136168	-3.41066	0.000444177	5UTR	chr16:4730835:4730946	112	0.349424	0.00375574
320	NC_037343.1:4845019:4845032	C16H1orf116	-0.56	0.00416536	0.0342771	0.00943911	-2.83334	3.97005e-05	5UTR	chr16:4845019:4845032	14	0.242363	0.00460353
321	NC_037343.1:60388618:60388663	FAM20B	-0.493725	0.0121328	0.0359325	0.0206649	-0.682486	0.00110133	5UTR	chr16:60388618:60388663	46	0.24467	0.0107762
322	NC_037343.1:77540602:77540726	PTPRC	-0.676879	0.000202598	0.0669986	0.00125849	0.845438	0.00170573	5UTR	chr16:77540602:77540726	125	-0.390122	0.00252096
323	NC_037343.1:80443409:80443473	GPR37L1	-0.491917	0.0125015	0.0417801	0.0210796	-2.6073	0.0121372	first exon	chr16:80443409:80443473	65	0.269959	0.00285121
324	NC_037343.1:80506617:80506684	ELF3	-0.690353	0.000133828	0.0718341	0.00103952	-2.21477	0.00182049	5UTR	chr16:80506617:80506684	68	0.417155	0.00133645
325	NC_037343.1:80507054:80507181	ELF3	-0.602308	0.00177888	0.0756074	0.00546074	-2.21477	0.00182049	5UTR	chr16:80507054:80507181	128	0.434858	0.00143121
326	NC_037343.1:80548631:80548647	LMOD1	-0.145627	0.487323	0.0530057	0.491982	-2.89391	0.013248	first exon	chr16:80548631:80548647	17	0.32956	0.00233663
327	NC_037344.1:34354586:34354676	SPRY1	-0.197875	0.343057	0.0342957	0.353088	-1.04965	0.00882916	first exon	chr17:34354586:34354676	91	0.282269	0.0036706
328	NC_037344.1:34355046:34355096	SPRY1	-0.37378	0.0656828	0.035054	0.079909	-1.04965	0.00882916	first exon	chr17:34355046:34355096	51	0.281253	0.00428833
329	NC_037344.1:61315317:61315344	SLC8B1	-0.482308	0.0156106	0.0424339	0.0239605	1.83608	0.000317296	5UTR	chr17:61315317:61315344	28	-0.272502	0.00818151
330	NC_037344.1:69988072:69988152	PLA2G3	-0.487538	0.0134328	0.0528022	0.0218553	-3.5042	0.0223614	first exon	chr17:69988072:69988152	81	0.287841	0.0104809
331	NC_037344.1:70572049:70572162	SLC5A1	-0.504078	0.0101909	0.0903143	0.0180453	-3.10375	0.00131842	first exon;5UTR	chr17:70572049:70572162	114	0.388201	0.00514525
332	NC_037344.1:71452928:71452985	GGT5	-0.584972	0.00213049	0.0726206	0.00602098	2.24429	9.31726e-05	first exon	chr17:71452928:71452985	58	-0.411062	0.00222002
333	NC_037344.1:71470813:71470826	GGT1	-0.322308	0.116314	0.0435008	0.130114	-3.19306	0.000231727	5UTR	chr17:71470813:71470826	14	0.2751	0.00386829
334	NC_037344.1:72375327:72375337	SLC7A4	-0.533334	0.00604377	0.023097	0.0123024	-4.69863	2.36288e-06	first exon	chr17:72375327:72375337	11	0.238181	0.00256165
335	NC_037344.1:72375965:72375987	SLC7A4	-0.398462	0.0494959	0.0447775	0.0628217	-4.69863	2.36288e-06	first exon;5UTR	chr17:72375965:72375987	23	0.293904	0.00445563
336	NC_037345.1:14281873:14281884	SLC22A31	-0.719076	5.11937e-05	0.0639151	0.000738801	-2.41367	0.0171757	first exon	chr18:14281873:14281884	12	0.433036	0.000470386
337	NC_037345.1:14281897:14281912	SLC22A31	-0.637754	0.000604655	0.14698	0.00261687	-2.41367	0.0171757	first exon	chr18:14281897:14281912	16	0.439323	0.00376898
338	NC_037345.1:19074061:19074120	SNX20	-0.487862	0.0133619	0.0812308	0.0218423	1.00077	0.00707757	5UTR	chr18:19074061:19074120	60	-0.495083	0.000515882
339	NC_037345.1:19074073:19074150	SNX20	-0.418004	0.0375889	0.12018	0.0494937	1.00077	0.00707757	5UTR	chr18:19074073:19074150	78	-0.493452	0.00293111
340	NC_037345.1:34834828:34834931	ELMO3	-0.621658	0.000909137	0.102871	0.0033335	-2.02063	0.000326074	first exon;5UTR	chr18:34834828:34834931	104	0.423607	0.00268136
341	NC_037345.1:34834965:34835015	ELMO3	-0.607692	0.00158351	0.0616392	0.00506724	-2.02063	0.000326074	first exon;5UTR	chr18:34834965:34835015	51	0.364714	0.00157492
342	NC_037345.1:34835022:34835066	ELMO3	-0.479912	0.0151905	0.138229	0.0235207	-2.02063	0.000326074	first exon	chr18:34835022:34835066	45	0.24568	0.0411597
343	NC_037345.1:35364521:35364566	NUTF2	-0.337692	0.0991703	0.0314458	0.113051	-0.512292	0.0230089	5UTR	chr18:35364521:35364566	46	0.232173	0.00982228
344	NC_037345.1:44206293:44206316	KCTD15	-0.69686	0.000108683	0.0344597	0.000925555	-3.31983	1.15865e-05	5UTR	chr18:44206293:44206316	24	0.27766	0.00285163
345	NC_037345.1:45782833:45782901	HPN	-0.329345	0.107914	0.158896	0.122272	-3.58357	0.000104267	5UTR	chr18:45782833:45782901	69	0.587424	0.000712039
346	NC_037345.1:45783443:45783526	HPN	-0.476451	0.0160483	0.0683581	0.0244193	-3.58357	0.000104267	5UTR	chr18:45783443:45783526	84	0.441146	0.000694595
347	NC_037345.1:46122075:46122198	FFAR2	-0.554615	0.00460773	0.102261	0.0100853	4.61863	5.23021e-05	5UTR	chr18:46122075:46122198	124	-0.55847	0.000443668
348	NC_037345.1:48381817:48381929	MAP4K1	-0.265598	0.199423	0.0545709	0.212289	0.874557	0.006905	first exon	chr18:48381817:48381929	113	-0.348813	0.00352215
349	NC_037345.1:50307949:50307960	CYP2B6	-0.593827	0.00175071	0.060164	0.00543751	-5.15789	1.49464e-05	first exon;5UTR	chr18:50307949:50307960	12	0.281469	0.00366031
350	NC_037345.1:50916825:50916847	CNFN	-0.257804	0.21343	0.0270899	0.225382	-2.97947	0.0281052	5UTR	chr18:50916825:50916847	23	0.254483	0.00260999
351	NC_037345.1:51506652:51506669	CXCL17	-0.751354	1.49949e-05	0.0397351	0.000395866	-4.95766	0.00269569	first exon;5UTR	chr18:51506652:51506669	18	0.346044	0.000361128
352	NC_037345.1:51506796:51506814	CXCL17	-0.622545	0.000889448	0.0382883	0.00328507	-4.95766	0.00269569	first exon;5UTR	chr18:51506796:51506814	19	0.297866	0.00173204
353	NC_037345.1:51546407:51546448	CD177	-0.729231	5.61903e-05	0.0881979	0.000780749	2.55208	0.000395434	first exon;5UTR	chr18:51546407:51546448	42	-0.49809	0.000113803
354	NC_037345.1:51678583:51678658	LYPD3	-0.563846	0.00387194	0.0422039	0.00904594	-2.04332	0.00255908	first exon;5UTR	chr18:51678583:51678658	76	0.326759	0.00112272
355	NC_037345.1:52447176:52447221	CEACAM19	-0.346923	0.0898458	0.0472278	0.104032	-2.0632	0.0141622	first exon;5UTR	chr18:52447176:52447221	46	0.312817	0.00490189
356	NC_037345.1:53189437:53189501	GPR4	-0.614615	0.00135951	0.03682	0.00444443	2.46019	0.000372492	first exon	chr18:53189437:53189501	65	-0.315987	0.00139038
357	NC_037345.1:53189604:53189666	GPR4	-0.549721	0.00441879	0.0511044	0.00980302	2.46019	0.000372492	first exon	chr18:53189604:53189666	63	-0.302988	0.00843367
358	NC_037345.1:53190477:53190537	GPR4	-0.598462	0.00193071	0.0763225	0.00573715	2.46019	0.000372492	first exon;5UTR	chr18:53190477:53190537	61	-0.481097	0.000529591
359	NC_037345.1:54347976:54347988	DHX34	0.590237	0.00189703	0.0198071	0.00569108	1.12388	0.00935558	first exon	chr18:54347976:54347988	13	0.206835	0.0143017
360	NC_037345.1:54348255:54348287	DHX34	0.678112	0.000195227	0.035105	0.00124193	1.12388	0.00935558	first exon	chr18:54348255:54348287	33	0.284249	0.00280294
361	NC_037345.1:54348289:54348328	DHX34	0.566573	0.00314902	0.047338	0.00780601	1.12388	0.00935558	first exon	chr18:54348289:54348328	40	0.228613	0.0421236
362	NC_037345.1:55822331:55822425	CD37	-0.517321	0.0080895	0.0656029	0.0150396	0.972246	0.00133522	first exon;5UTR	chr18:55822331:55822425	95	-0.420225	0.000996368
363	NC_037345.1:60924979:60925028	NLRP12	-0.632551	0.000691566	0.0497099	0.0028306	2.52115	0.00468277	first exon	chr18:60924979:60925028	50	-0.291501	0.0105698
364	NC_037345.1:60925422:60925495	NLRP12	-0.485478	0.0138901	0.0363599	0.022404	2.52115	0.00468277	first exon;5UTR	chr18:60925422:60925495	74	-0.246121	0.0130086
365	NC_037345.1:60999163:60999214	MGC157082	-0.678356	0.000193797	0.0346246	0.00124193	2.90038	2.28028e-05	5UTR	chr18:60999163:60999214	52	-0.290346	0.002169
366	NC_037345.1:62945890:62945959	LOC407171	-0.81938	5.45317e-07	0.0413984	9.59758e-05	2.20764	0.000888301	first exon;5UTR	chr18:62945890:62945959	70	-0.336215	0.00123436
367	NC_037346.1:14445531:14445613	LOC508666	-0.625231	0.000832037	0.113058	0.00323425	2.67277	0.000173022	first exon;5UTR	chr19:14445531:14445613	83	-0.483691	0.00225967
368	NC_037346.1:14445612:14445725	LOC508666	-0.674615	0.000307955	0.105013	0.00161321	2.67277	0.000173022	first exon;5UTR	chr19:14445612:14445725	114	-0.507944	0.00158161
369	NC_037346.1:18674624:18674707	EVI2B	-0.638277	0.000596464	0.0649765	0.00261687	1.22694	0.00111801	5UTR	chr19:18674624:18674707	84	-0.418307	0.00134153
370	NC_037346.1:22620289:22620315	MYO1C	-0.463009	0.0197649	0.0405235	0.02867	-0.424398	0.00390423	first exon;5UTR	chr19:22620289:22620315	27	0.316372	0.000728262
371	NC_037346.1:22620363:22620405	MYO1C	-0.422633	0.035313	0.0349725	0.0472032	-0.424398	0.00390423	first exon;5UTR	chr19:22620363:22620405	43	0.287658	0.00238312
372	NC_037346.1:25043467:25043564	GGT6	-0.558601	0.00370445	0.101009	0.00881061	-2.05245	0.0418488	first exon;5UTR	chr19:25043467:25043564	98	0.419188	0.00410245
373	NC_037346.1:25043524:25043598	GGT6	-0.825159	3.86691e-07	0.0524276	9.59758e-05	-2.05245	0.0418488	first exon;5UTR	chr19:25043524:25043598	75	0.358738	0.00178943
374	NC_037346.1:26409872:26409963	KIF1C	-0.662044	0.000312361	0.0520916	0.00161321	-0.754134	0.000379751	first exon	chr19:26409872:26409963	92	0.353321	0.00187955
375	NC_037346.1:26971699:26971762	CLDN7	-0.733077	4.89958e-05	0.0466332	0.000738801	-3.41771	2.32506e-05	first exon	chr19:26971699:26971762	64	0.31745	0.00119602
376	NC_037346.1:27320384:27320444	SOX15	0.516923	0.00896591	0.0359098	0.0163241	1.01708	0.036135	first exon	chr19:27320384:27320444	61	0.245357	0.0100226
377	NC_037346.1:27320550:27320643	SOX15	0.475385	0.0173386	0.0680442	0.0260078	1.01708	0.036135	first exon	chr19:27320550:27320643	94	0.253347	0.010527
378	NC_037346.1:27320699:27320725	SOX15	0.633846	0.000873623	0.04001	0.00327493	1.01708	0.036135	first exon	chr19:27320699:27320725	27	0.303254	0.000667087
379	NC_037346.1:27908397:27908451	SLC25A35	-0.731538	5.17721e-05	0.0447263	0.000738801	-2.20861	1.34613e-05	first exon	chr19:27908397:27908451	55	0.309943	0.00345491
380	NC_037346.1:27908522:27908582	SLC25A35	-0.441068	0.0273138	0.0827645	0.0378523	-2.20861	1.34613e-05	first exon	chr19:27908522:27908582	61	0.412816	0.00230666
381	NC_037346.1:27908546:27908664	SLC25A35	-0.58284	0.00223179	0.0895297	0.00610617	-2.20861	1.34613e-05	first exon	chr19:27908546:27908664	119	0.448211	0.00200147
382	NC_037346.1:28342587:28342679	PIK3R6	-0.446629	0.0252111	0.0730535	0.0352154	2.12174	9.96702e-05	5UTR	chr19:28342587:28342679	93	-0.443708	0.000974271
383	NC_037346.1:38431802:38431866	NFE2L1	-0.557692	0.00435032	0.0431508	0.00973291	-0.43106	0.000668894	first exon	chr19:38431802:38431866	65	0.311114	0.00129483
384	NC_037346.1:38431865:38431928	NFE2L1	-0.381093	0.0601691	0.108294	0.0740542	-0.43106	0.000668894	first exon	chr19:38431865:38431928	64	0.519458	0.000705557
385	NC_037346.1:38432087:38432143	NFE2L1	-0.562801	0.00340233	0.0443768	0.0083555	-0.43106	0.000668894	first exon	chr19:38432087:38432143	57	0.356613	0.000662667
386	NC_037346.1:38511013:38511060	PRR15L	-0.577034	0.00252871	0.0483765	0.00668608	-1.94811	0.0105216	5UTR	chr19:38511013:38511060	48	0.347664	0.00194266
387	NC_037346.1:38511145:38511190	PRR15L	-0.349231	0.0876228	0.0848984	0.101905	-1.94811	0.0105216	5UTR	chr19:38511145:38511190	46	0.497483	3.85827e-05
388	NC_037346.1:39004478:39004534	GPR179	-0.196154	0.345739	0.0289634	0.355156	-1.25965	0.0422598	first exon	chr19:39004478:39004534	57	0.239518	0.0099744
389	NC_037346.1:40104320:40104399	GRB7	-0.446842	0.0251332	0.0963519	0.0351999	-3.11788	1.70296e-05	5UTR	chr19:40104320:40104399	80	0.378528	0.000814871
390	NC_037346.1:40104489:40104543	GRB7	-0.644615	0.000673236	0.0635245	0.00279897	-3.11788	1.70296e-05	5UTR	chr19:40104489:40104543	55	0.336491	0.00141886
391	NC_037346.1:40572042:40572099	RARA	0.591538	0.00223199	0.0370414	0.00610617	1.00995	0.00976416	5UTR	chr19:40572042:40572099	58	0.281114	0.00260838
392	NC_037346.1:40786303:40786409	CCR7	-0.530102	0.00641732	0.058754	0.0127862	1.00897	0.0300651	first exon;5UTR	chr19:40786303:40786409	107	-0.375487	0.00169446
393	NC_037346.1:44929686:44929711	MAP3K14	0.544059	0.00493242	0.0391679	0.0105848	0.907234	9.8765e-05	first exon	chr19:44929686:44929711	26	0.298259	0.00310064
394	NC_037346.1:47771279:47771321	CYB561	-0.511538	0.00980674	0.0665192	0.0174931	-2.73475	0.0008276	first exon;5UTR	chr19:47771279:47771321	43	0.390175	0.00127751
395	NC_037346.1:48587571:48587623	PECAM1	-0.628198	0.000772394	0.0948756	0.00308957	1.19737	0.0457106	first exon;5UTR	chr19:48587571:48587623	53	-0.507269	0.000734916
396	NC_037346.1:48587571:48587663	PECAM1	-0.291893	0.156835	0.0761986	0.170389	1.19737	0.0457106	first exon;5UTR	chr19:48587571:48587663	93	-0.307083	0.021546
397	NC_037346.1:49854967:49855089	ZNF750	-0.618196	0.000989642	0.0403749	0.00353769	-3.12126	0.000218498	5UTR	chr19:49854967:49855089	123	0.316718	0.00190266
398	NC_037346.1:50778164:50778286	FASN	-0.512472	0.00881244	0.119105	0.0161002	-4.57587	5.6021e-07	5UTR	chr19:50778164:50778286	123	0.468382	0.000625934
399	NC_037346.1:50810263:50810295	DUS1L	-0.657692	0.000483941	0.0900439	0.00218394	-0.569207	0.00461818	first exon	chr19:50810263:50810295	33	0.497011	0.000396643
400	NC_037346.1:50810326:50810360	DUS1L	-0.496557	0.0115737	0.134535	0.0200357	-0.569207	0.00461818	first exon	chr19:50810326:50810360	35	0.471906	0.00129343
401	NC_037346.1:53840327:53840352	SOCS3	0.511538	0.00980674	0.0806901	0.0174931	2.49848	0.000593065	first exon	chr19:53840327:53840352	26	0.319923	0.00261748
402	NC_037346.1:53840389:53840418	SOCS3	0.793077	4.50876e-06	0.0576375	0.000262109	2.49848	0.000593065	first exon	chr19:53840389:53840418	30	0.381319	0.000735415
403	NC_037346.1:53840555:53840562	SOCS3	0.580769	0.00278012	0.047498	0.00715963	2.49848	0.000593065	first exon	chr19:53840555:53840562	8	0.355154	0.000910946
404	NC_037346.1:56009518:56009564	LLGL2	-0.686614	0.000150471	0.0545067	0.00106901	-1.6053	0.000218082	5UTR	chr19:56009518:56009564	47	0.37042	0.00179004
405	NC_037346.1:56953128:56953175	CD300A	-0.44788	0.0247566	0.0692765	0.0347645	2.10191	0.00135802	first exon;5UTR	chr19:56953128:56953175	48	-0.369971	0.00403715
406	NC_037346.1:56953324:56953353	CD300A	-0.62049	0.000935635	0.0240323	0.00338367	2.10191	0.00135802	first exon;5UTR	chr19:56953324:56953353	30	-0.255884	0.00296104
407	NC_037346.1:61715845:61715967	PRKAR1A	0.633077	0.000889706	0.0451472	0.00328507	0.509465	0.018315	5UTR	chr19:61715845:61715967	123	0.318255	0.00266335
408	NC_037346.1:8888953:8889013	DYNLL2	-0.527409	0.00674312	0.0233012	0.0132356	-1.26249	0.00211436	5UTR	chr19:8888953:8889013	61	0.213366	0.0214458
409	NC_037346.1:9386274:9386397	RNF43	-0.469977	0.0177596	0.0577113	0.0265639	-1.49491	0.0142353	first exon	chr19:9386274:9386397	124	0.275153	0.00723201
410	NC_037346.1:9386371:9386397	RNF43	-0.404615	0.0458482	0.0371245	0.0587569	-1.49491	0.0142353	first exon	chr19:9386371:9386397	27	0.255108	0.00498827
411	NC_037347.1:2179155:2179228	LCP2	-0.334463	0.102226	0.0548933	0.116076	1.03084	0.00456939	first exon	chr20:2179155:2179228	74	-0.295337	0.0152097
412	NC_037347.1:24573336:24573429	SNX18	0.485093	0.013977	0.0735981	0.0224311	1.51523	0.0026431	first exon	chr20:24573336:24573429	94	0.403955	0.00200156
413	NC_037347.1:24573653:24573767	SNX18	0.667436	0.000267611	0.0445382	0.00146167	1.51523	0.0026431	first exon	chr20:24573653:24573767	115	0.346938	0.000422976
414	NC_037347.1:24573859:24573879	SNX18	0.604742	0.00136363	0.108788	0.00444443	1.51523	0.0026431	first exon	chr20:24573859:24573879	21	0.400713	0.00209881
415	NC_037347.1:24573986:24574007	SNX18	0.67893	0.000190467	0.0768362	0.00124156	1.51523	0.0026431	first exon	chr20:24573986:24574007	22	0.444123	0.000920414
416	NC_037347.1:24574016:24574089	SNX18	0.615226	0.00106352	0.12864	0.00369943	1.51523	0.0026431	first exon	chr20:24574016:24574089	74	0.548989	0.00114078
417	NC_037347.1:24574201:24574250	SNX18	0.738604	2.48711e-05	0.0401204	0.000547164	1.51523	0.0026431	first exon	chr20:24574201:24574250	50	0.325999	0.000866977
418	NC_037347.1:35232730:35232771	FYB1	-0.590527	0.00188485	0.0289654	0.00568687	1.64295	0.000429606	first exon	chr20:35232730:35232771	42	-0.290702	0.000789391
419	NC_037347.1:38334250:38334265	IL7R	-0.544124	0.00492621	0.063534	0.0105848	0.785445	0.0245359	first exon;5UTR	chr20:38334250:38334265	16	-0.442189	0.000485411
420	NC_037347.1:56634077:56634153	RETREG1	-0.49133	0.0126231	0.0492006	0.0210796	-2.34374	0.00112675	first exon;5UTR	chr20:56634077:56634153	77	0.348136	0.00141899
421	NC_037347.1:56634240:56634355	RETREG1	-0.552135	0.00421394	0.0592973	0.00950837	-2.34374	0.00112675	first exon;5UTR	chr20:56634240:56634355	116	0.30905	0.00432075
422	NC_037347.1:8508260:8508281	TMEM171	-0.523405	0.00725308	0.0373468	0.013848	-7.84558	8.0158e-10	5UTR	chr20:8508260:8508281	22	0.320028	0.000888281
423	NC_037348.1:25501998:25502029	ANKRD34C	-0.469792	0.0178107	0.0264338	0.0265651	-3.00121	0.00596241	first exon	chr21:25501998:25502029	32	0.259843	0.00172158
424	NC_037348.1:33241539:33241609	SNX33	-0.476451	0.0160483	0.0586002	0.0244193	-1.45387	0.0035471	first exon	chr21:33241539:33241609	71	0.378097	0.00144073
425	NC_037348.1:33241793:33241893	SNX33	-0.440339	0.0275997	0.0945586	0.0381483	-1.45387	0.0035471	first exon	chr21:33241793:33241893	101	0.483988	0.00130712
426	NC_037348.1:35229999:35230094	STXBP6	-0.550895	0.00431814	0.0509988	0.00970204	-1.33424	0.000748698	5UTR	chr21:35229999:35230094	96	0.337175	0.00342038
427	NC_037349.1:11441411:11441508	VILL	-0.584393	0.00215759	0.0505445	0.00602098	-3.38688	0.000772511	first exon	chr22:11441411:11441508	98	0.317805	0.00366509
428	NC_037349.1:14459468:14459567	TRAK1	-0.343077	0.093646	0.0897868	0.107959	-0.547875	0.00366008	first exon;5UTR	chr22:14459468:14459567	100	0.313292	0.00829326
429	NC_037349.1:14459566:14459622	TRAK1	-0.612646	0.00113151	0.0686903	0.00387947	-0.547875	0.00366008	first exon;5UTR	chr22:14459566:14459622	57	0.390456	0.00171301
430	NC_037349.1:14459662:14459752	TRAK1	-0.671678	0.00023645	0.0698286	0.00135701	-0.547875	0.00366008	first exon	chr22:14459662:14459752	91	0.452332	0.00029409
431	NC_037349.1:14459717:14459796	TRAK1	-0.149669	0.475183	0.05987	0.481567	-0.547875	0.00366008	first exon	chr22:14459717:14459796	80	0.248336	0.0298712
432	NC_037349.1:42838675:42838709	ACOX2	-0.399615	0.0478018	0.0716737	0.0609646	-4.44477	2.21017e-05	5UTR	chr22:42838675:42838709	35	0.388619	0.000971318
433	NC_037349.1:42838675:42838763	ACOX2	-0.359661	0.0774165	0.0681926	0.0920629	-4.44477	2.21017e-05	5UTR	chr22:42838675:42838763	89	0.307871	0.011245
434	NC_037349.1:48676759:48676813	TLR9	-0.668747	0.000257616	0.0275996	0.00146167	0.960725	0.0216816	first exon;5UTR	chr22:48676759:48676813	55	-0.247548	0.00416056
435	NC_037349.1:48962731:48962817	ABHD14B	-0.369384	0.0691787	0.0729876	0.0832036	-1.0081	0.00246247	first exon	chr22:48962731:48962817	87	0.326791	0.00837135
436	NC_037349.1:48962816:48962910	ABHD14B	-0.703156	8.8402e-05	0.105081	0.000857973	-1.0081	0.00246247	first exon	chr22:48962816:48962910	95	0.53	0.000960591
437	NC_037349.1:48962880:48962987	ABHD14B	-0.58599	0.00208352	0.041642	0.00594648	-1.0081	0.00246247	first exon	chr22:48962880:48962987	108	0.277555	0.00669885
438	NC_037349.1:50138941:50139042	SLC38A3	-0.625385	0.00106499	0.0581961	0.00369943	-4.47021	0.00011564	5UTR	chr22:50138941:50139042	102	0.278031	0.00141916
439	NC_037349.1:50693300:50693313	AMT	0.208622	0.316936	0.0247681	0.329413	0.693856	0.00657604	first exon	chr22:50693300:50693313	14	0.249343	0.00325809
440	NC_037349.1:52515560:52515623	NRADD	0.358462	0.0791493	0.0576318	0.0934918	1.07727	0.0121547	5UTR	chr22:52515560:52515623	64	0.316838	0.00459857
441	NC_037349.1:53032429:53032453	CCR5	-0.751538	2.4463e-05	0.069293	0.000547164	0.977394	0.0238885	5UTR	chr22:53032429:53032453	25	-0.447948	0.000613895
442	NC_037349.1:53707210:53707256	LIMD1	0.491147	0.0126612	0.0549647	0.0210796	0.585506	0.0373882	first exon	chr22:53707210:53707256	47	0.340248	0.00148389
443	NC_037349.1:53707361:53707451	LIMD1	0.316215	0.123572	0.0602622	0.13736	0.585506	0.0373882	first exon	chr22:53707361:53707451	91	0.357836	0.00204117
444	NC_037349.1:53707487:53707527	LIMD1	0.326048	0.1117	0.0333887	0.125716	0.585506	0.0373882	first exon	chr22:53707487:53707527	41	0.264985	0.00444489
445	NC_037349.1:53707526:53707564	LIMD1	0.154412	0.461139	0.0815169	0.470042	0.585506	0.0373882	first exon	chr22:53707526:53707564	39	0.267487	0.0217846
446	NC_037349.1:53707656:53707775	LIMD1	0.0907692	0.665101	0.0435996	0.66763	0.585506	0.0373882	first exon	chr22:53707656:53707775	120	0.250964	0.00672321
447	NC_037350.1:19555079:19555123	RCAN2	-0.481909	0.0147129	0.0330249	0.0231893	-2.21142	0.0402416	5UTR	chr23:19555079:19555123	45	0.22142	0.00302887
448	NC_037350.1:25842879:25842959	BOLA-DRA	-0.752353	1.43935e-05	0.0476698	0.000395866	1.60726	0.000544789	first exon	chr23:25842879:25842959	81	-0.35978	0.000545102
449	NC_037350.1:25842944:25843020	BOLA-DRA	-0.661781	0.000314698	0.0942194	0.00161321	1.60726	0.000544789	first exon;5UTR	chr23:25842944:25843020	77	-0.507547	0.000654946
450	NC_037350.1:28325571:28325632	PPP1R18	-0.637938	0.000601769	0.0434559	0.00261687	1.07653	0.00156463	first exon	chr23:28325571:28325632	62	-0.343808	0.0013148
451	NC_037350.1:28325902:28325939	PPP1R18	-0.696923	0.000161566	0.0591838	0.00110788	1.07653	0.00156463	first exon	chr23:28325902:28325939	38	-0.402863	0.000668217
452	NC_037350.1:28325925:28326037	PPP1R18	-0.505795	0.00989521	0.099557	0.0175915	1.07653	0.00156463	first exon	chr23:28325925:28326037	113	-0.439981	0.00426403
453	NC_037350.1:28326363:28326409	PPP1R18	-0.675545	0.00021085	0.051776	0.00127712	1.07653	0.00156463	first exon	chr23:28326363:28326409	47	-0.356151	0.00225177
454	NC_037350.1:28326449:28326498	PPP1R18	-0.644002	0.00051293	0.0836632	0.00229515	1.07653	0.00156463	first exon	chr23:28326449:28326498	50	-0.349384	0.0121029
455	NC_037350.1:28326570:28326613	PPP1R18	-0.768635	7.18696e-06	0.0503766	0.000291901	1.07653	0.00156463	first exon	chr23:28326570:28326613	44	-0.357648	0.00181354
456	NC_037350.1:28493482:28493602	LOC512672	-0.524328	0.00713275	0.0313475	0.0137144	1.31111	0.0010343	first exon	chr23:28493482:28493602	121	-0.244297	0.0126602
457	NC_037352.1:19903317:19903409	EEF2K	-0.698596	0.000102718	0.123013	0.00091167	-0.61558	0.00224218	first exon;5UTR	chr25:19903317:19903409	93	0.535687	0.000560467
458	NC_037352.1:19903513:19903621	EEF2K	-0.709443	7.15523e-05	0.0748002	0.000845775	-0.61558	0.00224218	first exon	chr25:19903513:19903621	109	0.435701	0.00080623
459	NC_037352.1:19903680:19903707	EEF2K	-0.580459	0.00234976	0.0675899	0.00639521	-0.61558	0.00224218	first exon	chr25:19903680:19903707	28	0.400815	0.00163789
460	NC_037352.1:19903680:19903785	EEF2K	-0.774737	5.4606e-06	0.0483406	0.000262109	-0.61558	0.00224218	first exon	chr25:19903680:19903785	106	0.371098	0.00068245
461	NC_037352.1:20856922:20857032	SCNN1G	-0.449889	0.0240402	0.139369	0.0341216	-6.1595	3.1111e-06	first exon	chr25:20856922:20857032	111	0.546159	0.00108526
462	NC_037352.1:20856991:20857007	SCNN1G	-0.480229	0.0151138	0.11555	0.0234709	-6.1595	3.1111e-06	first exon	chr25:20856991:20857007	17	0.565656	0.000726122
463	NC_037352.1:20857053:20857162	SCNN1G	-0.650198	0.000434154	0.0826087	0.00201014	-6.1595	3.1111e-06	first exon	chr25:20857053:20857162	110	0.399108	0.00294783
464	NC_037352.1:26125992:26126038	SULT1A1	-0.378462	0.0629653	0.0381915	0.0769575	-0.532767	0.0382326	first exon;5UTR	chr25:26125992:26126038	47	0.28638	0.00289464
465	NC_037352.1:26186558:26186598	GDPD3	0.690341	0.000133877	0.0764029	0.00103952	1.08367	0.0378887	first exon;5UTR	chr25:26186558:26186598	41	0.449664	0.00106925
466	NC_037352.1:26478269:26478305	C25H16orf54	-0.65556	0.000374693	0.068478	0.00183183	1.57514	3.76889e-07	5UTR	chr25:26478269:26478305	37	-0.391903	0.00281034
467	NC_037352.1:27233108:27233212	PRSS8	-0.489902	0.0129232	0.113991	0.0213232	-2.29086	0.000394455	first exon;5UTR	chr25:27233108:27233212	105	0.474727	0.00155978
468	NC_037352.1:27233321:27233411	PRSS8	-0.498462	0.0121276	0.0549916	0.0206649	-2.29086	0.000394455	first exon;5UTR	chr25:27233321:27233411	91	0.30761	0.00440048
469	NC_037352.1:33191839:33191957	LAT2	-0.712405	6.46435e-05	0.0345357	0.000845775	1.00248	0.0101085	5UTR	chr25:33191839:33191957	119	-0.270726	0.0047057
470	NC_037352.1:33191918:33191957	LAT2	-0.623227	0.000874555	0.0308422	0.00327493	1.00248	0.0101085	5UTR	chr25:33191918:33191957	40	-0.276038	0.0017101
471	NC_037352.1:33477934:33477981	CLDN4	-0.716923	8.56471e-05	0.0700604	0.000857973	-3.4051	8.19282e-06	first exon	chr25:33477934:33477981	48	0.417307	0.00087534
472	NC_037352.1:33478086:33478160	CLDN4	-0.775385	9.21646e-06	0.0554577	0.000324419	-3.4051	8.19282e-06	first exon	chr25:33478086:33478160	75	0.330662	0.0043509
473	NC_037352.1:33478159:33478254	CLDN4	-0.686321	0.000151848	0.111624	0.00106901	-3.4051	8.19282e-06	first exon	chr25:33478159:33478254	96	0.567373	0.000227817
474	NC_037352.1:33478467:33478498	CLDN4	-0.703077	0.000133725	0.0708933	0.00103952	-3.4051	8.19282e-06	first exon	chr25:33478467:33478498	32	0.415468	0.000421452
475	NC_037352.1:33478608:33478633	CLDN4	-0.706116	8.00793e-05	0.114532	0.000845775	-3.4051	8.19282e-06	first exon	chr25:33478608:33478633	26	0.578931	0.000228124
476	NC_037352.1:33478779:33478789	CLDN4	-0.699619	9.93409e-05	0.0507073	0.00091167	-3.4051	8.19282e-06	first exon	chr25:33478779:33478789	11	0.358778	0.00126981
477	NC_037352.1:33478809:33478858	CLDN4	-0.667408	0.000267827	0.115029	0.00146167	-3.4051	8.19282e-06	first exon	chr25:33478809:33478858	50	0.519956	0.000657995
478	NC_037352.1:33478911:33479014	CLDN4	-0.800616	1.5397e-06	0.0900092	0.000116138	-3.4051	8.19282e-06	first exon	chr25:33478911:33479014	104	0.503661	0.000462328
479	NC_037352.1:33479086:33479182	CLDN4	-0.772308	1.04834e-05	0.0868297	0.000345952	-3.4051	8.19282e-06	first exon	chr25:33479086:33479182	97	0.44931	0.000822915
480	NC_037352.1:33479273:33479306	CLDN4	-0.721538	7.33411e-05	0.0587347	0.000845775	-3.4051	8.19282e-06	first exon;5UTR	chr25:33479273:33479306	34	0.42926	7.05687e-06
481	NC_037352.1:33508993:33509025	CLDN3	-0.728402	3.65409e-05	0.131038	0.000665296	-3.67562	6.61442e-06	first exon	chr25:33508993:33509025	33	0.57374	4.6563e-05
482	NC_037352.1:33509053:33509151	CLDN3	-0.592037	0.00182241	0.0936235	0.00556204	-3.67562	6.61442e-06	first exon	chr25:33509053:33509151	99	0.468186	0.00122263
483	NC_037352.1:34042822:34042840	CCL26	-0.29832	0.147489	0.0556749	0.16123	-4.78372	0.00156323	first exon	chr25:34042822:34042840	19	0.352578	0.00227349
484	NC_037352.1:34478264:34478347	DTX2	0.635385	0.000842203	0.0247817	0.00324586	0.498071	0.0326788	5UTR	chr25:34478264:34478347	84	0.211039	0.0072517
485	NC_037352.1:34504137:34504163	UPK3B	0.258462	0.211392	0.0526182	0.224126	0.784425	0.00513711	first exon;5UTR	chr25:34504137:34504163	27	0.366507	0.000683991
486	NC_037352.1:34504137:34504254	UPK3B	0.259628	0.210094	0.0841127	0.223198	0.784425	0.00513711	first exon;5UTR	chr25:34504137:34504254	118	0.442149	0.00217265
487	NC_037352.1:35582697:35582734	AP1S1	-0.498462	0.0121276	0.0359232	0.0206649	-1.08966	0.00240653	first exon	chr25:35582697:35582734	38	0.284692	0.00178606
488	NC_037352.1:35582949:35583042	AP1S1	-0.519231	0.00862455	0.064444	0.0158668	-1.08966	0.00240653	first exon;5UTR	chr25:35582949:35583042	94	0.363619	0.00135934
489	NC_037352.1:35631433:35631503	TRIM56	0.309231	0.132546	0.0308091	0.146105	1.21706	0.00125373	first exon	chr25:35631433:35631503	71	0.204465	0.0329166
490	NC_037352.1:35631561:35631596	TRIM56	0.485385	0.0148899	0.0629208	0.02326	1.21706	0.00125373	first exon	chr25:35631561:35631596	36	0.328308	0.00543734
491	NC_037352.1:35631744:35631796	TRIM56	0.543459	0.00498972	0.0535246	0.0106233	1.21706	0.00125373	first exon	chr25:35631744:35631796	53	0.375663	0.000632865
492	NC_037352.1:35634115:35634156	TRIM56	0.524615	0.00787031	0.0511391	0.0148943	1.21706	0.00125373	first exon	chr25:35634115:35634156	42	0.360235	0.00124979
493	NC_037352.1:35634165:35634228	TRIM56	0.501162	0.0107097	0.0821685	0.0187266	1.21706	0.00125373	first exon	chr25:35634165:35634228	64	0.297076	0.00660776
494	NC_037352.1:41391500:41391598	TMEM184A	-0.577564	0.00250028	0.0756327	0.00666742	-4.46626	0.000207446	5UTR	chr25:41391500:41391598	99	0.408057	0.00100369
495	NC_037352.1:41391623:41391632	TMEM184A	-0.383014	0.058782	0.0444617	0.0725592	-4.46626	0.000207446	5UTR	chr25:41391623:41391632	10	0.304462	0.00250524
496	NC_037353.1:10643958:10644087	ACTA2	0.356792	0.079984	0.0943202	0.0939378	2.0536	0.00670284	5UTR	chr26:10643958:10644087	130	0.396167	0.00488448
497	NC_037353.1:10644072:10644183	ACTA2	0.525873	0.00693514	0.0435956	0.0134623	2.0536	0.00670284	5UTR	chr26:10644072:10644183	112	0.324069	0.00206739
498	NC_037353.1:32725366:32725470	GPAM	-0.449424	0.0242046	0.0331892	0.0342627	-4.47195	5.7037e-06	first exon;5UTR	chr26:32725366:32725470	105	0.247113	0.00442134
499	NC_037353.1:32816093:32816126	TECTB	-0.586514	0.00205973	0.0148199	0.00591557	-3.37514	0.00320011	5UTR	chr26:32816093:32816126	34	0.216204	0.000972212
500	NC_037353.1:42550331:42550415	SPADH1	-0.688221	0.000143107	0.0659258	0.00106423	-3.95821	0.00586549	first exon;5UTR	chr26:42550331:42550415	85	0.376153	0.000910625
501	NC_037354.1:33589761:33589809	FGFR1	-0.547663	0.00460003	0.0594523	0.0100853	-2.64372	0.00018707	first exon;5UTR	chr27:33589761:33589809	49	0.282129	0.00535986
502	NC_037354.1:35232639:35232705	TCIM	-0.483077	0.0154278	0.0456773	0.0237489	-3.64474	1.23075e-05	first exon;5UTR	chr27:35232639:35232705	67	0.302821	0.00231529
503	NC_037354.1:35232820:35232891	TCIM	-0.734898	2.86579e-05	0.0871712	0.000605255	-3.64474	1.23075e-05	first exon	chr27:35232820:35232891	72	0.457473	0.000930692
504	NC_037354.1:35232918:35233012	TCIM	-0.496923	0.0124285	0.0223725	0.0210329	-3.64474	1.23075e-05	first exon	chr27:35232918:35233012	95	0.204173	0.00643821
505	NC_037354.1:35233051:35233079	TCIM	-0.679667	0.000186263	0.0817722	0.00123401	-3.64474	1.23075e-05	first exon	chr27:35233051:35233079	29	0.439513	0.000501767
506	NC_037356.1:28398626:28398688	HEPACAM	-0.327371	0.11017	0.0560584	0.124294	-1.11743	0.00976416	first exon;5UTR	chr29:28398626:28398688	63	0.330194	0.00345213
507	NC_037356.1:32459128:32459238	ARHGAP32	-0.533487	0.00602653	0.0461535	0.0123024	-1.31774	0.0010485	first exon	chr29:32459128:32459238	111	0.313271	0.00237955
508	NC_037356.1:40699804:40699862	SCGB2A2	-0.270951	0.190174	0.0727162	0.203263	-6.47516	6.85916e-06	first exon	chr29:40699804:40699862	59	0.420242	0.0012821
509	NC_037356.1:41023877:41023939	BSCL2	-0.501155	0.010711	0.0565856	0.0187266	-0.628154	0.0155051	5UTR	chr29:41023877:41023939	63	0.322813	0.00507568
510	NC_037356.1:41023918:41023969	BSCL2	-0.232058	0.264333	0.133766	0.276921	-0.628154	0.0155051	5UTR	chr29:41023918:41023969	52	0.425298	0.00266742
511	NC_037356.1:42587292:42587303	GPR137	-0.617811	0.000998955	0.0464799	0.00353992	-0.394449	0.0164829	first exon	chr29:42587292:42587303	12	0.338143	0.0015291
512	NC_037356.1:42587361:42587422	GPR137	-0.289018	0.161148	0.0916372	0.174357	-0.394449	0.0164829	first exon	chr29:42587361:42587422	62	0.420648	0.000774723
513	NC_037356.1:43818941:43818948	SIPA1	-0.617485	0.00100691	0.0448586	0.00354432	0.634827	0.0330261	first exon	chr29:43818941:43818948	8	-0.347381	0.00133774
514	NC_037356.1:43818963:43818980	SIPA1	-0.380026	0.0609511	0.0555667	0.0746686	0.634827	0.0330261	first exon	chr29:43818963:43818980	18	-0.256614	0.032316
515	NC_037356.1:43819002:43819024	SIPA1	-0.559474	0.00363989	0.0393531	0.00881061	0.634827	0.0330261	first exon	chr29:43819002:43819024	23	-0.289109	0.00545411
516	NC_037356.1:43819036:43819121	SIPA1	-0.561484	0.00349469	0.0702405	0.00850322	0.634827	0.0330261	first exon	chr29:43819036:43819121	86	-0.40681	0.00214854
517	NC_037356.1:43819234:43819267	SIPA1	-0.490864	0.0127205	0.0538923	0.0210796	0.634827	0.0330261	first exon	chr29:43819234:43819267	34	-0.370061	0.00156957
518	NC_037356.1:45542519:45542637	ALDH3B1	-0.527417	0.00674214	0.0321019	0.0132356	0.832953	0.0466655	first exon;5UTR	chr29:45542519:45542637	119	-0.233461	0.018551
519	NC_037356.1:45542835:45542883	ALDH3B1	-0.450515	0.0238207	0.0807026	0.0339011	0.832953	0.0466655	first exon;5UTR	chr29:45542835:45542883	49	-0.351414	0.00985376
520	NC_037356.1:45542875:45542967	ALDH3B1	-0.625182	0.000833064	0.0543742	0.00323425	0.832953	0.0466655	first exon;5UTR	chr29:45542875:45542967	93	-0.406138	0.000453322
521	NC_037356.1:45543073:45543170	ALDH3B1	-0.448026	0.024704	0.0737767	0.0347645	0.832953	0.0466655	first exon;5UTR	chr29:45543073:45543170	98	-0.382733	0.00315426
522	NC_037356.1:45568545:45568580	TCIRG1	0.783846	6.48638e-06	0.0526565	0.000285401	1.60764	0.000161331	5UTR	chr29:45568545:45568580	36	0.356235	0.00201697
523	NC_037356.1:50885167:50885209	PKP3	-0.516154	0.00908218	0.0856084	0.016479	-3.14224	0.000204653	first exon	chr29:50885167:50885209	43	0.342294	0.00501891
524	NC_037357.1:132168912:132168973	MID1	-0.672495	0.000230825	0.0657391	0.00135417	-4.30866	5.512e-06	first exon	chrX:132168912:132168973	62	0.304405	0.0155076
525	NC_037357.1:18783130:18783160	RTL8C	-0.433611	0.0303528	0.117214	0.0415189	-0.924956	0.00119227	first exon	chrX:18783130:18783160	31	0.231685	0.0361779
526	NC_037357.1:37122630:37122651	AVPR2	-0.545519	0.00479537	0.0264223	0.0104196	-8.03787	1.37413e-09	5UTR	chrX:37122630:37122651	22	0.216675	0.0118779
527	NC_037357.1:84890890:84890931	CHST7	-0.177342	0.396402	0.115088	0.406408	1.54288	0.00068512	first exon	chrX:84890890:84890931	42	-0.240699	0.0415329
528	NC_037357.1:87161723:87161782	WDR45	0.0571798	0.786019	0.0782038	0.786019	0.70038	0.0413157	5UTR	chrX:87161723:87161782	60	0.239013	0.0207342

## Sheet: TableS13d_First intron
Table S13d Correlation between dMHBs colocated with first introns and the expression of their overlapped differentially expressed genes
	ID	gene_symbol	spearman_cor	spearman_p	meth.var	spearman_padj_ihw	log2FoldChange	padj	overlapping	name	width	MHL_diff	adjust_pvalue
1	NC_037328.1:107588006:107588026	SCHIP1	0.309231	0.132546	0.0485237	0.149827	-1.93573	7.12749e-05	first intron	chr1:107588006:107588026	21	-0.243893	0.00997604
2	NC_037328.1:107592845:107592893	SCHIP1	-0.386154	0.057481	0.0277807	0.0708379	-1.93573	7.12749e-05	first intron	chr1:107592845:107592893	49	0.213577	0.0242619
3	NC_037328.1:107597835:107597879	SCHIP1	-0.718462	8.13624e-05	0.0244299	0.00100197	-1.93573	7.12749e-05	first intron	chr1:107597835:107597879	45	0.236791	0.000674434
4	NC_037328.1:107598073:107598143	SCHIP1	-0.376154	0.064688	0.0367689	0.0784348	-1.93573	7.12749e-05	first intron	chr1:107598073:107598143	71	0.270378	0.00428128
5	NC_037328.1:107598073:107598186	SCHIP1	-0.485682	0.0138443	0.0958833	0.0224551	-1.93573	7.12749e-05	first intron	chr1:107598073:107598186	114	0.466473	0.00169883
6	NC_037328.1:107598630:107598661	SCHIP1	-0.45	0.0250822	0.0560559	0.0358443	-1.93573	7.12749e-05	first intron	chr1:107598630:107598661	32	0.383637	0.00126226
7	NC_037328.1:107600753:107600859	SCHIP1	-0.372308	0.067641	0.0264696	0.084373	-1.93573	7.12749e-05	first intron	chr1:107600753:107600859	107	0.206313	0.0191518
8	NC_037328.1:113518137:113518181	ARHGEF26	-0.554337	0.00403417	0.0553374	0.00997307	-3.62293	1.15035e-05	first intron	chr1:113518137:113518181	45	0.360661	0.0022323
9	NC_037328.1:115356733:115356840	MBNL1	0.510761	0.00908005	0.0374933	0.0163263	0.577228	0.00340658	first intron	chr1:115356733:115356840	108	0.2399	0.0114094
10	NC_037328.1:115356784:115356840	MBNL1	0.657049	0.000359488	0.0633965	0.00215226	0.577228	0.00340658	first intron	chr1:115356784:115356840	57	0.390831	0.0017456
11	NC_037328.1:115356784:115356884	MBNL1	0.577888	0.00248301	0.0479189	0.00680322	0.577228	0.00340658	first intron	chr1:115356784:115356884	101	0.336316	0.00112597
12	NC_037328.1:115385296:115385357	MBNL1	-0.525385	0.00776723	0.0780157	0.0146039	0.577228	0.00340658	first intron	chr1:115385296:115385357	62	-0.459294	0.000928474
13	NC_037328.1:115423617:115423670	MBNL1	-0.535103	0.00584723	0.0637004	0.0128536	0.577228	0.00340658	first intron	chr1:115423617:115423670	54	-0.418893	0.000443567
14	NC_037328.1:115444199:115444214	MBNL1	-0.694615	0.000173213	0.0723085	0.00145663	0.577228	0.00340658	first intron	chr1:115444199:115444214	16	-0.440715	0.000944912
15	NC_037328.1:116733610:116733709	P2RY12	-0.493077	0.0132081	0.0801024	0.0216673	2.19682	0.0019788	first intron	chr1:116733610:116733709	100	-0.453264	0.00117819
16	NC_037328.1:116737662:116737709	P2RY12	-0.541348	0.00519558	0.0954588	0.0110949	2.19682	0.0019788	first intron	chr1:116737662:116737709	48	-0.529953	0.000619259
17	NC_037328.1:116743225:116743347	P2RY12	-0.519231	0.00862455	0.109068	0.0137592	2.19682	0.0019788	first intron	chr1:116743225:116743347	123	-0.545808	0.000305546
18	NC_037328.1:116783620:116783685	GPR87	0.592295	0.00181191	0.0527178	0.00555038	2.77075	0.0048955	first intron	chr1:116783620:116783685	66	0.352596	0.00246002
19	NC_037328.1:116783620:116783719	GPR87	0.426482	0.0335053	0.0643841	0.0451675	2.77075	0.0048955	first intron	chr1:116783620:116783719	100	0.296815	0.00791091
20	NC_037328.1:116785841:116785905	GPR87	-0.730509	3.37968e-05	0.0799481	0.000675965	2.77075	0.0048955	first intron	chr1:116785841:116785905	65	-0.394018	0.00310786
21	NC_037328.1:116785882:116785905	GPR87	-0.608579	0.00124631	0.0907951	0.00444946	2.77075	0.0048955	first intron	chr1:116785882:116785905	24	-0.468405	0.00122823
22	NC_037328.1:116790336:116790347	GPR87	-0.641277	0.00055133	0.0842068	0.00243283	2.77075	0.0048955	first intron	chr1:116790336:116790347	12	-0.480896	0.000723956
23	NC_037328.1:116864276:116864302	P2RY14	-0.419231	0.0380404	0.0622717	0.0501004	1.39206	0.0217615	first intron	chr1:116864276:116864302	27	-0.409814	0.00104875
24	NC_037328.1:116869000:116869017	P2RY14	0.412358	0.0405204	0.0576031	0.0528736	1.39206	0.0217615	first intron	chr1:116869000:116869017	18	0.373162	0.00180746
25	NC_037328.1:116982580:116982626	MED12L	-0.597038	0.00162813	0.0288787	0.00532551	1.03782	0.0128677	first intron	chr1:116982580:116982626	47	-0.257753	0.00175974
26	NC_037328.1:116998463:116998552	MED12L	0.640769	0.000739725	0.0436567	0.00319578	1.03782	0.0128677	first intron	chr1:116998463:116998552	90	0.34881	0.000542927
27	NC_037328.1:117370670:117370721	SIAH2	-0.426153	0.033657	0.0572304	0.0453367	-0.433675	0.0303235	first intron	chr1:117370670:117370721	52	0.398758	0.000993546
28	NC_037328.1:117370859:117370884	SIAH2	-0.550362	0.00436361	0.0529149	0.00994183	-0.433675	0.0303235	first intron	chr1:117370859:117370884	26	0.365846	0.00156604
29	NC_037328.1:117370992:117371055	SIAH2	-0.539154	0.00541721	0.118798	0.0113683	-0.433675	0.0303235	first intron	chr1:117370992:117371055	64	0.549583	0.000577692
30	NC_037328.1:117371046:117371125	SIAH2	-0.419311	0.0369346	0.044692	0.0497856	-0.433675	0.0303235	first intron	chr1:117371046:117371125	80	0.290116	0.00614155
31	NC_037328.1:117374759:117374802	SIAH2	-0.385385	0.0580118	0.0629469	0.077693	-0.433675	0.0303235	first intron	chr1:117374759:117374802	44	0.306853	0.00828189
32	NC_037328.1:117374872:117374940	SIAH2	-0.359608	0.0774639	0.0537677	0.100144	-0.433675	0.0303235	first intron	chr1:117374872:117374940	69	0.30662	0.00554444
33	NC_037328.1:118214665:118214752	PFN2	-0.592339	0.00181012	0.0504966	0.00554821	-1.64729	0.00303178	first intron	chr1:118214665:118214752	88	0.304222	0.0070842
34	NC_037328.1:118214773:118214834	PFN2	-0.639308	0.000580615	0.0284048	0.00284034	-1.64729	0.00303178	first intron	chr1:118214773:118214834	62	0.206612	0.00967112
35	NC_037328.1:118345393:118345504	RNF13	-0.798462	3.71992e-06	0.101603	0.000309296	1.36593	0.000813028	first intron	chr1:118345393:118345504	112	-0.486965	0.0015453
36	NC_037328.1:118497639:118497667	WWTR1	-0.597692	0.00196237	0.0375427	0.00612583	-1.58977	0.00176445	first intron	chr1:118497639:118497667	29	0.285635	0.00287753
37	NC_037328.1:118498299:118498342	WWTR1	-0.276923	0.179681	0.0457112	0.198962	-1.58977	0.00176445	first intron	chr1:118498299:118498342	44	0.299418	0.00485164
38	NC_037328.1:118498728:118498745	WWTR1	-0.444039	0.0261736	0.0310278	0.0370445	-1.58977	0.00176445	first intron	chr1:118498728:118498745	18	0.242112	0.00744608
39	NC_037328.1:118498931:118498966	WWTR1	-0.34622	0.0900053	0.0338437	0.112264	-1.58977	0.00176445	first intron	chr1:118498931:118498966	36	0.294748	0.00178683
40	NC_037328.1:118506175:118506243	WWTR1	-0.153846	0.46108	0.0499588	0.47248	-1.58977	0.00176445	first intron	chr1:118506175:118506243	69	0.311363	0.00429961
41	NC_037328.1:118519583:118519614	WWTR1	-0.266923	0.196412	0.0325935	0.219368	-1.58977	0.00176445	first intron	chr1:118519583:118519614	32	0.27435	0.00226642
42	NC_037328.1:118521165:118521259	WWTR1	-0.440339	0.0275997	0.0334596	0.0387145	-1.58977	0.00176445	first intron	chr1:118521165:118521259	95	0.262841	0.00374213
43	NC_037328.1:118523271:118523348	WWTR1	-0.0192308	0.928183	0.0543486	1	-1.58977	0.00176445	first intron	chr1:118523271:118523348	78	0.34125	0.00211953
44	NC_037328.1:118530708:118530791	WWTR1	-0.422308	0.0365417	0.0417213	0.0485144	-1.58977	0.00176445	first intron	chr1:118530708:118530791	84	0.298822	0.00344022
45	NC_037328.1:118530885:118530901	WWTR1	-0.482336	0.0146123	0.0437495	0.0233669	-1.58977	0.00176445	first intron	chr1:118530885:118530901	17	0.336691	0.00108741
46	NC_037328.1:118551626:118551650	WWTR1	-0.297881	0.148114	0.0270383	0.163336	-1.58977	0.00176445	first intron	chr1:118551626:118551650	25	0.233438	0.0101628
47	NC_037328.1:118551792:118551832	WWTR1	-0.179369	0.390938	0.0440494	0.403051	-1.58977	0.00176445	first intron	chr1:118551792:118551832	41	0.252408	0.00573912
48	NC_037328.1:118558267:118558284	WWTR1	-0.363997	0.0736559	0.0237503	0.0877103	-1.58977	0.00176445	first intron	chr1:118558267:118558284	18	0.233068	0.00845826
49	NC_037328.1:118559539:118559583	WWTR1	-0.487091	0.0135308	0.0481512	0.0220553	-1.58977	0.00176445	first intron	chr1:118559539:118559583	45	0.294579	0.00212058
50	NC_037328.1:118559682:118559716	WWTR1	-0.429288	0.0322347	0.0414658	0.0438217	-1.58977	0.00176445	first intron	chr1:118559682:118559716	35	0.305482	0.00118312
51	NC_037328.1:118566309:118566326	WWTR1	-0.414165	0.0395633	0.0258434	0.0518201	-1.58977	0.00176445	first intron	chr1:118566309:118566326	18	0.255169	0.00153556
52	NC_037328.1:118571558:118571651	WWTR1	-0.101617	0.628865	0.0423555	0.636963	-1.58977	0.00176445	first intron	chr1:118571558:118571651	94	0.243476	0.0177469
53	NC_037328.1:118572675:118572728	WWTR1	-0.0615385	0.769791	0.0420433	0.79177	-1.58977	0.00176445	first intron	chr1:118572675:118572728	54	0.283634	0.00501432
54	NC_037328.1:118572750:118572855	WWTR1	-0.336154	0.100793	0.0739993	0.115571	-1.58977	0.00176445	first intron	chr1:118572750:118572855	106	0.359925	0.00172056
55	NC_037328.1:118810065:118810108	TM4SF1	-0.502308	0.0114018	0.0374614	0.0194173	-1.0778	0.00268787	first intron	chr1:118810065:118810108	44	0.264452	0.00154469
56	NC_037328.1:118810095:118810193	TM4SF1	-0.279384	0.17621	0.0557606	0.191723	-1.0778	0.00268787	first intron	chr1:118810095:118810193	99	0.294571	0.00401256
57	NC_037328.1:118956719:118956749	CP	0.646742	0.00047669	0.0319613	0.00252971	2.31311	0.047805	first intron	chr1:118956719:118956749	31	0.305446	0.00097982
58	NC_037328.1:121950128:121950171	PLSCR2	0.388462	0.0559112	0.029516	0.0691621	1.00363	0.0178294	first intron	chr1:121950128:121950171	44	0.228071	0.00472128
59	NC_037328.1:132238790:132238836	NCK1	-0.615415	0.00105867	0.0709696	0.00399732	0.410138	0.0439909	first intron	chr1:132238790:132238836	47	-0.388587	0.00129477
60	NC_037328.1:132246776:132246846	NCK1	0.587566	0.0020126	0.0209295	0.00591473	0.410138	0.0439909	first intron	chr1:132246776:132246846	71	0.2202	0.0145231
61	NC_037328.1:132272321:132272378	NCK1	-0.519331	0.00780478	0.085424	0.0128328	0.410138	0.0439909	first intron	chr1:132272321:132272378	58	-0.431193	0.00261979
62	NC_037328.1:133023238:133023305	PCCB	-0.299616	0.145654	0.0323195	0.173118	-1.08254	0.00119227	first intron	chr1:133023238:133023305	68	0.226286	0.013508
63	NC_037328.1:139827571:139827622	IGSF5	-0.483944	0.014239	0.0949843	0.0229235	-4.48115	0.000143397	first intron	chr1:139827571:139827622	52	0.365833	0.00493533
64	NC_037328.1:139827602:139827622	IGSF5	-0.636715	0.000621217	0.0481025	0.00293441	-4.48115	0.000143397	first intron	chr1:139827602:139827622	21	0.330937	0.00199741
65	NC_037328.1:139827602:139827729	IGSF5	-0.767447	7.57466e-06	0.0677151	0.000372189	-4.48115	0.000143397	first intron	chr1:139827602:139827729	128	0.326548	0.00352731
66	NC_037328.1:141419323:141419438	BACE2	-0.43725	0.0288376	0.0533374	0.0400452	-1.92993	0.00365592	first intron	chr1:141419323:141419438	116	0.27522	0.0167735
67	NC_037328.1:141419387:141419403	BACE2	-0.473846	0.0177433	0.0414613	0.0272154	-1.92993	0.00365592	first intron	chr1:141419387:141419403	17	0.264906	0.00917063
68	NC_037328.1:141419437:141419476	BACE2	-0.439493	0.0279345	0.0720473	0.039089	-1.92993	0.00365592	first intron	chr1:141419437:141419476	40	0.331219	0.00785951
69	NC_037328.1:141425318:141425335	BACE2	-0.560769	0.00410521	0.0605803	0.010116	-1.92993	0.00365592	first intron	chr1:141425318:141425335	18	0.358452	0.00299801
70	NC_037328.1:141624873:141624904	MX2	0.558184	0.00373565	0.0370063	0.00880602	2.04989	0.00223145	first intron	chr1:141624873:141624904	32	0.288531	0.00348189
71	NC_037328.1:142028581:142028637	RIPK4	-0.800594	1.54146e-06	0.0713728	0.000273247	-2.51854	0.00159843	first intron	chr1:142028581:142028637	57	0.397665	0.0017736
72	NC_037328.1:142028631:142028665	RIPK4	-0.770714	6.55086e-06	0.042273	0.000359829	-2.51854	0.00159843	first intron	chr1:142028631:142028665	35	0.318169	0.00231612
73	NC_037328.1:142028782:142028839	RIPK4	-0.477224	0.0158535	0.0536076	0.0249142	-2.51854	0.00159843	first intron	chr1:142028782:142028839	58	0.311262	0.00780499
74	NC_037328.1:142028937:142028976	RIPK4	-0.682063	0.000173156	0.0624919	0.00145663	-2.51854	0.00159843	first intron	chr1:142028937:142028976	40	0.400112	0.00106925
75	NC_037328.1:142031325:142031373	RIPK4	-0.449231	0.025355	0.0507159	0.036766	-2.51854	0.00159843	first intron	chr1:142031325:142031373	49	0.361043	0.00068469
76	NC_037328.1:142031568:142031676	RIPK4	-0.64427	0.000509282	0.0970933	0.0024037	-2.51854	0.00159843	first intron	chr1:142031568:142031676	109	0.567723	8.35778e-05
77	NC_037328.1:142031657:142031709	RIPK4	-0.515683	0.00832804	0.0952204	0.0153416	-2.51854	0.00159843	first intron	chr1:142031657:142031709	53	0.428333	0.00424511
78	NC_037328.1:142031675:142031744	RIPK4	-0.681538	0.000253702	0.0522323	0.00178921	-2.51854	0.00159843	first intron	chr1:142031675:142031744	70	0.35067	0.00168826
79	NC_037328.1:142035374:142035442	RIPK4	-0.373846	0.0664474	0.0373141	0.0802457	-2.51854	0.00159843	first intron	chr1:142035374:142035442	69	0.274023	0.00461058
80	NC_037328.1:142035575:142035600	RIPK4	-0.558791	0.00369035	0.0559282	0.00874306	-2.51854	0.00159843	first intron	chr1:142035575:142035600	26	0.39232	0.000420248
81	NC_037328.1:142036286:142036299	RIPK4	-0.386569	0.0562811	0.117701	0.0594515	-2.51854	0.00159843	first intron	chr1:142036286:142036299	14	0.461902	0.0022631
82	NC_037328.1:142036340:142036458	RIPK4	-0.664615	0.000403673	0.0637923	0.00241198	-2.51854	0.00159843	first intron	chr1:142036340:142036458	119	0.35929	0.00108526
83	NC_037328.1:142036576:142036637	RIPK4	-0.505385	0.0108477	0.0709188	0.0201857	-2.51854	0.00159843	first intron	chr1:142036576:142036637	62	0.400356	0.000313547
84	NC_037328.1:142200795:142200803	C2CD2	-0.626259	0.000810931	0.0440358	0.00339273	-1.52558	5.45557e-06	first intron	chr1:142200795:142200803	9	0.347301	0.000943324
85	NC_037328.1:142201581:142201645	C2CD2	-0.612308	0.00143095	0.0355872	0.00482868	-1.52558	5.45557e-06	first intron	chr1:142201581:142201645	65	0.284466	0.00266697
86	NC_037328.1:142201724:142201764	C2CD2	-0.626205	0.00081203	0.0542817	0.00359064	-1.52558	5.45557e-06	first intron	chr1:142201724:142201764	41	0.32798	0.00228763
87	NC_037328.1:142201976:142201993	C2CD2	-0.651742	0.000416241	0.0574708	0.00243385	-1.52558	5.45557e-06	first intron	chr1:142201976:142201993	18	0.366724	0.00164591
88	NC_037328.1:142202357:142202439	C2CD2	-0.695955	0.000111909	0.0712343	0.00123702	-1.52558	5.45557e-06	first intron	chr1:142202357:142202439	83	0.428631	0.000628279
89	NC_037328.1:142202753:142202882	C2CD2	-0.679542	0.000186971	0.052925	0.00149772	-1.52558	5.45557e-06	first intron	chr1:142202753:142202882	130	0.311052	0.00828316
90	NC_037328.1:142202933:142203049	C2CD2	-0.586923	0.00245439	0.0225756	0.00690296	-1.52558	5.45557e-06	first intron	chr1:142202933:142203049	117	0.216627	0.0114296
91	NC_037328.1:142203615:142203724	C2CD2	-0.681547	0.00017591	0.0754114	0.00146507	-1.52558	5.45557e-06	first intron	chr1:142203615:142203724	110	0.454577	0.000630463
92	NC_037328.1:142203689:142203774	C2CD2	-0.410042	0.0417743	0.0599099	0.0591219	-1.52558	5.45557e-06	first intron	chr1:142203689:142203774	86	0.311293	0.00571666
93	NC_037328.1:142203886:142203929	C2CD2	-0.498942	0.0111192	0.0455586	0.0190648	-1.52558	5.45557e-06	first intron	chr1:142203886:142203929	44	0.260679	0.0106356
94	NC_037328.1:142567435:142567513	TFF3	-0.733816	2.98556e-05	0.0874079	0.000629971	-4.77923	7.76892e-06	first intron	chr1:142567435:142567513	79	0.483171	0.000331251
95	NC_037328.1:142567984:142568105	TFF3	-0.503077	0.0112611	0.053806	0.0192345	-4.77923	7.76892e-06	first intron	chr1:142567984:142568105	122	0.217635	0.0376167
96	NC_037328.1:143164825:143164876	PKNOX1	0.725139	4.11781e-05	0.0421635	0.00074044	0.679181	0.030535	first intron	chr1:143164825:143164876	52	0.304162	0.00296896
97	NC_037328.1:144692683:144692787	SUMO3	-0.588978	0.00195078	0.0213456	0.00580453	-0.453695	0.0083864	first intron	chr1:144692683:144692787	105	0.21424	0.0156357
98	NC_037328.1:144695339:144695359	SUMO3	-0.304615	0.138654	0.0651043	0.153836	-0.453695	0.0083864	first intron	chr1:144695339:144695359	21	0.274276	0.00270318
99	NC_037328.1:144695772:144695782	SUMO3	-0.332308	0.104938	0.0609	0.119788	-0.453695	0.0083864	first intron	chr1:144695772:144695782	11	0.281413	0.00209611
100	NC_037328.1:144726224:144726276	PTTG1IP	-0.720973	4.78522e-05	0.032749	0.000799465	-0.490103	0.000886022	first intron	chr1:144726224:144726276	53	0.305478	0.000593419
101	NC_037328.1:144726458:144726529	PTTG1IP	-0.710258	6.95881e-05	0.115289	0.000934825	-0.490103	0.000886022	first intron	chr1:144726458:144726529	72	0.606111	0.00016029
102	NC_037328.1:144726511:144726575	PTTG1IP	-0.465064	0.0191553	0.0868943	0.0289084	-0.490103	0.000886022	first intron	chr1:144726511:144726575	65	0.367692	0.00301916
103	NC_037328.1:144726616:144726732	PTTG1IP	-0.699769	9.88534e-05	0.0553974	0.00109466	-0.490103	0.000886022	first intron	chr1:144726616:144726732	117	0.356505	0.00230866
104	NC_037328.1:144726811:144726874	PTTG1IP	-0.671292	0.000239143	0.0794198	0.00155071	-0.490103	0.000886022	first intron	chr1:144726811:144726874	64	0.466689	0.000623437
105	NC_037328.1:144727040:144727082	PTTG1IP	-0.647785	0.000463479	0.0463653	0.00246125	-0.490103	0.000886022	first intron	chr1:144727040:144727082	43	0.367308	0.000497053
106	NC_037328.1:144728626:144728735	PTTG1IP	-0.624791	0.000841223	0.0421425	0.00346319	-0.490103	0.000886022	first intron	chr1:144728626:144728735	110	0.327717	0.00143354
107	NC_037328.1:145257147:145257205	COL18A1	0.594012	0.00174345	0.0253061	0.00542798	-4.1508	8.92167e-06	first intron	chr1:145257147:145257205	59	-0.256062	0.00303348
108	NC_037328.1:145433037:145433051	PCBP3	-0.694304	0.000118013	0.0261329	0.00121003	-2.06395	0.00267357	first intron	chr1:145433037:145433051	15	0.270205	0.000499766
109	NC_037328.1:145436821:145436899	PCBP3	-0.346721	0.0895108	0.0554089	0.11364	-2.06395	0.00267357	first intron	chr1:145436821:145436899	79	0.329857	0.00095356
110	NC_037328.1:145436969:145436997	PCBP3	-0.618196	0.000989642	0.033948	0.00393889	-2.06395	0.00267357	first intron	chr1:145436969:145436997	29	0.274328	0.00180958
111	NC_037328.1:145437136:145437245	PCBP3	-0.315061	0.125023	0.0502597	0.143008	-2.06395	0.00267357	first intron	chr1:145437136:145437245	110	0.288451	0.00345409
112	NC_037328.1:145490703:145490754	PCBP3	-0.677444	0.000199188	0.0352165	0.00155071	-2.06395	0.00267357	first intron	chr1:145490703:145490754	52	0.286138	0.000814483
113	NC_037328.1:145490840:145490947	PCBP3	-0.638183	0.000597926	0.0708195	0.00301198	-2.06395	0.00267357	first intron	chr1:145490840:145490947	108	0.409773	0.00135637
114	NC_037328.1:145491108:145491132	PCBP3	-0.605385	0.00166487	0.0388461	0.00527348	-2.06395	0.00267357	first intron	chr1:145491108:145491132	25	0.27914	0.00658648
115	NC_037328.1:145491144:145491192	PCBP3	-0.343935	0.0922899	0.0900378	0.107117	-2.06395	0.00267357	first intron	chr1:145491144:145491192	49	0.401117	0.00579872
116	NC_037328.1:145491782:145491866	PCBP3	-0.515484	0.00835738	0.0523232	0.0153793	-2.06395	0.00267357	first intron	chr1:145491782:145491866	85	0.383002	0.000586723
117	NC_037328.1:145552769:145552799	PCBP3	-0.585066	0.00212614	0.0437222	0.00619625	-2.06395	0.00267357	first intron	chr1:145552769:145552799	31	0.264354	0.00934987
118	NC_037328.1:145565491:145565562	PCBP3	-0.667692	0.000371835	0.0497891	0.00220939	-2.06395	0.00267357	first intron	chr1:145565491:145565562	72	0.343357	0.00203474
119	NC_037328.1:146278112:146278181	S100B	-0.175385	0.399994	0.0655072	0.455684	-4.58026	2.33593e-06	first intron	chr1:146278112:146278181	70	0.259198	0.0111949
120	NC_037328.1:146278330:146278339	S100B	-0.113077	0.58908	0.0357147	0.598331	-4.58026	2.33593e-06	first intron	chr1:146278330:146278339	10	0.215158	0.00872907
121	NC_037328.1:146278584:146278610	S100B	-0.557352	0.0037986	0.0414155	0.00891795	-4.58026	2.33593e-06	first intron	chr1:146278584:146278610	27	0.345711	0.000548786
122	NC_037328.1:146278609:146278729	S100B	-0.613874	0.0010987	0.0834813	0.00408604	-4.58026	2.33593e-06	first intron	chr1:146278609:146278729	121	0.384839	0.00500832
123	NC_037328.1:149624699:149624817	DYRK1A	-0.193561	0.353891	0.100405	0.367208	0.555645	0.0212071	first intron	chr1:149624699:149624817	119	-0.461143	0.00167485
124	NC_037328.1:149624785:149624873	DYRK1A	-0.487692	0.0143677	0.116579	0.0230663	0.555645	0.0212071	first intron	chr1:149624785:149624873	89	-0.597376	0.000325205
125	NC_037328.1:149659040:149659056	DYRK1A	0.342576	0.0936692	0.0867664	0.108379	0.555645	0.0212071	first intron	chr1:149659040:149659056	17	0.312422	0.0281015
126	NC_037328.1:150759215:150759286	ERG	-0.59	0.00230413	0.0598832	0.00648248	1.52704	0.00411014	first intron	chr1:150759215:150759286	72	-0.357432	0.00341264
127	NC_037328.1:150782899:150783011	ERG	-0.587692	0.00241607	0.0889116	0.00589736	1.52704	0.00411014	first intron	chr1:150782899:150783011	113	-0.449506	0.00100832
128	NC_037328.1:150790424:150790465	ERG	-0.668462	0.00036422	0.0548328	0.00229755	1.52704	0.00411014	first intron	chr1:150790424:150790465	42	-0.356105	0.00227282
129	NC_037328.1:150792413:150792507	ERG	-0.558305	0.00372657	0.0495318	0.00890932	1.52704	0.00411014	first intron	chr1:150792413:150792507	95	-0.362191	0.00141801
130	NC_037328.1:150792500:150792586	ERG	-0.593534	0.00176229	0.0564095	0.00579074	1.52704	0.00411014	first intron	chr1:150792500:150792586	87	-0.394576	0.000826662
131	NC_037328.1:150794575:150794612	ERG	-0.598014	0.00159237	0.0237676	0.00525633	1.52704	0.00411014	first intron	chr1:150794575:150794612	38	-0.211348	0.0278677
132	NC_037328.1:150794707:150794790	ERG	-0.332995	0.103834	0.0870315	0.104975	1.52704	0.00411014	first intron	chr1:150794707:150794790	84	-0.348236	0.0148542
133	NC_037328.1:150794725:150794735	ERG	-0.594599	0.00172054	0.0857575	0.00537734	1.52704	0.00411014	first intron	chr1:150794725:150794735	11	-0.510036	0.000498597
134	NC_037328.1:150795572:150795598	ERG	-0.48	0.01617	0.0283893	0.0260605	1.52704	0.00411014	first intron	chr1:150795572:150795598	27	-0.250562	0.00456918
135	NC_037328.1:150796821:150796842	ERG	-0.641277	0.00055133	0.0835956	0.00268629	1.52704	0.00411014	first intron	chr1:150796821:150796842	22	-0.465646	0.000818667
136	NC_037328.1:150797557:150797658	ERG	-0.620504	0.000935319	0.0687919	0.00394615	1.52704	0.00411014	first intron	chr1:150797557:150797658	102	-0.385879	0.00296058
137	NC_037328.1:150797702:150797751	ERG	-0.562909	0.00339483	0.0923641	0.0073603	1.52704	0.00411014	first intron	chr1:150797702:150797751	50	-0.502552	0.000816328
138	NC_037328.1:150797750:150797856	ERG	-0.533812	0.00599016	0.0398271	0.0121899	1.52704	0.00411014	first intron	chr1:150797750:150797856	107	-0.273658	0.0102728
139	NC_037328.1:150797945:150798040	ERG	-0.391304	0.0530779	0.0492217	0.0674083	1.52704	0.00411014	first intron	chr1:150797945:150798040	96	-0.346748	0.00199229
140	NC_037328.1:150798195:150798248	ERG	-0.703846	0.000130552	0.0418154	0.00125412	1.52704	0.00411014	first intron	chr1:150798195:150798248	54	-0.324641	0.00205813
141	NC_037328.1:150798278:150798403	ERG	-0.206313	0.322443	0.0877728	0.335785	1.52704	0.00411014	first intron	chr1:150798278:150798403	126	-0.388711	0.00589507
142	NC_037328.1:150798581:150798687	ERG	-0.676923	0.000288865	0.0759352	0.00190045	1.52704	0.00411014	first intron	chr1:150798581:150798687	107	-0.486937	0.000470245
143	NC_037328.1:150798899:150798941	ERG	-0.578684	0.00244108	0.0444307	0.00673365	1.52704	0.00411014	first intron	chr1:150798899:150798941	43	-0.345005	0.00127946
144	NC_037328.1:150799500:150799564	ERG	-0.442129	0.0269022	0.0727503	0.041251	1.52704	0.00411014	first intron	chr1:150799500:150799564	65	-0.364246	0.00485568
145	NC_037328.1:150799591:150799679	ERG	-0.73745	2.59999e-05	0.0756664	0.000603844	1.52704	0.00411014	first intron	chr1:150799591:150799679	89	-0.495359	0.000115964
146	NC_037328.1:150800427:150800508	ERG	-0.643846	0.000686108	0.0604088	0.00326016	1.52704	0.00411014	first intron	chr1:150800427:150800508	82	-0.392807	0.00096129
147	NC_037328.1:150802929:150803037	ERG	-0.575677	0.00260278	0.104916	0.00698985	1.52704	0.00411014	first intron	chr1:150802929:150803037	109	-0.467663	0.00159695
148	NC_037328.1:150802999:150803061	ERG	-0.706569	7.88669e-05	0.0601588	0.000988836	1.52704	0.00411014	first intron	chr1:150802999:150803061	63	-0.414618	0.000728421
149	NC_037328.1:150803263:150803384	ERG	-0.487401	0.0134626	0.089507	0.0219804	1.52704	0.00411014	first intron	chr1:150803263:150803384	122	-0.473119	0.00135051
150	NC_037328.1:150803335:150803436	ERG	-0.300151	0.144901	0.104972	0.160073	1.52704	0.00411014	first intron	chr1:150803335:150803436	102	-0.422649	0.006754
151	NC_037328.1:151164110:151164155	ETS2	0.51214	0.0088639	0.0246379	0.0160175	2.05866	0.00137743	first intron	chr1:151164110:151164155	46	0.235388	0.00466683
152	NC_037328.1:151164143:151164204	ETS2	0.753903	1.35037e-05	0.074166	0.000474934	2.05866	0.00137743	first intron	chr1:151164143:151164204	62	0.444325	0.000931724
153	NC_037328.1:152647159:152647227	BTD	-0.604972	0.00135634	0.0420357	0.00467755	-1.14119	0.00530811	first intron	chr1:152647159:152647227	69	0.308585	0.00218576
154	NC_037328.1:152652834:152652925	BTD	-0.40854	0.0426033	0.0486155	0.0561321	-1.14119	0.00530811	first intron	chr1:152652834:152652925	92	0.303161	0.00499024
155	NC_037328.1:152653056:152653127	BTD	-0.534217	0.00594505	0.128498	0.0107068	-1.14119	0.00530811	first intron	chr1:152653056:152653127	72	0.434788	0.00606571
156	NC_037328.1:152653115:152653127	BTD	-0.415498	0.0388683	0.0263361	0.0527434	-1.14119	0.00530811	first intron	chr1:152653115:152653127	13	0.206216	0.0146767
157	NC_037328.1:153883351:153883405	PLCL2	-0.316759	0.122892	0.071621	0.138096	0.506968	0.0411829	first intron	chr1:153883351:153883405	55	-0.431909	0.00105435
158	NC_037328.1:153883396:153883488	PLCL2	-0.390381	0.0536911	0.0683964	0.0726454	0.506968	0.0411829	first intron	chr1:153883396:153883488	93	-0.381047	0.00353279
159	NC_037328.1:153883469:153883567	PLCL2	-0.449027	0.0243455	0.0733	0.034943	0.506968	0.0411829	first intron	chr1:153883469:153883567	99	-0.462027	0.000296486
160	NC_037328.1:153887012:153887040	PLCL2	-0.253846	0.219885	0.0573162	0.234995	0.506968	0.0411829	first intron	chr1:153887012:153887040	29	-0.350325	0.00237892
161	NC_037328.1:153914929:153914947	PLCL2	0.36987	0.0687855	0.0482706	0.0827002	0.506968	0.0411829	first intron	chr1:153914929:153914947	19	0.229276	0.0105024
162	NC_037328.1:153917664:153917723	PLCL2	0.466272	0.0188042	0.046539	0.0289707	0.506968	0.0411829	first intron	chr1:153917664:153917723	60	0.337182	0.00165616
163	NC_037328.1:153920444:153920493	PLCL2	0.0294928	0.888704	0.0484579	0.910634	0.506968	0.0411829	first intron	chr1:153920444:153920493	50	0.200774	0.0475734
164	NC_037328.1:153928537:153928637	PLCL2	0.131968	0.529469	0.106555	0.539843	0.506968	0.0411829	first intron	chr1:153928537:153928637	101	0.257996	0.0132414
165	NC_037328.1:153935258:153935325	PLCL2	0.125986	0.548453	0.0764189	0.558376	0.506968	0.0411829	first intron	chr1:153935258:153935325	68	0.309934	0.0088414
166	NC_037328.1:153935485:153935546	PLCL2	0.244017	0.239796	0.0382142	0.254466	0.506968	0.0411829	first intron	chr1:153935485:153935546	62	0.240427	0.0145072
167	NC_037328.1:153937263:153937286	PLCL2	0.284615	0.167514	0.0276006	0.189684	0.506968	0.0411829	first intron	chr1:153937263:153937286	24	0.214881	0.0205172
168	NC_037328.1:153942169:153942186	PLCL2	-0.482308	0.0156106	0.049343	0.0249119	0.506968	0.0411829	first intron	chr1:153942169:153942186	18	-0.320187	0.000545627
169	NC_037328.1:153943191:153943245	PLCL2	-0.423169	0.0350566	0.062359	0.0469207	0.506968	0.0411829	first intron	chr1:153943191:153943245	55	-0.409023	0.000539589
170	NC_037328.1:153945446:153945477	PLCL2	-0.447738	0.0248076	0.116317	0.0355252	0.506968	0.0411829	first intron	chr1:153945446:153945477	32	-0.459153	0.00142577
171	NC_037328.1:153945504:153945539	PLCL2	-0.195385	0.347665	0.0968104	0.31573	0.506968	0.0411829	first intron	chr1:153945504:153945539	36	-0.434508	0.00273102
172	NC_037328.1:153945579:153945624	PLCL2	-0.358215	0.0787032	0.0781102	0.0930642	0.506968	0.0411829	first intron	chr1:153945579:153945624	46	-0.388375	0.00462737
173	NC_037328.1:153952789:153952903	PLCL2	-0.413912	0.0396962	0.0632311	0.0519647	0.506968	0.0411829	first intron	chr1:153952789:153952903	115	-0.3017	0.0123836
174	NC_037328.1:153952861:153952935	PLCL2	-0.388536	0.0549324	0.0595391	0.074115	0.506968	0.0411829	first intron	chr1:153952861:153952935	75	-0.392685	0.000883502
175	NC_037328.1:153969690:153969733	PLCL2	-0.379577	0.061282	0.0581995	0.0748029	0.506968	0.0411829	first intron	chr1:153969690:153969733	44	-0.387938	0.00118822
176	NC_037328.1:153974943:153975051	PLCL2	-0.20427	0.327363	0.0945965	0.340703	0.506968	0.0411829	first intron	chr1:153974943:153975051	109	-0.477143	0.00117819
177	NC_037328.1:153975048:153975136	PLCL2	-0.359776	0.0773152	0.11808	0.0915794	0.506968	0.0411829	first intron	chr1:153975048:153975136	89	-0.542465	0.00113742
178	NC_037328.1:153976011:153976051	PLCL2	0.422471	0.0353906	0.0222099	0.0487785	0.506968	0.0411829	first intron	chr1:153976011:153976051	41	0.218241	0.0109183
179	NC_037328.1:153976069:153976119	PLCL2	0.549568	0.00443205	0.0412972	0.00994301	0.506968	0.0411829	first intron	chr1:153976069:153976119	51	0.223591	0.0453527
180	NC_037328.1:153982347:153982433	PLCL2	-0.231798	0.264884	0.0525481	0.279205	0.506968	0.0411829	first intron	chr1:153982347:153982433	87	-0.285521	0.00938684
181	NC_037328.1:153982398:153982433	PLCL2	-0.558184	0.00373565	0.0574111	0.00880602	0.506968	0.0411829	first intron	chr1:153982398:153982433	36	-0.402785	0.000894725
182	NC_037328.1:153982529:153982541	PLCL2	-0.349952	0.086366	0.0299462	0.108302	0.506968	0.0411829	first intron	chr1:153982529:153982541	13	-0.260171	0.00598299
183	NC_037328.1:153982709:153982740	PLCL2	-0.410814	0.041353	0.0359522	0.0555515	0.506968	0.0411829	first intron	chr1:153982709:153982740	32	-0.275017	0.00637314
184	NC_037328.1:153986128:153986185	PLCL2	0.406971	0.0434833	0.0413001	0.0570893	0.506968	0.0411829	first intron	chr1:153986128:153986185	58	0.248965	0.0198786
185	NC_037328.1:153989287:153989372	PLCL2	-0.217692	0.294457	0.0647363	0.308265	0.506968	0.0411829	first intron	chr1:153989287:153989372	86	-0.265006	0.00615156
186	NC_037328.1:153990107:153990170	PLCL2	0.306922	0.135612	0.0475922	0.153777	0.506968	0.0411829	first intron	chr1:153990107:153990170	64	0.249669	0.0215929
187	NC_037328.1:153990206:153990264	PLCL2	0.366475	0.07157	0.0276432	0.0855798	0.506968	0.0411829	first intron	chr1:153990206:153990264	59	0.249464	0.00505956
188	NC_037328.1:19483785:19483847	CXADR	-0.76989	6.79684e-06	0.0227663	0.000363103	-2.60671	0.000221809	first intron	chr1:19483785:19483847	63	0.22518	0.0061873
189	NC_037328.1:19484959:19484996	CXADR	-0.65318	0.000400142	0.0586831	0.0024037	-2.60671	0.000221809	first intron	chr1:19484959:19484996	38	0.417595	0.000397184
190	NC_037328.1:19488012:19488084	CXADR	0.537709	0.00556746	0.0836252	0.0105572	-2.60671	0.000221809	first intron	chr1:19488012:19488084	73	-0.331197	0.0139294
191	NC_037328.1:19488097:19488147	CXADR	0.679754	0.000185773	0.0449228	0.00149539	-2.60671	0.000221809	first intron	chr1:19488097:19488147	51	-0.330881	0.00158868
192	NC_037328.1:19488142:19488179	CXADR	0.515341	0.00837853	0.10166	0.0139255	-2.60671	0.000221809	first intron	chr1:19488142:19488179	38	-0.46375	0.000523213
193	NC_037328.1:19500866:19500949	CXADR	-0.713846	9.47989e-05	0.0563904	0.00105823	-2.60671	0.000221809	first intron	chr1:19500866:19500949	84	0.323151	0.00380989
194	NC_037328.1:19501024:19501086	CXADR	-0.638462	0.000782254	0.0514729	0.0032992	-2.60671	0.000221809	first intron	chr1:19501024:19501086	63	0.363585	0.00128894
195	NC_037328.1:19501191:19501255	CXADR	-0.466923	0.0196623	0.0541664	0.0320419	-2.60671	0.000221809	first intron	chr1:19501191:19501255	65	0.315853	0.00130717
196	NC_037328.1:2050577:2050633	TMEM50B	0.479708	0.0152401	0.0541854	0.024136	0.655633	0.00292682	first intron	chr1:2050577:2050633	57	0.345069	0.00111499
197	NC_037328.1:2050798:2050853	TMEM50B	0.65358	0.000395767	0.0267917	0.00226747	0.655633	0.00292682	first intron	chr1:2050798:2050853	56	0.210261	0.0213853
198	NC_037328.1:2213656:2213732	IFNAR1	0.544945	0.00484884	0.0412887	0.0107417	1.73022	0.000223467	first intron	chr1:2213656:2213732	77	0.234226	0.0233158
199	NC_037328.1:2213670:2213697	IFNAR1	0.681139	0.000178115	0.0371438	0.00147164	1.73022	0.000223467	first intron	chr1:2213670:2213697	28	0.280231	0.00443566
200	NC_037328.1:22619847:22619905	SAMSN1	-0.405396	0.0443814	0.0814328	0.0570406	1.05407	0.029872	first intron	chr1:22619847:22619905	59	-0.489944	0.000561833
201	NC_037328.1:2840413:2840451	SYNJ1	-0.459231	0.021992	0.0887824	0.0288359	0.699611	1.56052e-05	first intron	chr1:2840413:2840451	39	-0.462116	0.00113049
202	NC_037328.1:2852610:2852709	SYNJ1	0.371225	0.0676976	0.0343024	0.0873937	0.699611	1.56052e-05	first intron	chr1:2852610:2852709	100	0.237521	0.0107406
203	NC_037328.1:36158745:36158773	C1H3orf38	0.469502	0.0178909	0.0514378	0.0273884	1.53424	0.000585454	first intron	chr1:36158745:36158773	29	0.344684	0.00296629
204	NC_037328.1:43056496:43056528	ST3GAL6	-0.804615	3.06972e-06	0.0784884	0.000281198	1.23889	2.57977e-05	first intron	chr1:43056496:43056528	33	-0.485665	0.000522801
205	NC_037328.1:43059435:43059533	ST3GAL6	-0.458524	0.0211506	0.0980715	0.027911	1.23889	2.57977e-05	first intron	chr1:43059435:43059533	99	-0.415513	0.00583296
206	NC_037328.1:43059532:43059650	ST3GAL6	-0.719696	5.00793e-05	0.0848517	0.000741287	1.23889	2.57977e-05	first intron	chr1:43059532:43059650	119	-0.517407	0.000469923
207	NC_037328.1:43059829:43059868	ST3GAL6	-0.64402	0.000512684	0.075829	0.00236126	1.23889	2.57977e-05	first intron	chr1:43059829:43059868	40	-0.447341	0.000854916
208	NC_037328.1:43063572:43063659	ST3GAL6	0.616677	0.00102685	0.0194251	0.00393856	1.23889	2.57977e-05	first intron	chr1:43063572:43063659	88	0.20991	0.0116198
209	NC_037328.1:43174605:43174696	DCBLD2	-0.30331	0.140512	0.0398057	0.157816	-1.17787	0.00162524	first intron	chr1:43174605:43174696	92	0.300063	0.00320169
210	NC_037328.1:52771867:52771975	CD47	0.589966	0.0019085	0.0374695	0.00573047	1.02708	0.000723483	first intron	chr1:52771867:52771975	109	0.239538	0.0172434
211	NC_037328.1:58520237:58520285	GRAMD1C	-0.536257	0.00572189	0.0425458	0.0120134	-1.45345	0.0106535	first intron	chr1:58520237:58520285	49	0.326599	0.0019408
212	NC_037328.1:58520237:58520346	GRAMD1C	-0.527669	0.00671107	0.0748776	0.0131281	-1.45345	0.0106535	first intron	chr1:58520237:58520346	110	0.37375	0.00505004
213	NC_037328.1:58530814:58530861	GRAMD1C	-0.468822	0.0180799	0.022393	0.0275984	-1.45345	0.0106535	first intron	chr1:58530814:58530861	48	0.217251	0.00929582
214	NC_037328.1:60814070:60814089	LSAMP	0.285027	0.167274	0.0693827	0.182718	-2.71391	0.0350919	first intron	chr1:60814070:60814089	20	-0.458835	0.000426517
215	NC_037328.1:60843259:60843332	LSAMP	-0.355472	0.0811872	0.0366561	0.095664	-2.71391	0.0350919	first intron	chr1:60843259:60843332	74	0.234402	0.0167442
216	NC_037328.1:64092887:64092917	ARHGAP31	-0.448462	0.0256302	0.0904042	0.0364617	0.649217	0.0404002	first intron	chr1:64092887:64092917	31	-0.497789	0.000795045
217	NC_037328.1:64093309:64093323	ARHGAP31	-0.61	0.00150558	0.0706316	0.00526768	0.649217	0.0404002	first intron	chr1:64093309:64093323	15	-0.450532	0.000454322
218	NC_037328.1:64096274:64096379	ARHGAP31	-0.484516	0.0141081	0.0921212	0.0197916	0.649217	0.0404002	first intron	chr1:64096274:64096379	106	-0.436271	0.00271913
219	NC_037328.1:64096351:64096435	ARHGAP31	-0.606985	0.00129396	0.0857457	0.00454865	0.649217	0.0404002	first intron	chr1:64096351:64096435	85	-0.485279	0.000758847
220	NC_037328.1:64096428:64096457	ARHGAP31	-0.421581	0.0358204	0.0791491	0.0476848	0.649217	0.0404002	first intron	chr1:64096428:64096457	30	-0.433214	0.00167042
221	NC_037328.1:64120379:64120429	ARHGAP31	0.573963	0.00269893	0.058923	0.00759685	0.649217	0.0404002	first intron	chr1:64120379:64120429	51	0.371173	0.002344
222	NC_037328.1:64120508:64120609	ARHGAP31	0.223505	0.282836	0.115632	0.296728	0.649217	0.0404002	first intron	chr1:64120508:64120609	102	0.533056	0.00122905
223	NC_037328.1:64120670:64120709	ARHGAP31	0.419887	0.0366495	0.0753188	0.0433892	0.649217	0.0404002	first intron	chr1:64120670:64120709	40	0.435308	0.000982446
224	NC_037328.1:64124004:64124032	ARHGAP31	0.312882	0.127796	0.0314353	0.143034	0.649217	0.0404002	first intron	chr1:64124004:64124032	29	0.28211	0.00190546
225	NC_037328.1:64126745:64126835	ARHGAP31	0.756649	1.20461e-05	0.0324307	0.000463007	0.649217	0.0404002	first intron	chr1:64126745:64126835	91	0.27179	0.00369129
226	NC_037328.1:64143626:64143668	ARHGAP31	-0.542725	0.00506046	0.0574912	0.0108971	0.649217	0.0404002	first intron	chr1:64143626:64143668	43	-0.401236	0.000842993
227	NC_037328.1:64149798:64149834	ARHGAP31	0.588682	0.00196359	0.030839	0.0061271	0.649217	0.0404002	first intron	chr1:64149798:64149834	37	0.272384	0.00303748
228	NC_037328.1:64414677:64414730	POPDC2	0.61213	0.00114556	0.0485116	0.00427473	-3.05908	0.0326342	first intron	chr1:64414677:64414730	54	-0.306591	0.00660647
229	NC_037328.1:66366698:66366777	SLC15A2	-0.359231	0.0784728	0.043498	0.0945967	-2.37236	0.00518348	first intron	chr1:66366698:66366777	80	0.357786	0.000492404
230	NC_037328.1:66507676:66507707	ILDR1	-0.384912	0.0574365	0.0706639	0.070821	-1.59069	0.00138862	first intron	chr1:66507676:66507707	32	0.388405	0.00244144
231	NC_037328.1:66515733:66515796	ILDR1	-0.5204	0.00765664	0.0450545	0.014447	-1.59069	0.00138862	first intron	chr1:66515733:66515796	64	0.330878	0.00197767
232	NC_037328.1:66516839:66516940	ILDR1	-0.428639	0.0325251	0.0895458	0.0394151	-1.59069	0.00138862	first intron	chr1:66516839:66516940	102	0.460982	0.00179213
233	NC_037328.1:66516901:66516967	ILDR1	-0.617649	0.0010029	0.0846963	0.00344082	-1.59069	0.00138862	first intron	chr1:66516901:66516967	67	0.358286	0.010409
234	NC_037328.1:66516937:66516967	ILDR1	-0.465511	0.0190246	0.0720389	0.028755	-1.59069	0.00138862	first intron	chr1:66516937:66516967	31	0.429621	0.00138105
235	NC_037328.1:68540860:68540899	KALRN	-0.581266	0.00230919	0.0232286	0.00649089	-1.70607	0.00197595	first intron	chr1:68540860:68540899	40	0.231647	0.000854995
236	NC_037328.1:68540884:68540948	KALRN	-0.499765	0.010966	0.0578373	0.0188889	-1.70607	0.00197595	first intron	chr1:68540884:68540948	65	0.336473	0.00345702
237	NC_037328.1:68558578:68558642	KALRN	-0.606154	0.00163736	0.0375597	0.00534715	-1.70607	0.00197595	first intron	chr1:68558578:68558642	65	0.275339	0.00260443
238	NC_037328.1:70031496:70031601	OSBPL11	-0.625505	0.000826377	0.0791408	0.00342937	0.810133	0.0482961	first intron	chr1:70031496:70031601	106	-0.378264	0.00396929
239	NC_037328.1:70031566:70031629	OSBPL11	-0.751398	1.49677e-05	0.075532	0.000482631	0.810133	0.0482961	first intron	chr1:70031566:70031629	64	-0.34631	0.000989015
240	NC_037328.1:71272771:71272827	PAK2	0.599768	0.00152977	0.0253145	0.00501531	0.512412	0.0230679	first intron	chr1:71272771:71272827	57	0.255517	0.00266417
241	NC_037328.1:71284543:71284604	PAK2	0.564752	0.0032692	0.0209204	0.0082632	0.512412	0.0230679	first intron	chr1:71284543:71284604	62	0.228436	0.00815971
242	NC_037328.1:71289801:71289843	PAK2	0.517692	0.00885088	0.0426554	0.0160107	0.512412	0.0230679	first intron	chr1:71289801:71289843	43	0.339666	0.000678288
243	NC_037328.1:74547625:74547722	MB21D2	0.606938	0.00129539	0.0371607	0.00454865	2.13984	2.23068e-05	first intron	chr1:74547625:74547722	98	0.287715	0.00291585
244	NC_037328.1:74557582:74557646	MB21D2	-0.713296	6.26835e-05	0.0971259	0.000890827	2.13984	2.23068e-05	first intron	chr1:74557582:74557646	65	-0.516697	0.000770009
245	NC_037328.1:74557875:74557945	MB21D2	-0.753269	1.38615e-05	0.088245	0.000475857	2.13984	2.23068e-05	first intron	chr1:74557875:74557945	71	-0.459077	0.000764253
246	NC_037328.1:74557935:74557947	MB21D2	-0.703077	0.000133725	0.0886604	0.0011974	2.13984	2.23068e-05	first intron	chr1:74557935:74557947	13	-0.44841	0.000862399
247	NC_037328.1:76703251:76703342	IL1RAP	-0.649356	0.000444203	0.075641	0.0024037	1.78744	0.00220941	first intron	chr1:76703251:76703342	92	-0.426519	0.00150465
248	NC_037328.1:76705409:76705419	IL1RAP	-0.262308	0.204488	0.0366832	0.219625	1.78744	0.00220941	first intron	chr1:76705409:76705419	11	-0.236428	0.0107756
249	NC_037328.1:77204498:77204517	P3H2	-0.700194	9.7486e-05	0.0421723	0.00108404	-3.50757	7.74845e-06	first intron	chr1:77204498:77204517	20	0.328772	0.000508459
250	NC_037328.1:81834032:81834077	MAP3K13	-0.390027	0.0539272	0.0591437	0.0670916	-1.46162	0.00349994	first intron	chr1:81834032:81834077	46	0.255654	0.0351008
251	NC_037328.1:81835327:81835382	MAP3K13	-0.493846	0.013049	0.0636281	0.0231042	-1.46162	0.00349994	first intron	chr1:81835327:81835382	56	0.349084	0.00385044
252	NC_037328.1:82625692:82625737	EPHB3	-0.431663	0.0311893	0.0465083	0.042694	-3.0359	1.21178e-05	first intron	chr1:82625692:82625737	46	0.314715	0.0037553
253	NC_037328.1:82625879:82625906	EPHB3	-0.439307	0.0280083	0.0279691	0.0391579	-3.0359	1.21178e-05	first intron	chr1:82625879:82625906	28	0.277646	0.00110748
254	NC_037328.1:82627072:82627093	EPHB3	-0.820542	5.09405e-07	0.0592684	0.000186424	-3.0359	1.21178e-05	first intron	chr1:82627072:82627093	22	0.398152	0.000744311
255	NC_037328.1:82627361:82627408	EPHB3	-0.629674	0.000744122	0.0570551	0.00342937	-3.0359	1.21178e-05	first intron	chr1:82627361:82627408	48	0.372036	0.00152681
256	NC_037328.1:82627481:82627500	EPHB3	-0.674046	0.000220467	0.0439231	0.00164797	-3.0359	1.21178e-05	first intron	chr1:82627481:82627500	20	0.380581	0.000121548
257	NC_037328.1:82627481:82627574	EPHB3	-0.656989	0.000360094	0.0874452	0.00198906	-3.0359	1.21178e-05	first intron	chr1:82627481:82627574	94	0.392202	0.00514924
258	NC_037328.1:82627853:82627951	EPHB3	-0.736154	4.38267e-05	0.0616283	0.000785786	-3.0359	1.21178e-05	first intron	chr1:82627853:82627951	99	0.367519	0.00196998
259	NC_037328.1:82627950:82628066	EPHB3	-0.452779	0.0230396	0.0863457	0.0299175	-3.0359	1.21178e-05	first intron	chr1:82627950:82628066	117	0.354164	0.00484593
260	NC_037328.1:82628106:82628192	EPHB3	-0.591688	0.00183667	0.0912807	0.00559013	-3.0359	1.21178e-05	first intron	chr1:82628106:82628192	87	0.420636	0.00212154
261	NC_037328.1:82629874:82629954	EPHB3	-0.571374	0.00284996	0.0613587	0.00741525	-3.0359	1.21178e-05	first intron	chr1:82629874:82629954	81	0.337354	0.00435441
262	NC_037328.1:82630023:82630045	EPHB3	-0.526398	0.00686899	0.0742719	0.0133465	-3.0359	1.21178e-05	first intron	chr1:82630023:82630045	23	0.373019	0.00174387
263	NC_037328.1:82630198:82630254	EPHB3	-0.522308	0.00818646	0.0777584	0.0151527	-3.0359	1.21178e-05	first intron	chr1:82630198:82630254	57	0.434808	0.00103517
264	NC_037328.1:82630198:82630315	EPHB3	-0.57559	0.0026076	0.0920082	0.00620132	-3.0359	1.21178e-05	first intron	chr1:82630198:82630315	118	0.490516	0.000666269
265	NC_037328.1:83304975:83305010	MAP6D1	0.651538	0.000566388	0.0302846	0.00272978	1.38861	1.5609e-05	first intron	chr1:83304975:83305010	36	0.253143	0.00572705
266	NC_037328.1:83783836:83783915	B3GNT5	-0.544895	0.00485355	0.0533063	0.0113307	1.17793	0.000141738	first intron	chr1:83783836:83783915	80	-0.371073	0.000729928
267	NC_037328.1:83806073:83806135	B3GNT5	0.542089	0.00512253	0.0273676	0.011	1.17793	0.000141738	first intron	chr1:83806073:83806135	63	0.27532	0.000644323
268	NC_037328.1:87461959:87462053	USP13	-0.308671	0.133283	0.0337003	0.159503	-1.1467	0.0149457	first intron	chr1:87461959:87462053	95	0.243241	0.0129492
269	NC_037328.1:87470048:87470062	USP13	0.484615	0.0150675	0.10135	0.0239233	-1.1467	0.0149457	first intron	chr1:87470048:87470062	15	-0.549825	0.00015055
270	NC_037328.1:87477118:87477204	USP13	-0.678966	0.000190255	0.0254602	0.001517	-1.1467	0.0149457	first intron	chr1:87477118:87477204	87	0.218203	0.0142038
271	NC_037328.1:87477239:87477319	USP13	-0.351221	0.0851536	0.0383436	0.103351	-1.1467	0.0149457	first intron	chr1:87477239:87477319	81	0.221292	0.0119662
272	NC_037328.1:88006800:88006852	ZMAT3	-0.436923	0.0300593	0.0547517	0.0447809	-0.584377	0.00823078	first intron	chr1:88006800:88006852	53	0.357346	0.00158363
273	NC_037328.1:90127918:90127957	TBL1XR1	0.545824	0.00476718	0.0673599	0.0112349	0.491383	0.0214509	first intron	chr1:90127918:90127957	40	0.354216	0.00298739
274	NC_037328.1:90139297:90139341	TBL1XR1	-0.425851	0.0337964	0.10631	0.0454626	0.491383	0.0214509	first intron	chr1:90139297:90139341	45	-0.52928	0.000727567
275	NC_037328.1:94856697:94856776	NCEH1	0.426412	0.0335376	0.0476882	0.0452023	0.967912	0.0215375	first intron	chr1:94856697:94856776	80	0.346342	0.0017938
276	NC_037328.1:95385007:95385021	FNDC3B	0.565547	0.00321626	0.0280504	0.00795611	0.479708	0.0292228	first intron	chr1:95385007:95385021	15	0.243035	0.00433169
277	NC_037328.1:95385536:95385595	FNDC3B	0.65204	0.00041286	0.035651	0.00231204	0.479708	0.0292228	first intron	chr1:95385536:95385595	60	0.340474	0.000101288
278	NC_037328.1:95392802:95392911	FNDC3B	0.471902	0.017236	0.0346192	0.0274223	0.479708	0.0292228	first intron	chr1:95392802:95392911	110	0.243534	0.0104602
279	NC_037329.1:104025250:104025367	MREG	-0.516578	0.00819696	0.0699131	0.0163497	0.88487	0.0258265	first intron	chr2:104025250:104025367	118	-0.316613	0.00777311
280	NC_037329.1:104025361:104025452	MREG	-0.595895	0.0016709	0.117156	0.00528185	0.88487	0.0258265	first intron	chr2:104025361:104025452	92	-0.544946	0.00105485
281	NC_037329.1:104025410:104025535	MREG	-0.61002	0.00120453	0.0827718	0.00434302	0.88487	0.0258265	first intron	chr2:104025410:104025535	126	-0.453451	0.00127552
282	NC_037329.1:104025704:104025750	MREG	-0.574263	0.00268189	0.0813803	0.00632227	0.88487	0.0258265	first intron	chr2:104025704:104025750	47	-0.504617	0.000255693
283	NC_037329.1:104026797:104026833	MREG	0.663077	0.000420448	0.0410875	0.00234293	0.88487	0.0258265	first intron	chr2:104026797:104026833	37	0.296028	0.00269226
284	NC_037329.1:106028066:106028132	TNS1	0.688826	0.000140418	0.103031	0.00131481	1.77723	0.0024101	first intron	chr2:106028066:106028132	67	0.496131	0.00070521
285	NC_037329.1:106028114:106028132	TNS1	0.730507	3.37983e-05	0.0400481	0.000675965	1.77723	0.0024101	first intron	chr2:106028114:106028132	19	0.304196	0.00220877
286	NC_037329.1:106033734:106033753	TNS1	-0.678515	0.000192868	0.0524427	0.00153078	1.77723	0.0024101	first intron	chr2:106033734:106033753	20	-0.350977	0.00268246
287	NC_037329.1:106049349:106049381	TNS1	0.601538	0.0018084	0.0625613	0.00554538	1.77723	0.0024101	first intron	chr2:106049349:106049381	33	0.370814	0.00100832
288	NC_037329.1:106049509:106049533	TNS1	0.789231	5.22556e-06	0.0436397	0.000337436	1.77723	0.0024101	first intron	chr2:106049509:106049533	25	0.35165	0.000678288
289	NC_037329.1:106185881:106185941	CXCR2	0.558791	0.00369035	0.0358663	0.0092229	2.95027	0.000240285	first intron	chr2:106185881:106185941	61	0.255217	0.0096598
290	NC_037329.1:111038668:111038693	ACSL3	-0.731538	5.17721e-05	0.0383209	0.000803567	-0.919351	0.000230325	first intron	chr2:111038668:111038693	26	0.27649	0.00220068
291	NC_037329.1:111038828:111038865	ACSL3	-0.591538	0.00223199	0.0557614	0.0063258	-0.919351	0.000230325	first intron	chr2:111038828:111038865	38	0.399555	0.000480026
292	NC_037329.1:113043382:113043397	DOCK10	0.285398	0.166697	0.0377844	0.182146	0.978044	4.63062e-08	first intron	chr2:113043382:113043397	16	0.272377	0.00720121
293	NC_037329.1:113051844:113051896	DOCK10	-0.64397	0.00051337	0.0907572	0.00257469	0.978044	4.63062e-08	first intron	chr2:113051844:113051896	53	-0.514879	0.000529591
294	NC_037329.1:113056805:113056854	DOCK10	-0.751211	1.50826e-05	0.0640291	0.00048327	0.978044	4.63062e-08	first intron	chr2:113056805:113056854	50	-0.383036	0.00250179
295	NC_037329.1:113056944:113057035	DOCK10	-0.73807	2.53876e-05	0.0637506	0.000620386	0.978044	4.63062e-08	first intron	chr2:113056944:113057035	92	-0.406561	0.00148888
296	NC_037329.1:117288708:117288754	PID1	0.377692	0.0635355	0.0375145	0.0799169	1.32527	0.0201498	first intron	chr2:117288708:117288754	47	0.261826	0.00301564
297	NC_037329.1:117289338:117289392	PID1	0.479231	0.0163601	0.0523528	0.0255018	1.32527	0.0201498	first intron	chr2:117289338:117289392	55	0.336802	0.00256699
298	NC_037329.1:118373768:118373812	SP140L	-0.6	0.0018687	0.0694763	0.00565266	2.65111	1.05218e-06	first intron	chr2:118373768:118373812	45	-0.393393	0.000905886
299	NC_037329.1:118668093:118668137	ITM2C	0.448705	0.0244605	0.0363806	0.0374089	2.13418	8.07911e-05	first intron	chr2:118668093:118668137	45	0.297805	0.00185339
300	NC_037329.1:121063695:121063751	ZBTB8A	-0.533608	0.00601297	0.0885512	0.0122099	-2.66665	0.00163608	first intron	chr2:121063695:121063751	57	0.361989	0.0136805
301	NC_037329.1:121063746:121063821	ZBTB8A	-0.481177	0.0148865	0.0274668	0.0236849	-2.66665	0.00163608	first intron	chr2:121063746:121063821	76	0.223531	0.0164766
302	NC_037329.1:121252411:121252468	HDAC1	0.647109	0.000472002	0.0790576	0.00225715	0.627598	0.0240969	first intron	chr2:121252411:121252468	58	0.440702	0.00169386
303	NC_037329.1:122340389:122340510	ZCCHC17	-0.482785	0.0145073	0.054903	0.0232312	-0.867451	0.00605239	first intron	chr2:122340389:122340510	122	0.328121	0.00358212
304	NC_037329.1:124313417:124313440	PTPRU	-0.739758	2.37859e-05	0.0269256	0.000573596	-3.54689	0.000474973	first intron	chr2:124313417:124313440	24	0.206951	0.0262551
305	NC_037329.1:124313431:124313482	PTPRU	-0.736941	2.6512e-05	0.0273539	0.000620968	-3.54689	0.000474973	first intron	chr2:124313431:124313482	52	0.207628	0.00717834
306	NC_037329.1:124316278:124316357	PTPRU	-0.34167	0.0945979	0.0797759	0.109283	-3.54689	0.000474973	first intron	chr2:124316278:124316357	80	0.254164	0.0365183
307	NC_037329.1:124316340:124316357	PTPRU	-0.585948	0.00208545	0.041918	0.00605427	-3.54689	0.000474973	first intron	chr2:124316340:124316357	18	0.314012	0.00229636
308	NC_037329.1:124318000:124318013	PTPRU	-0.697823	0.000105336	0.0387713	0.0011409	-3.54689	0.000474973	first intron	chr2:124318000:124318013	14	0.303276	0.00255047
309	NC_037329.1:124334770:124334793	MECR	-0.635454	0.000641831	0.0318253	0.00295704	-1.17982	0.00384856	first intron	chr2:124334770:124334793	24	0.301823	0.000916955
310	NC_037329.1:124334844:124334870	MECR	-0.353759	0.0827685	0.0435214	0.0972908	-1.17982	0.00384856	first intron	chr2:124334844:124334870	27	0.27903	0.00434331
311	NC_037329.1:124339787:124339811	MECR	-0.537357	0.00560455	0.0194404	0.0116624	-1.17982	0.00384856	first intron	chr2:124339787:124339811	25	0.202515	0.0193798
312	NC_037329.1:124340122:124340187	MECR	-0.729231	5.61903e-05	0.0339822	0.000833566	-1.17982	0.00384856	first intron	chr2:124340122:124340187	66	0.323685	0.000529591
313	NC_037329.1:124340394:124340410	MECR	-0.44433	0.0260639	0.0717791	0.036934	-1.17982	0.00384856	first intron	chr2:124340394:124340410	17	0.396619	0.00214022
314	NC_037329.1:124340492:124340565	MECR	-0.557352	0.0037986	0.0454681	0.00900155	-1.17982	0.00384856	first intron	chr2:124340492:124340565	74	0.333195	0.00126432
315	NC_037329.1:124340619:124340634	MECR	-0.442926	0.026596	0.0529599	0.0375349	-1.17982	0.00384856	first intron	chr2:124340619:124340634	16	0.262718	0.0251394
316	NC_037329.1:124347889:124347932	MECR	-0.520249	0.00767753	0.0324935	0.0144667	-1.17982	0.00384856	first intron	chr2:124347889:124347932	44	0.291356	0.000930846
317	NC_037329.1:124973056:124973182	PHACTR4	-0.683585	0.00016526	0.0483846	0.00144094	-0.650441	0.00595602	first intron	chr2:124973056:124973182	127	0.288928	0.00977626
318	NC_037329.1:125316719:125316845	EYA3	0.71589	5.72733e-05	0.0226886	0.000844993	0.961389	0.00137466	first intron	chr2:125316719:125316845	127	0.211725	0.0204436
319	NC_037329.1:125316904:125316978	EYA3	0.515583	0.00834278	0.0566777	0.0153606	0.961389	0.00137466	first intron	chr2:125316904:125316978	75	0.352515	0.00270584
320	NC_037329.1:125583506:125583526	STX12	0.286154	0.165153	0.0716531	0.18063	-0.443736	0.0415808	first intron	chr2:125583506:125583526	21	-0.407392	0.00140916
321	NC_037329.1:125693772:125693849	FGR	0.453849	0.022678	0.0603868	0.0359575	1.78389	3.60021e-05	first intron	chr2:125693772:125693849	78	0.331531	0.00271276
322	NC_037329.1:125695585:125695665	FGR	-0.579927	0.0023768	0.0211514	0.00661568	1.78389	3.60021e-05	first intron	chr2:125695585:125695665	81	-0.202338	0.0385757
323	NC_037329.1:125819120:125819204	WASF2	0.423042	0.0351172	0.0218657	0.0469745	0.487642	0.0298295	first intron	chr2:125819120:125819204	85	0.211348	0.021848
324	NC_037329.1:125819586:125819689	WASF2	0.623054	0.000878314	0.0532448	0.00379582	0.487642	0.0298295	first intron	chr2:125819586:125819689	104	0.390128	0.000868799
325	NC_037329.1:125819729:125819800	WASF2	0.642033	0.000540444	0.083873	0.00265367	0.487642	0.0298295	first intron	chr2:125819729:125819800	72	0.255976	0.0180011
326	NC_037329.1:125852253:125852267	WASF2	0.518693	0.00789417	0.0233922	0.014779	0.487642	0.0298295	first intron	chr2:125852253:125852267	15	0.224819	0.00984095
327	NC_037329.1:125862235:125862250	WASF2	-0.512022	0.00888225	0.0528048	0.0163263	0.487642	0.0298295	first intron	chr2:125862235:125862250	16	-0.389574	0.000769875
328	NC_037329.1:126284168:126284266	NUDC	-0.300695	0.144138	0.0470695	0.159332	-0.625949	0.00418243	first intron	chr2:126284168:126284266	99	0.310002	0.00508167
329	NC_037329.1:126284367:126284395	NUDC	-0.491656	0.0125555	0.0293172	0.0214709	-0.625949	0.00418243	first intron	chr2:126284367:126284395	29	0.25848	0.000778226
330	NC_037329.1:126284394:126284487	NUDC	-0.540769	0.00593195	0.0329694	0.0127687	-0.625949	0.00418243	first intron	chr2:126284394:126284487	94	0.28039	0.00285907
331	NC_037329.1:126777941:126778070	CRYBG2	-0.491031	0.0126854	0.131069	0.0189501	-2.43847	0.000318875	first intron	chr2:126777941:126778070	130	0.483414	0.00181856
332	NC_037329.1:126777986:126778070	CRYBG2	-0.660512	0.000326208	0.07068	0.00215305	-2.43847	0.000318875	first intron	chr2:126777986:126778070	85	0.379591	0.00154902
333	NC_037329.1:126778125:126778158	CRYBG2	-0.375674	0.0642192	0.0467751	0.0779072	-2.43847	0.000318875	first intron	chr2:126778125:126778158	34	0.347141	0.000788442
334	NC_037329.1:126778206:126778277	CRYBG2	-0.426236	0.0336187	0.0682415	0.0493444	-2.43847	0.000318875	first intron	chr2:126778206:126778277	72	0.236238	0.0128049
335	NC_037329.1:126781230:126781271	CRYBG2	-0.342571	0.0936744	0.0277347	0.108379	-2.43847	0.000318875	first intron	chr2:126781230:126781271	42	0.212027	0.0209125
336	NC_037329.1:126921753:126921787	CNKSR1	-0.715385	9.01236e-05	0.0272291	0.0010389	-1.82553	0.011203	first intron	chr2:126921753:126921787	35	0.246362	0.00464349
337	NC_037329.1:127500694:127500739	LDLRAP1	0.570769	0.00338791	0.0793813	0.00735362	-0.650543	0.00556901	first intron	chr2:127500694:127500739	46	-0.440981	0.00137059
338	NC_037329.1:128476891:128476948	NIPAL3	0.399976	0.0475827	0.0318599	0.0623693	0.536311	0.0380416	first intron	chr2:128476891:128476948	58	0.263024	0.00501
339	NC_037329.1:128489487:128489517	NIPAL3	-0.395385	0.0514042	0.0372683	0.0644389	0.536311	0.0380416	first intron	chr2:128489487:128489517	31	-0.299494	0.000688526
340	NC_037329.1:128491187:128491268	NIPAL3	0.458396	0.0211914	0.0312561	0.031359	0.536311	0.0380416	first intron	chr2:128491187:128491268	82	0.259883	0.00584442
341	NC_037329.1:129004827:129004855	CNR2	-0.722159	4.58609e-05	0.0624208	0.00076742	1.56457	0.017	first intron	chr2:129004827:129004855	29	-0.389294	0.00158537
342	NC_037329.1:129004981:129005090	CNR2	-0.738828	2.46569e-05	0.0545869	0.00061735	1.56457	0.017	first intron	chr2:129004981:129005090	110	-0.372655	0.00171333
343	NC_037329.1:129005078:129005185	CNR2	-0.486784	0.0135988	0.092418	0.0221452	1.56457	0.017	first intron	chr2:129005078:129005185	108	-0.448024	0.00282368
344	NC_037329.1:129005124:129005209	CNR2	-0.501038	0.0107323	0.101852	0.0185463	1.56457	0.017	first intron	chr2:129005124:129005209	86	-0.41875	0.00472182
345	NC_037329.1:129006473:129006512	CNR2	0.597038	0.00162813	0.0326184	0.00545457	1.56457	0.017	first intron	chr2:129006473:129006512	40	0.276044	0.0013243
346	NC_037329.1:129007770:129007837	CNR2	0.58844	0.00197411	0.0389918	0.00583876	1.56457	0.017	first intron	chr2:129007770:129007837	68	0.293853	0.00269206
347	NC_037329.1:129112706:129112762	GALE	-0.520769	0.00840311	0.0559985	0.0154388	-0.96343	0.000112169	first intron	chr2:129112706:129112762	57	0.334537	0.00235151
348	NC_037329.1:129112865:129112939	GALE	-0.570769	0.00338791	0.0505722	0.00824401	-0.96343	0.000112169	first intron	chr2:129112865:129112939	75	0.332361	0.00217857
349	NC_037329.1:129112865:129112970	GALE	-0.593462	0.00176512	0.0655815	0.00545457	-0.96343	0.000112169	first intron	chr2:129112865:129112970	106	0.378472	0.00206803
350	NC_037329.1:129369210:129369331	ASAP3	-0.320831	0.11789	0.0514456	0.132972	-2.21634	0.00703929	first intron	chr2:129369210:129369331	122	0.340436	0.00183261
351	NC_037329.1:129369543:129369626	ASAP3	-0.376775	0.0633794	0.0259219	0.0797623	-2.21634	0.00703929	first intron	chr2:129369543:129369626	84	0.240375	0.00807926
352	NC_037329.1:129372508:129372545	ASAP3	-0.283131	0.170239	0.0434528	0.18584	-2.21634	0.00703929	first intron	chr2:129372508:129372545	38	0.329617	0.00114267
353	NC_037329.1:129373043:129373073	ASAP3	-0.394615	0.0518903	0.037881	0.0649661	-2.21634	0.00703929	first intron	chr2:129373043:129373073	31	0.262394	0.00272983
354	NC_037329.1:129373800:129373916	ASAP3	-0.141061	0.501219	0.0599182	0.562874	-2.21634	0.00703929	first intron	chr2:129373800:129373916	117	0.311823	0.00582454
355	NC_037329.1:129373899:129373971	ASAP3	-0.515385	0.00919972	0.035982	0.0169922	-2.21634	0.00703929	first intron	chr2:129373899:129373971	73	0.296179	0.00197266
356	NC_037329.1:129375335:129375377	ASAP3	-0.149346	0.476149	0.056493	0.487201	-2.21634	0.00703929	first intron	chr2:129375335:129375377	43	0.328462	0.00131218
357	NC_037329.1:129375597:129375680	ASAP3	-0.432187	0.0309625	0.164791	0.042434	-2.21634	0.00703929	first intron	chr2:129375597:129375680	84	0.499755	0.00262324
358	NC_037329.1:129375641:129375707	ASAP3	-0.433698	0.0303156	0.0599365	0.0417374	-2.21634	0.00703929	first intron	chr2:129375641:129375707	67	0.321092	0.00749921
359	NC_037329.1:129375706:129375776	ASAP3	-0.437183	0.0288648	0.0796797	0.0400748	-2.21634	0.00703929	first intron	chr2:129375706:129375776	71	0.427174	0.00149682
360	NC_037329.1:129378179:129378254	ASAP3	0.411538	0.0420042	0.0708194	0.0593841	-2.21634	0.00703929	first intron	chr2:129378179:129378254	76	-0.385472	0.00199779
361	NC_037329.1:129380051:129380120	ASAP3	-0.186923	0.369277	0.0726893	0.38197	-2.21634	0.00703929	first intron	chr2:129380051:129380120	70	0.358205	0.0043723
362	NC_037329.1:131398035:131398114	ECE1	0.429051	0.0323402	0.0397829	0.0439393	1.58695	0.00205688	first intron	chr2:131398035:131398114	80	0.257552	0.00963174
363	NC_037329.1:13485393:13485483	DUSP19	-0.332308	0.104938	0.0420766	0.122127	-1.15966	0.0201679	first intron	chr2:13485393:13485483	91	0.291682	0.0026686
364	NC_037329.1:13485478:13485537	DUSP19	-0.449698	0.0241077	0.0490786	0.0346592	-1.15966	0.0201679	first intron	chr2:13485478:13485537	60	0.285169	0.00786103
365	NC_037329.1:135384086:135384140	PADI1	-0.336471	0.100057	0.0397993	0.114841	-4.47	0.0100241	first intron	chr2:135384086:135384140	55	0.228187	0.00350977
366	NC_037329.1:135386802:135386834	PADI1	-0.366433	0.0716046	0.0598129	0.0856064	-4.47	0.0100241	first intron	chr2:135386802:135386834	33	0.363537	0.00232924
367	NC_037329.1:135386899:135386927	PADI1	-0.21174	0.309592	0.0569271	0.323425	-4.47	0.0100241	first intron	chr2:135386899:135386927	29	0.30044	0.00567111
368	NC_037329.1:135389698:135389717	PADI1	-0.214216	0.303835	0.0365729	0.317745	-4.47	0.0100241	first intron	chr2:135389698:135389717	20	0.273753	0.00483445
369	NC_037329.1:135392495:135392555	PADI1	-0.450039	0.0239877	0.0586519	0.0373957	-4.47	0.0100241	first intron	chr2:135392495:135392555	61	0.398445	0.000919201
370	NC_037329.1:135392681:135392701	PADI1	-0.477317	0.0158301	0.0631709	0.0248888	-4.47	0.0100241	first intron	chr2:135392681:135392701	21	0.409549	0.000594493
371	NC_037329.1:135392782:135392855	PADI1	-0.306704	0.135904	0.102482	0.133054	-4.47	0.0100241	first intron	chr2:135392782:135392855	74	0.429581	0.00152098
372	NC_037329.1:135392955:135393050	PADI1	-0.389484	0.0542917	0.0547766	0.073367	-4.47	0.0100241	first intron	chr2:135392955:135393050	96	0.308261	0.00697873
373	NC_037329.1:135743159:135743246	SZRD1	0.436923	0.0300593	0.0319254	0.0414423	0.476192	0.0104034	first intron	chr2:135743159:135743246	88	0.244396	0.0105231
374	NC_037329.1:135745655:135745680	SZRD1	0.646651	0.000477846	0.0530897	0.00247173	0.476192	0.0104034	first intron	chr2:135745655:135745680	26	0.35927	0.00161407
375	NC_037329.1:135751206:135751244	SZRD1	-0.713519	6.2202e-05	0.0372874	0.000898812	0.476192	0.0104034	first intron	chr2:135751206:135751244	39	-0.313078	0.000468423
376	NC_037329.1:135752879:135752943	SZRD1	0.558462	0.00428791	0.0346561	0.0102809	0.476192	0.0104034	first intron	chr2:135752879:135752943	65	0.24691	0.0131006
377	NC_037329.1:135752961:135752973	SZRD1	0.420484	0.0363555	0.113154	0.0483134	0.476192	0.0104034	first intron	chr2:135752961:135752973	13	0.382189	0.00491774
378	NC_037329.1:135752972:135752999	SZRD1	0.642793	0.000529667	0.090103	0.00240286	0.476192	0.0104034	first intron	chr2:135752972:135752999	28	0.373678	0.00757717
379	NC_037329.1:135754589:135754635	SZRD1	0.461658	0.0201744	0.0713047	0.0326962	0.476192	0.0104034	first intron	chr2:135754589:135754635	47	0.367342	0.00244263
380	NC_037329.1:135754685:135754771	SZRD1	0.614615	0.00135951	0.0491291	0.00467885	0.476192	0.0104034	first intron	chr2:135754685:135754771	87	0.283361	0.00643558
381	NC_037329.1:135754839:135754948	SZRD1	0.744345	1.98753e-05	0.122847	0.000531786	0.476192	0.0104034	first intron	chr2:135754839:135754948	110	0.60996	0.000449764
382	NC_037329.1:135754891:135754972	SZRD1	0.61	0.00150558	0.0577177	0.00528185	0.476192	0.0104034	first intron	chr2:135754891:135754972	82	0.378487	0.000620601
383	NC_037329.1:135755178:135755265	SZRD1	0.468462	0.0192217	0.0442044	0.0293163	0.476192	0.0104034	first intron	chr2:135755178:135755265	88	0.307741	0.00336547
384	NC_037329.1:135757730:135757753	SZRD1	0.516551	0.00820085	0.0481552	0.0151596	0.476192	0.0104034	first intron	chr2:135757730:135757753	24	0.278295	0.000774567
385	NC_037329.1:135757835:135757848	SZRD1	0.289454	0.160489	0.045167	0.178372	0.476192	0.0104034	first intron	chr2:135757835:135757848	14	0.271887	0.000839156
386	NC_037329.1:17621400:17621468	SESTD1	-0.493077	0.0132081	0.0190526	0.0216673	-0.967878	0.0234503	first intron	chr2:17621400:17621468	69	0.201453	0.00866847
387	NC_037329.1:17643480:17643549	SESTD1	-0.28151	0.172805	0.0375486	0.202468	-0.967878	0.0234503	first intron	chr2:17643480:17643549	70	0.304672	0.00196126
388	NC_037329.1:17649298:17649328	SESTD1	-0.486706	0.0136159	0.0373156	0.0221627	-0.967878	0.0234503	first intron	chr2:17649298:17649328	31	0.313801	0.00118764
389	NC_037329.1:17655102:17655162	SESTD1	-0.475869	0.0161965	0.0634722	0.0253128	-0.967878	0.0234503	first intron	chr2:17655102:17655162	61	0.241667	0.0428692
390	NC_037329.1:17655142:17655222	SESTD1	-0.202463	0.331751	0.02822	0.345115	-0.967878	0.0234503	first intron	chr2:17655142:17655222	81	0.239259	0.006725
391	NC_037329.1:17655235:17655335	SESTD1	-0.329724	0.107485	0.0505469	0.124114	-0.967878	0.0234503	first intron	chr2:17655235:17655335	101	0.224815	0.0449573
392	NC_037329.1:17661473:17661518	SESTD1	-0.256351	0.216112	0.045188	0.231105	-0.967878	0.0234503	first intron	chr2:17661473:17661518	46	0.317089	0.00267886
393	NC_037329.1:17665306:17665331	SESTD1	-0.423508	0.0348956	0.0281422	0.0467323	-0.967878	0.0234503	first intron	chr2:17665306:17665331	26	0.266154	0.00146315
394	NC_037329.1:17799704:17799810	CCDC141	0.431876	0.0310972	0.0754924	0.0425932	-2.88206	0.0112221	first intron	chr2:17799704:17799810	107	-0.449545	0.00104894
395	NC_037329.1:1903629:1903646	FAM168B	0.586154	0.00249324	0.0373862	0.00714882	0.738003	0.000730415	first intron	chr2:1903629:1903646	18	0.236063	0.0138321
396	NC_037329.1:19622188:19622262	NFE2L2	0.657518	0.000354823	0.0433843	0.00214064	0.994162	0.00279166	first intron	chr2:19622188:19622262	75	0.307908	0.0031439
397	NC_037329.1:19622220:19622348	NFE2L2	0.730024	3.44117e-05	0.0683708	0.0006766	0.994162	0.00279166	first intron	chr2:19622220:19622348	129	0.372327	0.00369129
398	NC_037329.1:19624176:19624255	NFE2L2	0.687444	0.00014663	0.0547263	0.00133771	0.994162	0.00279166	first intron	chr2:19624176:19624255	80	0.384191	0.00103891
399	NC_037329.1:19624497:19624615	NFE2L2	0.760769	1.69038e-05	0.039129	0.000502108	0.994162	0.00279166	first intron	chr2:19624497:19624615	119	0.299189	0.00168379
400	NC_037329.1:19624633:19624722	NFE2L2	0.469711	0.0178331	0.0780075	0.027324	0.994162	0.00279166	first intron	chr2:19624633:19624722	90	0.3201	0.00550714
401	NC_037329.1:19624705:19624832	NFE2L2	0.693525	0.000120994	0.0752541	0.00122675	0.994162	0.00279166	first intron	chr2:19624705:19624832	128	0.473138	2.4929e-05
402	NC_037329.1:19624831:19624907	NFE2L2	0.645112	0.000497973	0.092987	0.00231204	0.994162	0.00279166	first intron	chr2:19624831:19624907	77	0.339559	0.0100462
403	NC_037329.1:19626976:19627056	NFE2L2	0.681294	0.000177275	0.0366597	0.00149539	0.994162	0.00279166	first intron	chr2:19626976:19627056	81	0.305129	0.00184891
404	NC_037329.1:19628577:19628660	NFE2L2	0.79787	1.77605e-06	0.0741236	0.000273247	0.994162	0.00279166	first intron	chr2:19628577:19628660	84	0.439288	0.000972696
405	NC_037329.1:19628714:19628783	NFE2L2	0.776752	4.9779e-06	0.0407758	0.000337436	0.994162	0.00279166	first intron	chr2:19628714:19628783	70	0.288158	0.00481464
406	NC_037329.1:19631851:19631878	NFE2L2	0.687162	0.000147926	0.032794	0.00140522	0.994162	0.00279166	first intron	chr2:19631851:19631878	28	0.278389	0.00300888
407	NC_037329.1:19636895:19636941	NFE2L2	0.821628	4.77761e-07	0.0419644	0.000186424	0.994162	0.00279166	first intron	chr2:19636895:19636941	47	0.305433	0.00403614
408	NC_037329.1:19638998:19639013	NFE2L2	0.312368	0.128458	0.0530412	0.143605	0.994162	0.00279166	first intron	chr2:19638998:19639013	16	0.293832	0.00822222
409	NC_037329.1:19639109:19639149	NFE2L2	0.633122	0.000681529	0.0617473	0.00307488	0.994162	0.00279166	first intron	chr2:19639109:19639149	41	0.371529	0.00162551
410	NC_037329.1:19642619:19642683	NFE2L2	-0.642431	0.000534774	0.0829186	0.0024434	0.994162	0.00279166	first intron	chr2:19642619:19642683	65	-0.467467	0.000305307
411	NC_037329.1:19643104:19643190	NFE2L2	0.383681	0.0583067	0.144371	0.0716641	0.994162	0.00279166	first intron	chr2:19643104:19643190	87	0.409107	0.00641941
412	NC_037329.1:19643145:19643190	NFE2L2	0.745179	1.92284e-05	0.0439218	0.000526881	0.994162	0.00279166	first intron	chr2:19643145:19643190	46	0.326344	0.00178765
413	NC_037329.1:22218180:22218244	WIPF1	-0.675779	0.00020938	0.0790638	0.00145761	1.13152	0.00142152	first intron	chr2:22218180:22218244	65	-0.451503	0.0012478
414	NC_037329.1:22218205:22218326	WIPF1	-0.691939	0.000127271	0.0453463	0.00125412	1.13152	0.00142152	first intron	chr2:22218205:22218326	122	-0.328882	0.00238724
415	NC_037329.1:22219547:22219597	WIPF1	0.471416	0.017367	0.0949655	0.026746	1.13152	0.00142152	first intron	chr2:22219547:22219597	51	0.338944	0.0151436
416	NC_037329.1:23351284:23351322	CDCA7	0.437692	0.0297459	0.088368	0.0411002	-0.896581	0.0358952	first intron	chr2:23351284:23351322	39	-0.480397	0.000662736
417	NC_037329.1:23351321:23351424	CDCA7	0.323773	0.114369	0.0725234	0.141506	-0.896581	0.0358952	first intron	chr2:23351321:23351424	104	-0.403952	0.000629282
418	NC_037329.1:24514133:24514140	METAP1D	-0.548114	0.00455975	0.0585551	0.0101277	-1.23819	0.00147324	first intron	chr2:24514133:24514140	8	0.3686	0.0021219
419	NC_037329.1:24514281:24514370	METAP1D	-0.381196	0.0600945	0.132611	0.073587	-1.23819	0.00147324	first intron	chr2:24514281:24514370	90	0.523448	0.00148388
420	NC_037329.1:24514356:24514435	METAP1D	-0.490769	0.0136952	0.0486499	0.022255	-1.23819	0.00147324	first intron	chr2:24514356:24514435	80	0.33656	0.00125223
421	NC_037329.1:27328835:27328895	NOSTRIN	-0.592308	0.00219665	0.0406956	0.00626154	-4.49978	2.93665e-05	first intron	chr2:27328835:27328895	61	0.309721	0.00204034
422	NC_037329.1:27331853:27331902	NOSTRIN	-0.195385	0.347665	0.0382053	0.360856	-4.49978	2.93665e-05	first intron	chr2:27331853:27331902	50	0.23176	0.0171518
423	NC_037329.1:27332072:27332156	NOSTRIN	-0.466923	0.0196623	0.0318216	0.0295063	-4.49978	2.93665e-05	first intron	chr2:27332072:27332156	85	0.261788	0.00343233
424	NC_037329.1:27332125:27332235	NOSTRIN	-0.480791	0.0149789	0.0771004	0.0206897	-4.49978	2.93665e-05	first intron	chr2:27332125:27332235	111	0.297793	0.0106192
425	NC_037329.1:27619161:27619278	CERS6	0.380878	0.0603263	0.123285	0.0654845	1.22559	0.00390573	first intron	chr2:27619161:27619278	118	0.305833	0.0201582
426	NC_037329.1:27619187:27619278	CERS6	0.549722	0.00441869	0.0568706	0.0106134	1.22559	0.00390573	first intron	chr2:27619187:27619278	92	0.363283	0.00146813
427	NC_037329.1:27619277:27619339	CERS6	0.562646	0.00341307	0.0700177	0.00891642	1.22559	0.00390573	first intron	chr2:27619277:27619339	63	0.365736	0.00457983
428	NC_037329.1:27619333:27619391	CERS6	0.757686	1.15327e-05	0.0689802	0.000463007	1.22559	0.00390573	first intron	chr2:27619333:27619391	59	0.383899	0.00279921
429	NC_037329.1:27619772:27619793	CERS6	0.729289	3.53615e-05	0.0399992	0.000685537	1.22559	0.00390573	first intron	chr2:27619772:27619793	22	0.320875	0.0013889
430	NC_037329.1:27619772:27619857	CERS6	0.616971	0.00101955	0.0446443	0.00396557	1.22559	0.00390573	first intron	chr2:27619772:27619857	86	0.235863	0.024381
431	NC_037329.1:27710984:27711002	CERS6	-0.753222	1.38886e-05	0.0346849	0.000475857	1.22559	0.00390573	first intron	chr2:27710984:27711002	19	-0.255426	0.00562623
432	NC_037329.1:36154113:36154234	ITGB6	-0.553373	0.00411209	0.0942207	0.00939268	-2.48439	2.13775e-05	first intron	chr2:36154113:36154234	122	0.360705	0.00892269
433	NC_037329.1:37773511:37773578	PKP4	0.614345	0.00108634	0.0272493	0.00405315	-0.848042	0.00425678	first intron	chr2:37773511:37773578	68	-0.248065	0.00658374
434	NC_037329.1:37813084:37813127	PKP4	0.596923	0.00199447	0.0693169	0.00629807	-0.848042	0.00425678	first intron	chr2:37813084:37813127	44	-0.453352	0.000112369
435	NC_037329.1:47348222:47348252	KIF5C	-0.554144	0.00404972	0.0459719	0.00939268	-2.10279	0.0076891	first intron	chr2:47348222:47348252	31	0.28929	0.0056403
436	NC_037329.1:47348232:47348301	KIF5C	-0.483567	0.0143258	0.102805	0.0200087	-2.10279	0.0076891	first intron	chr2:47348232:47348301	70	0.303105	0.0227714
437	NC_037329.1:47357436:47357457	KIF5C	-0.692101	0.000126614	0.0246348	0.00124771	-2.10279	0.0076891	first intron	chr2:47357436:47357457	22	0.252972	0.00185129
438	NC_037329.1:47366994:47367042	KIF5C	-0.495184	0.011842	0.109198	0.0179945	-2.10279	0.0076891	first intron	chr2:47366994:47367042	49	0.35993	0.00375878
439	NC_037329.1:53641299:53641351	ARHGAP15	-0.306923	0.135575	0.0518169	0.150806	1.1629	0.0110142	first intron	chr2:53641299:53641351	53	-0.36073	0.00174432
440	NC_037329.1:53649064:53649162	ARHGAP15	-0.276154	0.180931	0.0757625	0.165415	1.1629	0.0110142	first intron	chr2:53649064:53649162	99	-0.274885	0.00815007
441	NC_037329.1:6279340:6279436	MSTN	-0.279877	0.175416	0.108144	0.190949	-6.30933	7.05117e-06	first intron	chr2:6279340:6279436	97	0.262337	0.0414429
442	NC_037329.1:63026396:63026522	MGAT5	-0.388462	0.0559112	0.0542031	0.0756631	0.600633	0.00343774	first intron	chr2:63026396:63026522	127	-0.2896	0.0102396
443	NC_037329.1:72110676:72110752	INHBB	-0.471132	0.0174439	0.0316966	0.0276471	-2.3052	0.00697501	first intron	chr2:72110676:72110752	77	0.229855	0.0135358
444	NC_037329.1:79816654:79816693	MYO1B	-0.510769	0.00993208	0.0507585	0.017812	-1.61498	0.000821045	first intron	chr2:79816654:79816693	40	0.34006	0.00267389
445	NC_037329.1:79816978:79817008	MYO1B	-0.428462	0.0336871	0.0230588	0.045342	-1.61498	0.000821045	first intron	chr2:79816978:79817008	31	0.222235	0.00457357
446	NC_037329.1:86175759:86175809	RFTN2	-0.504174	0.0101741	0.0221422	0.018955	-3.19499	0.000555945	first intron	chr2:86175759:86175809	51	0.235021	0.00183699
447	NC_037329.1:88028799:88028829	SATB2	-0.56613	0.0031779	0.0222785	0.00790876	-1.49011	0.004741	first intron	chr2:88028799:88028829	31	0.220366	0.00669145
448	NC_037329.1:88840585:88840681	SPATS2L	-0.726923	6.09292e-05	0.0356248	0.000874878	-1.96815	4.36282e-05	first intron	chr2:88840585:88840681	97	0.260141	0.0098296
449	NC_037329.1:88842977:88843059	SPATS2L	-0.686698	0.000150076	0.0616218	0.00143202	-1.96815	4.36282e-05	first intron	chr2:88842977:88843059	83	0.326808	0.00487957
450	NC_037329.1:88843049:88843159	SPATS2L	-0.781431	4.00017e-06	0.0395667	0.000318549	-1.96815	4.36282e-05	first intron	chr2:88843049:88843159	111	0.312491	0.00224673
451	NC_037329.1:88856521:88856607	SPATS2L	-0.704643	8.41298e-05	0.094564	0.0010122	-1.96815	4.36282e-05	first intron	chr2:88856521:88856607	87	0.502936	0.000764676
452	NC_037329.1:88856585:88856627	SPATS2L	-0.792145	2.37571e-06	0.109296	0.000277815	-1.96815	4.36282e-05	first intron	chr2:88856585:88856627	43	0.483229	0.00237535
453	NC_037329.1:88856606:88856627	SPATS2L	-0.803867	1.29653e-06	0.0548763	0.000273247	-1.96815	4.36282e-05	first intron	chr2:88856606:88856627	22	0.398132	0.000558303
454	NC_037329.1:92072928:92072950	CTLA4	-0.507806	0.00955808	0.0776997	0.0152977	1.16506	0.0495435	first intron	chr2:92072928:92072950	23	-0.431042	0.00147089
455	NC_037329.1:92072933:92073031	CTLA4	-0.369035	0.0694625	0.0756241	0.0834201	1.16506	0.0495435	first intron	chr2:92072933:92073031	99	-0.408988	0.00234343
456	NC_037329.1:95439369:95439480	KLF7	-0.462397	0.0199497	0.056672	0.0298534	0.892044	0.00974015	first intron	chr2:95439369:95439480	112	-0.306921	0.00678489
457	NC_037329.1:95460820:95460857	KLF7	0.527417	0.00674214	0.0417614	0.0131685	0.892044	0.00974015	first intron	chr2:95460820:95460857	38	0.336305	0.00143271
458	NC_037329.1:95461534:95461593	KLF7	-0.523846	0.00797453	0.0559881	0.0148736	0.892044	0.00974015	first intron	chr2:95461534:95461593	60	-0.356159	0.00157832
459	NC_037329.1:95467300:95467348	KLF7	0.506251	0.00981792	0.0410246	0.0173474	0.892044	0.00974015	first intron	chr2:95467300:95467348	49	0.318109	0.00104788
460	NC_037329.1:95916319:95916426	METTL21A	0.314163	0.12616	0.152835	0.141494	-0.497498	0.033537	first intron	chr2:95916319:95916426	108	-0.583212	0.000904513
461	NC_037329.1:95916364:95916455	METTL21A	0.208462	0.315808	0.0735425	0.329471	-0.497498	0.033537	first intron	chr2:95916364:95916455	92	-0.374709	0.00258635
462	NC_037329.1:96289483:96289540	PLEKHM3	-0.43495	0.0297879	0.0864173	0.0354129	0.66157	0.000495488	first intron	chr2:96289483:96289540	58	-0.453869	0.00106972
463	NC_037329.1:96289539:96289643	PLEKHM3	-0.284614	0.167916	0.102813	0.160932	0.66157	0.000495488	first intron	chr2:96289539:96289643	105	-0.349543	0.00812434
464	NC_037329.1:96316843:96316920	PLEKHM3	-0.558954	0.00367825	0.111463	0.00872419	0.66157	0.000495488	first intron	chr2:96316843:96316920	78	-0.53555	0.000978433
465	NC_037329.1:98028633:98028641	ACADL	-0.770294	6.67536e-06	0.0499762	0.000363103	-4.43968	0.00149061	first intron	chr2:98028633:98028641	9	0.330419	0.00119814
466	NC_037330.1:101358452:101358496	TMEM53	-0.421102	0.0360533	0.0827235	0.0428269	-1.33064	1.22867e-05	first intron	chr3:101358452:101358496	45	0.393036	0.00358816
467	NC_037330.1:101358485:101358594	TMEM53	-0.427802	0.0329025	0.0359422	0.0445197	-1.33064	1.22867e-05	first intron	chr3:101358485:101358594	110	0.244456	0.00614457
468	NC_037330.1:102491263:102491301	PTPRF	-0.538035	0.00553318	0.130535	0.0115352	-1.47327	0.000315819	first intron	chr3:102491263:102491301	39	0.498214	0.00146419
469	NC_037330.1:102491300:102491324	PTPRF	-0.411296	0.0410915	0.0990023	0.0534676	-1.47327	0.000315819	first intron	chr3:102491300:102491324	25	0.414653	0.00607928
470	NC_037330.1:102491945:102491991	PTPRF	-0.561452	0.00349701	0.0221393	0.00866252	-1.47327	0.000315819	first intron	chr3:102491945:102491991	47	0.210361	0.0167162
471	NC_037330.1:102493107:102493209	PTPRF	-0.599231	0.00189949	0.0467314	0.00571085	-1.47327	0.000315819	first intron	chr3:102493107:102493209	103	0.283377	0.00251055
472	NC_037330.1:102493517:102493542	PTPRF	-0.557692	0.00435032	0.0525192	0.00981252	-1.47327	0.000315819	first intron	chr3:102493517:102493542	26	0.318749	0.00291148
473	NC_037330.1:102493724:102493760	PTPRF	-0.458165	0.0212649	0.0509538	0.0313687	-1.47327	0.000315819	first intron	chr3:102493724:102493760	37	0.394739	0.000311984
474	NC_037330.1:102495324:102495405	PTPRF	-0.344615	0.0921115	0.0511925	0.108848	-1.47327	0.000315819	first intron	chr3:102495324:102495405	82	0.313534	0.00500425
475	NC_037330.1:102496856:102496905	PTPRF	-0.677444	0.000199188	0.0784194	0.00155071	-1.47327	0.000315819	first intron	chr3:102496856:102496905	50	0.422969	0.00193981
476	NC_037330.1:102741189:102741263	C3H1orf210	-0.569825	0.00294365	0.0949575	0.00752604	-4.53372	3.87593e-05	first intron	chr3:102741189:102741263	75	0.473124	0.000698518
477	NC_037330.1:103392670:103392720	ZNF691	0.235385	0.25617	0.0903898	0.237412	-1.02981	0.0033495	first intron	chr3:103392670:103392720	51	-0.452701	0.000577011
478	NC_037330.1:104701155:104701263	EDN2	-0.538565	0.005478	0.0773304	0.0101208	-2.52304	0.000161759	first intron	chr3:104701155:104701263	109	0.278813	0.0053415
479	NC_037330.1:105733224:105733258	SMAP2	-0.498845	0.0111374	0.0358801	0.0190702	0.634694	0.0138267	first intron	chr3:105733224:105733258	35	-0.31328	0.00120848
480	NC_037330.1:105735850:105735908	SMAP2	-0.570494	0.00290285	0.0911266	0.00748812	0.634694	0.0138267	first intron	chr3:105735850:105735908	59	-0.555244	0.000143695
481	NC_037330.1:105742090:105742124	SMAP2	0.554615	0.00460773	0.0327118	0.0104922	0.634694	0.0138267	first intron	chr3:105742090:105742124	35	0.257441	0.00611691
482	NC_037330.1:105746857:105746952	SMAP2	-0.630506	0.000728577	0.0958128	0.00316067	0.634694	0.0138267	first intron	chr3:105746857:105746952	96	-0.510397	0.000411333
483	NC_037330.1:105746937:105747049	SMAP2	-0.513058	0.00872227	0.0585815	0.0158693	0.634694	0.0138267	first intron	chr3:105746937:105747049	113	-0.416944	0.000597158
484	NC_037330.1:105748026:105748065	SMAP2	0.267053	0.19688	0.0283418	0.212079	0.634694	0.0138267	first intron	chr3:105748026:105748065	40	0.255323	0.00419286
485	NC_037330.1:105949463:105949532	RLF	0.683403	0.000166187	0.0431147	0.00144094	1.67707	0.000341033	first intron	chr3:105949463:105949532	70	0.316494	0.00073399
486	NC_037330.1:105951347:105951407	RLF	-0.748462	2.75826e-05	0.0765855	0.000620386	1.67707	0.000341033	first intron	chr3:105951347:105951407	61	-0.514163	0.000154677
487	NC_037330.1:106387468:106387525	HPCAL4	0.01	0.963324	0.0425664	0.964718	-1.5798	0.0469636	first intron	chr3:106387468:106387525	58	0.294111	0.00552853
488	NC_037330.1:107047110:107047166	RHBDL2	-0.564339	0.00329699	0.0589636	0.00866393	-2.68204	0.0104976	first intron	chr3:107047110:107047166	57	0.330054	0.00306335
489	NC_037330.1:107047143:107047247	RHBDL2	-0.301234	0.143385	0.0775502	0.134055	-2.68204	0.0104976	first intron	chr3:107047143:107047247	105	0.320759	0.0110981
490	NC_037330.1:107047876:107047912	RHBDL2	-0.654059	0.000390576	0.0488487	0.00225264	-2.68204	0.0104976	first intron	chr3:107047876:107047912	37	0.299712	0.00661452
491	NC_037330.1:107065523:107065587	RHBDL2	-0.593846	0.0021274	0.0612081	0.00658991	-2.68204	0.0104976	first intron	chr3:107065523:107065587	65	0.375056	0.00201798
492	NC_037330.1:109449283:109449336	OSCP1	-0.364686	0.0730715	0.092571	0.0871794	1.69168	0.0222519	first intron	chr3:109449283:109449336	54	-0.525314	0.000428121
493	NC_037330.1:109449999:109450052	OSCP1	-0.386154	0.057481	0.073341	0.0775008	1.69168	0.0222519	first intron	chr3:109449999:109450052	54	-0.470902	0.000247313
494	NC_037330.1:109482792:109482856	LSM10	-0.442217	0.0268681	0.0601885	0.0378339	-0.689186	0.010742	first intron	chr3:109482792:109482856	65	0.261122	0.0101655
495	NC_037330.1:109482855:109482937	LSM10	-0.626154	0.00104622	0.082476	0.00396557	-0.689186	0.010742	first intron	chr3:109482855:109482937	83	0.462678	0.000729928
496	NC_037330.1:109606454:109606498	THRAP3	0.502804	0.0104149	0.0443184	0.0181563	0.338853	0.0322422	first intron	chr3:109606454:109606498	45	0.327896	0.00223197
497	NC_037330.1:109610191:109610248	THRAP3	0.464677	0.019269	0.0263018	0.0290231	0.338853	0.0322422	first intron	chr3:109610191:109610248	58	0.264048	0.00269075
498	NC_037330.1:109679257:109679344	TRAPPC3	0.268638	0.194134	0.0750922	0.17653	-0.478647	0.0209224	first intron	chr3:109679257:109679344	88	-0.404291	0.00212777
499	NC_037330.1:109679305:109679344	TRAPPC3	0.632713	0.000688702	0.0412062	0.00308312	-0.478647	0.0209224	first intron	chr3:109679305:109679344	40	-0.316599	0.00247541
500	NC_037330.1:109683186:109683229	TRAPPC3	0.354615	0.0825996	0.0968649	0.0856988	-0.478647	0.0209224	first intron	chr3:109683186:109683229	44	-0.36274	0.00160601
501	NC_037330.1:112402930:112402953	EFHD1	-0.426154	0.0347357	0.0421405	0.0465542	-4.52254	1.01048e-06	first intron	chr3:112402930:112402953	24	0.270849	0.00115691
502	NC_037330.1:112403063:112403093	EFHD1	-0.681538	0.000253702	0.0477402	0.00178261	-4.52254	1.01048e-06	first intron	chr3:112403063:112403093	31	0.307133	0.00353603
503	NC_037330.1:112404560:112404573	EFHD1	-0.660769	0.000446726	0.0416728	0.00242995	-4.52254	1.01048e-06	first intron	chr3:112404560:112404573	14	0.264871	0.00551762
504	NC_037330.1:112405521:112405548	EFHD1	-0.677692	0.000282731	0.0475715	0.00190045	-4.52254	1.01048e-06	first intron	chr3:112405521:112405548	28	0.367629	0.000574468
505	NC_037330.1:112407242:112407273	EFHD1	-0.681086	0.0001784	0.05338	0.00147164	-4.52254	1.01048e-06	first intron	chr3:112407242:112407273	32	0.379933	0.00100671
506	NC_037330.1:112407435:112407501	EFHD1	-0.523551	0.007234	0.133637	0.0125872	-4.52254	1.01048e-06	first intron	chr3:112407435:112407501	67	0.601994	0.000449748
507	NC_037330.1:112407494:112407622	EFHD1	-0.710524	6.89586e-05	0.0848181	0.000933329	-4.52254	1.01048e-06	first intron	chr3:112407494:112407622	129	0.466785	0.00136015
508	NC_037330.1:112407587:112407662	EFHD1	-0.434615	0.0310156	0.0524551	0.0430265	-4.52254	1.01048e-06	first intron	chr3:112407587:112407662	76	0.310977	0.00393605
509	NC_037330.1:112407678:112407764	EFHD1	-0.636398	0.000626339	0.0783263	0.00290933	-4.52254	1.01048e-06	first intron	chr3:112407678:112407764	87	0.386718	0.00250709
510	NC_037330.1:112408580:112408644	EFHD1	-0.611271	0.00116925	0.0693961	0.00455678	-4.52254	1.01048e-06	first intron	chr3:112408580:112408644	65	0.443856	0.000687435
511	NC_037330.1:112408638:112408741	EFHD1	-0.674223	0.00021931	0.0784797	0.00162757	-4.52254	1.01048e-06	first intron	chr3:112408638:112408741	104	0.382313	0.00480665
512	NC_037330.1:112414202:112414305	EFHD1	-0.449231	0.025355	0.0386016	0.036766	-4.52254	1.01048e-06	first intron	chr3:112414202:112414305	104	0.232776	0.0134737
513	NC_037330.1:112414746:112414807	EFHD1	-0.598153	0.00158734	0.0278936	0.00537734	-4.52254	1.01048e-06	first intron	chr3:112414746:112414807	62	0.245037	0.00614135
514	NC_037330.1:112414804:112414878	EFHD1	-0.49833	0.0112344	0.0307261	0.0203339	-4.52254	1.01048e-06	first intron	chr3:112414804:112414878	75	0.221291	0.0235605
515	NC_037330.1:112416110:112416203	EFHD1	-0.436154	0.0303754	0.042401	0.0417865	-4.52254	1.01048e-06	first intron	chr3:112416110:112416203	94	0.265962	0.0021033
516	NC_037330.1:112416318:112416377	EFHD1	-0.440078	0.0277026	0.0665349	0.0388117	-4.52254	1.01048e-06	first intron	chr3:112416318:112416377	60	0.33164	0.00459522
517	NC_037330.1:112416910:112416937	EFHD1	-0.403092	0.0457208	0.0317822	0.0584365	-4.52254	1.01048e-06	first intron	chr3:112416910:112416937	28	0.256007	0.00623402
518	NC_037330.1:112416936:112416982	EFHD1	-0.626483	0.000806405	0.0956902	0.00338455	-4.52254	1.01048e-06	first intron	chr3:112416936:112416982	47	0.324888	0.00783432
519	NC_037330.1:112417212:112417241	EFHD1	-0.471818	0.0172584	0.0526068	0.0269478	-4.52254	1.01048e-06	first intron	chr3:112417212:112417241	30	0.353545	0.00158719
520	NC_037330.1:112417322:112417425	EFHD1	-0.577419	0.00250804	0.116031	0.00683124	-4.52254	1.01048e-06	first intron	chr3:112417322:112417425	104	0.549343	0.00087141
521	NC_037330.1:112417609:112417655	EFHD1	-0.5251	0.00703337	0.0184435	0.0135782	-4.52254	1.01048e-06	first intron	chr3:112417609:112417655	47	0.200855	0.00861652
522	NC_037330.1:116959953:116959987	MLPH	-0.503943	0.0102144	0.0585561	0.0178973	-1.61785	0.00875238	first intron	chr3:116959953:116959987	35	0.392032	0.00088515
523	NC_037330.1:117078661:117078672	LRRFIP1	0.615309	0.00106139	0.068957	0.00429748	0.766362	0.00611034	first intron	chr3:117078661:117078672	12	0.398388	0.00126785
524	NC_037330.1:117093609:117093635	LRRFIP1	0.768017	7.38649e-06	0.0347795	0.000372189	0.766362	0.00611034	first intron	chr3:117093609:117093635	27	0.30255	0.0009982
525	NC_037330.1:117102291:117102329	LRRFIP1	-0.686923	0.000217363	0.0887121	0.00162109	0.766362	0.00611034	first intron	chr3:117102291:117102329	39	-0.513239	3.30904e-05
526	NC_037330.1:117110824:117110889	LRRFIP1	0.728253	3.67419e-05	0.0165283	0.000731895	0.766362	0.00611034	first intron	chr3:117110824:117110889	66	0.21183	0.00278611
527	NC_037330.1:117119870:117119940	LRRFIP1	0.471831	0.0172551	0.0535798	0.0266442	0.766362	0.00611034	first intron	chr3:117119870:117119940	71	0.31035	0.00561695
528	NC_037330.1:117119906:117119962	LRRFIP1	0.525627	0.00696624	0.0396827	0.0134863	0.766362	0.00611034	first intron	chr3:117119906:117119962	57	0.294563	0.00200323
529	NC_037330.1:117120036:117120055	LRRFIP1	0.576794	0.0025417	0.080736	0.00688496	0.766362	0.00611034	first intron	chr3:117120036:117120055	20	0.479715	0.000618476
530	NC_037330.1:117120059:117120095	LRRFIP1	0.435406	0.0295977	0.145329	0.0365306	0.766362	0.00611034	first intron	chr3:117120059:117120095	37	0.457912	0.00755617
531	NC_037330.1:117120076:117120154	LRRFIP1	0.469253	0.0179599	0.0934796	0.0274516	0.766362	0.00611034	first intron	chr3:117120076:117120154	79	0.397806	0.00465878
532	NC_037330.1:117121834:117121852	LRRFIP1	0.603077	0.00174977	0.0684889	0.0057572	0.766362	0.00611034	first intron	chr3:117121834:117121852	19	0.386293	0.00123383
533	NC_037330.1:117126544:117126662	LRRFIP1	-0.723846	6.77793e-05	0.0855062	0.000833566	0.766362	0.00611034	first intron	chr3:117126544:117126662	119	-0.46187	0.000600906
534	NC_037330.1:117126728:117126768	LRRFIP1	-0.243077	0.240599	0.0293484	0.264977	0.766362	0.00611034	first intron	chr3:117126728:117126768	41	-0.20998	0.0312408
535	NC_037330.1:117128631:117128754	LRRFIP1	-0.520851	0.00759495	0.0792991	0.0130008	0.766362	0.00611034	first intron	chr3:117128631:117128754	124	-0.407503	0.00255752
536	NC_037330.1:117128685:117128768	LRRFIP1	-0.723634	4.34884e-05	0.117905	0.000762969	0.766362	0.00611034	first intron	chr3:117128685:117128768	84	-0.616697	0.000293663
537	NC_037330.1:117128753:117128860	LRRFIP1	-0.600233	0.00151353	0.102571	0.00459512	0.766362	0.00611034	first intron	chr3:117128753:117128860	108	-0.476458	0.00118394
538	NC_037330.1:117131422:117131469	LRRFIP1	0.462552	0.0199028	0.0355894	0.0298026	0.766362	0.00611034	first intron	chr3:117131422:117131469	48	0.278921	0.00424582
539	NC_037330.1:117131422:117131519	LRRFIP1	0.661829	0.000314267	0.0692194	0.00198906	0.766362	0.00611034	first intron	chr3:117131422:117131519	98	0.362093	0.00405962
540	NC_037330.1:117131568:117131644	LRRFIP1	0.482877	0.014486	0.0654744	0.0232132	0.766362	0.00611034	first intron	chr3:117131568:117131644	77	0.385967	0.00226181
541	NC_037330.1:117139026:117139103	LRRFIP1	0.717692	8.34812e-05	0.0833122	0.00101009	0.766362	0.00611034	first intron	chr3:117139026:117139103	78	0.39967	0.000564676
542	NC_037330.1:117147809:117147846	LRRFIP1	0.609678	0.00121433	0.0293811	0.00449042	0.766362	0.00611034	first intron	chr3:117147809:117147846	38	0.279186	0.000931635
543	NC_037330.1:117147904:117147921	LRRFIP1	0.555989	0.00390365	0.0795745	0.00824401	0.766362	0.00611034	first intron	chr3:117147904:117147921	18	0.493088	4.11688e-05
544	NC_037330.1:117158079:117158129	LRRFIP1	-0.543077	0.00569122	0.0434755	0.0117914	0.766362	0.00611034	first intron	chr3:117158079:117158129	51	-0.332038	0.000626281
545	NC_037330.1:117158272:117158360	LRRFIP1	-0.573846	0.00318991	0.0945881	0.00791871	0.766362	0.00611034	first intron	chr3:117158272:117158360	89	-0.314111	0.00904631
546	NC_037330.1:117160461:117160485	LRRFIP1	0.719578	5.02906e-05	0.0218051	0.000803567	0.766362	0.00611034	first intron	chr3:117160461:117160485	25	0.241107	0.00293187
547	NC_037330.1:117160703:117160735	LRRFIP1	0.521987	0.00744131	0.0353946	0.0149928	0.766362	0.00611034	first intron	chr3:117160703:117160735	33	0.300739	0.0019953
548	NC_037330.1:117358071:117358111	UBE2F	-0.520965	0.00757939	0.0700366	0.0153854	-0.766869	0.00156323	first intron	chr3:117358071:117358111	41	0.33572	0.011003
549	NC_037330.1:118922675:118922729	NDUFA10	-0.460758	0.0204508	0.0275502	0.0324197	-0.638344	0.0035269	first intron	chr3:118922675:118922729	55	0.237632	0.00696506
550	NC_037330.1:118922714:118922777	NDUFA10	-0.513565	0.00864501	0.0680321	0.0157536	-0.638344	0.0035269	first intron	chr3:118922714:118922777	64	0.353767	0.00550664
551	NC_037330.1:120845258:120845291	PDCD1	-0.457692	0.0224842	0.0523934	0.0333737	0.871061	0.0309883	first intron	chr3:120845258:120845291	34	-0.321808	0.00403334
552	NC_037330.1:120845402:120845486	PDCD1	-0.55049	0.00435261	0.0488504	0.00981252	0.871061	0.0309883	first intron	chr3:120845402:120845486	85	-0.35872	0.00122368
553	NC_037330.1:13955466:13955501	PEAR1	0.684362	0.000161347	0.0525522	0.00141173	-2.84995	2.62249e-05	first intron	chr3:13955466:13955501	36	-0.4083	0.000465456
554	NC_037330.1:13955579:13955634	PEAR1	0.58284	0.00223179	0.0264658	0.0063258	-2.84995	2.62249e-05	first intron	chr3:13955579:13955634	56	-0.234299	0.00671679
555	NC_037330.1:13955628:13955700	PEAR1	0.572853	0.00276284	0.0552462	0.00726758	-2.84995	2.62249e-05	first intron	chr3:13955628:13955700	73	-0.271772	0.0109091
556	NC_037330.1:14546552:14546581	PAQR6	0.481246	0.01487	0.0338689	0.0244026	1.03283	0.00864127	first intron	chr3:14546552:14546581	30	0.272637	0.00313415
557	NC_037330.1:14546603:14546657	PAQR6	0.368343	0.0700278	0.0843649	0.0840406	1.03283	0.00864127	first intron	chr3:14546603:14546657	55	0.309844	0.0176322
558	NC_037330.1:14546777:14546885	PAQR6	0.391614	0.0528737	0.0591076	0.066054	1.03283	0.00864127	first intron	chr3:14546777:14546885	109	0.381384	0.00141869
559	NC_037330.1:14546877:14546945	PAQR6	0.544952	0.00484818	0.152543	0.0105764	1.03283	0.00864127	first intron	chr3:14546877:14546945	69	0.417177	0.00617337
560	NC_037330.1:14547106:14547199	PAQR6	0.195492	0.349018	0.14192	0.303484	1.03283	0.00864127	first intron	chr3:14547106:14547199	94	0.512454	0.00180384
561	NC_037330.1:14547164:14547217	PAQR6	0.473077	0.0179485	0.0452537	0.0277296	1.03283	0.00864127	first intron	chr3:14547164:14547217	54	0.314157	0.00233887
562	NC_037330.1:14547345:14547358	PAQR6	0.541304	0.00520002	0.0405965	0.0112552	1.03283	0.00864127	first intron	chr3:14547345:14547358	14	0.311882	0.00123225
563	NC_037330.1:14653871:14653908	LMNA	-0.554615	0.00460773	0.0430246	0.0103766	-0.903759	0.00429127	first intron	chr3:14653871:14653908	38	0.368172	3.40064e-05
564	NC_037330.1:14658816:14658842	LMNA	-0.119231	0.568802	0.051924	0.590453	-0.903759	0.00429127	first intron	chr3:14658816:14658842	27	0.338108	0.002316
565	NC_037330.1:14658890:14658976	LMNA	-0.288462	0.161656	0.0825725	0.149531	-0.903759	0.00429127	first intron	chr3:14658890:14658976	87	0.42546	0.00142713
566	NC_037330.1:14659188:14659234	LMNA	-0.386154	0.057481	0.0685386	0.0775008	-0.903759	0.00429127	first intron	chr3:14659188:14659234	47	0.384241	0.00242933
567	NC_037330.1:14659309:14659362	LMNA	-0.146154	0.484037	0.0600653	0.544219	-0.903759	0.00429127	first intron	chr3:14659309:14659362	54	0.27114	0.0111705
568	NC_037330.1:14707069:14707145	RAB25	-0.68	0.000264992	0.0549812	0.00192306	-3.26644	0.000365034	first intron	chr3:14707069:14707145	77	0.353565	0.00182672
569	NC_037330.1:14707124:14707249	RAB25	-0.577367	0.00251079	0.0584431	0.00683604	-3.26644	0.000365034	first intron	chr3:14707124:14707249	126	0.399348	0.000632394
570	NC_037330.1:14707248:14707374	RAB25	-0.72871	3.61267e-05	0.0566606	0.000692612	-3.26644	0.000365034	first intron	chr3:14707248:14707374	127	0.337967	0.00236126
571	NC_037330.1:14707480:14707562	RAB25	-0.598462	0.00193071	0.0643674	0.00615939	-3.26644	0.000365034	first intron	chr3:14707480:14707562	83	0.320691	0.00882989
572	NC_037330.1:14707769:14707829	RAB25	-0.610716	0.00118481	0.0741319	0.00430339	-3.26644	0.000365034	first intron	chr3:14707769:14707829	61	0.387763	0.00175922
573	NC_037330.1:15148462:15148576	ASH1L	-0.546923	0.00530837	0.109239	0.011249	0.620462	0.0332167	first intron	chr3:15148462:15148576	115	-0.53729	0.00023773
574	NC_037330.1:15442127:15442140	TRIM46	-0.299288	0.146117	0.0705567	0.161263	-5.6191	2.83272e-05	first intron	chr3:15442127:15442140	14	0.421459	0.000655759
575	NC_037330.1:15470286:15470382	EFNA1	-0.77532	5.31692e-06	0.0796242	0.000337436	-2.76962	0.000667694	first intron	chr3:15470286:15470382	97	0.374279	0.001496
576	NC_037330.1:15470547:15470589	EFNA1	-0.604347	0.00137624	0.0535562	0.00498795	-2.76962	0.000667694	first intron	chr3:15470547:15470589	43	0.363476	0.00156539
577	NC_037330.1:15470757:15470824	EFNA1	-0.603077	0.00174977	0.046152	0.00543287	-2.76962	0.000667694	first intron	chr3:15470757:15470824	68	0.339782	0.000975233
578	NC_037330.1:16087753:16087776	SHE	-0.580905	0.00232723	0.0375762	0.00652095	-2.38894	0.00671999	first intron	chr3:16087753:16087776	24	0.307707	0.00187307
579	NC_037330.1:16158917:16158970	IL6R	0.69321	0.000122219	0.0686853	0.00123126	1.83464	0.000568852	first intron	chr3:16158917:16158970	54	0.395848	0.00160432
580	NC_037330.1:16159656:16159682	IL6R	0.758992	1.09143e-05	0.0419066	0.000449976	1.83464	0.000568852	first intron	chr3:16159656:16159682	27	0.363289	0.000333048
581	NC_037330.1:16163312:16163390	IL6R	-0.686923	0.000217363	0.0723105	0.00162109	1.83464	0.000568852	first intron	chr3:16163312:16163390	79	-0.411218	0.00121436
582	NC_037330.1:16172195:16172242	IL6R	-0.716764	5.5545e-05	0.0396897	0.000833566	1.83464	0.000568852	first intron	chr3:16172195:16172242	48	-0.326244	0.00154733
583	NC_037330.1:16453558:16453639	RAB13	-0.588303	0.0019801	0.0673839	0.00626238	-2.97097	0.000250754	first intron	chr3:16453558:16453639	82	0.417245	0.000642628
584	NC_037330.1:16809006:16809112	S100A2	-0.67	0.00034939	0.0497712	0.00212303	-1.53965	0.0271323	first intron	chr3:16809006:16809112	107	0.32649	0.0034539
585	NC_037330.1:16809786:16809858	S100A2	-0.523077	0.00807991	0.0414929	0.0150164	-1.53965	0.0271323	first intron	chr3:16809786:16809858	73	0.328832	0.000825648
586	NC_037330.1:19444966:19445022	SELENBP1	-0.555385	0.00454219	0.0421175	0.0101208	-2.94984	0.000456567	first intron	chr3:19444966:19445022	57	0.312158	0.00275191
587	NC_037330.1:19637700:19637800	TMOD4	-0.533067	0.00607395	0.0172002	0.0126398	-3.96581	5.03492e-05	first intron	chr3:19637700:19637800	101	0.204511	0.00206902
588	NC_037330.1:19729307:19729328	CDC42SE1	0.725385	6.42759e-05	0.0934243	0.000896463	0.750559	0.0041202	first intron	chr3:19729307:19729328	22	0.492937	0.000369257
589	NC_037330.1:19729395:19729460	CDC42SE1	0.423846	0.0358105	0.0744035	0.0476807	0.750559	0.0041202	first intron	chr3:19729395:19729460	66	0.272063	0.00641821
590	NC_037330.1:19767724:19767768	MINDY1	-0.153669	0.463325	0.0194316	0.492483	-0.663424	0.0121934	first intron	chr3:19767724:19767768	45	0.20376	0.0122969
591	NC_037330.1:20043084:20043143	GOLPH3L	-0.679542	0.000186971	0.0769461	0.00149772	-1.43318	0.00389519	first intron	chr3:20043084:20043143	60	0.435283	0.00120457
592	NC_037330.1:21879513:21879575	GJA5	0.518265	0.00795475	0.0551061	0.0148556	2.43117	0.000132198	first intron	chr3:21879513:21879575	63	0.33506	0.00456376
593	NC_037330.1:21879557:21879575	GJA5	0.332631	0.104236	0.0332393	0.119105	2.43117	0.000132198	first intron	chr3:21879557:21879575	19	0.271447	0.0047885
594	NC_037330.1:24145222:24145240	TBX15	-0.439493	0.0279345	0.0176001	0.0416576	-3.46037	0.0154885	first intron	chr3:24145222:24145240	19	0.226916	0.00101521
595	NC_037330.1:26237670:26237729	CD101	-0.543354	0.00499979	0.0502847	0.0108168	2.49408	0.000189788	first intron	chr3:26237670:26237729	60	-0.290637	0.00592314
596	NC_037330.1:28269249:28269343	TSPAN2	0.374813	0.0648813	0.0884004	0.0786554	1.68415	0.015171	first intron	chr3:28269249:28269343	95	0.406443	0.0045332
597	NC_037330.1:28269296:28269343	TSPAN2	0.400899	0.0470248	0.0712787	0.0597501	1.68415	0.015171	first intron	chr3:28269296:28269343	48	0.354812	0.00361684
598	NC_037330.1:28269386:28269488	TSPAN2	0.424312	0.034515	0.050574	0.0471169	1.68415	0.015171	first intron	chr3:28269386:28269488	103	0.316997	0.00511444
599	NC_037330.1:28269429:28269531	TSPAN2	0.389041	0.0545904	0.0888184	0.0677826	1.68415	0.015171	first intron	chr3:28269429:28269531	103	0.422113	0.00344165
600	NC_037330.1:29498746:29498810	BCL2L15	0.337373	0.0990933	0.070563	0.12503	-1.18934	0.0445642	first intron	chr3:29498746:29498810	65	-0.366174	0.0041936
601	NC_037330.1:29822400:29822508	MAGI3	-0.352539	0.0839087	0.120106	0.0984625	-0.929317	0.0127675	first intron	chr3:29822400:29822508	109	0.312317	0.0117332
602	NC_037330.1:29822462:29822508	MAGI3	-0.447927	0.0247395	0.0412725	0.0354351	-0.929317	0.0127675	first intron	chr3:29822462:29822508	47	0.297829	0.00396618
603	NC_037330.1:29822462:29822567	MAGI3	-0.67529	0.000212456	0.0479755	0.00161642	-0.929317	0.0127675	first intron	chr3:29822462:29822567	106	0.35181	0.00127508
604	NC_037330.1:29827364:29827418	MAGI3	-0.392383	0.0523685	0.0616707	0.0714984	-0.929317	0.0127675	first intron	chr3:29827364:29827418	55	0.314022	0.00664457
605	NC_037330.1:29828349:29828411	MAGI3	-0.502625	0.0104467	0.0631102	0.0196537	-0.929317	0.0127675	first intron	chr3:29828349:29828411	63	0.430963	0.000437734
606	NC_037330.1:29868818:29868930	MAGI3	-0.514676	0.00847752	0.0689024	0.0167917	-0.929317	0.0127675	first intron	chr3:29868818:29868930	113	0.36618	0.00378108
607	NC_037330.1:29868966:29868995	MAGI3	-0.389192	0.0544886	0.0235935	0.0676804	-0.929317	0.0127675	first intron	chr3:29868966:29868995	30	0.203271	0.0160984
608	NC_037330.1:29869115:29869159	MAGI3	-0.458623	0.0211192	0.035599	0.0322048	-0.929317	0.0127675	first intron	chr3:29869115:29869159	45	0.266267	0.0064434
609	NC_037330.1:29904434:29904450	MAGI3	-0.385681	0.0568974	0.0333769	0.0751455	-0.929317	0.0127675	first intron	chr3:29904434:29904450	17	0.261577	0.00368629
610	NC_037330.1:29916340:29916364	MAGI3	-0.578074	0.00247316	0.0289803	0.00711877	-0.929317	0.0127675	first intron	chr3:29916340:29916364	25	0.266547	0.00202196
611	NC_037330.1:29916798:29916843	MAGI3	-0.482958	0.014467	0.0884361	0.0232042	-0.929317	0.0127675	first intron	chr3:29916798:29916843	46	0.442252	0.00296028
612	NC_037330.1:29940048:29940109	MAGI3	-0.40424	0.0450496	0.0383854	0.0595479	-0.929317	0.0127675	first intron	chr3:29940048:29940109	62	0.291668	0.00242458
613	NC_037330.1:29945687:29945707	MAGI3	-0.352987	0.0834886	0.0233937	0.0980527	-0.929317	0.0127675	first intron	chr3:29945687:29945707	21	0.24145	0.00547049
614	NC_037330.1:29946515:29946560	MAGI3	-0.466613	0.018706	0.044129	0.0283345	-0.929317	0.0127675	first intron	chr3:29946515:29946560	46	0.318835	0.00295496
615	NC_037330.1:29946559:29946643	MAGI3	-0.38877	0.0547742	0.0696167	0.0679865	-0.929317	0.0127675	first intron	chr3:29946559:29946643	85	0.39947	0.00126718
616	NC_037330.1:29948160:29948250	MAGI3	-0.273077	0.185992	0.0679295	0.220376	-0.929317	0.0127675	first intron	chr3:29948160:29948250	91	0.272454	0.00940517
617	NC_037330.1:29948326:29948339	MAGI3	-0.547671	0.00459927	0.123501	0.00921738	-0.929317	0.0127675	first intron	chr3:29948326:29948339	14	0.455269	0.00240201
618	NC_037330.1:29948485:29948587	MAGI3	-0.503662	0.0102636	0.0463081	0.0181563	-0.929317	0.0127675	first intron	chr3:29948485:29948587	103	0.304197	0.00500994
619	NC_037330.1:29948534:29948643	MAGI3	-0.364143	0.0735315	0.0996986	0.0875924	-0.929317	0.0127675	first intron	chr3:29948534:29948643	110	0.441439	0.00155847
620	NC_037330.1:29948794:29948825	MAGI3	-0.47663	0.0160031	0.05855	0.0272457	-0.929317	0.0127675	first intron	chr3:29948794:29948825	32	0.359415	0.00261354
621	NC_037330.1:29949223:29949246	MAGI3	-0.396066	0.0500024	0.0369649	0.0650786	-0.929317	0.0127675	first intron	chr3:29949223:29949246	24	0.275984	0.00615947
622	NC_037330.1:29949245:29949316	MAGI3	-0.538202	0.00551579	0.0374864	0.0115192	-0.929317	0.0127675	first intron	chr3:29949245:29949316	72	0.290468	0.00201922
623	NC_037330.1:29950486:29950548	MAGI3	-0.484779	0.0140482	0.0448388	0.0229501	-0.929317	0.0127675	first intron	chr3:29950486:29950548	63	0.339181	0.00143028
624	NC_037330.1:29951469:29951551	MAGI3	-0.265179	0.20016	0.035793	0.231765	-0.929317	0.0127675	first intron	chr3:29951469:29951551	83	0.229856	0.0199302
625	NC_037330.1:29959572:29959585	MAGI3	-0.537476	0.00559197	0.0575963	0.0116397	-0.929317	0.0127675	first intron	chr3:29959572:29959585	14	0.35008	0.00323709
626	NC_037330.1:30619610:30619701	RHOC	-0.645385	0.000660572	0.0607514	0.00301198	-2.69327	7.83351e-06	first intron	chr3:30619610:30619701	92	0.319094	0.00342136
627	NC_037330.1:30620469:30620519	RHOC	-0.583077	0.00265391	0.0622183	0.00751249	-2.69327	7.83351e-06	first intron	chr3:30620469:30620519	51	0.366778	0.00189081
628	NC_037330.1:30620694:30620759	RHOC	-0.527226	0.00676572	0.131288	0.0132014	-2.69327	7.83351e-06	first intron	chr3:30620694:30620759	66	0.434703	0.00406081
629	NC_037330.1:30620758:30620811	RHOC	-0.58	0.00282331	0.027882	0.00751311	-2.69327	7.83351e-06	first intron	chr3:30620758:30620811	54	0.241	0.00678938
630	NC_037330.1:31327742:31327791	KCND3	-0.467053	0.0185799	0.0330629	0.0281752	-2.3943	0.0272444	first intron	chr3:31327742:31327791	50	0.234677	0.0133403
631	NC_037330.1:31329529:31329558	KCND3	-0.382274	0.0593134	0.037774	0.0727078	-2.3943	0.0272444	first intron	chr3:31329529:31329558	30	0.248368	0.00655328
632	NC_037330.1:31329622:31329645	KCND3	-0.521681	0.00748239	0.0242662	0.0141956	-2.3943	0.0272444	first intron	chr3:31329622:31329645	24	0.23388	0.0038535
633	NC_037330.1:31329635:31329678	KCND3	-0.259714	0.209938	0.132407	0.197617	-2.3943	0.0272444	first intron	chr3:31329635:31329678	44	0.446562	0.00485399
634	NC_037330.1:31347209:31347225	KCND3	-0.570329	0.00291291	0.0503675	0.00749173	-2.3943	0.0272444	first intron	chr3:31347209:31347225	17	0.331243	0.00321585
635	NC_037330.1:31347220:31347268	KCND3	-0.381232	0.0600684	0.0990188	0.0652519	-2.3943	0.0272444	first intron	chr3:31347220:31347268	49	0.334295	0.0145487
636	NC_037330.1:31347506:31347522	KCND3	-0.466988	0.0185983	0.0283812	0.0291135	-2.3943	0.0272444	first intron	chr3:31347506:31347522	17	0.219585	0.0262749
637	NC_037330.1:31351862:31351887	KCND3	-0.606191	0.00131827	0.0217852	0.00482544	-2.3943	0.0272444	first intron	chr3:31351862:31351887	26	0.218263	0.00897902
638	NC_037330.1:31370432:31370467	KCND3	-0.573695	0.00271422	0.0298303	0.00736488	-2.3943	0.0272444	first intron	chr3:31370432:31370467	36	0.273843	0.00256958
639	NC_037330.1:31377035:31377115	KCND3	-0.4126	0.0403912	0.0995815	0.052725	-2.3943	0.0272444	first intron	chr3:31377035:31377115	81	0.333333	0.0231073
640	NC_037330.1:31377055:31377076	KCND3	-0.539266	0.00540569	0.0593836	0.011351	-2.3943	0.0272444	first intron	chr3:31377055:31377076	22	0.387471	0.00126867
641	NC_037330.1:31401371:31401426	KCND3	-0.347207	0.0890323	0.0502021	0.105846	-2.3943	0.0272444	first intron	chr3:31401371:31401426	56	0.294871	0.00700973
642	NC_037330.1:31401925:31401936	KCND3	-0.510984	0.00904485	0.0327087	0.0162807	-2.3943	0.0272444	first intron	chr3:31401925:31401936	12	0.219172	0.0100634
643	NC_037330.1:31402750:31402791	KCND3	-0.578185	0.00246729	0.0348195	0.00677356	-2.3943	0.0272444	first intron	chr3:31402750:31402791	42	0.254814	0.00860154
644	NC_037330.1:31403025:31403039	KCND3	-0.367609	0.0706307	0.0354288	0.0847083	-2.3943	0.0272444	first intron	chr3:31403025:31403039	15	0.264453	0.00761934
645	NC_037330.1:31403356:31403367	KCND3	-0.670907	0.000241864	0.0455264	0.00174876	-2.3943	0.0272444	first intron	chr3:31403356:31403367	12	0.31938	0.000786594
646	NC_037330.1:31413951:31414065	KCND3	-0.438043	0.0285157	0.0360548	0.0409822	-2.3943	0.0272444	first intron	chr3:31413951:31414065	115	0.227769	0.0248328
647	NC_037330.1:31424365:31424420	KCND3	-0.486706	0.0136159	0.0338625	0.0235361	-2.3943	0.0272444	first intron	chr3:31424365:31424420	56	0.278587	0.000994634
648	NC_037330.1:31465968:31465988	KCND3	-0.667824	0.000264619	0.0368712	0.00185975	-2.3943	0.0272444	first intron	chr3:31465968:31465988	21	0.30323	0.0017103
649	NC_037330.1:31636999:31637097	RAP1A	-0.675385	0.000301475	0.0934298	0.00180054	0.549297	0.0106569	first intron	chr3:31636999:31637097	99	-0.559256	0.000224417
650	NC_037330.1:32529961:32530049	CD53	-0.61592	0.00104585	0.0443238	0.00396557	1.19305	0.00525317	first intron	chr3:32529961:32530049	89	-0.286093	0.00644781
651	NC_037330.1:329207:329237	SFT2D2	-0.187692	0.36728	0.057091	0.380075	-0.823025	0.00576441	first intron	chr3:329207:329237	31	0.266946	0.0110358
652	NC_037330.1:33506411:33506460	CSF1	0.35027	0.0860615	0.024281	0.100733	1.43878	0.0114032	first intron	chr3:33506411:33506460	50	0.205654	0.0338046
653	NC_037330.1:33508074:33508087	CSF1	0.376154	0.064688	0.0201119	0.081069	1.43878	0.0114032	first intron	chr3:33508074:33508087	14	0.202804	0.00229557
654	NC_037330.1:33685574:33685667	LOC615514	-0.691231	0.000130162	0.0356381	0.00125412	-4.30747	0.000891878	first intron	chr3:33685574:33685667	94	0.302641	0.00208604
655	NC_037330.1:33765461:33765473	GSTM1	-0.163077	0.434314	0.0418115	0.446119	-2.42349	0.000251578	first intron	chr3:33765461:33765473	13	0.232991	0.0129949
656	NC_037330.1:34152654:34152692	CELSR2	0.380818	0.0603704	0.0531083	0.0738595	1.78015	0.000524385	first intron	chr3:34152654:34152692	39	0.342072	0.00318933
657	NC_037330.1:34152762:34152850	CELSR2	0.313631	0.126839	0.0964974	0.142116	1.78015	0.000524385	first intron	chr3:34152762:34152850	89	0.442512	0.00326458
658	NC_037330.1:34152901:34152922	CELSR2	0.376611	0.0635042	0.0271717	0.0771887	1.78015	0.000524385	first intron	chr3:34152901:34152922	22	0.245375	0.00473896
659	NC_037330.1:34153179:34153258	CELSR2	0.477843	0.0156988	0.0579408	0.0267119	1.78015	0.000524385	first intron	chr3:34153179:34153258	80	0.36916	0.00209863
660	NC_037330.1:34153619:34153660	CELSR2	0.139977	0.504547	0.0303667	0.515116	1.78015	0.000524385	first intron	chr3:34153619:34153660	42	0.21455	0.0325876
661	NC_037330.1:34620615:34620640	STXBP3	0.548462	0.00516146	0.0395141	0.0112061	0.567618	0.0144395	first intron	chr3:34620615:34620640	26	0.31384	0.000869299
662	NC_037330.1:43594208:43594287	PALMD	-0.460369	0.0205713	0.119603	0.0305851	-2.8352	0.000968305	first intron	chr3:43594208:43594287	80	0.346681	0.0108252
663	NC_037330.1:43594256:43594369	PALMD	-0.754615	2.16606e-05	0.043008	0.000559008	-2.8352	0.000968305	first intron	chr3:43594256:43594369	114	0.296934	0.00274976
664	NC_037330.1:48572924:48573001	CNN3	-0.432641	0.0307672	0.0285927	0.0422332	-0.873192	0.00119227	first intron	chr3:48572924:48573001	78	0.271983	0.00144416
665	NC_037330.1:48578046:48578078	CNN3	-0.552128	0.00421459	0.050883	0.00970615	-0.873192	0.00119227	first intron	chr3:48578046:48578078	33	0.281365	0.013368
666	NC_037330.1:48578062:48578116	CNN3	-0.533953	0.00597438	0.0568017	0.012175	-0.873192	0.00119227	first intron	chr3:48578062:48578116	55	0.307418	0.00589582
667	NC_037330.1:48578224:48578327	CNN3	-0.356543	0.0802104	0.10397	0.0946201	-0.873192	0.00119227	first intron	chr3:48578224:48578327	104	0.432734	0.00384197
668	NC_037330.1:48578326:48578385	CNN3	-0.744759	1.9552e-05	0.0493131	0.000526881	-0.873192	0.00119227	first intron	chr3:48578326:48578385	60	0.32525	0.00324608
669	NC_037330.1:48587272:48587341	CNN3	-0.534092	0.00595887	0.107423	0.010725	-0.873192	0.00119227	first intron	chr3:48587272:48587341	70	0.450446	0.00351385
670	NC_037330.1:48587318:48587409	CNN3	-0.464615	0.0203388	0.0584161	0.0327396	-0.873192	0.00119227	first intron	chr3:48587318:48587409	92	0.383437	0.00117486
671	NC_037330.1:53610528:53610560	LRRC8C	-0.401407	0.0467201	0.0444388	0.0594612	-0.900003	0.0342226	first intron	chr3:53610528:53610560	33	0.201679	0.0410549
672	NC_037330.1:55016910:55016927	GTF2B	-0.402308	0.0471901	0.0416383	0.0609823	1.44192	0.0016277	first intron	chr3:55016910:55016927	18	-0.252602	0.00250423
673	NC_037330.1:57146984:57147008	SELENOF	-0.563033	0.00338622	0.0314931	0.00845113	-0.962276	0.0282111	first intron	chr3:57146984:57147008	25	0.305855	0.000619491
674	NC_037330.1:57150435:57150459	SELENOF	-0.311538	0.129567	0.0333844	0.144704	-0.962276	0.0282111	first intron	chr3:57150435:57150459	25	0.273752	0.00309263
675	NC_037330.1:66620822:66620844	GIPC2	-0.515458	0.00836113	0.0425472	0.0156041	-6.1227	1.8036e-05	first intron	chr3:66620822:66620844	23	0.329481	0.00123934
676	NC_037330.1:66636204:66636326	GIPC2	-0.53045	0.00637622	0.0287458	0.013019	-6.1227	1.8036e-05	first intron	chr3:66636204:66636326	123	0.241886	0.00441201
677	NC_037330.1:66636287:66636333	GIPC2	-0.483157	0.0144208	0.0336735	0.023823	-6.1227	1.8036e-05	first intron	chr3:66636287:66636333	47	0.298739	0.00174195
678	NC_037330.1:6663682:6663690	HSD17B7	-0.126154	0.546377	0.0280848	0.600724	-1.53585	0.00940365	first intron	chr3:6663682:6663690	9	0.211442	0.00746577
679	NC_037330.1:6835056:6835093	DDR2	0.512702	0.00877695	0.0205065	0.0169154	0.818988	0.0147629	first intron	chr3:6835056:6835093	38	0.220333	0.00431803
680	NC_037330.1:74194749:74194759	PTGER3	0.467462	0.0184632	0.0639436	0.0280473	-1.95457	0.0251162	first intron	chr3:74194749:74194759	11	-0.329404	0.010342
681	NC_037330.1:77085385:77085433	WLS	0.534939	0.00586521	0.0790565	0.0120383	3.02859	3.37224e-05	first intron	chr3:77085385:77085433	49	0.321514	0.0169913
682	NC_037330.1:77085432:77085536	WLS	0.616923	0.00129114	0.0532691	0.00454406	3.02859	3.37224e-05	first intron	chr3:77085432:77085536	105	0.328943	0.00413216
683	NC_037330.1:79171658:79171664	PDE4B	0.352276	0.0841563	0.032502	0.102244	1.925	0.000571231	first intron	chr3:79171658:79171664	7	0.260142	0.00678415
684	NC_037330.1:8288832:8288919	FCER1G	-0.785178	3.34493e-06	0.147185	0.000282192	1.05876	0.0433908	first intron	chr3:8288832:8288919	88	-0.574724	0.00161314
685	NC_037330.1:8288878:8288985	FCER1G	-0.629231	0.000973977	0.0878875	0.00380412	1.05876	0.0433908	first intron	chr3:8288878:8288985	108	-0.408794	0.00237955
686	NC_037330.1:8288984:8289033	FCER1G	-0.575365	0.00262006	0.0975488	0.00642753	1.05876	0.0433908	first intron	chr3:8288984:8289033	50	-0.35331	0.0140567
687	NC_037330.1:8289091:8289130	FCER1G	-0.407627	0.0431139	0.0773344	0.0556804	1.05876	0.0433908	first intron	chr3:8289091:8289130	40	-0.356986	0.00911519
688	NC_037330.1:8289106:8289217	FCER1G	-0.457861	0.021362	0.0599999	0.0314834	1.05876	0.0433908	first intron	chr3:8289106:8289217	112	-0.375964	0.000539589
689	NC_037330.1:83918935:83919008	PATJ	-0.569219	0.00298106	0.0499417	0.00767875	-3.28471	2.17803e-05	first intron	chr3:83918935:83919008	74	0.368295	0.000657154
690	NC_037330.1:83918995:83919042	PATJ	-0.722094	4.59684e-05	0.0264715	0.00076742	-3.28471	2.17803e-05	first intron	chr3:83918995:83919042	48	0.263236	0.00180488
691	NC_037330.1:83919041:83919144	PATJ	-0.753533	1.37116e-05	0.117915	0.0004552	-3.28471	2.17803e-05	first intron	chr3:83919041:83919144	104	0.531832	0.000728383
692	NC_037330.1:83919266:83919372	PATJ	-0.571538	0.00333745	0.0629018	0.00816202	-3.28471	2.17803e-05	first intron	chr3:83919266:83919372	107	0.335139	0.00523791
693	NC_037330.1:83935097:83935226	PATJ	-0.873077	2.24122e-06	0.0489218	0.000273247	-3.28471	2.17803e-05	first intron	chr3:83935097:83935226	130	0.322661	0.00394131
694	NC_037330.1:83935425:83935460	PATJ	-0.626923	0.00102775	0.0628282	0.00393856	-3.28471	2.17803e-05	first intron	chr3:83935425:83935460	36	0.393171	0.00101112
695	NC_037330.1:83935532:83935585	PATJ	-0.492308	0.0133688	0.0785575	0.0218737	-3.28471	2.17803e-05	first intron	chr3:83935532:83935585	54	0.387266	0.000656199
696	NC_037330.1:8403456:8403552	NECTIN4	-0.739002	2.44919e-05	0.0878004	0.00055114	-2.44141	2.50991e-05	first intron	chr3:8403456:8403552	97	0.461859	0.00112109
697	NC_037330.1:8403539:8403597	NECTIN4	-0.446148	0.0253875	0.0671964	0.0391579	-2.44141	2.50991e-05	first intron	chr3:8403539:8403597	59	0.251156	0.0350413
698	NC_037330.1:8404050:8404160	NECTIN4	-0.601654	0.00146484	0.0651963	0.00519024	-2.44141	2.50991e-05	first intron	chr3:8404050:8404160	111	0.3715	0.0029823
699	NC_037330.1:8404092:8404197	NECTIN4	-0.553383	0.00411127	0.0879321	0.00828089	-2.44141	2.50991e-05	first intron	chr3:8404092:8404197	106	0.433447	0.00128233
[truncated: 6,222 more rows]
