# Supplementary material for: DNA methylation haplotype block signatures responding to Staphylococcus aureus subclinical mastitis and association with production and health traits
Source: BMC Biol. 2024 Mar 14;22:65. doi: 10.1186/s12915-024-01843-y (PMC10941392; doi:10.1186/s12915-024-01843-y)
Supplement: Supplementary file 1 — Additional file 1: Supplementary Table S1. Detail information on cows selected for whole genome DNA methylation sequencing. Supplementary Table S2. General statistics on whole genome DNA methylation sequencing data. Supplementary Table S3. Comparisons of methylation level between cows with S. aureus subclinical mastitis and healthy control cows. Supplementary Table S4. List of differentially methylated cytosines in the context of CpG. Supplementary Table S5. List of differentially methylated cytosines in the context of CHG and CHH. Supplementary Table S6. Distribution of differentially methylated cytosines among chromosomes and genetic features. Supplementary Table S7. Distribution of differentially methylated cytosines in genes. Supplementary Table S8. Functional enrichment of genes harboring differentially methylated cytosines at different genomic functional regions. Supplementary Table S9. Predicted methylation level for LINE-1 and tRNA-derived SINEs and comparisons between cows with S. aureus subclinical mastitis and healthy control cows. Supplementary Table S10. Differential methylation haplotype blocks. Supplementary Table S11. Differential genes with significant changes in general methylation level of regulatory regions and gene expression changes. Supplementary Table S12. Functional enrichment for differential genes with significant changes in general methylation level of regulatory regions and gene expression changes. Supplementary Table S13. Correlation between dMHBs located at regulatory regions and their overlapped differentially expressed genes. Supplementary Table S14. Motif enrichment and identification in GE-dMHBs. Supplementary Table S15. Functional enrichment for GE-dMHBs. Supplementary Table S16. Candidate discriminant signatures selected from GE-dMHBs and their overlapped genes. Supplementary Table S17. Information about samples and primers used for TBAS and results of selected GE-dMHBs. [file 12915_2024_1843_MOESM1_ESM.zip › Supplementary_Table_S14.xlsx]

## Sheet: TableS14a_known motif
Table S14a enrichment of known motifs in GE-dMHBs
	binding_type	rank	motif_db	motif_id	motif_alt_id	consensus	pvalue	adj.pvalue	evalue	tests	pwm_min	tp	tp_percent	fp	fp_percent
1	hyper	1	/tmp/Rtmpm92nDx/fileb646fa879e0.meme	MA1103.2	FOXK2	DDGTAAACANN	7.5e-26	1.01e-22	5.11e-20	1350	1.56	676	13.51	359	7.18
2	hyper	2	/tmp/Rtmpm92nDx/fileb646fa879e0.meme	MA0852.2	FOXK1	NRDGTAAACAAGNN	7.93e-25	8.62e-22	4.35e-19	1088	1.29	659	13.17	352	7.04
3	hyper	3	/tmp/Rtmpm92nDx/fileb646fa879e0.meme	MA0033.2	FOXL1	RTAAACA	1.2e-23	1.21e-20	6.12e-18	1012	7.73	228	4.56	64	1.28
4	hyper	4	/tmp/Rtmpm92nDx/fileb646fa879e0.meme	MA0809.2	TEAD4	NNACATTCCARN	1.96e-23	2.33e-20	1.18e-17	1191	1.94	574	11.47	296	5.92
5	hyper	5	/tmp/Rtmpm92nDx/fileb646fa879e0.meme	MA0808.1	TEAD3	RCATTCCW	3.01e-23	2.94e-20	1.48e-17	975	2.39	431	8.61	194	3.88
6	hyper	6	/tmp/Rtmpm92nDx/fileb646fa879e0.meme	MA0850.1	FOXP3	RTAAACA	4.1e-23	7.39e-20	3.73e-17	1804	1.33	944	18.87	590	11.79
7	hyper	7	/tmp/Rtmpm92nDx/fileb646fa879e0.meme	MA0481.3	FOXP1	NDGTAAACANH	4e-22	5.03e-19	2.54e-16	1259	5.21	283	5.66	101	2.02
8	hyper	8	/tmp/Rtmpm92nDx/fileb646fa879e0.meme	MA1121.1	TEAD2	NYACATTCCWNNS	5.69e-21	6.85e-18	3.46e-15	1205	1.3	690	13.79	400	8
9	hyper	9	/tmp/Rtmpm92nDx/fileb646fa879e0.meme	MA1683.1	FOXA3	DWGTAAACANN	7.29e-20	9.53e-17	4.82e-14	1308	3.19	401	8.02	189	3.78
10	hyper	10	/tmp/Rtmpm92nDx/fileb646fa879e0.meme	MA0593.1	FOXP2	RWGTAAACAVR	2.56e-19	1.17e-16	5.89e-14	456	1.42	310	6.2	129	2.58
11	hyper	11	/tmp/Rtmpm92nDx/fileb646fa879e0.meme	MA0032.2	FOXC1	WAWGTAAAYAW	1.93e-19	1.61e-16	8.14e-14	834	1.14	538	10.75	292	5.84
12	hyper	12	/tmp/Rtmpm92nDx/fileb646fa879e0.meme	MA0090.3	TEAD1	NNACATTCCAGSN	3.81e-19	3.47e-16	1.75e-13	911	2.09	410	8.2	199	3.98
13	hyper	13	/tmp/Rtmpm92nDx/fileb646fa879e0.meme	MA0047.3	FOXA2	RWGTAAACANN	4.57e-19	4.65e-16	2.35e-13	1018	9.96	165	3.3	42	0.84
14	hyper	14	/tmp/Rtmpm92nDx/fileb646fa879e0.meme	MA0846.1	FOXC2	WAWGTAAACAWW	4.87e-18	4.8e-15	2.43e-12	987	4.13	350	7	162	3.24
15	hyper	15	/tmp/Rtmpm92nDx/fileb646fa879e0.meme	MA0625.2	NFATC3	RYGGAAAMH	2.58e-18	6.95e-15	3.51e-12	2692	1.07	1513	30.24	1131	22.61
16	hyper	16	/tmp/Rtmpm92nDx/fileb646fa879e0.meme	MA0137.3	STAT1	TTTCYRGGAAA	2.85e-17	1.27e-14	6.43e-12	447	4.63	190	3.8	61	1.22
17	hyper	17	/tmp/Rtmpm92nDx/fileb646fa879e0.meme	MA0848.1	FOXO4	GTAAACA	4.07e-17	4.54e-14	2.29e-11	1115	1.05	688	13.75	426	8.51
18	hyper	18	/tmp/Rtmpm92nDx/fileb646fa879e0.meme	MA0051.1	IRF2	SGAAAGYGAAASCRWWWM	6.99e-16	6.15e-14	3.11e-11	88	11.7	59	1.18	2	0.04
19	hyper	19	/tmp/Rtmpm92nDx/fileb646fa879e0.meme	MA0042.2	FOXI1	GTAAACA	2e-16	1.53e-13	7.72e-11	766	13.5	170	3.4	52	1.04
20	hyper	20	/tmp/Rtmpm92nDx/fileb646fa879e0.meme	MA0847.3	FOXD2	SYTAARYAAACA	3.39e-16	1.58e-13	7.96e-11	465	1.47	300	6	136	2.72
21	hyper	21	/tmp/Rtmpm92nDx/fileb646fa879e0.meme	MA1508.1	IKZF1	VVAACAGGAARN	1.95e-16	3.99e-13	2.02e-10	2050	1.29	1087	21.73	770	15.39
22	hyper	22	/tmp/Rtmpm92nDx/fileb646fa879e0.meme	MA0147.3	MYC	NNCCACGTGCNB	7.82e-16	8.58e-13	4.33e-10	1097	2.26	395	7.9	206	4.12
23	hyper	23	/tmp/Rtmpm92nDx/fileb646fa879e0.meme	MA0041.2	FOXD3	WAWGHAAATAAACARY	1.38e-15	1.28e-12	6.47e-10	928	1.57	534	10.67	314	6.28
24	hyper	24	/tmp/Rtmpm92nDx/fileb646fa879e0.meme	MA0823.1	HEY1	GRCACGTGCC	7.3e-15	3.04e-12	1.54e-09	417	1.33	275	5.5	125	2.5
25	hyper	25	/tmp/Rtmpm92nDx/fileb646fa879e0.meme	MA0052.4	MEF2A	DDCTAAAAATAGMHH	5.98e-15	4.45e-12	2.25e-09	744	2.61	335	6.7	167	3.34
26	hyper	26	/tmp/Rtmpm92nDx/fileb646fa879e0.meme	MA0058.3	MAX	AVCACGTGNY	1.02e-14	6.2e-12	3.13e-09	605	1.68	311	6.22	151	3.02
27	hyper	27	/tmp/Rtmpm92nDx/fileb646fa879e0.meme	MA1464.1	ARNT2	GTCACGTGMN	1.65e-14	6.22e-12	3.14e-09	378	3.31	199	3.98	76	1.52
28	hyper	28	/tmp/Rtmpm92nDx/fileb646fa879e0.meme	MA0825.1	MNT	RVCACGTGMH	1.09e-14	7.19e-12	3.63e-09	661	2.74	237	4.74	100	2
29	hyper	29	/tmp/Rtmpm92nDx/fileb646fa879e0.meme	MA0616.2	HES2	GGCACGTGYC	5.32e-14	2.33e-11	1.18e-08	439	2.92	237	4.74	103	2.06
30	hyper	30	/tmp/Rtmpm92nDx/fileb646fa879e0.meme	MA0497.1	MEF2C	DDDCYAAAAATAGMW	9.93e-14	4.78e-11	2.42e-08	482	1.67	287	5.74	139	2.78
31	hyper	31	/tmp/Rtmpm92nDx/fileb646fa879e0.meme	MA0649.1	HEY2	GRCACGTGYC	9.63e-14	6.54e-11	3.3e-08	679	1.73	357	7.14	190	3.8
32	hyper	32	/tmp/Rtmpm92nDx/fileb646fa879e0.meme	MA1099.2	HES1	GGCRCGTGBC	1.41e-13	9.4e-11	4.75e-08	665	1.54	357	7.14	191	3.82
33	hyper	33	/tmp/Rtmpm92nDx/fileb646fa879e0.meme	MA0664.1	MLXIPL	RTCACGTGAT	4.96e-13	2.27e-10	1.15e-07	459	1.11	304	6.08	155	3.1
34	hyper	34	/tmp/Rtmpm92nDx/fileb646fa879e0.meme	MA0845.1	FOXB1	WATGTAAATAT	5.67e-13	3.85e-10	1.95e-07	680	1.17	429	8.57	250	5
35	hyper	35	/tmp/Rtmpm92nDx/fileb646fa879e0.meme	MA0039.4	KLF4	NNCCCCACCCHN	2.09e-13	4.8e-10	2.42e-07	2301	7.36	407	8.14	230	4.6
36	hyper	36	/tmp/Rtmpm92nDx/fileb646fa879e0.meme	MA0464.2	BHLHE40	VKCACGTGMC	2.15e-12	7.69e-10	3.88e-07	357	2.2	169	3.38	65	1.3
37	hyper	37	/tmp/Rtmpm92nDx/fileb646fa879e0.meme	MA0849.1	FOXO6	GTAAACA	2.41e-12	1.68e-09	8.48e-07	696	1.4	436	8.71	260	5.2
38	hyper	38	/tmp/Rtmpm92nDx/fileb646fa879e0.meme	MA0871.2	TFEC	NVCACGTGACN	5.51e-12	1.75e-09	8.83e-07	317	1.61	197	3.94	85	1.7
39	hyper	39	/tmp/Rtmpm92nDx/fileb646fa879e0.meme	MA0148.4	FOXA1	WWGTAAACATNN	2.71e-12	2.6e-09	1.31e-06	959	3.61	286	5.72	146	2.92
40	hyper	40	/tmp/Rtmpm92nDx/fileb646fa879e0.meme	MA0772.1	IRF7	HCGAAARYGAAAVT	2.13e-11	4.89e-09	2.47e-06	230	30	74	1.48	14	0.28
41	hyper	41	/tmp/Rtmpm92nDx/fileb646fa879e0.meme	MA1487.2	FOXE1	VYTAAAYAAACAAH	2.12e-11	1.05e-08	5.3e-06	495	2.28	253	5.06	127	2.54
42	hyper	42	/tmp/Rtmpm92nDx/fileb646fa879e0.meme	MA0144.2	STAT3	YTTCYKGGAAD	1.36e-11	1.26e-08	6.38e-06	931	1.18	557	11.13	364	7.28
43	hyper	43	/tmp/Rtmpm92nDx/fileb646fa879e0.meme	MA1106.1	HIF1A	SBACGTGCNN	2.25e-11	1.42e-08	7.16e-06	630	1.06	394	7.88	234	4.68
44	hyper	44	/tmp/Rtmpm92nDx/fileb646fa879e0.meme	MA0101.1	REL	BGGRNWTTCC	1.51e-11	2.01e-08	1.02e-05	1336	4.83	327	6.54	181	3.62
45	hyper	45	/tmp/Rtmpm92nDx/fileb646fa879e0.meme	MA0104.4	MYCN	VVCCACGTGGBB	3.02e-11	2.52e-08	1.27e-05	834	1.18	479	9.57	303	6.06
46	hyper	46	/tmp/Rtmpm92nDx/fileb646fa879e0.meme	MA0899.1	HOXA10	DGYMATAAAAH	2.18e-11	2.73e-08	1.38e-05	1251	1.45	623	12.45	421	8.41
47	hyper	47	/tmp/Rtmpm92nDx/fileb646fa879e0.meme	MA0599.1	KLF5	GCCCCDCCCH	2.09e-11	3.49e-08	1.76e-05	1669	19.6	275	5.5	143	2.86
48	hyper	48	/tmp/Rtmpm92nDx/fileb646fa879e0.meme	MA0640.2	ELF3	NNCCACTTCCTGNT	2.38e-11	4e-08	2.02e-05	1680	1.15	958	19.15	712	14.23
49	hyper	49	/tmp/Rtmpm92nDx/fileb646fa879e0.meme	MA1418.1	IRF3	NSRRAAMGGAAACCGAAACYR	7e-10	4.06e-08	2.05e-05	58	4.92	44	0.88	4	0.08
50	hyper	50	/tmp/Rtmpm92nDx/fileb646fa879e0.meme	MA0819.2	CLOCK	NRACACGTGB	1.09e-10	8.95e-08	4.52e-05	818	3.93	253	5.06	131	2.62
51	hyper	51	/tmp/Rtmpm92nDx/fileb646fa879e0.meme	MA1116.1	RBPJ	BVTGGGAANN	1.77e-10	1.68e-07	8.5e-05	951	33.4	82	1.64	20	0.4
52	hyper	52	/tmp/Rtmpm92nDx/fileb646fa879e0.meme	MA1646.1	OSR2	NNACAGAAGCNN	1.12e-10	2.44e-07	0.000123	2178	3.2	553	11.05	369	7.38
53	hyper	53	/tmp/Rtmpm92nDx/fileb646fa879e0.meme	MA0493.2	KLF1	DGGGYGGGG	2.09e-10	2.55e-07	0.000129	1217	18.5	279	5.58	152	3.04
54	hyper	54	/tmp/Rtmpm92nDx/fileb646fa879e0.meme	MA0471.2	E2F6	VVDGGCGGGAAVV	1.45e-10	2.57e-07	0.00013	1769	1.41	848	16.95	624	12.47
55	hyper	55	/tmp/Rtmpm92nDx/fileb646fa879e0.meme	MA1961.1	PATZ1	SSGGGGMGGGGS	2.29e-10	2.58e-07	0.00013	1125	14.6	280	5.6	153	3.06
56	hyper	56	/tmp/Rtmpm92nDx/fileb646fa879e0.meme	MA0613.1	FOXG1	RTAAACAW	3.43e-09	4.43e-07	0.000224	129	39.6	97	1.94	32	0.64
57	hyper	57	/tmp/Rtmpm92nDx/fileb646fa879e0.meme	MA1721.1	ZNF93	GGYAGCRGCAGCGGYG	9.94e-10	4.85e-07	0.000245	488	498	34	0.68	1	0.02
58	hyper	58	/tmp/Rtmpm92nDx/fileb646fa879e0.meme	MA0031.1	FOXD1	GTAAACAW	7.28e-10	4.95e-07	0.00025	680	7.31	194	3.88	93	1.86
59	hyper	59	/tmp/Rtmpm92nDx/fileb646fa879e0.meme	MA0107.1	RELA	GGGRATTTCC	1.51e-09	5.98e-07	0.000302	395	21.2	104	2.08	35	0.7
60	hyper	60	/tmp/Rtmpm92nDx/fileb646fa879e0.meme	MA1489.1	FOXN3	GTAAACAA	1.27e-09	6.95e-07	0.000351	548	4.81	178	3.56	83	1.66
61	hyper	61	/tmp/Rtmpm92nDx/fileb646fa879e0.meme	MA1124.1	ZNF24	CATTCATTCATTC	3.16e-09	8.29e-07	0.000419	262	2.95	137	2.74	57	1.14
62	hyper	62	/tmp/Rtmpm92nDx/fileb646fa879e0.meme	MA1643.1	NFIB	NNCCTGGCAYNGTGCCAAGNN	2.43e-09	8.44e-07	0.000426	348	1.86	226	4.52	119	2.38
63	hyper	63	/tmp/Rtmpm92nDx/fileb646fa879e0.meme	MA1107.2	KLF9	MNGCCACACCCACHYV	7.97e-10	1.02e-06	0.000515	1279	5.3	335	6.7	199	3.98
64	hyper	64	/tmp/Rtmpm92nDx/fileb646fa879e0.meme	MA0522.3	TCF3	NVCACCTGCNN	5.23e-10	1.24e-06	0.000627	2374	1.44	1047	20.93	809	16.17
65	hyper	65	/tmp/Rtmpm92nDx/fileb646fa879e0.meme	MA0508.3	PRDM1	YNCTTTCTCTH	1.25e-09	2.11e-06	0.00106	1689	7.8	305	6.1	177	3.54
66	hyper	66	/tmp/Rtmpm92nDx/fileb646fa879e0.meme	MA0079.5	SP1	GGGGCGGGG	3.49e-09	2.89e-06	0.00146	828	81.1	72	1.44	18	0.36
67	hyper	67	/tmp/Rtmpm92nDx/fileb646fa879e0.meme	MA0785.1	POU2F1	AWTATGCWAATK	5.2e-09	3.01e-06	0.00152	579	7.61	128	2.56	52	1.04
68	hyper	68	/tmp/Rtmpm92nDx/fileb646fa879e0.meme	MA0162.4	EGR1	VCMCGCCCACGCVS	2.39e-09	3.07e-06	0.00155	1285	2.51	454	9.07	299	5.98
69	hyper	69	/tmp/Rtmpm92nDx/fileb646fa879e0.meme	MA0108.2	TBP	STATAAAWRSVVVBN	5.22e-09	4.06e-06	0.00205	778	1.41	409	8.18	265	5.3
70	hyper	70	/tmp/Rtmpm92nDx/fileb646fa879e0.meme	MA1511.2	KLF10	GGGGCGGGG	3.69e-09	4.32e-06	0.00218	1170	16.4	186	3.72	91	1.82
71	hyper	71	/tmp/Rtmpm92nDx/fileb646fa879e0.meme	MA1978.1	ZNF354A	HWAADWATAAATGRAYWAWTT	5.33e-09	4.47e-06	0.00226	838	2.59	432	8.63	284	5.68
72	hyper	72	/tmp/Rtmpm92nDx/fileb646fa879e0.meme	MA1959.1	KLF7	DGGGCGGGG	3.27e-09	4.48e-06	0.00226	1370	6.74	373	7.46	234	4.68
73	hyper	73	/tmp/Rtmpm92nDx/fileb646fa879e0.meme	MA0663.1	MLX	RTCACGTGAT	2.27e-08	4.94e-06	0.0025	218	1.13	149	2.98	69	1.38
74	hyper	74	/tmp/Rtmpm92nDx/fileb646fa879e0.meme	MA1648.1	TCF12	NNCACCTGCNN	3.56e-09	1.02e-05	0.00514	2859	1.48	1161	23.21	925	18.49
75	hyper	75	/tmp/Rtmpm92nDx/fileb646fa879e0.meme	MA1474.1	CREB3L4	YGCCACGTCAYC	1.49e-08	1.05e-05	0.00533	710	1.13	421	8.41	279	5.58
76	hyper	76	/tmp/Rtmpm92nDx/fileb646fa879e0.meme	MA0685.2	SP4	GGGGCGGGG	1.37e-08	1.07e-05	0.0054	783	75.8	71	1.42	19	0.38
77	hyper	77	/tmp/Rtmpm92nDx/fileb646fa879e0.meme	MA1513.1	KLF15	SCCCCGCCCCS	3.18e-08	1.43e-05	0.00723	450	69.2	71	1.42	20	0.4
78	hyper	78	/tmp/Rtmpm92nDx/fileb646fa879e0.meme	MA0598.3	EHF	NNCACTTCCTGTTNN	1.11e-08	1.5e-05	0.00755	1348	2.13	539	10.77	377	7.54
79	hyper	79	/tmp/Rtmpm92nDx/fileb646fa879e0.meme	MA0788.1	POU3F3	WWTATGCWAATTW	4.23e-08	1.99e-05	0.01	470	20.4	63	1.26	16	0.32
80	hyper	80	/tmp/Rtmpm92nDx/fileb646fa879e0.meme	MA0740.2	KLF14	KGGGCGGGG	1.73e-08	2.17e-05	0.011	1257	15.9	227	4.54	125	2.5
81	hyper	81	/tmp/Rtmpm92nDx/fileb646fa879e0.meme	MA1483.2	ELF2	AAMCCGGAAGTR	5.01e-08	3.17e-05	0.016	632	1.15	380	7.6	250	5
82	hyper	82	/tmp/Rtmpm92nDx/fileb646fa879e0.meme	MA0507.2	POU2F2	AWTATGCAAATKAG	5.75e-07	3.27e-05	0.0165	57	1.89	44	0.88	9	0.18
83	hyper	83	/tmp/Rtmpm92nDx/fileb646fa879e0.meme	MA0473.3	ELF1	RDVCAGGAAGTGVN	2.86e-08	3.82e-05	0.0193	1335	1.16	757	15.13	572	11.43
84	hyper	84	/tmp/Rtmpm92nDx/fileb646fa879e0.meme	MA1528.1	NFIX	STTGGCRNNGTGCCARB	1.32e-07	5.89e-05	0.0297	445	1.49	263	5.26	159	3.18
85	hyper	85	/tmp/Rtmpm92nDx/fileb646fa879e0.meme	MA0478.1	FOSL2	KRRTGASTCAB	1.66e-07	6.8e-05	0.0343	410	16.7	97	1.94	38	0.76
86	hyper	86	/tmp/Rtmpm92nDx/fileb646fa879e0.meme	MA0786.1	POU3F1	WTATGCWAATKW	1.2e-07	7.46e-05	0.0377	623	2.71	243	4.86	143	2.86
87	hyper	87	/tmp/Rtmpm92nDx/fileb646fa879e0.meme	MA0761.2	ETV1	NNACAGGAAGTGNN	5.08e-08	7.59e-05	0.0383	1493	1.61	689	13.77	515	10.29
88	hyper	88	/tmp/Rtmpm92nDx/fileb646fa879e0.meme	MA0835.2	BATF3	DATGACTCATH	1.44e-07	0.000114	0.0574	790	1.63	370	7.4	246	4.92
89	hyper	89	/tmp/Rtmpm92nDx/fileb646fa879e0.meme	MA0750.2	ZBTB7A	NVCCGGAAGTGSV	9.96e-08	0.000118	0.0597	1186	1.32	596	11.91	437	8.73
90	hyper	90	/tmp/Rtmpm92nDx/fileb646fa879e0.meme	MA1512.1	KLF11	SCCACGCCCMC	1.19e-07	0.000122	0.0618	1026	1.9	445	8.89	308	6.16
91	hyper	91	/tmp/Rtmpm92nDx/fileb646fa879e0.meme	MA0742.2	KLF12	GGGGCGGGG	1.75e-07	0.00014	0.0707	801	64.5	60	1.2	16	0.32
92	hyper	92	/tmp/Rtmpm92nDx/fileb646fa879e0.meme	MA0686.1	SPDEF	AMCCGGATGTR	5.77e-07	0.000153	0.0775	266	2.82	116	2.32	53	1.06
93	hyper	93	/tmp/Rtmpm92nDx/fileb646fa879e0.meme	MA0784.2	POU1F1	ANCTMATTWGCATAWT	4.1e-06	0.00016	0.0807	39	3.36	27	0.54	3	0.06
94	hyper	94	/tmp/Rtmpm92nDx/fileb646fa879e0.meme	MA0597.2	THAP1	VSGCAGGGCASV	8.56e-08	0.000173	0.0875	2024	1.11	1092	21.83	883	17.65
95	hyper	95	/tmp/Rtmpm92nDx/fileb646fa879e0.meme	MA1108.2	MXI1	NNCACATGBN	2.2e-07	0.000182	0.0917	827	1.31	457	9.13	321	6.42
96	hyper	96	/tmp/Rtmpm92nDx/fileb646fa879e0.meme	MA0516.3	SP2	GGGGCGGGG	1.62e-07	0.000207	0.105	1278	60.1	62	1.24	17	0.34
97	hyper	97	/tmp/Rtmpm92nDx/fileb646fa879e0.meme	MA0490.2	JUNB	NNATGACTCATNN	5.54e-07	0.000314	0.159	567	4.64	177	3.54	97	1.94
98	hyper	98	/tmp/Rtmpm92nDx/fileb646fa879e0.meme	MA1634.1	BATF	DATGACTCATH	3.72e-07	0.000334	0.169	897	2.11	352	7.04	235	4.7
99	hyper	99	/tmp/Rtmpm92nDx/fileb646fa879e0.meme	MA0103.3	ZEB1	SNCACCTGSVN	2.7e-07	0.000355	0.179	1314	1.05	741	14.81	571	11.41
100	hyper	100	/tmp/Rtmpm92nDx/fileb646fa879e0.meme	MA0675.1	NKX6-2	NYMATTAA	2.45e-07	0.000364	0.184	1486	1.78	555	11.09	406	8.12
101	hyper	101	/tmp/Rtmpm92nDx/fileb646fa879e0.meme	MA0526.4	USF2	DRTCACGTGAYH	3.45e-06	0.000365	0.185	106	2.52	62	1.24	21	0.42
102	hyper	102	/tmp/Rtmpm92nDx/fileb646fa879e0.meme	MA1122.1	TFDP1	VSGCGGGAAVN	3.44e-07	0.000379	0.191	1101	1.06	627	12.53	471	9.41
103	hyper	103	/tmp/Rtmpm92nDx/fileb646fa879e0.meme	MA0442.2	SOX10	NDAACAAAGVN	3.99e-07	0.000412	0.208	1034	1.09	592	11.83	441	8.81
104	hyper	104	/tmp/Rtmpm92nDx/fileb646fa879e0.meme	MA0076.2	ELK4	BCRCTTCCGGB	4.95e-07	0.000419	0.212	847	1.09	492	9.83	355	7.1
105	hyper	105	/tmp/Rtmpm92nDx/fileb646fa879e0.meme	MA1515.1	KLF2	NRCCACRCCCH	2.24e-07	0.000456	0.23	2041	5.61	329	6.58	214	4.28
106	hyper	106	/tmp/Rtmpm92nDx/fileb646fa879e0.meme	MA1493.1	HES6	GGCACGTGTY	1.27e-06	0.000563	0.284	444	1.57	209	4.18	124	2.48
107	hyper	107	/tmp/Rtmpm92nDx/fileb646fa879e0.meme	MA0528.2	ZNF263	VNGGGGAGGASG	2.39e-07	0.000584	0.295	2442	1.92	888	17.75	703	14.05
108	hyper	108	/tmp/Rtmpm92nDx/fileb646fa879e0.meme	MA0161.2	NFIC	NNCTTGGCANN	3.66e-07	0.000727	0.367	1985	44.2	101	2.02	42	0.84
109	hyper	109	/tmp/Rtmpm92nDx/fileb646fa879e0.meme	MA1100.2	ASCL1	VGCAGCTGCN	3.24e-07	0.000783	0.395	2420	1.05	1316	26.3	1102	22.03
110	hyper	110	/tmp/Rtmpm92nDx/fileb646fa879e0.meme	MA1633.2	BACH1	ATGACTCAT	2.3e-06	0.000821	0.415	358	6.49	130	2.6	66	1.32
111	hyper	111	/tmp/Rtmpm92nDx/fileb646fa879e0.meme	MA0491.2	JUND	NNATGACTCATNN	2.66e-06	0.00144	0.726	541	6.9	135	2.7	70	1.4
112	hyper	112	/tmp/Rtmpm92nDx/fileb646fa879e0.meme	MA0477.2	FOSL1	NNATGACTCATNN	2.94e-06	0.00159	0.803	542	17.1	98	1.96	44	0.88
113	hyper	113	/tmp/Rtmpm92nDx/fileb646fa879e0.meme	MA0524.2	TFAP2C	YGCCYBVRGGCA	8.78e-07	0.00176	0.89	2008	2.9	622	12.43	472	9.43
114	hyper	114	/tmp/Rtmpm92nDx/fileb646fa879e0.meme	MA0831.3	TFE3	GTCACGTGAC	1.05e-05	0.00189	0.953	180	5.33	78	1.56	33	0.66
115	hyper	115	/tmp/Rtmpm92nDx/fileb646fa879e0.meme	MA0628.1	POU6F1	AYTAATTART	3.02e-06	0.00189	0.954	627	1.82	275	5.5	180	3.6
116	hyper	116	/tmp/Rtmpm92nDx/fileb646fa879e0.meme	MA0647.1	GRHL1	AAAACCGGTTTD	8.74e-06	0.00221	1.12	253	6.22	77	1.54	32	0.64
117	hyper	117	/tmp/Rtmpm92nDx/fileb646fa879e0.meme	MA0476.1	FOS	DVTGASTCATB	7.33e-06	0.00237	1.2	324	37.2	85	1.7	37	0.74
118	hyper	118	/tmp/Rtmpm92nDx/fileb646fa879e0.meme	MA1631.1	ASCL1	NNGCACCTGCYNB	1.37e-06	0.00249	1.26	1826	1.08	1003	20.05	821	16.41
119	hyper	119	/tmp/Rtmpm92nDx/fileb646fa879e0.meme	MA1152.1	SOX15	CYWTTGTTHW	2.01e-06	0.00348	1.76	1732	1.95	729	14.57	573	11.45
120	hyper	120	/tmp/Rtmpm92nDx/fileb646fa879e0.meme	MA0738.1	HIC2	RTGCCCRSB	1.59e-06	0.00467	2.36	2945	1.23	1417	28.32	1211	24.21
121	hyper	121	/tmp/Rtmpm92nDx/fileb646fa879e0.meme	MA1970.1	TRPS1	NHTCTTATCTNH	4.46e-06	0.00494	2.5	1112	10.3	125	2.5	64	1.28
122	hyper	122	/tmp/Rtmpm92nDx/fileb646fa879e0.meme	MA0787.1	POU3F2	WTATGCWAATKA	1.25e-05	0.00502	2.54	404	1.64	198	3.96	123	2.46
123	hyper	123	/tmp/Rtmpm92nDx/fileb646fa879e0.meme	MA0844.1	XBP1	WDKGMCACGTCATC	3.97e-05	0.00585	2.96	148	1.74	80	1.6	37	0.74
124	hyper	124	/tmp/Rtmpm92nDx/fileb646fa879e0.meme	MA0770.1	HSF2	TTCTAGAAYRTTC	3.02e-05	0.0062	3.13	206	2.37	102	2.04	52	1.04
125	hyper	125	/tmp/Rtmpm92nDx/fileb646fa879e0.meme	MA1630.2	ZNF281	GGGGGAGGGGVV	8.63e-06	0.00649	3.28	754	48.9	120	2.4	62	1.24
126	hyper	126	/tmp/Rtmpm92nDx/fileb646fa879e0.meme	MA0671.1	NFIX	NNTGCCAAN	1.83e-06	0.00717	3.62	3936	1.04	2072	41.42	1845	36.88
127	hyper	127	/tmp/Rtmpm92nDx/fileb646fa879e0.meme	MA0627.2	POU2F3	NWTATGCAAATNH	1.57e-05	0.00813	4.11	520	22.5	50	1	16	0.32
128	hyper	128	/tmp/Rtmpm92nDx/fileb646fa879e0.meme	MA0638.1	CREB3	VTGCCACGTCAYCR	5.34e-05	0.00835	4.22	157	1.75	89	1.78	44	0.88
129	hyper	129	/tmp/Rtmpm92nDx/fileb646fa879e0.meme	MA1113.2	PBX2	NHCATAAATCAHN	1.44e-05	0.00852	4.3	594	5.86	125	2.5	67	1.34
130	hyper	130	/tmp/Rtmpm92nDx/fileb646fa879e0.meme	MA0811.1	TFAP2B	YGCCCBVRGGCA	4.61e-06	0.00854	4.31	1861	21.5	129	2.58	67	1.34
131	hyper	131	/tmp/Rtmpm92nDx/fileb646fa879e0.meme	MA0062.3	GABPA	NNCACTTCCTGTNN	5.88e-06	0.00925	4.67	1582	3.28	439	8.77	322	6.44
132	hyper	132	/tmp/Rtmpm92nDx/fileb646fa879e0.meme	MA0632.2	TCFL5	KCACGCGCMC	1.95e-05	0.00931	4.7	479	1.09	280	5.6	192	3.84
133	hyper	133	/tmp/Rtmpm92nDx/fileb646fa879e0.meme	MA0486.2	HSF1	TTCTAGAAYRTTC	0.000104	0.00974	4.92	94	1.37	64	1.28	28	0.56
134	hyper	134	/tmp/Rtmpm92nDx/fileb646fa879e0.meme	MA0810.1	TFAP2A	YGCCCBVRGGCR	5.12e-06	0.0104	5.25	2041	19.7	130	2.6	68	1.36
135	hyper	135	/tmp/Rtmpm92nDx/fileb646fa879e0.meme	MA1655.1	ZNF341	NRGAACAGCCNN	6.56e-06	0.0111	5.59	1697	4.36	318	6.36	219	4.38
136	hyper	136	/tmp/Rtmpm92nDx/fileb646fa879e0.meme	MA0036.3	GATA2	NBCTTATCTNH	2.09e-05	0.0128	6.48	618	1.36	314	6.28	221	4.42
137	hyper	137	/tmp/Rtmpm92nDx/fileb646fa879e0.meme	MA0692.1	TFEB	RYCACGTGAC	1.59e-05	0.0131	6.62	830	5.39	164	3.28	97	1.94
138	hyper	138	/tmp/Rtmpm92nDx/fileb646fa879e0.meme	MA0670.1	NFIA	NDTGCCAAND	2.03e-05	0.0138	6.98	685	5.39	391	7.82	287	5.74
139	hyper	139	/tmp/Rtmpm92nDx/fileb646fa879e0.meme	MA0879.2	DLX1	VYAATTAN	1.01e-05	0.0148	7.48	1477	16.8	61	1.22	22	0.44
140	hyper	140	/tmp/Rtmpm92nDx/fileb646fa879e0.meme	MA0905.1	HOXC10	GTCRTAAAAH	3.16e-05	0.0157	7.95	503	1.09	294	5.88	206	4.12
141	hyper	141	/tmp/Rtmpm92nDx/fileb646fa879e0.meme	MA0660.1	MEF2B	RCTAWAAATAGC	0.000449	0.0165	8.32	37	5.11	21	0.42	4	0.08
142	hyper	142	/tmp/Rtmpm92nDx/fileb646fa879e0.meme	MA0703.2	LMX1B	AWTTTAATTAA	0.000214	0.0174	8.8	82	1.58	56	1.12	24	0.48
143	hyper	143	/tmp/Rtmpm92nDx/fileb646fa879e0.meme	MA1541.1	NR6A1	NYCAAGKTCAAGKTCAN	4.75e-05	0.0179	9.06	381	31.5	37	0.74	10	0.2
144	hyper	144	/tmp/Rtmpm92nDx/fileb646fa879e0.meme	MA1928.1	BNC2	NDRTGAGTCABN	1.7e-05	0.0196	9.9	1166	2.64	362	7.24	261	5.22
145	hypo	1	/tmp/Rtmpm92nDx/fileb64a930d69.meme	MA0598.3	EHF	NNCACTTCCTGTTNN	2.74e-34	1.65e-31	8.33e-29	602	2.99	279	19.39	71	4.93
146	hypo	2	/tmp/Rtmpm92nDx/fileb64a930d69.meme	MA0081.2	SPIB	TYTCACTTCCTCTTTY	2.1e-30	1.01e-27	5.11e-25	482	1.57	337	23.42	117	8.13
147	hypo	3	/tmp/Rtmpm92nDx/fileb64a930d69.meme	MA0076.2	ELK4	BCRCTTCCGGB	1.5e-26	5.58e-24	2.82e-21	373	1.1	280	19.46	92	6.39
148	hypo	4	/tmp/Rtmpm92nDx/fileb64a930d69.meme	MA0640.2	ELF3	NNCCACTTCCTGNT	2.25e-26	1.52e-23	7.69e-21	676	1.41	423	29.4	192	13.34
149	hypo	5	/tmp/Rtmpm92nDx/fileb64a930d69.meme	MA0645.1	ETV6	MSCGGAAGTR	4.92e-25	2.07e-22	1.05e-19	421	1.13	299	20.78	109	7.57
150	hypo	6	/tmp/Rtmpm92nDx/fileb64a930d69.meme	MA1508.1	IKZF1	VVAACAGGAARN	4.1e-25	3.1e-22	1.57e-19	756	1.28	473	32.87	236	16.4
151	hypo	7	/tmp/Rtmpm92nDx/fileb64a930d69.meme	MA0761.2	ETV1	NNACAGGAAGTGNN	1.1e-24	6.99e-22	3.53e-19	634	2.17	321	22.31	125	8.69
152	hypo	8	/tmp/Rtmpm92nDx/fileb64a930d69.meme	MA0098.3	ETS1	ACCGGAARTR	1e-23	3.62e-21	1.83e-18	362	1.08	268	18.62	93	6.46
153	hypo	9	/tmp/Rtmpm92nDx/fileb64a930d69.meme	MA0062.3	GABPA	NNCACTTCCTGTNN	6.03e-23	4.06e-20	2.05e-17	673	1.73	368	25.57	165	11.47
154	hypo	10	/tmp/Rtmpm92nDx/fileb64a930d69.meme	MA0473.3	ELF1	RDVCAGGAAGTGVN	3.83e-21	2.12e-18	1.07e-15	552	2.05	285	19.81	113	7.85
155	hypo	11	/tmp/Rtmpm92nDx/fileb64a930d69.meme	MA1483.2	ELF2	AAMCCGGAAGTR	2.85e-20	7.75e-18	3.91e-15	272	1.16	203	14.11	63	4.38
156	hypo	12	/tmp/Rtmpm92nDx/fileb64a930d69.meme	MA0687.1	SPIC	HAAAAGVGGAAGTA	2.98e-17	9.62e-15	4.86e-12	323	1.43	221	15.36	84	5.84
157	hypo	13	/tmp/Rtmpm92nDx/fileb64a930d69.meme	MA0750.2	ZBTB7A	NVCCGGAAGTGSV	9.24e-16	4.09e-13	2.07e-10	443	1.14	292	20.29	140	9.73
158	hypo	14	/tmp/Rtmpm92nDx/fileb64a930d69.meme	MA1636.1	CEBPG	NDATGATGCAATMHH	8.67e-15	2.24e-12	1.13e-09	258	2.74	134	9.31	38	2.64
159	hypo	15	/tmp/Rtmpm92nDx/fileb64a930d69.meme	MA0475.2	FLI1	ACCGGAARTR	2.57e-14	5.79e-12	2.92e-09	225	1.1	165	11.47	58	4.03
160	hypo	16	/tmp/Rtmpm92nDx/fileb64a930d69.meme	MA0764.3	ETV4	ACCGGAAGTR	5.93e-14	1.74e-11	8.8e-09	294	1.08	207	14.38	87	6.05
161	hypo	17	/tmp/Rtmpm92nDx/fileb64a930d69.meme	MA0833.2	ATF4	DDATGATGCAATMN	4.73e-13	8.84e-11	4.46e-08	187	1.25	139	9.66	46	3.2
162	hypo	18	/tmp/Rtmpm92nDx/fileb64a930d69.meme	MA0762.1	ETV2	AACCGGAAATR	5.12e-12	8.04e-10	4.06e-07	157	1.28	117	8.13	36	2.5
163	hypo	19	/tmp/Rtmpm92nDx/fileb64a930d69.meme	MA0760.1	ERF	ACCGGAAGTR	2.48e-11	6.1e-09	3.08e-06	246	1.13	171	11.88	73	5.07
164	hypo	20	/tmp/Rtmpm92nDx/fileb64a930d69.meme	MA1484.1	ETS2	DACCGGAAGY	3.22e-11	6.67e-09	3.37e-06	207	1.08	148	10.28	58	4.03
165	hypo	21	/tmp/Rtmpm92nDx/fileb64a930d69.meme	MA0025.2	NFIL3	NRTTATGYAATNN	3.51e-11	1.02e-08	5.14e-06	290	2.27	137	9.52	51	3.54
166	hypo	22	/tmp/Rtmpm92nDx/fileb64a930d69.meme	MA0102.4	CEBPA	NDATTGCACAATHN	6.66e-11	2.18e-08	1.1e-05	328	3.24	137	9.52	52	3.61
167	hypo	23	/tmp/Rtmpm92nDx/fileb64a930d69.meme	MA0488.1	JUN	DDRATGATGTCAT	2.3e-09	2.59e-07	0.000131	113	1.43	83	5.77	24	1.67
168	hypo	24	/tmp/Rtmpm92nDx/fileb64a930d69.meme	MA0838.1	CEBPG	ATTRCGCAAY	5.17e-08	4.76e-06	0.0024	92	1.16	71	4.93	21	1.46
169	hypo	25	/tmp/Rtmpm92nDx/fileb64a930d69.meme	MA0043.3	HLF	NNRTTATGCAACHN	3.03e-08	5.3e-06	0.00267	175	1.98	97	6.74	36	2.5
170	hypo	26	/tmp/Rtmpm92nDx/fileb64a930d69.meme	MA0763.1	ETV3	ACCGGAAGTR	4.1e-08	1.16e-05	0.00586	283	1.17	172	11.95	89	6.18
171	hypo	27	/tmp/Rtmpm92nDx/fileb64a930d69.meme	MA0836.2	CEBPD	NRTTGCACAAYHN	3.69e-08	1.29e-05	0.00652	350	20.4	53	3.68	11	0.76
172	hypo	28	/tmp/Rtmpm92nDx/fileb64a930d69.meme	MA1721.1	ZNF93	GGYAGCRGCAGCGGYG	3.95e-07	6.2e-05	0.0313	157	16.8	38	2.64	6	0.42
173	hypo	29	/tmp/Rtmpm92nDx/fileb64a930d69.meme	MA1104.2	GATA6	HWWTCTTATCTNH	3.77e-07	0.000108	0.0546	287	1.85	138	9.59	69	4.79
174	hypo	30	/tmp/Rtmpm92nDx/fileb64a930d69.meme	MA0843.1	TEF	BRTTACRTAAYM	3.88e-06	0.000182	0.092	47	2.42	36	2.5	7	0.49
175	hypo	31	/tmp/Rtmpm92nDx/fileb64a930d69.meme	MA0130.1	ZNF354C	MTCCAC	2.01e-07	0.000198	0.1	986	1.3	489	33.98	364	25.3
176	hypo	32	/tmp/Rtmpm92nDx/fileb64a930d69.meme	MA0526.4	USF2	DRTCACGTGAYH	9.88e-06	0.000296	0.15	30	2.61	20	1.39	1	0.07
177	hypo	33	/tmp/Rtmpm92nDx/fileb64a930d69.meme	MA0639.1	DBP	NRTTACGTAAYV	4.48e-06	0.000323	0.163	72	1.51	49	3.41	14	0.97
178	hypo	34	/tmp/Rtmpm92nDx/fileb64a930d69.meme	MA0028.2	ELK1	ACCGGAAGTR	3.8e-06	0.000429	0.217	113	1.22	77	5.35	31	2.15
179	hypo	35	/tmp/Rtmpm92nDx/fileb64a930d69.meme	MA0052.4	MEF2A	DDCTAAAAATAGMHH	1.81e-06	0.00047	0.237	259	7.83	63	4.38	21	1.46
180	hypo	36	/tmp/Rtmpm92nDx/fileb64a930d69.meme	MA0641.1	ELF4	AACCCGGAAGTR	7.63e-06	0.000565	0.285	74	1.28	53	3.68	17	1.18
181	hypo	37	/tmp/Rtmpm92nDx/fileb64a930d69.meme	MA0765.3	ETV5	ACCGGAAGTR	6.31e-06	0.000611	0.309	97	1.25	68	4.73	26	1.81
182	hypo	38	/tmp/Rtmpm92nDx/fileb64a930d69.meme	MA1475.1	CREB3L4	GRTGACGTCAYC	3.48e-06	0.000629	0.318	181	1.19	116	8.06	58	4.03
183	hypo	39	/tmp/Rtmpm92nDx/fileb64a930d69.meme	MA0108.2	TBP	STATAAAWRSVVVBN	2.93e-06	0.00068	0.343	232	1.66	122	8.48	62	4.31
184	hypo	40	/tmp/Rtmpm92nDx/fileb64a930d69.meme	MA1652.1	ZKSCAN5	NNRGGARGTGAGRR	1.7e-06	0.00079	0.399	464	1.53	250	17.37	162	11.26
185	hypo	41	/tmp/Rtmpm92nDx/fileb64a930d69.meme	MA0625.2	NFATC3	RYGGAAAMH	1.25e-06	0.000956	0.483	764	1.05	434	30.16	322	22.38
186	hypo	42	/tmp/Rtmpm92nDx/fileb64a930d69.meme	MA0609.2	CREM	NNDGTGACGTCACHNN	5.74e-06	0.00118	0.597	206	5.11	57	3.96	19	1.32
187	hypo	43	/tmp/Rtmpm92nDx/fileb64a930d69.meme	MA0819.2	CLOCK	NRACACGTGB	5.46e-06	0.00128	0.647	235	1.66	120	8.34	62	4.31
188	hypo	44	/tmp/Rtmpm92nDx/fileb64a930d69.meme	MA1970.1	TRPS1	NHTCTTATCTNH	5.03e-06	0.00166	0.838	330	1.4	181	12.58	109	7.57
189	hypo	45	/tmp/Rtmpm92nDx/fileb64a930d69.meme	MA1646.1	OSR2	NNACAGAAGCNN	2.5e-06	0.00168	0.846	671	2.28	234	16.26	150	10.42
190	hypo	46	/tmp/Rtmpm92nDx/fileb64a930d69.meme	MA0147.3	MYC	NNCCACGTGCNB	6.32e-06	0.00172	0.868	272	1.38	142	9.87	79	5.49
191	hypo	47	/tmp/Rtmpm92nDx/fileb64a930d69.meme	MA0093.3	USF1	NDGTCATGTGACHN	1.29e-05	0.00217	1.1	168	1.28	105	7.3	53	3.68
192	hypo	48	/tmp/Rtmpm92nDx/fileb64a930d69.meme	MA1116.1	RBPJ	BVTGGGAANN	9.03e-06	0.00228	1.15	253	12.7	102	7.09	50	3.47
193	hypo	49	/tmp/Rtmpm92nDx/fileb64a930d69.meme	MA0871.2	TFEC	NVCACGTGACN	2.61e-05	0.00232	1.17	89	1.82	55	3.82	20	1.39
194	hypo	50	/tmp/Rtmpm92nDx/fileb64a930d69.meme	MA0831.3	TFE3	GTCACGTGAC	5.21e-05	0.00281	1.42	54	6.2	27	1.88	5	0.35
195	hypo	51	/tmp/Rtmpm92nDx/fileb64a930d69.meme	MA0471.2	E2F6	VVDGGCGGGAAVV	6.27e-06	0.00329	1.66	526	1.54	255	17.72	171	11.88
196	hypo	52	/tmp/Rtmpm92nDx/fileb64a930d69.meme	MA0036.3	GATA2	NBCTTATCTNH	2.08e-05	0.00454	2.29	219	1.08	139	9.66	80	5.56
197	hypo	53	/tmp/Rtmpm92nDx/fileb64a930d69.meme	MA0018.4	CREB1	NNRTGATGTCAYN	2.3e-05	0.00626	3.16	273	5.08	78	5.42	35	2.43
198	hypo	54	/tmp/Rtmpm92nDx/fileb64a930d69.meme	MA0508.3	PRDM1	YNCTTTCTCTH	1.23e-05	0.00643	3.25	524	2.75	175	12.16	107	7.44
199	hypo	55	/tmp/Rtmpm92nDx/fileb64a930d69.meme	MA0759.2	ELK3	ACCGGAAGTRV	6.43e-05	0.00705	3.56	110	1.14	75	5.21	35	2.43
200	hypo	56	/tmp/Rtmpm92nDx/fileb64a930d69.meme	MA0850.1	FOXP3	RTAAACA	1.37e-05	0.00753	3.8	551	1.05	317	22.03	228	15.84
201	hypo	57	/tmp/Rtmpm92nDx/fileb64a930d69.meme	MA0664.1	MLXIPL	RTCACGTGAT	6.41e-05	0.0078	3.94	122	3.55	48	3.34	17	1.18
202	hypo	58	/tmp/Rtmpm92nDx/fileb64a930d69.meme	MA0511.2	RUNX2	WAACCGCAA	2.94e-05	0.00925	4.67	316	48.9	15	1.04	0	0
203	hypo	59	/tmp/Rtmpm92nDx/fileb64a930d69.meme	MA0058.3	MAX	AVCACGTGNY	5.9e-05	0.0102	5.16	174	1.51	96	6.67	50	3.47
204	hypo	60	/tmp/Rtmpm92nDx/fileb64a930d69.meme	MA0492.1	JUND	DDDRATGABGTCATN	0.000123	0.0105	5.31	86	11.3	33	2.29	9	0.63
205	hypo	61	/tmp/Rtmpm92nDx/fileb64a930d69.meme	MA0497.1	MEF2C	DDDCYAAAAATAGMW	6.41e-05	0.0114	5.73	178	8.27	48	3.34	17	1.18
206	hypo	62	/tmp/Rtmpm92nDx/fileb64a930d69.meme	MA0825.1	MNT	RVCACGTGMH	7.52e-05	0.0141	7.13	189	12.2	46	3.2	16	1.11
207	hypo	63	/tmp/Rtmpm92nDx/fileb64a930d69.meme	MA1108.2	MXI1	NNCACATGBN	6e-05	0.0142	7.15	238	1.44	135	9.38	80	5.56
208	hypo	64	/tmp/Rtmpm92nDx/fileb64a930d69.meme	MA0605.2	ATF3	RRTGACGTCAYY	0.000717	0.015	7.55	21	1.18	18	1.25	3	0.21
209	hypo	65	/tmp/Rtmpm92nDx/fileb64a930d69.meme	MA0104.4	MYCN	VVCCACGTGGBB	7.36e-05	0.015	7.57	205	19.6	22	1.53	3	0.21
210	hypo	66	/tmp/Rtmpm92nDx/fileb64a930d69.meme	MA1951.1	FOS	BGATGACGTCATCR	0.000349	0.0166	8.39	48	2.32	29	2.02	8	0.56
211	hypo	67	/tmp/Rtmpm92nDx/fileb64a930d69.meme	MA0033.2	FOXL1	RTAAACA	6.5e-05	0.0171	8.63	265	4.14	82	5.7	40	2.78

## Sheet: TableS14b_denovo motif
Table S14b de novo identification of motifs in GE-dMHBs
	de novo motif	name	altname	family	organism	consensus	alphabet	strand	icscore	nsites	bkgsites	pval	qval	eval	type	pseudocount	binding_type	rank	seq	length	positive_hits	negative_hits	unerased_evalue	pos_frac	neg_frac
1	m01_CNGGRA	hyper_CNGGRA	DREME-1	NA	NA	CNGGRA	DNA	+-	913637238263025	3974	5003	1,9e-45	NA	8,4e-41	PCM	0	hyper	1	CNGGRA	6	2839	2134	8.4e-41	0.56746	0.426544
2	m02_GACACRAC	hyper_GACACRAC	DREME-2	NA	NA	GACACGAC	DNA	+-	152575124304579	190	5003	1,5e-34	NA	6,6e-30	PCM	0	hyper	2	GACACRAC	8	189	23	4.1e-29	0.0377773	0.00459724
3	m03_RKAAA	hyper_RKAAA	DREME-3	NA	NA	RKAAA	DNA	+-	807825070203136	3559	5003	1,1e-32	NA	4,8e-28	PCM	0	hyper	3	RKAAA	5	2389	1804	5.3e-35	0.477513	0.360584
4	m04_GTCGCWMA	hyper_GTCGCWMA	DREME-4	NA	NA	GTCGCWMA	DNA	+-	140450476408249	193	5003	1,8e-27	NA	7,6e-23	PCM	0	hyper	4	GTCGCWMA	8	166	25	1.6e-22	0.0331801	0.004997
5	m05_CCAYGGAC	hyper_CCAYGGAC	DREME-5	NA	NA	CCATGGAC	DNA	+-	15358188999628	190	5003	5,6e-27	NA	2,4e-22	PCM	0	hyper	5	CCAYGGAC	8	164	25	5.2e-23	0.0327803	0.004997
6	m06_CCAGGCY	hyper_CCAGGCY	DREME-6	NA	NA	CCAGGCY	DNA	+-	130005207055457	670	5003	7,7e-24	NA	3,2e-19	PCM	0	hyper	6	CCAGGCY	7	633	338	1.1e-21	0.126524	0.0675595
7	m07_CACGB	hyper_CACGB	DREME-7	NA	NA	CACGS	DNA	+-	844473371749588	2700	5003	2,7e-20	NA	1,1e-15	PCM	0	hyper	7	CACGB	5	2079	1636	1.2e-19	0.415551	0.327004
8	m08_TTCACTTW	hyper_TTCACTTW	DREME-8	NA	NA	TTCACTTT	DNA	+-	154174810858486	122	5003	1,7e-16	NA	7e-12	PCM	0	hyper	8	TTCACTTW	8	100	16	5.5e-12	0.019988	0.00319808
9	m09_AMAMACA	hyper_AMAMACA	DREME-9	NA	NA	AMAMACA	DNA	+-	121003547089031	383	5003	3,9e-14	NA	1,6e-09	PCM	0	hyper	9	AMAMACA	7	348	181	3.7e-13	0.0695583	0.0361783
10	m10_GGCTDC	hyper_GGCTDC	DREME-10	NA	NA	GGCTKC	DNA	+-	106293167801243	1295	5003	1,4e-12	NA	5,6e-08	PCM	0	hyper	10	GGCTDC	6	1158	876	2.6e-13	0.231461	0.175095
11	m11_ATTCYCCA	hyper_ATTCYCCA	DREME-11	NA	NA	ATTCYCCA	DNA	+-	150290494055453	70	5003	5e-10	NA	2e-05	PCM	0	hyper	11	ATTCYCCA	8	70	15	2.8e-08	0.0139916	0.0029982
12	m12_ATKCATK	hyper_ATKCATK	DREME-12	NA	NA	ATKCATK	DNA	+-	120293765701183	167	5003	4,6e-09	NA	0,00018	PCM	0	hyper	12	ATKCATK	7	164	76	1.8e-05	0.0327803	0.0151909
13	m13_CTSTGC	hyper_CTSTGC	DREME-13	NA	NA	CTSTGC	DNA	+-	110223323172877	1208	5003	9,4e-09	NA	0,00038	PCM	0	hyper	13	CTSTGC	6	1068	846	4.6e-07	0.213472	0.169099
14	m14_GCCARGW	hyper_GCCARGW	DREME-14	NA	NA	GCCARGW	DNA	+-	120206396644718	563	5003	2e-11	NA	8,1e-07	PCM	0	hyper	14	GCCARGW	7	537	349	2.4e-09	0.107336	0.0697581
15	m15_CCGCCNCC	hyper_CCGCCNCC	DREME-15	NA	NA	CCGCCHCC	DNA	+-	140642129945436	185	5003	4,1e-09	NA	0,00017	PCM	0	hyper	15	CCGCCNCC	8	180	87	0.0002	0.0359784	0.0173896
16	m16_ADTATTC	hyper_ADTATTC	DREME-16	NA	NA	AKTATTC	DNA	+-	124515386057384	82	5003	2,6e-08	NA	0,001	PCM	0	hyper	16	ADTATTC	7	82	26	0.0017	0.0163902	0.00519688
17	m17_CCTCCTYC	hyper_CCTCCTYC	DREME-17	NA	NA	CCTCCTYC	DNA	+-	150367400461031	178	5003	3,6e-08	NA	0,0014	PCM	0	hyper	17	CCTCCTYC	8	173	87	4.5e-08	0.0345793	0.0173896
18	m18_AAGAGTCG	hyper_AAGAGTCG	DREME-18	NA	NA	AAGAGTCG	DNA	+-	16	46	5003	6,4e-08	NA	0,0026	PCM	0	hyper	18	AAGAGTCG	8	46	8	8.7e-12	0.00919448	0.00159904
19	m19_BACAGA	hyper_BACAGA	DREME-19	NA	NA	SACAGA	DNA	+-	105096118130851	886	5003	1,2e-07	NA	0,0046	PCM	0	hyper	19	BACAGA	6	788	608	5.3e-07	0.157505	0.121527
20	m20_CAGCYCTG	hyper_CAGCYCTG	DREME-20	NA	NA	CAGCYCTG	DNA	+-	150522926270658	142	5003	9e-08	NA	0,0036	PCM	0	hyper	20	CAGCYCTG	8	139	65	0.0089	0.0277833	0.0129922
21	m21_AGWTGCTC	hyper_AGWTGCTC	DREME-21	NA	NA	AGWTGCTC	DNA	+-	150001938671953	61	5003	1,1e-07	NA	0,0043	PCM	0	hyper	21	AGWTGCTC	8	61	16	0.0048	0.0121927	0.00319808
22	m22_GACTTAGC	hyper_GACTTAGC	DREME-22	NA	NA	GACTTAGC	DNA	+-	16	35	5003	1,6e-07	NA	0,0063	PCM	0	hyper	22	GACTTAGC	8	35	4	1.3e-06	0.0069958	0.00079952
23	m23_AGGMAGAT	hyper_AGGMAGAT	DREME-23	NA	NA	AGGMAGAT	DNA	+-	150312996563491	53	5003	2,1e-07	NA	0,0083	PCM	0	hyper	23	AGGMAGAT	8	52	12	2.7e-06	0.0103938	0.00239856
24	m01_VGGAAR	hypo_VGGAAR	DREME-1	NA	NA	RGGAAR	DNA	+-	958769045391482	1153	1439	1,8e-41	NA	7,3e-37	PCM	0	hypo	1	VGGAAR	6	814	457	7.3e-37	0.565671	0.317582
25	m02_ACABGACT	hypo_ACABGACT	DREME-2	NA	NA	ACAYGACT	DNA	+-	145731343104808	67	1439	1,9e-14	NA	7,5e-10	PCM	0	hypo	2	ACABGACT	8	66	6	2.1e-10	0.0458652	0.00416956
26	m03_ACCCCATR	hypo_ACCCCATR	DREME-3	NA	NA	ACCCCATR	DNA	+-	150543396953994	44	1439	1,1e-11	NA	4,4e-07	PCM	0	hypo	3	ACCCCATR	8	44	2	4.4e-07	0.0305768	0.00138985
27	m04_CACRS	hypo_CACRS	DREME-4	NA	NA	CACRS	DNA	+-	808211565797485	1496	1439	1,9e-10	NA	7,6e-06	PCM	0	hypo	4	CACRS	5	930	764	1.7e-07	0.646282	0.530924
28	m05_CGGCWG	hypo_CGGCWG	DREME-5	NA	NA	CGGCWG	DNA	+-	110090850681329	223	1439	9e-10	NA	3,3e-05	PCM	0	hypo	5	CGGCWG	6	208	107	3.7e-06	0.144545	0.0743572
29	m06_AGTYGCTC	hypo_AGTYGCTC	DREME-6	NA	NA	AGTYGCTC	DNA	+-	150081792025782	47	1439	3,9e-09	NA	0,00014	PCM	0	hypo	6	AGTYGCTC	8	46	6	5.4e-06	0.0319666	0.00416956
30	m07_CAGGCYCC	hypo_CAGGCYCC	DREME-7	NA	NA	CAGGCYCC	DNA	+-	151039617674654	64	1439	3,2e-08	NA	0,0012	PCM	0	hypo	7	CAGGCYCC	8	63	16	0.021	0.0437804	0.0111188
31	m08_ATGHAA	hypo_ATGHAA	DREME-8	NA	NA	ATGHAA	DNA	+-	104539817520794	222	1439	3,6e-08	NA	0,0013	PCM	0	hypo	8	ATGHAA	6	200	110	0.0004	0.138985	0.076442
32	m09_TTGCTYAA	hypo_TTGCTYAA	DREME-9	NA	NA	TTGCTYAA	DNA	+-	150359212351918	36	1439	7,8e-08	NA	0,0028	PCM	0	hypo	9	TTGCTYAA	8	36	4	0.00085	0.0250174	0.00277971
33	m10_CCGACTC	hypo_CCGACTC	DREME-10	NA	NA	CCGACTC	DNA	+-	14	47	1439	1e-07	NA	0,0036	PCM	0	hypo	10	CCGACTC	7	47	9	9.3e-05	0.0326616	0.00625434
34	m11_ATCCCAK	hypo_ATCCCAK	DREME-11	NA	NA	ATCCCAK	DNA	+-	130716379276051	64	1439	1,8e-07	NA	0,0066	PCM	0	hypo	11	ATCCCAK	7	63	18	0.028	0.0437804	0.0125087
35	m12_TTGWGAAA	hypo_TTGWGAAA	DREME-12	NA	NA	TTGWGAAA	DNA	+-	150053062046387	35	1439	5,9e-07	NA	0,022	PCM	0	hypo	12	TTGWGAAA	8	35	5	0.077	0.0243224	0.00347464
36	m13_ARCCCAC	hypo_ARCCCAC	DREME-13	NA	NA	ARCCCAC	DNA	+-	130011544640048	75	1439	1,1e-06	NA	0,039	PCM	0	hypo	13	ARCCCAC	7	74	27	1.8e-06	0.0514246	0.018763

## Sheet: TableS14c_novel motif enrich
Table S14c Enrichment for de novo identificated motifs in GE-dMHBs to known motids
	binding_type	rank	motif_db	motif_id	motif_alt_id	consensus	pvalue	adj.pvalue	evalue	tests	pwm_min	tp	tp_percent	fp	fp_percent
1	hyper	1	/tmp/Rtmpm92nDx/denovo_binding_motifs	hyper_CNGGRA	DREME-1	CWGGRA	5.39e-45	2.57e-41	9.24e-40	4762	1.02	2696	53.89	1996	39.9
2	hyper	2	/tmp/Rtmpm92nDx/denovo_binding_motifs	hypo_ACABGACT	DREME-2	ACACGACT	1.12e-39	2.58e-37	9.29e-36	230	67.3	192	3.84	17	0.34
3	hyper	3	/tmp/Rtmpm92nDx/denovo_binding_motifs	hyper_GACACRAC	DREME-2	GACACGAC	1.18e-33	2.56e-31	9.21e-30	217	228	149	2.98	10	0.2
4	hyper	4	/tmp/Rtmpm92nDx/denovo_binding_motifs	hyper_RKAAA	DREME-3	RKAAA	5.47e-34	2.57e-30	9.25e-29	4701	1.31	2640	52.77	2036	40.7
5	hyper	5	/tmp/Rtmpm92nDx/denovo_binding_motifs	hyper_CACGB	DREME-7	CACGB	2.53e-29	9.72e-26	3.5e-24	3843	1.18	2134	42.65	1593	31.84
6	hyper	6	/tmp/Rtmpm92nDx/denovo_binding_motifs	hyper_GTCGCWMA	DREME-4	GTCGCWMA	3.07e-26	6.08e-24	2.19e-22	198	64	161	3.22	25	0.5
7	hyper	7	/tmp/Rtmpm92nDx/denovo_binding_motifs	hypo_ACCCCATR	DREME-3	ACCCCATR	4.25e-25	7.14e-23	2.57e-21	168	136	142	2.84	19	0.38
8	hyper	8	/tmp/Rtmpm92nDx/denovo_binding_motifs	hypo_VGGAAR	DREME-1	RGGAAR	5.53e-26	2.07e-22	7.43e-21	3733	3.13	1831	36.6	1343	26.84
9	hyper	9	/tmp/Rtmpm92nDx/denovo_binding_motifs	hyper_CCAYGGAC	DREME-5	CCATGGAC	5.11e-24	1.05e-21	3.79e-20	206	36.1	163	3.26	30	0.6
10	hyper	10	/tmp/Rtmpm92nDx/denovo_binding_motifs	hypo_CCGACTC	DREME-10	CCGACTC	2.33e-23	5.64e-21	2.03e-19	242	61.5	187	3.74	43	0.86
11	hyper	11	/tmp/Rtmpm92nDx/denovo_binding_motifs	hyper_CCAGGCY	DREME-6	CCAGGCY	9.22e-23	1.06e-19	3.8e-18	1145	23.2	577	11.53	302	6.04
12	hyper	12	/tmp/Rtmpm92nDx/denovo_binding_motifs	hypo_CAGGCYCC	DREME-7	CAGGCTCC	8.43e-20	3.49e-17	1.26e-15	414	52.8	205	4.1	62	1.24
13	hyper	13	/tmp/Rtmpm92nDx/denovo_binding_motifs	hyper_AMAMACA	DREME-9	AMAMACA	5.42e-19	3.68e-16	1.32e-14	679	33.8	279	5.58	110	2.2
14	hyper	14	/tmp/Rtmpm92nDx/denovo_binding_motifs	hypo_CACRS	DREME-4	CACRS	1.45e-19	7.15e-16	2.58e-14	4941	1.84	1778	35.54	1361	27.2
15	hyper	15	/tmp/Rtmpm92nDx/denovo_binding_motifs	hyper_TTCACTTW	DREME-8	TTCACTTT	5.77e-18	7.39e-16	2.66e-14	128	552	62	1.24	1	0.02
16	hyper	16	/tmp/Rtmpm92nDx/denovo_binding_motifs	hyper_AAGAGTCG	DREME-18	AAGAGTCG	8.42e-18	8.09e-16	2.91e-14	96	373	85	1.7	8	0.16
17	hyper	17	/tmp/Rtmpm92nDx/denovo_binding_motifs	hyper_GCCARGW	DREME-14	GCCARGW	5.51e-18	6.06e-15	2.18e-13	1100	16.8	680	13.59	413	8.26
18	hyper	18	/tmp/Rtmpm92nDx/denovo_binding_motifs	hyper_BACAGA	DREME-19	SACAGA	1.09e-15	2e-12	7.21e-11	1844	9.95	455	9.09	252	5.04
19	hyper	19	/tmp/Rtmpm92nDx/denovo_binding_motifs	hypo_AGTYGCTC	DREME-6	AGTYGCTC	5.57e-14	9.18e-12	3.31e-10	165	128	129	2.58	36	0.72
20	hyper	20	/tmp/Rtmpm92nDx/denovo_binding_motifs	hyper_GGCTDC	DREME-10	GGCTGC	3.47e-12	8.46e-09	3.05e-07	2441	2.58	1314	26.26	1023	20.45
21	hyper	21	/tmp/Rtmpm92nDx/denovo_binding_motifs	hyper_CCTCCTYC	DREME-17	CCTCCTYC	5.15e-11	1.75e-08	6.32e-07	341	112	225	4.5	109	2.18
22	hyper	22	/tmp/Rtmpm92nDx/denovo_binding_motifs	hypo_ATCCCAK	DREME-11	ATCCCAK	1.27e-10	4.08e-08	1.47e-06	321	36.1	208	4.16	99	1.98
23	hyper	23	/tmp/Rtmpm92nDx/denovo_binding_motifs	hyper_GACTTAGC	DREME-22	GACTTAGC	3.51e-07	2e-05	0.00072	57	372	47	0.94	10	0.2
24	hyper	24	/tmp/Rtmpm92nDx/denovo_binding_motifs	hyper_ATTCYCCA	DREME-11	ATTCYCCA	1.73e-07	2.23e-05	0.000803	129	150	69	1.38	21	0.42
25	hyper	25	/tmp/Rtmpm92nDx/denovo_binding_motifs	hyper_ATKCATK	DREME-12	ATKCATK	1.13e-07	3.24e-05	0.00117	288	25.9	165	3.3	84	1.68
26	hyper	26	/tmp/Rtmpm92nDx/denovo_binding_motifs	hyper_CCGCCNCC	DREME-15	CCGCCHCC	2.45e-07	8.23e-05	0.00296	336	17.6	213	4.26	122	2.44
27	hyper	27	/tmp/Rtmpm92nDx/denovo_binding_motifs	hyper_AGGMAGAT	DREME-23	AGGMAGAT	8.21e-07	8.7e-05	0.00313	106	194	77	1.54	28	0.56
28	hyper	28	/tmp/Rtmpm92nDx/denovo_binding_motifs	hypo_CGGCWG	DREME-5	CGGCWG	3.65e-07	0.000479	0.0172	1314	5.91	683	13.65	521	10.41
29	hyper	29	/tmp/Rtmpm92nDx/denovo_binding_motifs	hyper_CTSTGC	DREME-13	CTSTGC	3.9e-07	0.000851	0.0306	2182	7.18	950	18.99	763	15.25
30	hyper	30	/tmp/Rtmpm92nDx/denovo_binding_motifs	hyper_CAGCYCTG	DREME-20	CAGCYCTG	3.12e-06	0.00114	0.0409	365	106	177	3.54	102	2.04
31	hyper	31	/tmp/Rtmpm92nDx/denovo_binding_motifs	hyper_ADTATTC	DREME-16	ADTATTC	7.85e-05	0.0114	0.41	146	43.8	96	1.92	50	1
32	hyper	32	/tmp/Rtmpm92nDx/denovo_binding_motifs	hypo_ATGHAA	DREME-8	ATGHAA	0.000108	0.0859	3.09	834	8.95	331	6.62	244	4.88
33	hyper	33	/tmp/Rtmpm92nDx/denovo_binding_motifs	hyper_AGWTGCTC	DREME-21	AGWTGCTC	0.00139	0.147	5.29	114	184	67	1.34	36	0.72
34	hypo	1	/tmp/Rtmpm92nDx/denovo_binding_motifs	hypo_VGGAAR	DREME-1	RGGAAR	5.65e-37	7.26e-34	2.61e-32	1285	1.33	798	55.46	462	32.11
35	hypo	2	/tmp/Rtmpm92nDx/denovo_binding_motifs	hyper_RKAAA	DREME-3	RKAAA	1.2e-15	1.84e-12	6.63e-11	1539	1.09	839	58.3	626	43.5
36	hypo	3	/tmp/Rtmpm92nDx/denovo_binding_motifs	hyper_GACACRAC	DREME-2	GACACGAC	1.13e-11	7.03e-10	2.53e-08	62	76	44	3.06	2	0.14
37	hypo	4	/tmp/Rtmpm92nDx/denovo_binding_motifs	hypo_ACABGACT	DREME-2	ACACGACT	9.99e-12	7.89e-10	2.84e-08	79	64.3	68	4.73	11	0.76
38	hypo	5	/tmp/Rtmpm92nDx/denovo_binding_motifs	hyper_CCAGGCY	DREME-6	CCAGGCY	3.09e-11	6.71e-09	2.42e-07	217	28.9	101	7.02	29	2.02
39	hypo	6	/tmp/Rtmpm92nDx/denovo_binding_motifs	hypo_AGTYGCTC	DREME-6	AGTYGCTC	4.77e-10	2.96e-08	1.07e-06	62	136	52	3.61	7	0.49
40	hypo	7	/tmp/Rtmpm92nDx/denovo_binding_motifs	hyper_CNGGRA	DREME-1	CWGGRA	2.85e-11	3.71e-08	1.33e-06	1299	3.06	536	37.25	372	25.85
41	hypo	8	/tmp/Rtmpm92nDx/denovo_binding_motifs	hyper_GTCGCWMA	DREME-4	GTCGCWMA	5.74e-10	3.79e-08	1.36e-06	66	73.5	44	3.06	4	0.28
42	hypo	9	/tmp/Rtmpm92nDx/denovo_binding_motifs	hypo_CCGACTC	DREME-10	CCGACTC	5.9e-10	3.96e-08	1.42e-06	67	69.1	54	3.75	8	0.56
43	hypo	10	/tmp/Rtmpm92nDx/denovo_binding_motifs	hyper_CACGB	DREME-7	CACGB	6.88e-11	7.35e-08	2.65e-06	1069	1.68	327	22.72	194	13.48
44	hypo	11	/tmp/Rtmpm92nDx/denovo_binding_motifs	hyper_AAGAGTCG	DREME-18	AAGAGTCG	2.68e-08	8.32e-07	2.99e-05	31	357	25	1.74	0	0
45	hypo	12	/tmp/Rtmpm92nDx/denovo_binding_motifs	hypo_CACRS	DREME-4	CACRS	1.96e-09	2.76e-06	9.94e-05	1406	1.89	559	38.85	409	28.42
46	hypo	13	/tmp/Rtmpm92nDx/denovo_binding_motifs	hyper_GGCTDC	DREME-10	GGCTGC	4.96e-09	2.91e-06	0.000105	587	5.01	314	21.82	196	13.62
47	hypo	14	/tmp/Rtmpm92nDx/denovo_binding_motifs	hyper_CCAYGGAC	DREME-5	CCATGGAC	7.79e-08	3.58e-06	0.000129	46	42.6	36	2.5	4	0.28
48	hypo	15	/tmp/Rtmpm92nDx/denovo_binding_motifs	hypo_CAGGCYCC	DREME-7	CAGGCTCC	1.66e-07	1.66e-05	0.000598	100	68.9	54	3.75	13	0.9
49	hypo	16	/tmp/Rtmpm92nDx/denovo_binding_motifs	hypo_ACCCCATR	DREME-3	ACCCCATR	4.93e-07	2.61e-05	0.000941	53	130	44	3.06	9	0.63
50	hypo	17	/tmp/Rtmpm92nDx/denovo_binding_motifs	hypo_ARCCCAC	DREME-13	ARCCCAC	2.38e-07	4.05e-05	0.00146	170	36.1	117	8.13	53	3.68
51	hypo	18	/tmp/Rtmpm92nDx/denovo_binding_motifs	hypo_ATCCCAK	DREME-11	ATCCCAK	5.51e-06	0.000501	0.018	91	33	62	4.31	22	1.53
52	hypo	19	/tmp/Rtmpm92nDx/denovo_binding_motifs	hyper_TTCACTTW	DREME-8	TTCACTTT	2.94e-05	0.000823	0.0296	28	429	15	1.04	0	0
53	hypo	20	/tmp/Rtmpm92nDx/denovo_binding_motifs	hypo_TTGCTYAA	DREME-9	TTGCTYAA	4.34e-05	0.00212	0.0764	49	192	37	2.57	10	0.69
54	hypo	21	/tmp/Rtmpm92nDx/denovo_binding_motifs	hypo_CGGCWG	DREME-5	CGGCWG	6.73e-06	0.00256	0.0921	381	7.04	219	15.22	141	9.8
55	hypo	22	/tmp/Rtmpm92nDx/denovo_binding_motifs	hypo_ATGHAA	DREME-8	ATGHAA	7.82e-06	0.00272	0.0981	349	7.8	163	11.33	96	6.67
56	hypo	23	/tmp/Rtmpm92nDx/denovo_binding_motifs	hypo_TTGWGAAA	DREME-12	TTGWGAAA	0.00015	0.00674	0.243	45	225	27	1.88	6	0.42
57	hypo	24	/tmp/Rtmpm92nDx/denovo_binding_motifs	hyper_GACTTAGC	DREME-22	GACTTAGC	0.00025	0.00796	0.287	32	356	26	1.81	6	0.42
58	hypo	25	/tmp/Rtmpm92nDx/denovo_binding_motifs	hyper_ATTCYCCA	DREME-11	ATTCYCCA	0.00119	0.0352	1.27	30	144	21	1.46	5	0.35
59	hypo	26	/tmp/Rtmpm92nDx/denovo_binding_motifs	hyper_AGWTGCTC	DREME-21	AGWTGCTC	0.00203	0.0799	2.88	41	176	30	2.08	11	0.76
60	hypo	27	/tmp/Rtmpm92nDx/denovo_binding_motifs	hyper_AGGMAGAT	DREME-23	AGGMAGAT	0.00391	0.114	4.12	31	167	22	1.53	7	0.49
61	hypo	28	/tmp/Rtmpm92nDx/denovo_binding_motifs	hyper_AMAMACA	DREME-9	AMAMACA	0.000894	0.154	5.54	187	115	13	0.9	1	0.07
62	hypo	29	/tmp/Rtmpm92nDx/denovo_binding_motifs	hyper_CTSTGC	DREME-13	CTSTGC	0.00037	0.19	6.83	569	7.7	310	21.54	238	16.54
