# Supplementary material for: DNA methylation haplotype block signatures responding to Staphylococcus aureus subclinical mastitis and association with production and health traits
Source: BMC Biol. 2024 Mar 14;22:65. doi: 10.1186/s12915-024-01843-y (PMC10941392; doi:10.1186/s12915-024-01843-y)
Supplement: Supplementary file 1 — Additional file 1: Supplementary Table S1. Detail information on cows selected for whole genome DNA methylation sequencing. Supplementary Table S2. General statistics on whole genome DNA methylation sequencing data. Supplementary Table S3. Comparisons of methylation level between cows with S. aureus subclinical mastitis and healthy control cows. Supplementary Table S4. List of differentially methylated cytosines in the context of CpG. Supplementary Table S5. List of differentially methylated cytosines in the context of CHG and CHH. Supplementary Table S6. Distribution of differentially methylated cytosines among chromosomes and genetic features. Supplementary Table S7. Distribution of differentially methylated cytosines in genes. Supplementary Table S8. Functional enrichment of genes harboring differentially methylated cytosines at different genomic functional regions. Supplementary Table S9. Predicted methylation level for LINE-1 and tRNA-derived SINEs and comparisons between cows with S. aureus subclinical mastitis and healthy control cows. Supplementary Table S10. Differential methylation haplotype blocks. Supplementary Table S11. Differential genes with significant changes in general methylation level of regulatory regions and gene expression changes. Supplementary Table S12. Functional enrichment for differential genes with significant changes in general methylation level of regulatory regions and gene expression changes. Supplementary Table S13. Correlation between dMHBs located at regulatory regions and their overlapped differentially expressed genes. Supplementary Table S14. Motif enrichment and identification in GE-dMHBs. Supplementary Table S15. Functional enrichment for GE-dMHBs. Supplementary Table S16. Candidate discriminant signatures selected from GE-dMHBs and their overlapped genes. Supplementary Table S17. Information about samples and primers used for TBAS and results of selected GE-dMHBs. [file 12915_2024_1843_MOESM1_ESM.zip › Supplementary_Table_S15.xlsx]

## Sheet: TableS15a_GE-dMHBs
Table S15a Functional enrichment for GE-dMHBs (dMHs overlapped with a gene and signiciantly correlated with the corresponding gene)
Group	Category	ID	Description	GeneRatio	BgRatio	pvalue	p.adjust	qvalue	geneID	Count
All	BP	GO:0009888	tissue development	63/495	296/4083	2.43434e-06	0.00256818	0.00233043	ACTA2/ACTN1/ANXA2/ASB2/BASP1/BMP3/CD44/CDH2/CLDN3/COL4A1/CXADR/DGAT2/EFNA1/EHF/ESR1/FGF1/FGF2/FLCN/GATA3/GNAS/GPR4/HOXA3/IFT20/IRF6/KCNMA1/KRT5/LFNG/LGR4/LOXL2/MEF2A/MSTN/MUSTN1/NFIB/OVOL1/PHACTR4/PHLDA2/PPP3R1/PRKAR1A/RAB13/RAB25/RAP1A/RAP1B/RAPGEF2/RHOC/RILPL2/RIPOR2/SBNO2/SFN/SLC39A14/SLC44A4/SLC9A3R1/SMAD1/SOCS3/SOD1/SPRY2/STK4/TCAP/TFAP2A/TGFB2/TGM3/TMEM79/TPPP3/ZNF750	63
All	BP	GO:0016477	cell migration	54/495	244/4083	4.02052e-06	0.00256818	0.00233043	ATP2B4/CD44/CD81/CLDN3/CLDN4/CORO1A/CXADR/CXCL17/DMTN/EDN2/EFNA1/ELMO2/EMP2/F2RL1/FGF1/FGF2/FGFBP1/FLCN/GATA3/GPR183/GRB7/HMGB1/LIMD1/LOXL2/LYVE1/MET/MSTN/NOD2/PFN2/PHACTR4/PHLDA2/PKN1/POMGNT2/PRKG1/PRR5L/PTGER4/PTPRF/RAB13/RAB25/RAC2/RAPGEF2/RHBDF1/RHOC/RIPOR2/RNF20/S100A9/SH3RF1/SLC9A3R1/SPRY2/STK4/TEK/TGFB2/VAV1/VEGFA	54
All	BP	GO:0060429	epithelium development	42/495	173/4083	4.48056e-06	0.00256818	0.00233043	ACTA2/BASP1/CD44/CDH2/CLDN3/COL4A1/EHF/ESR1/FGF1/FGF2/GATA3/GNAS/GPR4/IFT20/IRF6/KCNMA1/KRT5/LFNG/LGR4/NFIB/PHACTR4/PPP3R1/RAB13/RAB25/RAP1A/RAP1B/RAPGEF2/RHOC/RILPL2/SFN/SLC44A4/SLC9A3R1/SMAD1/SOCS3/SOD1/SPRY2/STK4/TCAP/TFAP2A/TGFB2/TGM3/TMEM79	42
All	BP	GO:0051270	regulation of cellular component movement	42/495	175/4083	6.13553e-06	0.00256818	0.00233043	ATP2B4/CD81/CFAP20/CLDN3/CLDN4/CORO1A/CXCL17/DMTN/EDN2/EFNA1/EMP2/F2RL1/FGF1/FGF2/FGFBP1/FLCN/GATA3/GPR183/GRB7/LAMP1/LYVE1/MET/MSTN/NOD2/PFN2/PHLDA2/PKN1/PRKG1/PRR5L/PTGER4/RAB25/RAC2/RAPGEF2/RHOC/RIPOR2/RNF20/SLC9A3R1/SPRY2/STK4/TEK/TGFB2/VEGFA	42
All	BP	GO:2000145	regulation of cell motility	41/495	170/4083	6.98476e-06	0.00256818	0.00233043	ATP2B4/CD81/CFAP20/CLDN3/CLDN4/CORO1A/CXCL17/DMTN/EDN2/EFNA1/EMP2/F2RL1/FGF1/FGF2/FGFBP1/FLCN/GATA3/GPR183/GRB7/LYVE1/MET/MSTN/NOD2/PFN2/PHLDA2/PKN1/PRKG1/PRR5L/PTGER4/RAB25/RAC2/RAPGEF2/RHOC/RIPOR2/RNF20/SLC9A3R1/SPRY2/STK4/TEK/TGFB2/VEGFA	41
All	BP	GO:0006928	movement of cell or subcellular component	65/495	319/4083	7.97358e-06	0.00256818	0.00233043	AP3M1/ATP2B4/CD44/CD81/CFAP20/CLDN3/CLDN4/CORO1A/CXADR/CXCL17/DMTN/DPCD/EDN2/EFNA1/ELMO2/EMP2/EPDR1/F2RL1/FGF1/FGF2/FGFBP1/FLCN/GATA3/GPR183/GRB7/HMGB1/KCNJ2/KIF3C/KLC3/LAMP1/LIMD1/LOXL2/LYVE1/MET/MSTN/MYH10/NFIB/NOD2/PFN2/PHACTR4/PHLDA2/PKN1/POMGNT2/PRKG1/PRR5L/PTGER4/PTPRF/RAB13/RAB25/RAC2/RAPGEF2/RHBDF1/RHOC/RIPOR2/RNF20/S100A9/SH3RF1/SLC9A3R1/SPAST/SPRY2/STK4/TEK/TGFB2/VAV1/VEGFA	65
All	BP	GO:0030334	regulation of cell migration	39/495	160/4083	9.00569e-06	0.00256818	0.00233043	ATP2B4/CD81/CLDN3/CLDN4/CORO1A/CXCL17/DMTN/EDN2/EFNA1/EMP2/F2RL1/FGF1/FGF2/FGFBP1/FLCN/GATA3/GPR183/GRB7/LYVE1/MET/MSTN/NOD2/PFN2/PHLDA2/PRKG1/PRR5L/PTGER4/RAB25/RAC2/RAPGEF2/RHOC/RIPOR2/RNF20/SLC9A3R1/SPRY2/STK4/TEK/TGFB2/VEGFA	39
All	BP	GO:0048870	cell motility	57/495	270/4083	1.00582e-05	0.00256818	0.00233043	ATP2B4/CD44/CD81/CFAP20/CLDN3/CLDN4/CORO1A/CXADR/CXCL17/DMTN/DPCD/EDN2/EFNA1/ELMO2/EMP2/F2RL1/FGF1/FGF2/FGFBP1/FLCN/GATA3/GPR183/GRB7/HMGB1/KLC3/LIMD1/LOXL2/LYVE1/MET/MSTN/NOD2/PFN2/PHACTR4/PHLDA2/PKN1/POMGNT2/PRKG1/PRR5L/PTGER4/PTPRF/RAB13/RAB25/RAC2/RAPGEF2/RHBDF1/RHOC/RIPOR2/RNF20/S100A9/SH3RF1/SLC9A3R1/SPRY2/STK4/TEK/TGFB2/VAV1/VEGFA	57
All	BP	GO:0051674	localization of cell	57/495	270/4083	1.00582e-05	0.00256818	0.00233043	ATP2B4/CD44/CD81/CFAP20/CLDN3/CLDN4/CORO1A/CXADR/CXCL17/DMTN/DPCD/EDN2/EFNA1/ELMO2/EMP2/F2RL1/FGF1/FGF2/FGFBP1/FLCN/GATA3/GPR183/GRB7/HMGB1/KLC3/LIMD1/LOXL2/LYVE1/MET/MSTN/NOD2/PFN2/PHACTR4/PHLDA2/PKN1/POMGNT2/PRKG1/PRR5L/PTGER4/PTPRF/RAB13/RAB25/RAC2/RAPGEF2/RHBDF1/RHOC/RIPOR2/RNF20/S100A9/SH3RF1/SLC9A3R1/SPRY2/STK4/TEK/TGFB2/VAV1/VEGFA	57
All	BP	GO:0040012	regulation of locomotion	41/495	176/4083	1.73249e-05	0.00395957	0.00359301	ATP2B4/CD81/CFAP20/CLDN3/CLDN4/CORO1A/CXCL17/DMTN/EDN2/EFNA1/EMP2/F2RL1/FGF1/FGF2/FGFBP1/FLCN/GATA3/GPR183/GRB7/LYVE1/MET/MSTN/NOD2/PFN2/PHLDA2/PKN1/PRKG1/PRR5L/PTGER4/RAB25/RAC2/RAPGEF2/RHOC/RIPOR2/RNF20/SLC9A3R1/SPRY2/STK4/TEK/TGFB2/VEGFA	41
All	BP	GO:0030855	epithelial cell differentiation	29/495	108/4083	1.89536e-05	0.00395957	0.00359301	ACTA2/BASP1/CDH2/CLDN3/EHF/ESR1/FGF2/GATA3/GPR4/IFT20/IRF6/KCNMA1/KRT5/NFIB/PPP3R1/RAB13/RAB25/RAP1A/RAP1B/RAPGEF2/RILPL2/SFN/SLC44A4/SLC9A3R1/SOD1/SPRY2/STK4/TGM3/TMEM79	29
All	BP	GO:0010927	cellular component assembly involved in morphogenesis	9/495	17/4083	5.21676e-05	0.00904089	0.00820393	ACTA2/ACTN1/CAPN3/KRT19/MEF2A/MTMR2/PRKAR1A/TCAP/TPPP	9
All	BP	GO:0040011	locomotion	59/495	299/4083	5.92927e-05	0.00904089	0.00820393	ATP2B4/CD44/CD81/CFAP20/CLDN3/CLDN4/CMTM8/CORO1A/CXADR/CXCL17/DMTN/DPCD/EDN2/EFNA1/ELMO2/EMP2/F2RL1/FGF1/FGF2/FGFBP1/FLCN/GATA3/GPR183/GRB7/HMGB1/KLC3/LIMD1/LOXL2/LYVE1/MET/MSTN/NFIB/NOD2/PFN2/PHACTR4/PHLDA2/PKN1/POMGNT2/PRKG1/PRR5L/PTGER4/PTPRF/RAB13/RAB25/RAC2/RAPGEF2/RHBDF1/RHOC/RIPOR2/RNF20/S100A9/SH3RF1/SLC9A3R1/SPRY2/STK4/TEK/TGFB2/VAV1/VEGFA	59
All	BP	GO:0031032	actomyosin structure organization	13/495	33/4083	5.99237e-05	0.00904089	0.00820393	ACTA2/ACTN1/CAPN3/CNN3/KRT19/MEF2A/MYH10/PFN2/PIK3R2/PRKAR1A/RHOC/RHPN2/TCAP	13
All	BP	GO:0030029	actin filament-based process	32/495	132/4083	6.57761e-05	0.00904089	0.00820393	ACTA2/ACTN1/ASB2/CAPN3/CLDN3/CNN3/CORO1A/CTNNA1/CXADR/DMTN/DSTN/EMP2/EPDR1/GSN/KCNJ2/KRT19/MEF2A/MYH10/PDXP/PFN2/PHACTR4/PICK1/PIK3R2/PRKAR1A/RAB13/RHOC/RHPN2/SLC9A3R1/TCAP/TEK/TMOD4/VASP	32
All	BP	GO:0030036	actin cytoskeleton organization	30/495	121/4083	7.13177e-05	0.00904089	0.00820393	ACTA2/ACTN1/ASB2/CAPN3/CLDN3/CNN3/CORO1A/CTNNA1/CXADR/DMTN/DSTN/EMP2/GSN/KRT19/MEF2A/MYH10/PDXP/PFN2/PHACTR4/PICK1/PIK3R2/PRKAR1A/RAB13/RHOC/RHPN2/SLC9A3R1/TCAP/TEK/TMOD4/VASP	30
All	BP	GO:0030239	myofibril assembly	7/495	11/4083	7.86849e-05	0.00904089	0.00820393	ACTA2/ACTN1/CAPN3/KRT19/MEF2A/PRKAR1A/TCAP	7
All	BP	GO:0055002	striated muscle cell development	7/495	11/4083	7.86849e-05	0.00904089	0.00820393	ACTA2/ACTN1/CAPN3/KRT19/MEF2A/PRKAR1A/TCAP	7
All	BP	GO:0007155	cell adhesion	47/495	233/4083	0.000204301	0.0204123	0.0185227	ADGRE5/BCAM/CD47/CD81/CDH2/CELA2A/CLDN3/CLDN4/CORO1A/CTNNA1/CXADR/DMTN/DSC2/EFNA1/ELMO2/EMP2/EPDR1/FLCN/GATA3/GNAS/GPR4/HEPACAM/ITGA2/ITGA3/ITGA5/ITGB6/LYVE1/MAEA/MXRA8/MYH10/NOD2/OPCML/PIK3R1/PIK3R2/PKP1/PRDX2/PRKAR1A/PRKG1/RAC2/RIPOR2/S100A9/STK4/TEK/TGFB2/TM9SF4/VAV1/VEGFA	47
All	BP	GO:0048646	anatomical structure formation involved in morphogenesis	39/495	183/4083	0.000222075	0.0212637	0.0192952	ACTA2/ACTN1/ANXA2/ATP2B4/CAPN3/CD53/CD81/COL4A1/CXCL17/EDN2/EFNA1/EMP2/FGF1/FGF2/FGFBP1/GATA3/GNAS/GPR4/HOXA3/KRT19/LFNG/LOXL2/MEF2A/MTMR2/PHACTR4/PPP3R1/PRKAR1A/RIPOR2/SBNO2/SEMA4A/SLC44A4/SMAD1/SPRY2/STK4/TCAP/TEK/TFAP2A/TPPP/VEGFA	39
All	BP	GO:0008283	cell population proliferation	57/495	300/4083	0.000234581	0.0215627	0.0195666	AVPR2/CD81/CDCA7/CHTOP/CKS2/CLDN3/CLU/CORO1A/CSK/EDN2/EHF/EMP2/ESR1/ETV6/F2RL1/FGF1/FGF2/FGFBP1/FLCN/GATA3/GPR183/HMGB1/HOXA3/IFT20/IGFBP3/ING4/IRF6/KRT5/LGR4/LOXL2/MARCKSL1/MSTN/MUSTN1/NDUFS2/NFIB/NOD2/OVOL1/PHLDA2/PRDX2/PRKAR1A/PRKG1/RAB25/RAC2/RAPGEF2/RHBDF1/SFN/SH3RF1/SLC9A3R1/SMAD1/SMYD2/SPRY2/STK4/TEK/TGFB2/TLR9/USP13/VEGFA	57
All	BP	GO:0048839	inner ear development	9/495	21/4083	0.000402473	0.0330315	0.0299737	IFT20/KCNMA1/LIN7A/SLC44A4/SLC9A3R1/SOD1/SPRY2/TCAP/TFAP2A	9
All	BP	GO:0060326	cell chemotaxis	17/495	59/4083	0.000419682	0.0332562	0.0301775	CORO1A/CXADR/CXCL17/EDN2/ELMO2/FGF1/FGF2/GPR183/HMGB1/MET/MSTN/NOD2/RAB13/RAC2/RIPOR2/S100A9/VAV1	17
All	BP	GO:0097435	supramolecular fiber organization	31/495	141/4083	0.000560424	0.04108	0.037277	ACTA2/ACTN1/ANXA2/CAPN3/CLU/CORO1A/CTNNA1/DMTN/DSTN/EMP2/GSN/KRT19/LDLR/LIMK2/LOXL2/MAP6D1/MEF2A/PDXP/PFN2/PICK1/PIK3R2/PRKAR1A/RHOC/RHPN2/SPAST/TCAP/TGFB2/TMOD4/TPPP/TPPP3/VASP	31
All	BP	GO:0006629	lipid metabolic process	64/495	358/4083	0.000572045	0.04108	0.037277	ACACA/ACADSB/ACAT1/ALDH1A1/ALDH3B1/BSCL2/CD81/CDS2/CHPT1/COQ2/CTH/CYB5R3/DGAT1/DGAT2/DHCR7/DIO2/ECHS1/EDN2/ESR1/ETFA/FAH/FASN/FDPS/FGF1/FGF2/GPAM/KCNMA1/LDLR/LONP2/MBLAC2/MECR/MGST2/MTMR2/NCEH1/NFE2L1/NOD2/OXSM/PC/PEMT/PI4KA/PIK3R1/PLA2G3/PLA2G4A/PLPP6/PNPLA2/PTGR2/QKI/RAB7A/RETN/RUBCNL/SCD5/SDS/SERINC3/SH3YL1/SLC35C1/SOD1/SPTLC1/ST3GAL6/TBXAS1/TECR/TEK/TNFRSF1A/YWHAH/PTGR3	64
All	MF	GO:0016628	oxidoreductase activity, acting on the CH-CH group of donors, NAD or NADP as acceptor	8/447	15/3577	0.000161583	0.0188421	0.0186481	ACADSB/FASN/MECR/PTGR2/SRD5A1/TBXAS1/TECR/PTGR3	8
All	MF	GO:0035091	phosphatidylinositol binding	15/447	44/3577	0.000162178	0.0188421	0.0186481	ARRB1/GOLPH3L/GRB7/KCNJ2/LAPTM4B/MYO10/NCF1/PFN2/PHLDA2/PLA2G4A/RUBCNL/SNX20/SNX5/SNX8/VPS36	15
All	MF	GO:0003779	actin binding	21/447	74/3577	0.000174137	0.0188421	0.0186481	ACTN1/CCR5/CNN3/CORO1A/DMTN/DSTN/KCNMA1/MAEA/MYH10/MYO10/MYO1D/NOD2/PFN2/PHACTR4/PICK1/TMOD4/TNS1/TNS4/VASP/WASF2/YWHAH	21
All	MF	GO:1901981	phosphatidylinositol phosphate binding	11/447	27/3577	0.000204805	0.0188421	0.0186481	ARRB1/GOLPH3L/KCNJ2/LAPTM4B/MYO10/PFN2/PHLDA2/PLA2G4A/RUBCNL/SNX20/VPS36	11
All	MF	GO:0005516	calmodulin binding	14/447	42/3577	0.000350145	0.0257707	0.0255053	ATP2B4/CALD1/CNN3/CTH/FAS/MAP6D1/MARCKSL1/MBP/MYH10/MYO10/MYO1C/MYO1D/MYO6/NOS2	14
All	CC	GO:0005911	cell-cell junction	24/510	76/4340	2.91073e-06	0.000738694	0.000647603	ACTN1/AQP3/CD53/CDH2/CLDN3/CLDN4/CORO1A/CSK/CXADR/FLCN/GJA5/LIMD1/LIN7A/MXRA8/PKP1/PKP3/RAB13/RAP1B/RAPGEF2/SCN4B/TEK/THEMIS/VASP/VAV1	24
All	CC	GO:0070161	anchoring junction	30/510	109/4340	4.2576e-06	0.000738694	0.000647603	ACTN1/AQP3/CD53/CDH2/CLDN3/CLDN4/CORO1A/CSK/CXADR/FLCN/GJA5/GRB7/ITGA5/ITGB6/LIMD1/LIN7A/MXRA8/PIK3R2/PKP1/PKP3/RAB13/RAP1B/RAPGEF2/SCN4B/TEK/THEMIS/TNS1/TNS4/VASP/VAV1	30
All	CC	GO:0098590	plasma membrane region	50/510	238/4340	1.85524e-05	0.0021459	0.00188128	ABCC1/ABHD17C/ADRA1A/ANXA2/AP1S1/AQP3/ARRB1/CD44/CD81/CLDN3/CLDN7/CLTB/CXADR/DAG1/DMTN/DNM2/EMP2/GABRP/GPR37L1/ITGA3/KCNK1/KCNMA1/KRT19/LAMP1/LDLR/LIN7A/MAL2/MXRA8/MYH10/MYO10/MYO1C/MYO1D/MYO6/NOD2/PDXP/PKN1/PRKAR1A/RAB25/RHOC/RIPOR2/SCNN1A/SCNN1G/SLC39A14/SLC44A4/SLC9A3R1/SPRY2/TEK/VAMP2/VASP/WASF2	50
All	KEGG	bta04670	Leukocyte transendothelial migration	27/723	105/6720	1.08497e-05	0.00348274	0.00299222	ACTN1/BCAR1/CLDN3/CLDN4/CLDN7/CLDN8/CTNNA1/CTNND1/ITGA4/JAM3/MAPK13/NCF1/NCF4/PECAM1/PIK3CD/PIK3R1/PIK3R2/PTK2/PTK2B/RAC2/RAP1A/RAP1B/RASSF5/RHOH/SIPA1/VASP/VAV1	27
All	KEGG	bta05165	Human papillomavirus infection	54/723	304/6720	0.000115641	0.0148769	0.0127816	ATP6V0E1/ATP6V1F/COL4A1/CRB3/CREB3L1/CREB3L2/CREBBP/DVL1/FAS/FZD1/FZD7/GNAS/GRB2/HDAC1/HES2/HES6/IFNAR1/IKBKE/IRF9/ITGA2/ITGA2B/ITGA3/ITGA4/ITGA5/ITGA7/ITGB4/ITGB6/ITGB7/LAMB3/LFNG/LLGL2/LOC512672/MAML2/MDM2/MFNG/MX2/PARD6B/PATJ/PIK3CD/PIK3R1/PIK3R2/PKM/PPP2CB/PPP2R5D/PTGER4/PTK2/RHEB/SLC9A3R1/TCIRG1/TNC/TNFRSF1A/TRAF3/VEGFA/WNT5A	54
All	KEGG	bta05205	Proteoglycans in cancer	37/723	186/6720	0.000139036	0.0148769	0.0127816	ANK3/CAMK2A/CD44/ERBB2/ERBB3/ESR1/FAS/FGF2/FGFR1/FLNB/FZD1/FZD7/GAB1/GRB2/HSPB2/ITGA2/ITGA5/MAPK13/MDM2/MET/PIK3CD/PIK3R1/PIK3R2/PLCE1/PPP1R12A/PTK2/RRAS/RRAS2/SDC1/SDC2/STAT3/TGFB2/TIMP3/TLR2/VAV1/VEGFA/WNT5A	37
All	KEGG	bta04510	Focal adhesion	36/723	183/6720	0.000215133	0.0166677	0.0143202	ACTN1/BCAR1/BCL2/COL4A1/ERBB2/FLNB/GRB2/ITGA2/ITGA2B/ITGA3/ITGA4/ITGA5/ITGA7/ITGB4/ITGB6/ITGB7/LAMB3/MET/PAK2/PAK4/PARVA/PARVB/PIK3CD/PIK3R1/PIK3R2/PPP1R12A/PTK2/RAC2/RAP1A/RAP1B/RAPGEF1/SHC4/TNC/VASP/VAV1/VEGFA	36
All	KEGG	bta05211	Renal cell carcinoma	18/723	69/6720	0.000259622	0.0166677	0.0143202	ARNT2/CREBBP/EGLN2/FLCN/GAB1/GRB2/MET/PAK2/PAK4/PIK3CD/PIK3R1/PIK3R2/RAP1A/RAP1B/RAPGEF1/TGFB2/TGFB3/VEGFA	18
All	KEGG	bta04010	MAPK signaling pathway	46/723	261/6720	0.000442324	0.0219856	0.0188891	ARRB1/CACNA1G/DUSP1/DUSP2/DUSP7/EFNA1/EFNA5/ERBB2/ERBB3/FAS/FGF1/FGF2/FGFR1/FLNB/GNA12/GRB2/IL1B/IL1RAP/MAP3K1/MAP3K13/MAP3K14/MAP3K5/MAP4K1/MAPK13/MAPKAPK5/MAPT/MET/MKNK1/NFATC1/NTRK2/PAK2/PLA2G4A/PPP3R1/RAC2/RAP1A/RAP1B/RAPGEF2/RRAS/RRAS2/STK4/TEK/TGFB2/TGFB3/TGFBR2/TNFRSF1A/VEGFA	46
All	KEGG	bta04151	PI3K-Akt signaling pathway	51/723	299/6720	0.000491854	0.0219856	0.0188891	BCL2/COL4A1/CREB3L1/CREB3L2/CRTC2/EFNA1/EFNA5/ERBB2/ERBB3/FGF1/FGF2/FGFR1/GHR/GRB2/IFNAR1/IL2RA/IL4R/IL6R/IL7R/ITGA2/ITGA2B/ITGA3/ITGA4/ITGA5/ITGA7/ITGB4/ITGB6/ITGB7/LAMB3/MDM2/MET/NTRK2/OSM/OSMR/PIK3CD/PIK3R1/PIK3R2/PIK3R6/PKN1/PPP2CB/PPP2R5D/PRLR/PTK2/RHEB/RXRA/SYK/TEK/TLR2/TNC/VEGFA/YWHAH	51
All	KEGG	bta05100	Bacterial invasion of epithelial cells	18/723	73/6720	0.000547927	0.0219856	0.0188891	ARHGEF26/BCAR1/CLTB/CTNNA1/DNM2/ELMO1/ELMO2/ELMO3/GAB1/ITGA5/MET/PIK3CD/PIK3R1/PIK3R2/PTK2/RHOG/SHC4/WASF2	18
All	KEGG	bta04062	Chemokine signaling pathway	34/723	179/6720	0.00062605	0.0223291	0.0191842	ADCY4/ARRB1/BCAR1/CCL28/CCR2/CCR5/CCR6/CCR7/CCR9/CXCL14/CXCR2/ELMO1/FGR/GNAQ/GRB2/GRK3/GRK6/HCK/LOC508666/LYN/NCF1/NFKBIB/PIK3CD/PIK3R1/PIK3R2/PIK3R6/PTK2/PTK2B/RAC2/RAP1A/RAP1B/SHC4/STAT3/VAV1	34
All	KEGG	bta04060	Cytokine-cytokine receptor interaction	42/723	242/6720	0.00106809	0.0329209	0.0282842	ACVR2B/BMP3/BMPR1A/CCL28/CCR2/CCR5/CCR6/CCR7/CCR9/CTF1/CXCL14/CXCL17/CXCR2/FAS/GDF15/GHR/IFNAR1/IL1B/IL1RAP/IL20RA/IL2RA/IL4R/IL6R/IL7R/INHBB/LOC508666/MPL/MSTN/OSM/OSMR/PRLR/TGFB2/TGFB3/TGFBR2/TNFRSF19/TNFRSF1A/TNFRSF1B/TNFRSF21/TNFRSF25/TNFSF14/TNFSF15/TNFSF8	42
All	KEGG	bta04611	Platelet activation	24/723	116/6720	0.00113798	0.0329209	0.0282842	ADCY4/FCER1G/FGG/GNAQ/GNAS/GUCY1A1/ITGA2/ITGA2B/LCP2/LYN/MAPK13/P2RY12/PIK3CD/PIK3R1/PIK3R2/PIK3R6/PLA2G4A/PPP1R12A/PRKG1/RAP1A/RAP1B/SYK/TBXAS1/VASP	24
All	KEGG	bta04666	Fc gamma R-mediated phagocytosis	21/723	97/6720	0.00124676	0.0329209	0.0282842	ASAP1/ASAP3/DNM2/FCGR3A/GSN/HCK/LIMK2/LYN/MARCKSL1/MYO10/NCF1/PIK3CD/PIK3R1/PIK3R2/PLA2G4A/PTPRC/RAC2/SYK/VASP/VAV1/WASF2	21
All	KEGG	bta05412	Arrhythmogenic right ventricular cardiomyopathy	16/723	66/6720	0.00133324	0.0329209	0.0282842	CDH2/CTNNA1/DAG1/DSC2/DSG2/DSP/ITGA2/ITGA2B/ITGA3/ITGA4/ITGA5/ITGA7/ITGB4/ITGB6/ITGB7/LMNA	16
hyper-down	BP	GO:0030335	positive regulation of cell migration	20/285	93/4083	3.89469e-06	0.00647702	0.00588297	CLDN3/CLDN4/CXCL17/DMTN/EDN2/F2RL1/FGF1/FGF2/FGFBP1/GATA3/GRB7/LYVE1/MET/MSTN/RAB25/RAPGEF2/RHOC/SPRY2/TEK/TGFB2	20
hyper-down	BP	GO:2000147	positive regulation of cell motility	20/285	98/4083	9.0826e-06	0.00647702	0.00588297	CLDN3/CLDN4/CXCL17/DMTN/EDN2/F2RL1/FGF1/FGF2/FGFBP1/GATA3/GRB7/LYVE1/MET/MSTN/RAB25/RAPGEF2/RHOC/SPRY2/TEK/TGFB2	20
hyper-down	BP	GO:0030334	regulation of cell migration	27/285	160/4083	1.1072e-05	0.00647702	0.00588297	ATP2B4/CLDN3/CLDN4/CXCL17/DMTN/EDN2/EFNA1/EMP2/F2RL1/FGF1/FGF2/FGFBP1/GATA3/GRB7/LYVE1/MET/MSTN/PFN2/PHLDA2/PRKG1/RAB25/RAPGEF2/RHOC/SLC9A3R1/SPRY2/TEK/TGFB2	27
hyper-down	BP	GO:0051272	positive regulation of cellular component movement	20/285	100/4083	1.25099e-05	0.00647702	0.00588297	CLDN3/CLDN4/CXCL17/DMTN/EDN2/F2RL1/FGF1/FGF2/FGFBP1/GATA3/GRB7/LYVE1/MET/MSTN/RAB25/RAPGEF2/RHOC/SPRY2/TEK/TGFB2	20
hyper-down	BP	GO:0040017	positive regulation of locomotion	20/285	102/4083	1.70611e-05	0.00706672	0.00641858	CLDN3/CLDN4/CXCL17/DMTN/EDN2/F2RL1/FGF1/FGF2/FGFBP1/GATA3/GRB7/LYVE1/MET/MSTN/RAB25/RAPGEF2/RHOC/SPRY2/TEK/TGFB2	20
hyper-down	BP	GO:0030855	epithelial cell differentiation	20/285	108/4083	4.09557e-05	0.0109417	0.00993816	CDH2/CLDN3/EHF/ESR1/FGF2/GATA3/IFT20/IRF6/KCNMA1/KRT5/NFIB/RAB13/RAB25/RAPGEF2/SFN/SLC44A4/SLC9A3R1/SOD1/SPRY2/TMEM79	20
hyper-down	BP	GO:0048839	inner ear development	8/285	21/4083	4.66521e-05	0.0109417	0.00993816	IFT20/KCNMA1/LIN7A/SLC44A4/SLC9A3R1/SOD1/SPRY2/TFAP2A	8
hyper-down	BP	GO:0060429	epithelium development	27/285	173/4083	4.75497e-05	0.0109417	0.00993816	CDH2/CLDN3/COL4A1/EHF/ESR1/FGF1/FGF2/GATA3/IFT20/IRF6/KCNMA1/KRT5/LGR4/NFIB/PHACTR4/RAB13/RAB25/RAPGEF2/RHOC/SFN/SLC44A4/SLC9A3R1/SOD1/SPRY2/TFAP2A/TGFB2/TMEM79	27
hyper-down	BP	GO:0014065	phosphatidylinositol 3-kinase signaling	8/285	23/4083	9.93467e-05	0.0155546	0.014128	F2RL1/FGF2/GATA3/PIK3R1/PIK3R2/SLC9A3R1/TEK/TGFB2	8
hyper-down	BP	GO:0001667	ameboidal-type cell migration	16/285	81/4083	0.000110339	0.0155546	0.014128	ATP2B4/DMTN/EDN2/EFNA1/EMP2/FGF1/FGF2/FGFBP1/GATA3/MET/PFN2/PHACTR4/RAB13/RAB25/TEK/TGFB2	16
hyper-down	BP	GO:0016477	cell migration	33/285	244/4083	0.000130976	0.0155546	0.014128	ATP2B4/CLDN3/CLDN4/CXADR/CXCL17/DMTN/EDN2/EFNA1/EMP2/F2RL1/FGF1/FGF2/FGFBP1/GATA3/GRB7/LYVE1/MET/MSTN/PFN2/PHACTR4/PHLDA2/PRKG1/PTPRF/RAB13/RAB25/RAPGEF2/RHBDF1/RHOC/SH3RF1/SLC9A3R1/SPRY2/TEK/TGFB2	33
hyper-down	BP	GO:0010631	epithelial cell migration	14/285	66/4083	0.000133871	0.0155546	0.014128	ATP2B4/EDN2/EFNA1/EMP2/FGF1/FGF2/FGFBP1/GATA3/MET/PFN2/RAB13/RAB25/TEK/TGFB2	14
hyper-down	BP	GO:0090132	epithelium migration	14/285	66/4083	0.000133871	0.0155546	0.014128	ATP2B4/EDN2/EFNA1/EMP2/FGF1/FGF2/FGFBP1/GATA3/MET/PFN2/RAB13/RAB25/TEK/TGFB2	14
hyper-down	BP	GO:0048015	phosphatidylinositol-mediated signaling	8/285	24/4083	0.000140104	0.0155546	0.014128	F2RL1/FGF2/GATA3/PIK3R1/PIK3R2/SLC9A3R1/TEK/TGFB2	8
hyper-down	BP	GO:0008283	cell population proliferation	38/285	300/4083	0.000164258	0.0167316	0.015197	AVPR2/CKS2/CLDN3/CLU/EDN2/EHF/EMP2/ESR1/F2RL1/FGF1/FGF2/FGFBP1/GATA3/HOXA3/IFT20/IGFBP3/IRF6/KRT5/LGR4/MSTN/MUSTN1/NDUFS2/NFIB/OVOL1/PHLDA2/PRDX2/PRKG1/RAB25/RAPGEF2/RHBDF1/SFN/SH3RF1/SLC9A3R1/SMYD2/SPRY2/TEK/TGFB2/USP13	38
hyper-down	BP	GO:0044283	small molecule biosynthetic process	24/285	157/4083	0.0001772	0.0167316	0.015197	ACACA/ADI1/ALDH1A1/ATP2B4/COQ8A/CTH/CYB5R3/DHCR7/EDN2/FASN/FBP2/FDPS/FGF1/FGF2/GOT2/GPD1/MECR/OXSM/PC/PYCR3/SCD5/SLC39A14/SOD1/TECR	24
hyper-down	BP	GO:0006629	lipid metabolic process	43/285	358/4083	0.000202409	0.0174662	0.0158642	ACACA/ACADSB/ACAT1/ALDH1A1/BSCL2/CHPT1/CTH/CYB5R3/DHCR7/DIO2/ECHS1/EDN2/ESR1/FAH/FASN/FDPS/FGF1/FGF2/GPAM/KCNMA1/LDLR/LONP2/MBLAC2/MECR/MTMR2/NFE2L1/OXSM/PC/PEMT/PIK3R1/PLA2G3/PLPP6/PNPLA2/PTGR2/SCD5/SH3YL1/SLC35C1/SOD1/SPTLC1/TECR/TEK/YWHAH/PTGR3	43
hyper-down	BP	GO:0030036	actin cytoskeleton organization	20/285	121/4083	0.00021351	0.0175927	0.0159791	ACTN1/CLDN3/CNN3/CTNNA1/CXADR/DMTN/DSTN/EMP2/KRT19/PDXP/PFN2/PHACTR4/PICK1/PIK3R2/RAB13/RHOC/RHPN2/SLC9A3R1/TEK/TMOD4	20
hyper-down	BP	GO:0007169	transmembrane receptor protein tyrosine kinase signaling pathway	15/285	78/4083	0.000247355	0.018973	0.0172329	COL4A1/EFNA1/FGF1/GATA3/IFT20/IGFBP3/MET/MSTN/PIK3R1/RAPGEF2/RHBDF1/SLC39A14/SLC9A3R1/SPRY2/TEK	15
hyper-down	BP	GO:0030029	actin filament-based process	21/285	132/4083	0.000257966	0.0190802	0.0173303	ACTN1/CLDN3/CNN3/CTNNA1/CXADR/DMTN/DSTN/EMP2/EPDR1/KRT19/PDXP/PFN2/PHACTR4/PICK1/PIK3R2/RAB13/RHOC/RHPN2/SLC9A3R1/TEK/TMOD4	21
hyper-down	BP	GO:0048468	cell development	36/285	288/4083	0.000322974	0.0230648	0.0209494	ACTN1/ANXA2/CDH2/CLDN3/CXADR/DMTN/EDN2/EFNA1/ESR1/FGF2/IFT20/KCNMA1/KLC3/KRT19/LDLR/MTMR2/NFIB/PHACTR4/PICK1/PIK3R1/PLA2G3/PRKG1/RAB13/RAB25/RAPGEF2/S100B/SDC2/SFN/SLC44A4/SLC9A3R1/SOD1/TBC1D24/TEK/TMEM79/TPPP/YWHAH	36
hyper-down	BP	GO:0051674	localization of cell	34/285	270/4083	0.000416619	0.0278328	0.0252801	ATP2B4/CLDN3/CLDN4/CXADR/CXCL17/DMTN/EDN2/EFNA1/EMP2/F2RL1/FGF1/FGF2/FGFBP1/GATA3/GRB7/KLC3/LYVE1/MET/MSTN/PFN2/PHACTR4/PHLDA2/PRKG1/PTPRF/RAB13/RAB25/RAPGEF2/RHBDF1/RHOC/SH3RF1/SLC9A3R1/SPRY2/TEK/TGFB2	34
hyper-down	BP	GO:0042472	inner ear morphogenesis	5/285	11/4083	0.000520953	0.0317322	0.0288218	SLC44A4/SLC9A3R1/SOD1/SPRY2/TFAP2A	5
hyper-down	BP	GO:1905330	regulation of morphogenesis of an epithelium	5/285	11/4083	0.000520953	0.0317322	0.0288218	ESR1/FGF1/FGF2/GATA3/LGR4	5
hyper-down	BP	GO:0006928	movement of cell or subcellular component	38/285	319/4083	0.000581685	0.032806	0.0297971	AP3M1/ATP2B4/CLDN3/CLDN4/CXADR/CXCL17/DMTN/EDN2/EFNA1/EMP2/EPDR1/F2RL1/FGF1/FGF2/FGFBP1/GATA3/GRB7/KIF3C/KLC3/LYVE1/MET/MSTN/NFIB/PFN2/PHACTR4/PHLDA2/PRKG1/PTPRF/RAB13/RAB25/RAPGEF2/RHBDF1/RHOC/SH3RF1/SLC9A3R1/SPRY2/TEK/TGFB2	38
hyper-down	BP	GO:0051239	regulation of multicellular organismal process	49/285	445/4083	0.000586104	0.032806	0.0297971	ADRA1A/ANXA2/ATP2B4/CXADR/CXCL17/DIO2/DMTN/EDN2/EFNA1/EMP2/ESR1/F2RL1/FGF1/FGF2/FGFBP1/GATA3/GPR137/INHBB/ITGB6/KCNMA1/LAPTM4B/LDLR/LGR4/MET/MTMR2/MTURN/MUSTN1/NFIB/PFN2/PHLDA2/PRDX2/PRKG1/RAB25/RAPGEF2/S100B/SFN/SH3RF1/SLC9A3R1/SOD1/SPRY2/SYNDIG1/TCIM/TEK/TFAP2A/TGFB2/TNNT2/TPPP/YWHAH/ZNF750	49
hyper-down	BP	GO:0040011	locomotion	36/285	299/4083	0.000669621	0.0364943	0.0331471	ATP2B4/CLDN3/CLDN4/CMTM8/CXADR/CXCL17/DMTN/EDN2/EFNA1/EMP2/F2RL1/FGF1/FGF2/FGFBP1/GATA3/GRB7/KLC3/LYVE1/MET/MSTN/NFIB/PFN2/PHACTR4/PHLDA2/PRKG1/PTPRF/RAB13/RAB25/RAPGEF2/RHBDF1/RHOC/SH3RF1/SLC9A3R1/SPRY2/TEK/TGFB2	36
hyper-down	BP	GO:0008285	negative regulation of cell population proliferation	16/285	96/4083	0.000834078	0.0424286	0.0385371	AVPR2/CLDN3/FGF2/GATA3/IRF6/KRT5/MSTN/NFIB/OVOL1/PRKG1/RAPGEF2/SFN/SLC9A3R1/SMYD2/SPRY2/TGFB2	16
hyper-down	MF	GO:0016628	oxidoreductase activity, acting on the CH-CH group of donors, NAD or NADP as acceptor	7/258	15/3577	3.6493e-05	0.0122617	0.0121003	ACADSB/FASN/MECR/PTGR2/SRD5A1/TECR/PTGR3	7
hyper-down	CC	GO:0098590	plasma membrane region	36/305	238/4340	6.17455e-06	0.00192646	0.00169638	ABHD17C/ADRA1A/ANXA2/AP1S1/AQP3/CLDN3/CLDN7/CLTB/CXADR/DAG1/DMTN/EMP2/GABRP/GPR37L1/ITGA3/KCNK1/KCNMA1/KRT19/LDLR/LIN7A/MAL2/MXRA8/MYO10/MYO1C/MYO1D/MYO6/PDXP/RAB25/RHOC/SCNN1A/SCNN1G/SLC39A14/SLC44A4/SLC9A3R1/SPRY2/TEK	36
hyper-down	CC	GO:0042995	cell projection	48/305	427/4340	0.000512142	0.0340235	0.02996	ABHD17C/ACTN1/ALDH1A1/AP3M1/ATP2B4/BAG2/CXADR/DMTN/DYNLL2/F2RL1/GPR37L1/GRB7/IFT20/ITGA3/KCNK1/KCNMA1/LAPTM4B/MAPT/MTMR2/MXRA8/MYO10/MYO1C/MYO1D/MYO6/NFIB/NMNAT2/PALMD/PDXP/PHACTR4/PICK1/RAB13/RAB15/RAB25/RAPGEF2/RHOC/S100B/SCNN1A/SH3GL1/SH3RF1/SLC9A3R1/SNX5/SOD1/SPRY2/SYNDIG1/TBC1D24/TEK/TPRG1L/TTC23	48
hyper-down	CC	GO:0005923	bicellular tight junction	7/305	22/4340	0.000536675	0.0340235	0.02996	ACTN1/CLDN3/CLDN4/CXADR/LIN7A/MXRA8/RAB13	7
hyper-down	CC	GO:0015629	actin cytoskeleton	14/305	77/4340	0.000778427	0.0340235	0.02996	ACTN1/CTNNA1/DMTN/DSTN/DYNLL2/KRT19/MYO10/MYO1C/MYO1D/MYO6/PDXP/SH3GL1/SPRY2/TEK	14
hyper-down	CC	GO:0016459	myosin complex	5/305	12/4340	0.000870514	0.0340235	0.02996	DYNLL2/MYO10/MYO1C/MYO1D/MYO6	5
hyper-down	CC	GO:0070160	tight junction	7/305	24/4340	0.000963726	0.0340235	0.02996	ACTN1/CLDN3/CLDN4/CXADR/LIN7A/MXRA8/RAB13	7
hyper-down	CC	GO:0120025	plasma membrane bounded cell projection	44/305	393/4340	0.000978778	0.0340235	0.02996	ABHD17C/ACTN1/ALDH1A1/AP3M1/ATP2B4/BAG2/CXADR/DMTN/DYNLL2/F2RL1/GPR37L1/IFT20/ITGA3/KCNK1/KCNMA1/MAPT/MTMR2/MXRA8/MYO10/MYO1C/MYO1D/MYO6/NFIB/NMNAT2/PALMD/PDXP/PHACTR4/PICK1/RAB13/RAB15/RAB25/RAPGEF2/RHOC/S100B/SCNN1A/SH3RF1/SLC9A3R1/SNX5/SOD1/SPRY2/SYNDIG1/TEK/TPRG1L/TTC23	44
hyper-down	CC	GO:0001726	ruffle	9/305	38/4340	0.000981447	0.0340235	0.02996	ACTN1/MYO10/MYO1C/MYO6/PDXP/S100B/SLC9A3R1/SNX5/SPRY2	9
hyper-down	CC	GO:0070161	anchoring junction	17/305	109/4340	0.00136432	0.0425669	0.037483	ACTN1/AQP3/CDH2/CLDN3/CLDN4/CXADR/GRB7/ITGB6/LIN7A/MXRA8/PIK3R2/PKP1/PKP3/RAB13/RAPGEF2/TEK/TNS4	17
hyper-down	KEGG	bta05205	Proteoglycans in cancer	25/380	186/6720	4.18277e-05	0.0124646	0.0114035	ANK3/CAMK2A/ERBB2/ERBB3/ESR1/FGF2/FGFR1/FLNB/FZD1/FZD7/GAB1/HSPB2/ITGA2/MAPK13/MET/PIK3R1/PIK3R2/PLCE1/PTK2/RRAS/RRAS2/SDC1/SDC2/TGFB2/TIMP3	25
hyper-down	KEGG	bta01212	Fatty acid metabolism	11/380	54/6720	0.000172721	0.0257355	0.0235446	ACACA/ACADL/ACADSB/ACAT1/ACSL3/ECHS1/FASN/MECR/OXSM/SCD5/TECR	11
hyper-down	KEGG	bta05412	Arrhythmogenic right ventricular cardiomyopathy	12/380	66/6720	0.000274127	0.0272299	0.0249119	CDH2/CTNNA1/DAG1/DSC2/DSG2/DSP/ITGA2/ITGA3/ITGA7/ITGB4/ITGB6/LMNA	12
hyper-down	KEGG	bta04530	Tight junction	21/380	165/6720	0.000369927	0.0275596	0.0252135	ACTN1/CLDN3/CLDN4/CLDN7/CLDN8/CRB3/ERBB2/IGSF5/LLGL2/MARVELD3/MICALL2/PARD6B/PATJ/PPP2CB/RAB13/RAPGEF2/SLC9A3R1/SYNPO/TJP2/TJP3/TUBA1C	21
hypo-up	CC	GO:0030670	phagocytic vesicle membrane	4/104	13/4340	0.00018842	0.0188864	0.0179818	CORO1A/DNM2/LAMP1/RAB8B	4
hypo-up	CC	GO:0045335	phagocytic vesicle	5/104	24/4340	0.000212207	0.0188864	0.0179818	TLR9/CORO1A/DNM2/LAMP1/RAB8B	5
hypo-up	KEGG	bta04640	Hematopoietic cell lineage	14/201	97/6720	9.16224e-07	0.000241883	0.000204463	CD37/IL1B/IL2RA/ITGA4/BOLA-DRA/IL7R/BOLA-DMB/BOLA-DOB/CD44/IL4R/IL6R/ITGA2B/ITGA5/MS4A1	14
hypo-up	KEGG	bta04062	Chemokine signaling pathway	17/201	179/6720	2.22741e-05	0.00167482	0.00141571	ADCY4/CCR6/CXCR2/FGR/LYN/PIK3R6/RAC2/VAV1/CCR5/CCR7/LOC508666/GRB2/GRK3/GRK6/NCF1/PTK2B/RAP1A	17
hypo-up	KEGG	bta05135	Yersinia infection	15/201	146/6720	2.73039e-05	0.00167482	0.00141571	ELMO2/FYB1/IL1B/ITGA4/NFATC1/RAC2/VAV1/WIPF1/GIT2/ITGA5/LCP2/PKN1/PTK2B/RHOG/WASF2	15
hypo-up	KEGG	bta04666	Fc gamma R-mediated phagocytosis	12/201	97/6720	2.82244e-05	0.00167482	0.00141571	FCGR3A/LYN/PTPRC/RAC2/VAV1/ASAP1/DNM2/NCF1/PLA2G4A/SYK/VASP/WASF2	12
hypo-up	KEGG	bta04060	Cytokine-cytokine receptor interaction	20/201	242/6720	3.24751e-05	0.00167482	0.00141571	CCR6/CXCR2/IL1B/IL2RA/OSM/TNFRSF1A/TNFSF8/CCR5/CCR7/IL7R/LOC508666/ACVR2B/FAS/IL1RAP/IL4R/IL6R/TGFBR2/TNFRSF1B/TNFRSF25/TNFSF14	20
hypo-up	KEGG	bta04611	Platelet activation	13/201	116/6720	3.8064e-05	0.00167482	0.00141571	ADCY4/FCER1G/LYN/PIK3R6/TBXAS1/ITGA2B/LCP2/P2RY12/PLA2G4A/PPP1R12A/RAP1A/SYK/VASP	13
hypo-up	KEGG	bta04670	Leukocyte transendothelial migration	12/201	105/6720	6.26452e-05	0.00236262	0.00199711	ITGA4/RAC2/VAV1/PECAM1/SIPA1/JAM3/NCF1/NCF4/PTK2B/RAP1A/RHOH/VASP	12
hypo-up	KEGG	bta04659	Th17 cell differentiation	12/201	111/6720	0.000108164	0.0035694	0.00301719	IL1B/IL2RA/NFATC1/BOLA-DRA/AHR/BOLA-DMB/BOLA-DOB/IL1RAP/IL4R/IL6R/RXRA/TGFBR2	12
hypo-up	KEGG	bta05152	Tuberculosis	15/201	175/6720	0.000218535	0.00641035	0.00541864	FCER1G/FCGR3A/IL1B/LSP1/NOS2/TNFRSF1A/BOLA-DRA/TLR9/BCL2/BOLA-DMB/BOLA-DOB/CORO1A/CREBBP/LAMP1/SYK	15
hypo-up	KEGG	bta04061	Viral protein interaction with cytokine and cytokine receptor	10/201	87/6720	0.000246334	0.00650322	0.00549714	CCR6/CXCR2/IL2RA/TNFRSF1A/CCR5/CCR7/LOC508666/IL6R/TNFRSF1B/TNFSF14	10
hypo-up	KEGG	bta05140	Leishmaniasis	9/201	75/6720	0.000363964	0.00873513	0.00738376	FCGR3A/IL1B/ITGA4/NOS2/BOLA-DRA/BOLA-DMB/BOLA-DOB/NCF1/NCF4	9
hypo-up	KEGG	bta04650	Natural killer cell mediated cytotoxicity	12/201	131/6720	0.000515478	0.0113405	0.00958609	CD244/CD48/FCER1G/FCGR3A/NFATC1/RAC2/VAV1/FAS/GRB2/LCP2/PTK2B/SYK	12
hypo-up	KEGG	bta04664	Fc epsilon RI signaling pathway	8/201	65/6720	0.000650685	0.0127616	0.0107873	FCER1G/LYN/RAC2/VAV1/GRB2/LCP2/PLA2G4A/SYK	8
hypo-up	KEGG	bta05418	Fluid shear stress and atherosclerosis	12/201	135/6720	0.000676749	0.0127616	0.0107873	DUSP1/IL1B/MEF2A/RAC2/TNFRSF1A/PECAM1/ACVR2B/BCL2/ITGA2B/MAP3K5/NCF1/NFE2L2	12
hypo-up	KEGG	bta04514	Cell adhesion molecules	13/201	164/6720	0.00120077	0.0211335	0.0178641	ITGA4/ITGB7/PTPRC/SELPLG/BOLA-DRA/LOC512672/PECAM1/BOLA-DMB/BOLA-DOB/CTLA4/JAM3/PDCD1/PDCD1LG2	13
hypo-up	KEGG	bta04380	Osteoclast differentiation	11/201	127/6720	0.00139678	0.0230468	0.0194813	FCGR3A/IL1B/NFATC1/TNFRSF1A/GRB2/IRF9/LCP2/NCF1/NCF4/SYK/TGFBR2	11
hypo-up	KEGG	bta04144	Endocytosis	16/201	245/6720	0.00263139	0.040864	0.0345421	CXCR2/CYTH4/IL2RA/RAB31/WIPF1/CCR5/LOC512672/ASAP1/DNM2/GIT2/GRK3/GRK6/IQSEC1/IST1/SMAP2/TGFBR2	16
hypo-up	KEGG	bta04662	B cell receptor signaling pathway	8/201	83/6720	0.0032155	0.0471606	0.0398646	DAPP1/IFITM1/LYN/NFATC1/RAC2/VAV1/GRB2/SYK	8
hyper-up	CC	GO:0030670	phagocytic vesicle membrane	5/118	13/4340	1.47597e-05	0.00340948	0.00323159	LAMP1/RAB7A/DNM2/RAB8B/TLR2	5
hyper-up	CC	GO:0045335	phagocytic vesicle	6/118	24/4340	3.2072e-05	0.00361223	0.00342375	LAMP1/NOD2/RAB7A/DNM2/RAB8B/TLR2	6
hyper-up	CC	GO:0005911	cell-cell junction	8/118	76/4340	0.000947214	0.0437613	0.041478	FLCN/LIMD1/CSK/GJA5/RAP1B/SCN4B/THEMIS/VASP	8
hyper-up	KEGG	bta04330	Notch signaling pathway	8/200	54/6720	0.000171691	0.025258	0.0234531	APH1B/CREBBP/LFNG/DTX2/MAML2/CTBP2/HDAC1/NUMB	8
hyper-up	KEGG	bta04066	HIF-1 signaling pathway	11/200	102/6720	0.00020535	0.025258	0.0234531	CREBBP/EGLN2/PIK3CD/SERPINE1/VEGFA/BCL2/IL6R/MKNK1/NOS2/PFKFB3/STAT3	11
hyper-up	KEGG	bta04666	Fc gamma R-mediated phagocytosis	10/200	97/6720	0.000574501	0.0463571	0.0430445	HCK/MARCKSL1/PIK3CD/SYK/GSN/DNM2/LIMK2/NCF1/VASP/WASF2	10
hyper-up	KEGG	bta04062	Chemokine signaling pathway	14/200	179/6720	0.000849781	0.0463571	0.0430445	CCR2/ELMO1/HCK/PIK3CD/ARRB1/CCR7/CXCR2/FGR/GRK3/NCF1/NFKBIB/PTK2B/RAP1B/STAT3	14
hyper-up	KEGG	bta05211	Renal cell carcinoma	8/200	69/6720	0.000942218	0.0463571	0.0430445	CREBBP/EGLN2/FLCN/PIK3CD/VEGFA/PAK2/RAP1B/RAPGEF1	8
hypo-down	CC	GO:0001725	stress fiber	3/61	11/4340	0.000402426	0.0250995	0.0236247	TEK/ACTN1/MYH10	3
hypo-down	CC	GO:0032432	actin filament bundle	3/61	11/4340	0.000402426	0.0250995	0.0236247	TEK/ACTN1/MYH10	3
hypo-down	CC	GO:0097517	contractile actin filament bundle	3/61	11/4340	0.000402426	0.0250995	0.0236247	TEK/ACTN1/MYH10	3
hypo-down	CC	GO:0042641	actomyosin	3/61	12/4340	0.000531207	0.0250995	0.0236247	TEK/ACTN1/MYH10	3

## Sheet: TableS15b_GEdMHBs_genes
Table S15b summary of genes overlapeed with GE-dMHBs and their involvement in enriched GO terms and KEGG pathways
	ID	name	gene_symbol	spearman_cor	spearman_p	meth.var	spearman_padj_ihw	log2FoldChange	padj	overlapping	width	MHL_diff	adjust_pvalue	Total_number	Number_enrich	BP	CC	MF	KEGG	hyperDown_number	hyperDown_BP	hyperDown_CC	hyperDown_MF	hyperDown_KEGG	hypoUp_number	hypoUp_CC	hypoUp_KEGG	hyperUp_number	hyperUp_CC	hyperUp_KEGG	hypoDown_number	hypoDown_CC
1	NC_037328.1:113518137:113518181	chr1:113518137:113518181	ARHGEF26	-0.554337	0.00403417	0.0553374	0.00997307	-3.62293	1.15035e-05	first intron	45	0.360661	0.0022323	1	1				Bacterial invasion of epithelial cells
2	NC_037328.1:116733610:116733709	chr1:116733610:116733709	P2RY12	-0.493077	0.0132081	0.0801024	0.0216673	2.19682	0.0019788	first intron	100	-0.453264	0.00117819	2	1				Platelet activation						1		Platelet activation
3	NC_037328.1:116737662:116737709	chr1:116737662:116737709	P2RY12	-0.541348	0.00519558	0.0954588	0.0110949	2.19682	0.0019788	first intron	48	-0.529953	0.000619259	2	1				Platelet activation						1		Platelet activation
4	NC_037328.1:116743225:116743347	chr1:116743225:116743347	P2RY12	-0.519231	0.00862455	0.109068	0.0137592	2.19682	0.0019788	first intron	123	-0.545808	0.000305546	2	1				Platelet activation						1		Platelet activation
5	NC_037328.1:118214665:118214752	chr1:118214665:118214752	PFN2	-0.592339	0.00181012	0.0504966	0.00554821	-1.64729	0.00303178	first intron	88	0.304222	0.0070842	27	16	cell migration;regulation of cellular component movement;regulation of cell motility;movement of cell or subcellular component;regulation of cell migration;cell motility;localization of cell;regulation of locomotion;locomotion;actomyosin structure organization;actin filament-based process;actin cytoskeleton organization;supramolecular fiber organization		phosphatidylinositol binding;actin binding;phosphatidylinositol phosphate binding		11	regulation of cell migration;ameboidal-type cell migration;cell migration;epithelial cell migration;epithelium migration;actin cytoskeleton organization;actin filament-based process;localization of cell;movement of cell or subcellular component;regulation of multicellular organismal process;locomotion
6	NC_037328.1:118214773:118214834	chr1:118214773:118214834	PFN2	-0.639308	0.000580615	0.0284048	0.00284034	-1.64729	0.00303178	first intron	62	0.206612	0.00967112	27	16	cell migration;regulation of cellular component movement;regulation of cell motility;movement of cell or subcellular component;regulation of cell migration;cell motility;localization of cell;regulation of locomotion;locomotion;actomyosin structure organization;actin filament-based process;actin cytoskeleton organization;supramolecular fiber organization		phosphatidylinositol binding;actin binding;phosphatidylinositol phosphate binding		11	regulation of cell migration;ameboidal-type cell migration;cell migration;epithelial cell migration;epithelium migration;actin cytoskeleton organization;actin filament-based process;localization of cell;movement of cell or subcellular component;regulation of multicellular organismal process;locomotion
7	NC_037328.1:118956719:118956749	chr1:118956719:118956749	CP	0.646742	0.00047669	0.0319613	0.00216976	2.31311	0.047805	first exon	31	0.305446	0.00097982	1	1				Platelet activation
8	NC_037328.1:118956719:118956749	chr1:118956719:118956749	CP	0.646742	0.00047669	0.0319613	0.00252971	2.31311	0.047805	first intron	31	0.305446	0.00097982	1	1				Platelet activation
9	NC_037328.1:139826781:139826883	chr1:139826781:139826883	IGSF5	-0.635839	0.000635468	0.0568423	0.00320772	-4.48115	0.000143397	Promoter	103	0.368467	0.000744373	1						1				Tight junction
10	NC_037328.1:139827106:139827150	chr1:139827106:139827150	IGSF5	-0.522067	0.0074306	0.0430266	0.0150393	-4.48115	0.000143397	Promoter	45	0.296251	0.00162936	1						1				Tight junction
11	NC_037328.1:139827106:139827218	chr1:139827106:139827218	IGSF5	-0.654934	0.000381251	0.111448	0.00241522	-4.48115	0.000143397	Promoter	113	0.481924	0.000346424	1						1				Tight junction
12	NC_037328.1:139827246:139827288	chr1:139827246:139827288	IGSF5	-0.584641	0.00214598	0.107456	0.00665932	-4.48115	0.000143397	Promoter	43	0.344289	0.0065331	1						1				Tight junction
13	NC_037328.1:139827406:139827458	chr1:139827406:139827458	IGSF5	-0.423144	0.0350687	0.0625106	0.0469956	-4.48115	0.000143397	5UTR	53	0.231282	0.012291	1						1				Tight junction
14	NC_037328.1:139827571:139827622	chr1:139827571:139827622	IGSF5	-0.483944	0.014239	0.0949843	0.0229235	-4.48115	0.000143397	first intron	52	0.365833	0.00493533	1						1				Tight junction
15	NC_037328.1:139827602:139827622	chr1:139827602:139827622	IGSF5	-0.636715	0.000621217	0.0481025	0.00293441	-4.48115	0.000143397	first intron	21	0.330937	0.00199741	1						1				Tight junction
16	NC_037328.1:139827602:139827729	chr1:139827602:139827729	IGSF5	-0.767447	7.57466e-06	0.0677151	0.000372189	-4.48115	0.000143397	first intron	128	0.326548	0.00352731	1						1				Tight junction
17	NC_037328.1:141620729:141620739	chr1:141620729:141620739	MX2	0.786078	3.20251e-06	0.048016	0.000260203	2.04989	0.00223145	Promoter	11	0.367536	0.00066106	1	1				Human papillomavirus infection
18	NC_037328.1:141624873:141624904	chr1:141624873:141624904	MX2	0.558184	0.00373565	0.0370063	0.00880602	2.04989	0.00223145	first intron	32	0.288531	0.00348189	1	1				Human papillomavirus infection
19	NC_037328.1:146278584:146278610	chr1:146278584:146278610	S100B	-0.557352	0.0037986	0.0414155	0.00891795	-4.58026	2.33593e-06	first intron	27	0.345711	0.000548786	5						5	cell development;regulation of multicellular organismal process	cell projection;plasma membrane bounded cell projection;ruffle
20	NC_037328.1:146278609:146278729	chr1:146278609:146278729	S100B	-0.613874	0.0010987	0.0834813	0.00408604	-4.58026	2.33593e-06	first intron	121	0.384839	0.00500832	5						5	cell development;regulation of multicellular organismal process	cell projection;plasma membrane bounded cell projection;ruffle
21	NC_037328.1:19483785:19483847	chr1:19483785:19483847	CXADR	-0.76989	6.79684e-06	0.0227663	0.000363103	-2.60671	0.000221809	first intron	63	0.22518	0.0061873	27	13	tissue development;cell migration;movement of cell or subcellular component;cell motility;localization of cell;locomotion;actin filament-based process;actin cytoskeleton organization;cell adhesion;cell chemotaxis	cell-cell junction;anchoring junction;plasma membrane region			14	cell migration;actin cytoskeleton organization;actin filament-based process;cell development;localization of cell;movement of cell or subcellular component;regulation of multicellular organismal process;locomotion	plasma membrane region;cell projection;bicellular tight junction;tight junction;plasma membrane bounded cell projection;anchoring junction
22	NC_037328.1:19484959:19484996	chr1:19484959:19484996	CXADR	-0.65318	0.000400142	0.0586831	0.0024037	-2.60671	0.000221809	first intron	38	0.417595	0.000397184	27	13	tissue development;cell migration;movement of cell or subcellular component;cell motility;localization of cell;locomotion;actin filament-based process;actin cytoskeleton organization;cell adhesion;cell chemotaxis	cell-cell junction;anchoring junction;plasma membrane region			14	cell migration;actin cytoskeleton organization;actin filament-based process;cell development;localization of cell;movement of cell or subcellular component;regulation of multicellular organismal process;locomotion	plasma membrane region;cell projection;bicellular tight junction;tight junction;plasma membrane bounded cell projection;anchoring junction
23	NC_037328.1:19488012:19488084	chr1:19488012:19488084	CXADR	0.537709	0.00556746	0.0836252	0.0105572	-2.60671	0.000221809	first intron	73	-0.331197	0.0139294	13	13	tissue development;cell migration;movement of cell or subcellular component;cell motility;localization of cell;locomotion;actin filament-based process;actin cytoskeleton organization;cell adhesion;cell chemotaxis	cell-cell junction;anchoring junction;plasma membrane region
24	NC_037328.1:19488097:19488147	chr1:19488097:19488147	CXADR	0.679754	0.000185773	0.0449228	0.00149539	-2.60671	0.000221809	first intron	51	-0.330881	0.00158868	13	13	tissue development;cell migration;movement of cell or subcellular component;cell motility;localization of cell;locomotion;actin filament-based process;actin cytoskeleton organization;cell adhesion;cell chemotaxis	cell-cell junction;anchoring junction;plasma membrane region
25	NC_037328.1:19488142:19488179	chr1:19488142:19488179	CXADR	0.515341	0.00837853	0.10166	0.0139255	-2.60671	0.000221809	first intron	38	-0.46375	0.000523213	13	13	tissue development;cell migration;movement of cell or subcellular component;cell motility;localization of cell;locomotion;actin filament-based process;actin cytoskeleton organization;cell adhesion;cell chemotaxis	cell-cell junction;anchoring junction;plasma membrane region
26	NC_037328.1:19500866:19500949	chr1:19500866:19500949	CXADR	-0.713846	9.47989e-05	0.0563904	0.00105823	-2.60671	0.000221809	first intron	84	0.323151	0.00380989	27	13	tissue development;cell migration;movement of cell or subcellular component;cell motility;localization of cell;locomotion;actin filament-based process;actin cytoskeleton organization;cell adhesion;cell chemotaxis	cell-cell junction;anchoring junction;plasma membrane region			14	cell migration;actin cytoskeleton organization;actin filament-based process;cell development;localization of cell;movement of cell or subcellular component;regulation of multicellular organismal process;locomotion	plasma membrane region;cell projection;bicellular tight junction;tight junction;plasma membrane bounded cell projection;anchoring junction
27	NC_037328.1:19501024:19501086	chr1:19501024:19501086	CXADR	-0.638462	0.000782254	0.0514729	0.0032992	-2.60671	0.000221809	first intron	63	0.363585	0.00128894	27	13	tissue development;cell migration;movement of cell or subcellular component;cell motility;localization of cell;locomotion;actin filament-based process;actin cytoskeleton organization;cell adhesion;cell chemotaxis	cell-cell junction;anchoring junction;plasma membrane region			14	cell migration;actin cytoskeleton organization;actin filament-based process;cell development;localization of cell;movement of cell or subcellular component;regulation of multicellular organismal process;locomotion	plasma membrane region;cell projection;bicellular tight junction;tight junction;plasma membrane bounded cell projection;anchoring junction
28	NC_037328.1:19501191:19501255	chr1:19501191:19501255	CXADR	-0.466923	0.0196623	0.0541664	0.0320419	-2.60671	0.000221809	first intron	65	0.315853	0.00130717	27	13	tissue development;cell migration;movement of cell or subcellular component;cell motility;localization of cell;locomotion;actin filament-based process;actin cytoskeleton organization;cell adhesion;cell chemotaxis	cell-cell junction;anchoring junction;plasma membrane region			14	cell migration;actin cytoskeleton organization;actin filament-based process;cell development;localization of cell;movement of cell or subcellular component;regulation of multicellular organismal process;locomotion	plasma membrane region;cell projection;bicellular tight junction;tight junction;plasma membrane bounded cell projection;anchoring junction
29	NC_037328.1:2213656:2213732	chr1:2213656:2213732	IFR1	0.544945	0.00484884	0.0412887	0.0107417	1.73022	0.000223467	first intron	77	0.234226	0.0233158	3	3				Human papillomavirus infection;PI3K-Akt sigling pathway;Cytokine-cytokine receptor interaction
30	NC_037328.1:2213670:2213697	chr1:2213670:2213697	IFR1	0.681139	0.000178115	0.0371438	0.00147164	1.73022	0.000223467	first intron	28	0.280231	0.00443566	3	3				Human papillomavirus infection;PI3K-Akt sigling pathway;Cytokine-cytokine receptor interaction
31	NC_037328.1:3835067:3835122	chr1:3835067:3835122	SOD1	-0.538135	0.00552282	0.0340893	0.0122612	-1.01188	0.00773246	Promoter	56	0.291675	0.002349	15	5	tissue development;epithelium development;epithelial cell differentiation;inner ear development;lipid metabolic process				10	epithelial cell differentiation;inner ear development;epithelium development;small molecule biosynthetic process;lipid metabolic process;cell development;inner ear morphogenesis;regulation of multicellular organismal process	cell projection;plasma membrane bounded cell projection
32	NC_037328.1:3835096:3835225	chr1:3835096:3835225	SOD1	-0.534424	0.00592204	0.0399281	0.0128599	-1.01188	0.00773246	Promoter	130	0.282211	0.00485831	15	5	tissue development;epithelium development;epithelial cell differentiation;inner ear development;lipid metabolic process				10	epithelial cell differentiation;inner ear development;epithelium development;small molecule biosynthetic process;lipid metabolic process;cell development;inner ear morphogenesis;regulation of multicellular organismal process	cell projection;plasma membrane bounded cell projection
33	NC_037328.1:43056496:43056528	chr1:43056496:43056528	ST3GAL6	-0.804615	3.06972e-06	0.0784884	0.000281198	1.23889	2.57977e-05	first intron	33	-0.485665	0.000522801	1	1	lipid metabolic process
34	NC_037328.1:43059435:43059533	chr1:43059435:43059533	ST3GAL6	-0.458524	0.0211506	0.0980715	0.027911	1.23889	2.57977e-05	first intron	99	-0.415513	0.00583296	1	1	lipid metabolic process
35	NC_037328.1:43059532:43059650	chr1:43059532:43059650	ST3GAL6	-0.719696	5.00793e-05	0.0848517	0.000741287	1.23889	2.57977e-05	first intron	119	-0.517407	0.000469923	1	1	lipid metabolic process
36	NC_037328.1:43059829:43059868	chr1:43059829:43059868	ST3GAL6	-0.64402	0.000512684	0.075829	0.00236126	1.23889	2.57977e-05	first intron	40	-0.447341	0.000854916	1	1	lipid metabolic process
37	NC_037328.1:43063572:43063659	chr1:43063572:43063659	ST3GAL6	0.616677	0.00102685	0.0194251	0.00393856	1.23889	2.57977e-05	first intron	88	0.20991	0.0116198	1	1	lipid metabolic process
38	NC_037328.1:52771867:52771975	chr1:52771867:52771975	CD47	0.589966	0.0019085	0.0374695	0.00573047	1.02708	0.000723483	first intron	109	0.239538	0.0172434	1	1	cell adhesion
39	NC_037328.1:5770165:5770240	chr1:5770165:5770240	CLDN8	-0.683697	0.00016469	0.0803908	0.00111483	-5.57053	3.64446e-06	first exon;5UTR	76	0.413214	0.001575	2	1				Leukocyte transendothelial migration	1				Tight junction
40	NC_037328.1:5770165:5770240	chr1:5770165:5770240	CLDN8	-0.683697	0.00016469	0.0803908	0.00155718	-5.57053	3.64446e-06	Promoter;TSS	76	0.413214	0.001575	2	1				Leukocyte transendothelial migration	1				Tight junction
41	NC_037328.1:5770335:5770386	chr1:5770335:5770386	CLDN8	-0.60704	0.00129228	0.0564877	0.00426453	-5.57053	3.64446e-06	first exon	52	0.384694	0.000858206	2	1				Leukocyte transendothelial migration	1				Tight junction
42	NC_037328.1:5770512:5770612	chr1:5770512:5770612	CLDN8	-0.442678	0.026691	0.160726	0.0370865	-5.57053	3.64446e-06	first exon	101	0.610596	0.000438244	2	1				Leukocyte transendothelial migration	1				Tight junction
43	NC_037328.1:5770601:5770705	chr1:5770601:5770705	CLDN8	-0.472783	0.0170004	0.078854	0.0256464	-5.57053	3.64446e-06	first exon	105	0.420131	0.00107373	2	1				Leukocyte transendothelial migration	1				Tight junction
44	NC_037328.1:5770910:5770945	chr1:5770910:5770945	CLDN8	-0.58819	0.00198506	0.0529084	0.00579066	-5.57053	3.64446e-06	first exon	36	0.328462	0.0035263	2	1				Leukocyte transendothelial migration	1				Tight junction
45	NC_037328.1:71272771:71272827	chr1:71272771:71272827	PAK2	0.599768	0.00152977	0.0253145	0.00501531	0.512412	0.0230679	first intron	57	0.255517	0.00266417	4	3				Focal adhesion;Rel cell carcinoma;MAPK sigling pathway									1		Rel cell carcinoma
46	NC_037328.1:71284543:71284604	chr1:71284543:71284604	PAK2	0.564752	0.0032692	0.0209204	0.0082632	0.512412	0.0230679	first intron	62	0.228436	0.00815971	4	3				Focal adhesion;Rel cell carcinoma;MAPK sigling pathway									1		Rel cell carcinoma
47	NC_037328.1:71289801:71289843	chr1:71289801:71289843	PAK2	0.517692	0.00885088	0.0426554	0.0160107	0.512412	0.0230679	first intron	43	0.339666	0.000678288	4	3				Focal adhesion;Rel cell carcinoma;MAPK sigling pathway									1		Rel cell carcinoma
48	NC_037328.1:76703251:76703342	chr1:76703251:76703342	IL1RAP	-0.649356	0.000444203	0.075641	0.0024037	1.78744	0.00220941	first intron	92	-0.426519	0.00150465	4	2				MAPK sigling pathway;Cytokine-cytokine receptor interaction						2		Cytokine-cytokine receptor interaction;Th17 cell differentiation
49	NC_037328.1:81835327:81835382	chr1:81835327:81835382	MAP3K13	-0.493846	0.013049	0.0636281	0.0231042	-1.46162	0.00349994	first intron	56	0.349084	0.00385044	1	1				MAPK sigling pathway
50	NC_037328.1:83304975:83305010	chr1:83304975:83305010	MAP6D1	0.651538	0.000566388	0.0302846	0.00272978	1.38861	1.5609e-05	first intron	36	0.253143	0.00572705	2	2	supramolecular fiber organization		calmodulin binding
51	NC_037328.1:87470048:87470062	chr1:87470048:87470062	USP13	0.484615	0.0150675	0.10135	0.0239233	-1.1467	0.0149457	first intron	15	-0.549825	0.00015055	1	1	cell population proliferation
52	NC_037328.1:87477118:87477204	chr1:87477118:87477204	USP13	-0.678966	0.000190255	0.0254602	0.001517	-1.1467	0.0149457	first intron	87	0.218203	0.0142038	2	1	cell population proliferation				1	cell population proliferation
53	NC_037328.1:94856697:94856776	chr1:94856697:94856776	NCEH1	0.426412	0.0335376	0.0476882	0.0452023	0.967912	0.0215375	first intron	80	0.346342	0.0017938	1	1	lipid metabolic process
54	NC_037329.1:106028066:106028132	chr2:106028066:106028132	TNS1	0.688826	0.000140418	0.103031	0.00131481	1.77723	0.0024101	first intron	67	0.496131	0.00070521	2	2		anchoring junction	actin binding
55	NC_037329.1:106028114:106028132	chr2:106028114:106028132	TNS1	0.730507	3.37983e-05	0.0400481	0.000675965	1.77723	0.0024101	first intron	19	0.304196	0.00220877	2	2		anchoring junction	actin binding
56	NC_037329.1:106033734:106033753	chr2:106033734:106033753	TNS1	-0.678515	0.000192868	0.0524427	0.00153078	1.77723	0.0024101	first intron	20	-0.350977	0.00268246	2	2		anchoring junction	actin binding
57	NC_037329.1:106049349:106049381	chr2:106049349:106049381	TNS1	0.601538	0.0018084	0.0625613	0.00554538	1.77723	0.0024101	first intron	33	0.370814	0.00100832	2	2		anchoring junction	actin binding
58	NC_037329.1:106049509:106049533	chr2:106049509:106049533	TNS1	0.789231	5.22556e-06	0.0436397	0.000262109	1.77723	0.0024101	5UTR	25	0.35165	0.000678288	2	2		anchoring junction	actin binding
59	NC_037329.1:106049509:106049533	chr2:106049509:106049533	TNS1	0.789231	5.22556e-06	0.0436397	0.000337436	1.77723	0.0024101	first intron	25	0.35165	0.000678288	2	2		anchoring junction	actin binding
60	NC_037329.1:106183266:106183379	chr2:106183266:106183379	CXCR2	-0.669744	0.000250236	0.109638	0.00189689	2.95027	0.000240285	Promoter	114	-0.556034	0.000496439	6	2				Chemokine sigling pathway;Cytokine-cytokine receptor interaction						4		Chemokine sigling pathway;Cytokine-cytokine receptor interaction;Viral protein interaction with cytokine and cytokine receptor;Endocytosis
61	NC_037329.1:106185881:106185941	chr2:106185881:106185941	CXCR2	0.558791	0.00369035	0.0358663	0.0092229	2.95027	0.000240285	first intron	61	0.255217	0.0096598	3	2				Chemokine sigling pathway;Cytokine-cytokine receptor interaction									1		Chemokine sigling pathway
62	NC_037329.1:111038668:111038693	chr2:111038668:111038693	ACSL3	-0.731538	5.17721e-05	0.0383209	0.000803567	-0.919351	0.000230325	first intron	26	0.27649	0.00220068	1						1				Fatty acid metabolism
63	NC_037329.1:111038828:111038865	chr2:111038828:111038865	ACSL3	-0.591538	0.00223199	0.0557614	0.0063258	-0.919351	0.000230325	first intron	38	0.399555	0.000480026	1						1				Fatty acid metabolism
64	NC_037329.1:121221259:121221338	chr2:121221259:121221338	MARCKSL1	0.568462	0.00354318	0.0444108	0.0091059	1.66427	0.000788086	Promoter	80	0.327168	0.00181393	4	3	cell population proliferation		calmodulin binding	Fc gamma R-mediated phagocytosis									1		Fc gamma R-mediated phagocytosis
65	NC_037329.1:121221325:121221391	chr2:121221325:121221391	MARCKSL1	0.496628	0.0115599	0.0795996	0.0205997	1.66427	0.000788086	Promoter	67	0.361089	0.00308829	4	3	cell population proliferation		calmodulin binding	Fc gamma R-mediated phagocytosis									1		Fc gamma R-mediated phagocytosis
66	NC_037329.1:121252411:121252468	chr2:121252411:121252468	HDAC1	0.647109	0.000472002	0.0790576	0.00225715	0.627598	0.0240969	first intron	58	0.440702	0.00169386	2	1				Human papillomavirus infection									1		Notch sigling pathway
67	NC_037329.1:124334770:124334793	chr2:124334770:124334793	MECR	-0.635454	0.000641831	0.0318253	0.00295704	-1.17982	0.00384856	first intron	24	0.301823	0.000916955	6	2	lipid metabolic process		oxidoreductase activity, acting on the CH-CH group of donors, D or DP as acceptor		4	small molecule biosynthetic process;lipid metabolic process		oxidoreductase activity, acting on the CH-CH group of donors, D or DP as acceptor	Fatty acid metabolism
68	NC_037329.1:124339787:124339811	chr2:124339787:124339811	MECR	-0.537357	0.00560455	0.0194404	0.0116624	-1.17982	0.00384856	first intron	25	0.202515	0.0193798	6	2	lipid metabolic process		oxidoreductase activity, acting on the CH-CH group of donors, D or DP as acceptor		4	small molecule biosynthetic process;lipid metabolic process		oxidoreductase activity, acting on the CH-CH group of donors, D or DP as acceptor	Fatty acid metabolism
69	NC_037329.1:124340122:124340187	chr2:124340122:124340187	MECR	-0.729231	5.61903e-05	0.0339822	0.000833566	-1.17982	0.00384856	first intron	66	0.323685	0.000529591	6	2	lipid metabolic process		oxidoreductase activity, acting on the CH-CH group of donors, D or DP as acceptor		4	small molecule biosynthetic process;lipid metabolic process		oxidoreductase activity, acting on the CH-CH group of donors, D or DP as acceptor	Fatty acid metabolism
70	NC_037329.1:124340394:124340410	chr2:124340394:124340410	MECR	-0.44433	0.0260639	0.0717791	0.036934	-1.17982	0.00384856	first intron	17	0.396619	0.00214022	6	2	lipid metabolic process		oxidoreductase activity, acting on the CH-CH group of donors, D or DP as acceptor		4	small molecule biosynthetic process;lipid metabolic process		oxidoreductase activity, acting on the CH-CH group of donors, D or DP as acceptor	Fatty acid metabolism
71	NC_037329.1:124340492:124340565	chr2:124340492:124340565	MECR	-0.557352	0.0037986	0.0454681	0.00900155	-1.17982	0.00384856	first intron	74	0.333195	0.00126432	6	2	lipid metabolic process		oxidoreductase activity, acting on the CH-CH group of donors, D or DP as acceptor		4	small molecule biosynthetic process;lipid metabolic process		oxidoreductase activity, acting on the CH-CH group of donors, D or DP as acceptor	Fatty acid metabolism
72	NC_037329.1:124340619:124340634	chr2:124340619:124340634	MECR	-0.442926	0.026596	0.0529599	0.0375349	-1.17982	0.00384856	first intron	16	0.262718	0.0251394	6	2	lipid metabolic process		oxidoreductase activity, acting on the CH-CH group of donors, D or DP as acceptor		4	small molecule biosynthetic process;lipid metabolic process		oxidoreductase activity, acting on the CH-CH group of donors, D or DP as acceptor	Fatty acid metabolism
73	NC_037329.1:124347889:124347932	chr2:124347889:124347932	MECR	-0.520249	0.00767753	0.0324935	0.0144667	-1.17982	0.00384856	first intron	44	0.291356	0.000930846	6	2	lipid metabolic process		oxidoreductase activity, acting on the CH-CH group of donors, D or DP as acceptor		4	small molecule biosynthetic process;lipid metabolic process		oxidoreductase activity, acting on the CH-CH group of donors, D or DP as acceptor	Fatty acid metabolism
74	NC_037329.1:124973056:124973182	chr2:124973056:124973182	PHACTR4	-0.683585	0.00016526	0.0483846	0.00144094	-0.650441	0.00595602	first intron	127	0.288928	0.00977626	22	11	tissue development;cell migration;epithelium development;movement of cell or subcellular component;cell motility;localization of cell;locomotion;actin filament-based process;actin cytoskeleton organization;atomical structure formation involved in morphogenesis		actin binding		11	epithelium development;ameboidal-type cell migration;cell migration;actin cytoskeleton organization;actin filament-based process;cell development;localization of cell;movement of cell or subcellular component;locomotion	cell projection;plasma membrane bounded cell projection
75	NC_037329.1:124973722:124973839	chr2:124973722:124973839	PHACTR4	-0.763338	9.06267e-06	0.0569468	0.000324419	-0.650441	0.00595602	first exon;5UTR	118	0.395289	0.000938223	22	11	tissue development;cell migration;epithelium development;movement of cell or subcellular component;cell motility;localization of cell;locomotion;actin filament-based process;actin cytoskeleton organization;atomical structure formation involved in morphogenesis		actin binding		11	epithelium development;ameboidal-type cell migration;cell migration;actin cytoskeleton organization;actin filament-based process;cell development;localization of cell;movement of cell or subcellular component;locomotion	cell projection;plasma membrane bounded cell projection
76	NC_037329.1:124973789:124973863	chr2:124973789:124973863	PHACTR4	-0.539128	0.00541983	0.0580302	0.011337	-0.650441	0.00595602	first exon;5UTR	75	0.353383	0.00285166	22	11	tissue development;cell migration;epithelium development;movement of cell or subcellular component;cell motility;localization of cell;locomotion;actin filament-based process;actin cytoskeleton organization;atomical structure formation involved in morphogenesis		actin binding		11	epithelium development;ameboidal-type cell migration;cell migration;actin cytoskeleton organization;actin filament-based process;cell development;localization of cell;movement of cell or subcellular component;locomotion	cell projection;plasma membrane bounded cell projection
77	NC_037329.1:124973835:124973931	chr2:124973835:124973931	PHACTR4	-0.489325	0.013046	0.0689074	0.0214312	-0.650441	0.00595602	first exon;5UTR	97	0.345629	0.007024	22	11	tissue development;cell migration;epithelium development;movement of cell or subcellular component;cell motility;localization of cell;locomotion;actin filament-based process;actin cytoskeleton organization;atomical structure formation involved in morphogenesis		actin binding		11	epithelium development;ameboidal-type cell migration;cell migration;actin cytoskeleton organization;actin filament-based process;cell development;localization of cell;movement of cell or subcellular component;locomotion	cell projection;plasma membrane bounded cell projection
78	NC_037329.1:125691131:125691260	chr2:125691131:125691260	FGR	-0.423846	0.0358105	0.0966966	0.0487345	1.78389	3.60021e-05	Promoter	130	-0.427467	0.00163917	2	1				Chemokine sigling pathway						1		Chemokine sigling pathway
79	NC_037329.1:125691660:125691741	chr2:125691660:125691741	FGR	-0.732488	3.13867e-05	0.0523754	0.000748568	1.78389	3.60021e-05	Promoter	82	-0.320706	0.00585399	2	1				Chemokine sigling pathway						1		Chemokine sigling pathway
80	NC_037329.1:125691855:125691957	chr2:125691855:125691957	FGR	-0.654476	0.000386107	0.0568257	0.00187032	1.78389	3.60021e-05	5UTR	103	-0.403766	0.00079816	2	1				Chemokine sigling pathway						1		Chemokine sigling pathway
81	NC_037329.1:125691855:125691957	chr2:125691855:125691957	FGR	-0.654476	0.000386107	0.0568257	0.0024311	1.78389	3.60021e-05	Promoter;TSS	103	-0.403766	0.00079816	2	1				Chemokine sigling pathway						1		Chemokine sigling pathway
82	NC_037329.1:125693772:125693849	chr2:125693772:125693849	FGR	0.453849	0.022678	0.0603868	0.0359575	1.78389	3.60021e-05	first intron	78	0.331531	0.00271276	2	1				Chemokine sigling pathway									1		Chemokine sigling pathway
83	NC_037329.1:125695585:125695665	chr2:125695585:125695665	FGR	-0.579927	0.0023768	0.0211514	0.00661568	1.78389	3.60021e-05	first intron	81	-0.202338	0.0385757	2	1				Chemokine sigling pathway						1		Chemokine sigling pathway
84	NC_037329.1:125819120:125819204	chr2:125819120:125819204	WASF2	0.423042	0.0351172	0.0218657	0.0469745	0.487642	0.0298295	first intron	85	0.211348	0.021848	5	4		plasma membrane region	actin binding	Bacterial invasion of epithelial cells;Fc gamma R-mediated phagocytosis									1		Fc gamma R-mediated phagocytosis
85	NC_037329.1:125819586:125819689	chr2:125819586:125819689	WASF2	0.623054	0.000878314	0.0532448	0.00379582	0.487642	0.0298295	first intron	104	0.390128	0.000868799	5	4		plasma membrane region	actin binding	Bacterial invasion of epithelial cells;Fc gamma R-mediated phagocytosis									1		Fc gamma R-mediated phagocytosis
86	NC_037329.1:125819729:125819800	chr2:125819729:125819800	WASF2	0.642033	0.000540444	0.083873	0.00265367	0.487642	0.0298295	first intron	72	0.255976	0.0180011	5	4		plasma membrane region	actin binding	Bacterial invasion of epithelial cells;Fc gamma R-mediated phagocytosis									1		Fc gamma R-mediated phagocytosis
87	NC_037329.1:125852253:125852267	chr2:125852253:125852267	WASF2	0.518693	0.00789417	0.0233922	0.014779	0.487642	0.0298295	first intron	15	0.224819	0.00984095	5	4		plasma membrane region	actin binding	Bacterial invasion of epithelial cells;Fc gamma R-mediated phagocytosis									1		Fc gamma R-mediated phagocytosis
88	NC_037329.1:125862235:125862250	chr2:125862235:125862250	WASF2	-0.512022	0.00888225	0.0528048	0.0163263	0.487642	0.0298295	first intron	16	-0.389574	0.000769875	6	4		plasma membrane region	actin binding	Bacterial invasion of epithelial cells;Fc gamma R-mediated phagocytosis						2		Yersinia infection;Fc gamma R-mediated phagocytosis
89	NC_037329.1:126340692:126340725	chr2:126340692:126340725	SFN	-0.589365	0.00193412	0.0402987	0.00573715	-2.28685	0.000269618	first exon	34	0.310117	0.00261189	10	4	tissue development;epithelium development;epithelial cell differentiation;cell population proliferation				6	epithelial cell differentiation;epithelium development;cell population proliferation;cell development;regulation of multicellular organismal process;negative regulation of cell population proliferation
90	NC_037329.1:126341060:126341142	chr2:126341060:126341142	SFN	-0.572303	0.00279492	0.0404151	0.00715963	-2.28685	0.000269618	first exon	83	0.210644	0.0340402	10	4	tissue development;epithelium development;epithelial cell differentiation;cell population proliferation				6	epithelial cell differentiation;epithelium development;cell population proliferation;cell development;regulation of multicellular organismal process;negative regulation of cell population proliferation
91	NC_037329.1:126341390:126341427	chr2:126341390:126341427	SFN	-0.684379	0.000161261	0.0627419	0.00110788	-2.28685	0.000269618	first exon	38	0.390664	0.000752829	10	4	tissue development;epithelium development;epithelial cell differentiation;cell population proliferation				6	epithelial cell differentiation;epithelium development;cell population proliferation;cell development;regulation of multicellular organismal process;negative regulation of cell population proliferation
92	NC_037329.1:126341502:126341524	chr2:126341502:126341524	SFN	-0.516566	0.00819878	0.0563824	0.0151893	-2.28685	0.000269618	first exon;5UTR	23	0.368285	0.00136513	10	4	tissue development;epithelium development;epithelial cell differentiation;cell population proliferation				6	epithelial cell differentiation;epithelium development;cell population proliferation;cell development;regulation of multicellular organismal process;negative regulation of cell population proliferation
93	NC_037329.1:126341715:126341764	chr2:126341715:126341764	SFN	-0.602772	0.0014275	0.0757386	0.00512363	-2.28685	0.000269618	Promoter	50	0.443837	0.000670391	10	4	tissue development;epithelium development;epithelial cell differentiation;cell population proliferation				6	epithelial cell differentiation;epithelium development;cell population proliferation;cell development;regulation of multicellular organismal process;negative regulation of cell population proliferation
94	NC_037329.1:126342393:126342408	chr2:126342393:126342408	SFN	-0.660512	0.000326208	0.0428997	0.00222207	-2.28685	0.000269618	Promoter	16	0.352937	0.000827154	10	4	tissue development;epithelium development;epithelial cell differentiation;cell population proliferation				6	epithelial cell differentiation;epithelium development;cell population proliferation;cell development;regulation of multicellular organismal process;negative regulation of cell population proliferation
95	NC_037329.1:129373899:129373971	chr2:129373899:129373971	ASAP3	-0.515385	0.00919972	0.035982	0.0169922	-2.21634	0.00703929	first intron	73	0.296179	0.00197266	1	1				Fc gamma R-mediated phagocytosis
96	NC_037329.1:129375597:129375680	chr2:129375597:129375680	ASAP3	-0.432187	0.0309625	0.164791	0.042434	-2.21634	0.00703929	first intron	84	0.499755	0.00262324	1	1				Fc gamma R-mediated phagocytosis
97	NC_037329.1:129375641:129375707	chr2:129375641:129375707	ASAP3	-0.433698	0.0303156	0.0599365	0.0417374	-2.21634	0.00703929	first intron	67	0.321092	0.00749921	1	1				Fc gamma R-mediated phagocytosis
98	NC_037329.1:129375706:129375776	chr2:129375706:129375776	ASAP3	-0.437183	0.0288648	0.0796797	0.0400748	-2.21634	0.00703929	first intron	71	0.427174	0.00149682	1	1				Fc gamma R-mediated phagocytosis
99	NC_037329.1:15176182:15176214	chr2:15176182:15176214	ITGA4	-0.591792	0.0018324	0.0255794	0.00606632	0.837213	0.0104166	Promoter	33	-0.270955	0.000912829	10	5				Leukocyte transendothelial migration;Human papillomavirus infection;Focal adhesion;PI3K-Akt sigling pathway;Arrhythmogenic right ventricular cardiomyopathy						5		Hematopoietic cell lineage;Yersinia infection;Leukocyte transendothelial migration;Leishmaniasis;Cell adhesion molecules
100	NC_037329.1:19642619:19642683	chr2:19642619:19642683	NFE2L2	-0.642431	0.000534774	0.0829186	0.0024434	0.994162	0.00279166	first intron	65	-0.467467	0.000305307	1											1		Fluid shear stress and atherosclerosis
101	NC_037329.1:22217796:22217840	chr2:22217796:22217840	WIPF1	-0.799174	1.66007e-06	0.0703717	0.000235823	1.13152	0.00142152	Promoter	45	-0.426847	0.00131301	2											2		Yersinia infection;Endocytosis
102	NC_037329.1:22218051:22218105	chr2:22218051:22218105	WIPF1	-0.706238	7.97494e-05	0.030728	0.000845775	1.13152	0.00142152	5UTR	55	-0.272796	0.00384511	2											2		Yersinia infection;Endocytosis
103	NC_037329.1:22218180:22218244	chr2:22218180:22218244	WIPF1	-0.675779	0.00020938	0.0790638	0.00127712	1.13152	0.00142152	5UTR	65	-0.451503	0.0012478	2											2		Yersinia infection;Endocytosis
104	NC_037329.1:22218180:22218244	chr2:22218180:22218244	WIPF1	-0.675779	0.00020938	0.0790638	0.00145761	1.13152	0.00142152	first intron	65	-0.451503	0.0012478	2											2		Yersinia infection;Endocytosis
105	NC_037329.1:22218205:22218326	chr2:22218205:22218326	WIPF1	-0.691939	0.000127271	0.0453463	0.00125412	1.13152	0.00142152	first intron	122	-0.328882	0.00238724	2											2		Yersinia infection;Endocytosis
106	NC_037329.1:23351284:23351322	chr2:23351284:23351322	CDCA7	0.437692	0.0297459	0.088368	0.0411002	-0.896581	0.0358952	first intron	39	-0.480397	0.000662736	1	1	cell population proliferation
107	NC_037329.1:36154113:36154234	chr2:36154113:36154234	ITGB6	-0.553373	0.00411209	0.0942207	0.00939268	-2.48439	2.13775e-05	first intron	122	0.360705	0.00892269	9	6	cell adhesion	anchoring junction		Human papillomavirus infection;Focal adhesion;PI3K-Akt sigling pathway;Arrhythmogenic right ventricular cardiomyopathy	3	regulation of multicellular organismal process	anchoring junction		Arrhythmogenic right ventricular cardiomyopathy
108	NC_037329.1:36154113:36154234	chr2:36154113:36154234	ITGB6	-0.553373	0.00411209	0.0942207	0.00943911	-2.48439	2.13775e-05	5UTR	122	0.360705	0.00892269	9	6	cell adhesion	anchoring junction		Human papillomavirus infection;Focal adhesion;PI3K-Akt sigling pathway;Arrhythmogenic right ventricular cardiomyopathy	3	regulation of multicellular organismal process	anchoring junction		Arrhythmogenic right ventricular cardiomyopathy
109	NC_037329.1:6278768:6278809	chr2:6278768:6278809	MSTN	-0.555289	0.0039585	0.0386681	0.00976662	-6.30933	7.05117e-06	Promoter	42	0.291113	0.00255366	25	13	tissue development;cell migration;regulation of cellular component movement;regulation of cell motility;movement of cell or subcellular component;regulation of cell migration;cell motility;localization of cell;regulation of locomotion;locomotion;cell population proliferation;cell chemotaxis			Cytokine-cytokine receptor interaction	12	positive regulation of cell migration;positive regulation of cell motility;regulation of cell migration;positive regulation of cellular component movement;positive regulation of locomotion;cell migration;cell population proliferation;transmembrane receptor protein tyrosine kise sigling pathway;localization of cell;movement of cell or subcellular component;locomotion;negative regulation of cell po…
110	NC_037329.1:6279278:6279347	chr2:6279278:6279347	MSTN	-0.607205	0.00128727	0.0625359	0.00426453	-6.30933	7.05117e-06	first exon	70	0.401048	0.00123446	25	13	tissue development;cell migration;regulation of cellular component movement;regulation of cell motility;movement of cell or subcellular component;regulation of cell migration;cell motility;localization of cell;regulation of locomotion;locomotion;cell population proliferation;cell chemotaxis			Cytokine-cytokine receptor interaction	12	positive regulation of cell migration;positive regulation of cell motility;regulation of cell migration;positive regulation of cellular component movement;positive regulation of locomotion;cell migration;cell population proliferation;transmembrane receptor protein tyrosine kise sigling pathway;localization of cell;movement of cell or subcellular component;locomotion;negative regulation of cell po…
111	NC_037329.1:72110676:72110752	chr2:72110676:72110752	INHBB	-0.471132	0.0174439	0.0316966	0.0276471	-2.3052	0.00697501	first intron	77	0.229855	0.0135358	2	1				Cytokine-cytokine receptor interaction	1	regulation of multicellular organismal process
112	NC_037329.1:90572401:90572424	chr2:90572401:90572424	FZD7	-0.711538	0.0001022	0.0587255	0.00091167	-2.18182	7.74283e-05	first exon	24	0.353252	0.00206827	3	2				Human papillomavirus infection;Proteoglycans in cancer	1				Proteoglycans in cancer
113	NC_037329.1:90572552:90572639	chr2:90572552:90572639	FZD7	-0.662308	0.000429056	0.0504577	0.00200479	-2.18182	7.74283e-05	first exon	88	0.334622	0.00121813	3	2				Human papillomavirus infection;Proteoglycans in cancer	1				Proteoglycans in cancer
114	NC_037329.1:90572814:90572913	chr2:90572814:90572913	FZD7	-0.468052	0.0182961	0.102818	0.0271358	-2.18182	7.74283e-05	first exon	100	0.452003	0.00148022	3	2				Human papillomavirus infection;Proteoglycans in cancer	1				Proteoglycans in cancer
115	NC_037329.1:90572945:90573047	chr2:90572945:90573047	FZD7	-0.483077	0.0154278	0.0655245	0.0237489	-2.18182	7.74283e-05	first exon	103	0.318337	0.00749923	3	2				Human papillomavirus infection;Proteoglycans in cancer	1				Proteoglycans in cancer
116	NC_037329.1:90573123:90573239	chr2:90573123:90573239	FZD7	-0.596916	0.00163266	0.0964555	0.00516195	-2.18182	7.74283e-05	first exon	117	0.425328	0.00326702	3	2				Human papillomavirus infection;Proteoglycans in cancer	1				Proteoglycans in cancer
117	NC_037329.1:90573301:90573379	chr2:90573301:90573379	FZD7	-0.481311	0.0148546	0.0912917	0.02326	-2.18182	7.74283e-05	first exon	79	0.436003	0.0015666	3	2				Human papillomavirus infection;Proteoglycans in cancer	1				Proteoglycans in cancer
118	NC_037329.1:90573406:90573486	chr2:90573406:90573486	FZD7	-0.692071	0.000126736	0.0398214	0.00102949	-2.18182	7.74283e-05	first exon	81	0.30578	0.00181852	3	2				Human papillomavirus infection;Proteoglycans in cancer	1				Proteoglycans in cancer
119	NC_037329.1:92072928:92072950	chr2:92072928:92072950	CTLA4	-0.507806	0.00955808	0.0776997	0.0152977	1.16506	0.0495435	first intron	23	-0.431042	0.00147089	1											1		Cell adhesion molecules
120	NC_037329.1:98028633:98028641	chr2:98028633:98028641	ACADL	-0.770294	6.67536e-06	0.0499762	0.000363103	-4.43968	0.00149061	first intron	9	0.330419	0.00119814	1						1				Fatty acid metabolism
121	NC_037330.1:102491263:102491301	chr3:102491263:102491301	PTPRF	-0.538035	0.00553318	0.130535	0.0114569	-1.47327	0.000315819	5UTR	39	0.498214	0.00146419	9	5	cell migration;movement of cell or subcellular component;cell motility;localization of cell;locomotion				4	cell migration;localization of cell;movement of cell or subcellular component;locomotion
122	NC_037330.1:102491263:102491301	chr3:102491263:102491301	PTPRF	-0.538035	0.00553318	0.130535	0.0115352	-1.47327	0.000315819	first intron	39	0.498214	0.00146419	9	5	cell migration;movement of cell or subcellular component;cell motility;localization of cell;locomotion				4	cell migration;localization of cell;movement of cell or subcellular component;locomotion
123	NC_037330.1:102491945:102491991	chr3:102491945:102491991	PTPRF	-0.561452	0.00349701	0.0221393	0.00866252	-1.47327	0.000315819	first intron	47	0.210361	0.0167162	9	5	cell migration;movement of cell or subcellular component;cell motility;localization of cell;locomotion				4	cell migration;localization of cell;movement of cell or subcellular component;locomotion
124	NC_037330.1:102493107:102493209	chr3:102493107:102493209	PTPRF	-0.599231	0.00189949	0.0467314	0.00571085	-1.47327	0.000315819	first intron	103	0.283377	0.00251055	9	5	cell migration;movement of cell or subcellular component;cell motility;localization of cell;locomotion				4	cell migration;localization of cell;movement of cell or subcellular component;locomotion
125	NC_037330.1:102493517:102493542	chr3:102493517:102493542	PTPRF	-0.557692	0.00435032	0.0525192	0.00981252	-1.47327	0.000315819	first intron	26	0.318749	0.00291148	9	5	cell migration;movement of cell or subcellular component;cell motility;localization of cell;locomotion				4	cell migration;localization of cell;movement of cell or subcellular component;locomotion
126	NC_037330.1:102493724:102493760	chr3:102493724:102493760	PTPRF	-0.458165	0.0212649	0.0509538	0.0313687	-1.47327	0.000315819	first intron	37	0.394739	0.000311984	9	5	cell migration;movement of cell or subcellular component;cell motility;localization of cell;locomotion				4	cell migration;localization of cell;movement of cell or subcellular component;locomotion
127	NC_037330.1:102496856:102496905	chr3:102496856:102496905	PTPRF	-0.677444	0.000199188	0.0784194	0.00155071	-1.47327	0.000315819	first intron	50	0.422969	0.00193981	9	5	cell migration;movement of cell or subcellular component;cell motility;localization of cell;locomotion				4	cell migration;localization of cell;movement of cell or subcellular component;locomotion
128	NC_037330.1:102678413:102678435	chr3:102678413:102678435	MPL	0.45705	0.021623	0.13757	0.0322767	-3.63072	0.00256665	Promoter	23	-0.462096	0.00204048	1	1				Cytokine-cytokine receptor interaction
129	NC_037330.1:102678447:102678487	chr3:102678447:102678487	MPL	0.568489	0.00302658	0.0443803	0.00837265	-3.63072	0.00256665	Promoter	41	-0.348282	0.00104848	1	1				Cytokine-cytokine receptor interaction
130	NC_037330.1:104701094:104701126	chr3:104701094:104701126	EDN2	-0.565385	0.00375959	0.0501188	0.00886188	-2.52304	0.000161759	first exon;5UTR	33	0.279464	0.00905581	30	13	cell migration;regulation of cellular component movement;regulation of cell motility;movement of cell or subcellular component;regulation of cell migration;cell motility;localization of cell;regulation of locomotion;locomotion;atomical structure formation involved in morphogenesis;cell population proliferation;cell chemotaxis;lipid metabolic process				17	positive regulation of cell migration;positive regulation of cell motility;regulation of cell migration;positive regulation of cellular component movement;positive regulation of locomotion;ameboidal-type cell migration;cell migration;epithelial cell migration;epithelium migration;cell population proliferation;small molecule biosynthetic process;lipid metabolic process;cell development;localizatio…
131	NC_037330.1:104701155:104701263	chr3:104701155:104701263	EDN2	-0.538565	0.005478	0.0773304	0.0101208	-2.52304	0.000161759	first intron	109	0.278813	0.0053415	30	13	cell migration;regulation of cellular component movement;regulation of cell motility;movement of cell or subcellular component;regulation of cell migration;cell motility;localization of cell;regulation of locomotion;locomotion;atomical structure formation involved in morphogenesis;cell population proliferation;cell chemotaxis;lipid metabolic process				17	positive regulation of cell migration;positive regulation of cell motility;regulation of cell migration;positive regulation of cellular component movement;positive regulation of locomotion;ameboidal-type cell migration;cell migration;epithelial cell migration;epithelium migration;cell population proliferation;small molecule biosynthetic process;lipid metabolic process;cell development;localizatio…
132	NC_037330.1:104701155:104701263	chr3:104701155:104701263	EDN2	-0.538565	0.005478	0.0773304	0.0113873	-2.52304	0.000161759	first exon	109	0.278813	0.0053415	30	13	cell migration;regulation of cellular component movement;regulation of cell motility;movement of cell or subcellular component;regulation of cell migration;cell motility;localization of cell;regulation of locomotion;locomotion;atomical structure formation involved in morphogenesis;cell population proliferation;cell chemotaxis;lipid metabolic process				17	positive regulation of cell migration;positive regulation of cell motility;regulation of cell migration;positive regulation of cellular component movement;positive regulation of locomotion;ameboidal-type cell migration;cell migration;epithelial cell migration;epithelium migration;cell population proliferation;small molecule biosynthetic process;lipid metabolic process;cell development;localizatio…
133	NC_037330.1:105733224:105733258	chr3:105733224:105733258	SMAP2	-0.498845	0.0111374	0.0358801	0.0190702	0.634694	0.0138267	first intron	35	-0.31328	0.00120848	1											1		Endocytosis
134	NC_037330.1:105735850:105735908	chr3:105735850:105735908	SMAP2	-0.570494	0.00290285	0.0911266	0.00748812	0.634694	0.0138267	first intron	59	-0.555244	0.000143695	1											1		Endocytosis
135	NC_037330.1:105746857:105746952	chr3:105746857:105746952	SMAP2	-0.630506	0.000728577	0.0958128	0.00316067	0.634694	0.0138267	first intron	96	-0.510397	0.000411333	1											1		Endocytosis
136	NC_037330.1:105746937:105747049	chr3:105746937:105747049	SMAP2	-0.513058	0.00872227	0.0585815	0.0158693	0.634694	0.0138267	first intron	113	-0.416944	0.000597158	1											1		Endocytosis
137	NC_037330.1:117553407:117553460	chr3:117553407:117553460	HES6	-0.676675	0.000203844	0.0357547	0.0017218	-3.94211	3.7082e-05	Promoter	54	0.294895	0.0010875	1	1				Human papillomavirus infection
138	NC_037330.1:120845258:120845291	chr3:120845258:120845291	PDCD1	-0.457692	0.0224842	0.0523934	0.0333737	0.871061	0.0309883	first intron	34	-0.321808	0.00403334	1											1		Cell adhesion molecules
139	NC_037330.1:120845402:120845486	chr3:120845402:120845486	PDCD1	-0.55049	0.00435261	0.0488504	0.00981252	0.871061	0.0309883	first intron	85	-0.35872	0.00122368	1											1		Cell adhesion molecules
140	NC_037330.1:14515651:14515694	chr3:14515651:14515694	TMEM79	-0.517692	0.00885088	0.0475769	0.0169397	-2.50647	0.0039909	Promoter	44	0.338669	0.00155325	6	3	tissue development;epithelium development;epithelial cell differentiation				3	epithelial cell differentiation;epithelium development;cell development
141	NC_037330.1:14626773:14626825	chr3:14626773:14626825	SEMA4A	0.687996	0.000144118	0.0717086	0.00148049	1.76469	1.83727e-07	Promoter	53	0.352411	0.00732597	1	1	atomical structure formation involved in morphogenesis
142	NC_037330.1:14627310:14627345	chr3:14627310:14627345	SEMA4A	0.576154	0.00304796	0.0491646	0.00837692	1.76469	1.83727e-07	Promoter	36	0.341723	0.00122231	1	1	atomical structure formation involved in morphogenesis
143	NC_037330.1:14653871:14653908	chr3:14653871:14653908	LM	-0.554615	0.00460773	0.0430246	0.0103766	-0.903759	0.00429127	first intron	38	0.368172	3.40064e-05	2	1				Arrhythmogenic right ventricular cardiomyopathy	1				Arrhythmogenic right ventricular cardiomyopathy
144	NC_037330.1:14707069:14707145	chr3:14707069:14707145	RAB25	-0.68	0.000264992	0.0549812	0.00192306	-3.26644	0.000365034	first intron	77	0.353565	0.00182672	34	14	tissue development;cell migration;epithelium development;regulation of cellular component movement;regulation of cell motility;movement of cell or subcellular component;regulation of cell migration;cell motility;localization of cell;regulation of locomotion;epithelial cell differentiation;locomotion;cell population proliferation	plasma membrane region			20	positive regulation of cell migration;positive regulation of cell motility;regulation of cell migration;positive regulation of cellular component movement;positive regulation of locomotion;epithelial cell differentiation;epithelium development;ameboidal-type cell migration;cell migration;epithelial cell migration;epithelium migration;cell population proliferation;cell development;localization of …	plasma membrane region;cell projection;plasma membrane bounded cell projection
145	NC_037330.1:14707124:14707249	chr3:14707124:14707249	RAB25	-0.577367	0.00251079	0.0584431	0.00683604	-3.26644	0.000365034	first intron	126	0.399348	0.000632394	34	14	tissue development;cell migration;epithelium development;regulation of cellular component movement;regulation of cell motility;movement of cell or subcellular component;regulation of cell migration;cell motility;localization of cell;regulation of locomotion;epithelial cell differentiation;locomotion;cell population proliferation	plasma membrane region			20	positive regulation of cell migration;positive regulation of cell motility;regulation of cell migration;positive regulation of cellular component movement;positive regulation of locomotion;epithelial cell differentiation;epithelium development;ameboidal-type cell migration;cell migration;epithelial cell migration;epithelium migration;cell population proliferation;cell development;localization of …	plasma membrane region;cell projection;plasma membrane bounded cell projection
146	NC_037330.1:14707248:14707374	chr3:14707248:14707374	RAB25	-0.72871	3.61267e-05	0.0566606	0.000692612	-3.26644	0.000365034	first intron	127	0.337967	0.00236126	34	14	tissue development;cell migration;epithelium development;regulation of cellular component movement;regulation of cell motility;movement of cell or subcellular component;regulation of cell migration;cell motility;localization of cell;regulation of locomotion;epithelial cell differentiation;locomotion;cell population proliferation	plasma membrane region			20	positive regulation of cell migration;positive regulation of cell motility;regulation of cell migration;positive regulation of cellular component movement;positive regulation of locomotion;epithelial cell differentiation;epithelium development;ameboidal-type cell migration;cell migration;epithelial cell migration;epithelium migration;cell population proliferation;cell development;localization of …	plasma membrane region;cell projection;plasma membrane bounded cell projection
147	NC_037330.1:14707480:14707562	chr3:14707480:14707562	RAB25	-0.598462	0.00193071	0.0643674	0.00615939	-3.26644	0.000365034	first intron	83	0.320691	0.00882989	34	14	tissue development;cell migration;epithelium development;regulation of cellular component movement;regulation of cell motility;movement of cell or subcellular component;regulation of cell migration;cell motility;localization of cell;regulation of locomotion;epithelial cell differentiation;locomotion;cell population proliferation	plasma membrane region			20	positive regulation of cell migration;positive regulation of cell motility;regulation of cell migration;positive regulation of cellular component movement;positive regulation of locomotion;epithelial cell differentiation;epithelium development;ameboidal-type cell migration;cell migration;epithelial cell migration;epithelium migration;cell population proliferation;cell development;localization of …	plasma membrane region;cell projection;plasma membrane bounded cell projection
148	NC_037330.1:14707769:14707829	chr3:14707769:14707829	RAB25	-0.610716	0.00118481	0.0741319	0.00398459	-3.26644	0.000365034	first exon;5UTR	61	0.387763	0.00175922	34	14	tissue development;cell migration;epithelium development;regulation of cellular component movement;regulation of cell motility;movement of cell or subcellular component;regulation of cell migration;cell motility;localization of cell;regulation of locomotion;epithelial cell differentiation;locomotion;cell population proliferation	plasma membrane region			20	positive regulation of cell migration;positive regulation of cell motility;regulation of cell migration;positive regulation of cellular component movement;positive regulation of locomotion;epithelial cell differentiation;epithelium development;ameboidal-type cell migration;cell migration;epithelial cell migration;epithelium migration;cell population proliferation;cell development;localization of …	plasma membrane region;cell projection;plasma membrane bounded cell projection
149	NC_037330.1:14707769:14707829	chr3:14707769:14707829	RAB25	-0.610716	0.00118481	0.0741319	0.00430339	-3.26644	0.000365034	first intron	61	0.387763	0.00175922	34	14	tissue development;cell migration;epithelium development;regulation of cellular component movement;regulation of cell motility;movement of cell or subcellular component;regulation of cell migration;cell motility;localization of cell;regulation of locomotion;epithelial cell differentiation;locomotion;cell population proliferation	plasma membrane region			20	positive regulation of cell migration;positive regulation of cell motility;regulation of cell migration;positive regulation of cellular component movement;positive regulation of locomotion;epithelial cell differentiation;epithelium development;ameboidal-type cell migration;cell migration;epithelial cell migration;epithelium migration;cell population proliferation;cell development;localization of …	plasma membrane region;cell projection;plasma membrane bounded cell projection
150	NC_037330.1:14707874:14707923	chr3:14707874:14707923	RAB25	-0.632795	0.000687268	0.0560886	0.0028306	-3.26644	0.000365034	first exon;5UTR	50	0.416669	0.000356286	34	14	tissue development;cell migration;epithelium development;regulation of cellular component movement;regulation of cell motility;movement of cell or subcellular component;regulation of cell migration;cell motility;localization of cell;regulation of locomotion;epithelial cell differentiation;locomotion;cell population proliferation	plasma membrane region			20	positive regulation of cell migration;positive regulation of cell motility;regulation of cell migration;positive regulation of cellular component movement;positive regulation of locomotion;epithelial cell differentiation;epithelium development;ameboidal-type cell migration;cell migration;epithelial cell migration;epithelium migration;cell population proliferation;cell development;localization of …	plasma membrane region;cell projection;plasma membrane bounded cell projection
151	NC_037330.1:14707874:14707971	chr3:14707874:14707971	RAB25	-0.635871	0.000634953	0.0750034	0.00268204	-3.26644	0.000365034	first exon;5UTR	98	0.439385	0.000501871	34	14	tissue development;cell migration;epithelium development;regulation of cellular component movement;regulation of cell motility;movement of cell or subcellular component;regulation of cell migration;cell motility;localization of cell;regulation of locomotion;epithelial cell differentiation;locomotion;cell population proliferation	plasma membrane region			20	positive regulation of cell migration;positive regulation of cell motility;regulation of cell migration;positive regulation of cellular component movement;positive regulation of locomotion;epithelial cell differentiation;epithelium development;ameboidal-type cell migration;cell migration;epithelial cell migration;epithelium migration;cell population proliferation;cell development;localization of …	plasma membrane region;cell projection;plasma membrane bounded cell projection
152	NC_037330.1:15319163:15319188	chr3:15319163:15319188	FDPS	-0.452779	0.0230396	0.0567037	0.0341018	-0.922148	0.0091975	Promoter	26	0.364507	0.00176523	3	1	lipid metabolic process				2	small molecule biosynthetic process;lipid metabolic process
153	NC_037330.1:15470286:15470382	chr3:15470286:15470382	EF1	-0.77532	5.31692e-06	0.0796242	0.000337436	-2.76962	0.000667694	first intron	97	0.374279	0.001496	25	14	tissue development;cell migration;regulation of cellular component movement;regulation of cell motility;movement of cell or subcellular component;regulation of cell migration;cell motility;localization of cell;regulation of locomotion;locomotion;cell adhesion;atomical structure formation involved in morphogenesis			MAPK sigling pathway;PI3K-Akt sigling pathway	11	regulation of cell migration;ameboidal-type cell migration;cell migration;epithelial cell migration;epithelium migration;transmembrane receptor protein tyrosine kise sigling pathway;cell development;localization of cell;movement of cell or subcellular component;regulation of multicellular organismal process;locomotion
154	NC_037330.1:15470547:15470589	chr3:15470547:15470589	EF1	-0.604347	0.00137624	0.0535562	0.00498795	-2.76962	0.000667694	first intron	43	0.363476	0.00156539	25	14	tissue development;cell migration;regulation of cellular component movement;regulation of cell motility;movement of cell or subcellular component;regulation of cell migration;cell motility;localization of cell;regulation of locomotion;locomotion;cell adhesion;atomical structure formation involved in morphogenesis			MAPK sigling pathway;PI3K-Akt sigling pathway	11	regulation of cell migration;ameboidal-type cell migration;cell migration;epithelial cell migration;epithelium migration;transmembrane receptor protein tyrosine kise sigling pathway;cell development;localization of cell;movement of cell or subcellular component;regulation of multicellular organismal process;locomotion
155	NC_037330.1:15470757:15470824	chr3:15470757:15470824	EF1	-0.603077	0.00174977	0.046152	0.00543287	-2.76962	0.000667694	first intron	68	0.339782	0.000975233	25	14	tissue development;cell migration;regulation of cellular component movement;regulation of cell motility;movement of cell or subcellular component;regulation of cell migration;cell motility;localization of cell;regulation of locomotion;locomotion;cell adhesion;atomical structure formation involved in morphogenesis			MAPK sigling pathway;PI3K-Akt sigling pathway	11	regulation of cell migration;ameboidal-type cell migration;cell migration;epithelial cell migration;epithelium migration;transmembrane receptor protein tyrosine kise sigling pathway;cell development;localization of cell;movement of cell or subcellular component;regulation of multicellular organismal process;locomotion
156	NC_037330.1:16158917:16158970	chr3:16158917:16158970	IL6R	0.69321	0.000122219	0.0686853	0.00123126	1.83464	0.000568852	first intron	54	0.395848	0.00160432	3	2				PI3K-Akt sigling pathway;Cytokine-cytokine receptor interaction									1		HIF-1 sigling pathway
157	NC_037330.1:16159656:16159682	chr3:16159656:16159682	IL6R	0.758992	1.09143e-05	0.0419066	0.000449976	1.83464	0.000568852	first intron	27	0.363289	0.000333048	3	2				PI3K-Akt sigling pathway;Cytokine-cytokine receptor interaction									1		HIF-1 sigling pathway
158	NC_037330.1:16163312:16163390	chr3:16163312:16163390	IL6R	-0.686923	0.000217363	0.0723105	0.00162109	1.83464	0.000568852	first intron	79	-0.411218	0.00121436	6	2				PI3K-Akt sigling pathway;Cytokine-cytokine receptor interaction						4		Hematopoietic cell lineage;Cytokine-cytokine receptor interaction;Th17 cell differentiation;Viral protein interaction with cytokine and cytokine receptor
159	NC_037330.1:16172195:16172242	chr3:16172195:16172242	IL6R	-0.716764	5.5545e-05	0.0396897	0.000833566	1.83464	0.000568852	first intron	48	-0.326244	0.00154733	6	2				PI3K-Akt sigling pathway;Cytokine-cytokine receptor interaction						4		Hematopoietic cell lineage;Cytokine-cytokine receptor interaction;Th17 cell differentiation;Viral protein interaction with cytokine and cytokine receptor
160	NC_037330.1:16453477:16453559	chr3:16453477:16453559	RAB13	-0.671538	0.000335079	0.0377179	0.00166907	-2.97097	0.000250754	first exon	83	0.288645	0.00347943	31	13	tissue development;cell migration;epithelium development;movement of cell or subcellular component;cell motility;localization of cell;epithelial cell differentiation;locomotion;actin filament-based process;actin cytoskeleton organization;cell chemotaxis	cell-cell junction;anchoring junction			18	epithelial cell differentiation;epithelium development;ameboidal-type cell migration;cell migration;epithelial cell migration;epithelium migration;actin cytoskeleton organization;actin filament-based process;cell development;localization of cell;movement of cell or subcellular component;locomotion	cell projection;bicellular tight junction;tight junction;plasma membrane bounded cell projection;anchoring junction		Tight junction
161	NC_037330.1:16453558:16453639	chr3:16453558:16453639	RAB13	-0.588303	0.0019801	0.0673839	0.00579066	-2.97097	0.000250754	first exon	82	0.417245	0.000642628	31	13	tissue development;cell migration;epithelium development;movement of cell or subcellular component;cell motility;localization of cell;epithelial cell differentiation;locomotion;actin filament-based process;actin cytoskeleton organization;cell chemotaxis	cell-cell junction;anchoring junction			18	epithelial cell differentiation;epithelium development;ameboidal-type cell migration;cell migration;epithelial cell migration;epithelium migration;actin cytoskeleton organization;actin filament-based process;cell development;localization of cell;movement of cell or subcellular component;locomotion	cell projection;bicellular tight junction;tight junction;plasma membrane bounded cell projection;anchoring junction		Tight junction
162	NC_037330.1:16453558:16453639	chr3:16453558:16453639	RAB13	-0.588303	0.0019801	0.0673839	0.00626238	-2.97097	0.000250754	first intron	82	0.417245	0.000642628	31	13	tissue development;cell migration;epithelium development;movement of cell or subcellular component;cell motility;localization of cell;epithelial cell differentiation;locomotion;actin filament-based process;actin cytoskeleton organization;cell chemotaxis	cell-cell junction;anchoring junction			18	epithelial cell differentiation;epithelium development;ameboidal-type cell migration;cell migration;epithelial cell migration;epithelium migration;actin cytoskeleton organization;actin filament-based process;cell development;localization of cell;movement of cell or subcellular component;locomotion	cell projection;bicellular tight junction;tight junction;plasma membrane bounded cell projection;anchoring junction		Tight junction
163	NC_037330.1:16475766:16475880	chr3:16475766:16475880	CRTC2	0.642929	0.00052776	0.0828125	0.00289394	0.969657	0.00320293	Promoter	115	0.474907	0.000903219	1	1				PI3K-Akt sigling pathway
164	NC_037330.1:16751943:16751956	chr3:16751943:16751956	CHTOP	-0.440769	0.0285187	0.0666421	0.0407364	0.489618	0.0495186	Promoter	14	-0.437656	0.000683303	1	1	cell population proliferation
165	NC_037330.1:16751953:16752005	chr3:16751953:16752005	CHTOP	-0.565468	0.00322149	0.120371	0.00862923	0.489618	0.0495186	Promoter	53	-0.507949	0.0016091	1	1	cell population proliferation
166	NC_037330.1:16751953:16752058	chr3:16751953:16752058	CHTOP	-0.543044	0.00502959	0.0928242	0.0113998	0.489618	0.0495186	Promoter	106	-0.529199	0.00032212	1	1	cell population proliferation
167	NC_037330.1:17118954:17119075	chr3:17118954:17119075	S100A9	-0.565385	0.00375959	0.0638656	0.00941383	2.74417	0.000521185	Promoter	122	-0.284701	0.0051211	7	7	cell migration;movement of cell or subcellular component;cell motility;localization of cell;locomotion;cell adhesion;cell chemotaxis
168	NC_037330.1:19637700:19637800	chr3:19637700:19637800	TMOD4	-0.533067	0.00607395	0.0172002	0.0126398	-3.96581	5.03492e-05	first intron	101	0.204511	0.00206902	6	4	actin filament-based process;actin cytoskeleton organization;supramolecular fiber organization		actin binding		2	actin cytoskeleton organization;actin filament-based process
169	NC_037330.1:20043084:20043143	chr3:20043084:20043143	GOLPH3L	-0.679542	0.000186971	0.0769461	0.00149772	-1.43318	0.00389519	first intron	60	0.435283	0.00120457	2	2			phosphatidylinositol binding;phosphatidylinositol phosphate binding
170	NC_037330.1:21879513:21879575	chr3:21879513:21879575	GJA5	0.518265	0.00795475	0.0551061	0.0148556	2.43117	0.000132198	first intron	63	0.33506	0.00456376	3	2		cell-cell junction;anchoring junction											1	cell-cell junction
171	NC_037330.1:30619610:30619701	chr3:30619610:30619701	RHOC	-0.645385	0.000660572	0.0607514	0.00301198	-2.69327	7.83351e-06	first intron	92	0.319094	0.00342136	31	16	tissue development;cell migration;epithelium development;regulation of cellular component movement;regulation of cell motility;movement of cell or subcellular component;regulation of cell migration;cell motility;localization of cell;regulation of locomotion;locomotion;actomyosin structure organization;actin filament-based process;actin cytoskeleton organization;supramolecular fiber organization	plasma membrane region			15	positive regulation of cell migration;positive regulation of cell motility;regulation of cell migration;positive regulation of cellular component movement;positive regulation of locomotion;epithelium development;cell migration;actin cytoskeleton organization;actin filament-based process;localization of cell;movement of cell or subcellular component;locomotion	plasma membrane region;cell projection;plasma membrane bounded cell projection
172	NC_037330.1:30620469:30620519	chr3:30620469:30620519	RHOC	-0.583077	0.00265391	0.0622183	0.00751249	-2.69327	7.83351e-06	first intron	51	0.366778	0.00189081	31	16	tissue development;cell migration;epithelium development;regulation of cellular component movement;regulation of cell motility;movement of cell or subcellular component;regulation of cell migration;cell motility;localization of cell;regulation of locomotion;locomotion;actomyosin structure organization;actin filament-based process;actin cytoskeleton organization;supramolecular fiber organization	plasma membrane region			15	positive regulation of cell migration;positive regulation of cell motility;regulation of cell migration;positive regulation of cellular component movement;positive regulation of locomotion;epithelium development;cell migration;actin cytoskeleton organization;actin filament-based process;localization of cell;movement of cell or subcellular component;locomotion	plasma membrane region;cell projection;plasma membrane bounded cell projection
173	NC_037330.1:30620694:30620759	chr3:30620694:30620759	RHOC	-0.527226	0.00676572	0.131288	0.0132014	-2.69327	7.83351e-06	first intron	66	0.434703	0.00406081	31	16	tissue development;cell migration;epithelium development;regulation of cellular component movement;regulation of cell motility;movement of cell or subcellular component;regulation of cell migration;cell motility;localization of cell;regulation of locomotion;locomotion;actomyosin structure organization;actin filament-based process;actin cytoskeleton organization;supramolecular fiber organization	plasma membrane region			15	positive regulation of cell migration;positive regulation of cell motility;regulation of cell migration;positive regulation of cellular component movement;positive regulation of locomotion;epithelium development;cell migration;actin cytoskeleton organization;actin filament-based process;localization of cell;movement of cell or subcellular component;locomotion	plasma membrane region;cell projection;plasma membrane bounded cell projection
174	NC_037330.1:30620758:30620811	chr3:30620758:30620811	RHOC	-0.58	0.00282331	0.027882	0.00751311	-2.69327	7.83351e-06	first intron	54	0.241	0.00678938	31	16	tissue development;cell migration;epithelium development;regulation of cellular component movement;regulation of cell motility;movement of cell or subcellular component;regulation of cell migration;cell motility;localization of cell;regulation of locomotion;locomotion;actomyosin structure organization;actin filament-based process;actin cytoskeleton organization;supramolecular fiber organization	plasma membrane region			15	positive regulation of cell migration;positive regulation of cell motility;regulation of cell migration;positive regulation of cellular component movement;positive regulation of locomotion;epithelium development;cell migration;actin cytoskeleton organization;actin filament-based process;localization of cell;movement of cell or subcellular component;locomotion	plasma membrane region;cell projection;plasma membrane bounded cell projection
175	NC_037330.1:31636999:31637097	chr3:31636999:31637097	RAP1A	-0.675385	0.000301475	0.0934298	0.00180054	0.549297	0.0106569	first intron	99	-0.559256	0.000224417	12	9	tissue development;epithelium development;epithelial cell differentiation			Leukocyte transendothelial migration;Focal adhesion;Rel cell carcinoma;MAPK sigling pathway;Chemokine sigling pathway;Platelet activation						3		Chemokine sigling pathway;Platelet activation;Leukocyte transendothelial migration
176	NC_037330.1:32529961:32530049	chr3:32529961:32530049	CD53	-0.61592	0.00104585	0.0443238	0.00396557	1.19305	0.00525317	first intron	89	-0.286093	0.00644781	3	3	atomical structure formation involved in morphogenesis	cell-cell junction;anchoring junction
177	NC_037330.1:43594208:43594287	chr3:43594208:43594287	PALMD	-0.460369	0.0205713	0.119603	0.0305851	-2.8352	0.000968305	first intron	80	0.346681	0.0108252	2						2		cell projection;plasma membrane bounded cell projection
178	NC_037330.1:43594256:43594369	chr3:43594256:43594369	PALMD	-0.754615	2.16606e-05	0.043008	0.000559008	-2.8352	0.000968305	first intron	114	0.296934	0.00274976	2						2		cell projection;plasma membrane bounded cell projection
179	NC_037330.1:48567723:48567796	chr3:48567723:48567796	CNN3	-0.651261	0.000421748	0.0351056	0.00255672	-0.873192	0.00119227	Promoter	74	0.314641	0.000735676	7	5	actomyosin structure organization;actin filament-based process;actin cytoskeleton organization		actin binding;calmodulin binding		2	actin cytoskeleton organization;actin filament-based process
180	NC_037330.1:48567789:48567807	chr3:48567789:48567807	CNN3	-0.475916	0.0161845	0.026151	0.0260966	-0.873192	0.00119227	Promoter	19	0.255381	0.00234268	7	5	actomyosin structure organization;actin filament-based process;actin cytoskeleton organization		actin binding;calmodulin binding		2	actin cytoskeleton organization;actin filament-based process
181	NC_037330.1:48572924:48573001	chr3:48572924:48573001	CNN3	-0.432641	0.0307672	0.0285927	0.0422332	-0.873192	0.00119227	first intron	78	0.271983	0.00144416	7	5	actomyosin structure organization;actin filament-based process;actin cytoskeleton organization		actin binding;calmodulin binding		2	actin cytoskeleton organization;actin filament-based process
182	NC_037330.1:48578046:48578078	chr3:48578046:48578078	CNN3	-0.552128	0.00421459	0.050883	0.00970615	-0.873192	0.00119227	first intron	33	0.281365	0.013368	7	5	actomyosin structure organization;actin filament-based process;actin cytoskeleton organization		actin binding;calmodulin binding		2	actin cytoskeleton organization;actin filament-based process
183	NC_037330.1:48578062:48578116	chr3:48578062:48578116	CNN3	-0.533953	0.00597438	0.0568017	0.012175	-0.873192	0.00119227	first intron	55	0.307418	0.00589582	7	5	actomyosin structure organization;actin filament-based process;actin cytoskeleton organization		actin binding;calmodulin binding		2	actin cytoskeleton organization;actin filament-based process
184	NC_037330.1:48578326:48578385	chr3:48578326:48578385	CNN3	-0.744759	1.9552e-05	0.0493131	0.000526881	-0.873192	0.00119227	first intron	60	0.32525	0.00324608	7	5	actomyosin structure organization;actin filament-based process;actin cytoskeleton organization		actin binding;calmodulin binding		2	actin cytoskeleton organization;actin filament-based process
185	NC_037330.1:48587272:48587341	chr3:48587272:48587341	CNN3	-0.534092	0.00595887	0.107423	0.010725	-0.873192	0.00119227	first intron	70	0.450446	0.00351385	7	5	actomyosin structure organization;actin filament-based process;actin cytoskeleton organization		actin binding;calmodulin binding		2	actin cytoskeleton organization;actin filament-based process
186	NC_037330.1:48587318:48587409	chr3:48587318:48587409	CNN3	-0.464615	0.0203388	0.0584161	0.0327396	-0.873192	0.00119227	first intron	92	0.383437	0.00117486	7	5	actomyosin structure organization;actin filament-based process;actin cytoskeleton organization		actin binding;calmodulin binding		2	actin cytoskeleton organization;actin filament-based process
187	NC_037330.1:74795367:74795417	chr3:74795367:74795417	CTH	-0.468936	0.0180481	0.0424252	0.0284769	-1.29716	0.00108897	Promoter	51	0.282269	0.00445696	4	2	lipid metabolic process		calmodulin binding		2	small molecule biosynthetic process;lipid metabolic process
188	NC_037330.1:8000256:8000384	chr3:8000256:8000384	FCGR3A	-0.675228	0.000212853	0.118427	0.00127712	2.8089	1.14244e-06	first exon;5UTR	129	-0.558448	0.000367727	6	1				Fc gamma R-mediated phagocytosis						5		Fc gamma R-mediated phagocytosis;Tuberculosis;Leishmaniasis;tural killer cell mediated cytotoxicity;Osteoclast differentiation
189	NC_037330.1:8000256:8000384	chr3:8000256:8000384	FCGR3A	-0.675228	0.000212853	0.118427	0.00174499	2.8089	1.14244e-06	Promoter;TSS	129	-0.558448	0.000367727	6	1				Fc gamma R-mediated phagocytosis						5		Fc gamma R-mediated phagocytosis;Tuberculosis;Leishmaniasis;tural killer cell mediated cytotoxicity;Osteoclast differentiation
190	NC_037330.1:8288832:8288919	chr3:8288832:8288919	FCER1G	-0.785178	3.34493e-06	0.147185	0.000282192	1.05876	0.0433908	first intron	88	-0.574724	0.00161314	5	1				Platelet activation						4		Platelet activation;Tuberculosis;tural killer cell mediated cytotoxicity;Fc epsilon RI sigling pathway
191	NC_037330.1:8288878:8288985	chr3:8288878:8288985	FCER1G	-0.629231	0.000973977	0.0878875	0.00380412	1.05876	0.0433908	first intron	108	-0.408794	0.00237955	5	1				Platelet activation						4		Platelet activation;Tuberculosis;tural killer cell mediated cytotoxicity;Fc epsilon RI sigling pathway
192	NC_037330.1:8288984:8289033	chr3:8288984:8289033	FCER1G	-0.575365	0.00262006	0.0975488	0.00642753	1.05876	0.0433908	first intron	50	-0.35331	0.0140567	5	1				Platelet activation						4		Platelet activation;Tuberculosis;tural killer cell mediated cytotoxicity;Fc epsilon RI sigling pathway
193	NC_037330.1:8289106:8289217	chr3:8289106:8289217	FCER1G	-0.457861	0.021362	0.0599999	0.0314834	1.05876	0.0433908	first intron	112	-0.375964	0.000539589	5	1				Platelet activation						4		Platelet activation;Tuberculosis;tural killer cell mediated cytotoxicity;Fc epsilon RI sigling pathway
194	NC_037330.1:8290149:8290211	chr3:8290149:8290211	FCER1G	-0.528609	0.00659625	0.0884035	0.0130443	1.05876	0.0433908	first exon;5UTR	63	-0.502971	0.000731234	5	1				Platelet activation						4		Platelet activation;Tuberculosis;tural killer cell mediated cytotoxicity;Fc epsilon RI sigling pathway
195	NC_037330.1:8290149:8290211	chr3:8290149:8290211	FCER1G	-0.528609	0.00659625	0.0884035	0.0138104	1.05876	0.0433908	Promoter;TSS	63	-0.502971	0.000731234	5	1				Platelet activation						4		Platelet activation;Tuberculosis;tural killer cell mediated cytotoxicity;Fc epsilon RI sigling pathway
196	NC_037330.1:8290267:8290319	chr3:8290267:8290319	FCER1G	-0.657664	0.000353375	0.0841984	0.00231618	1.05876	0.0433908	Promoter	53	-0.498743	0.000586654	5	1				Platelet activation						4		Platelet activation;Tuberculosis;tural killer cell mediated cytotoxicity;Fc epsilon RI sigling pathway
197	NC_037330.1:8290608:8290706	chr3:8290608:8290706	FCER1G	-0.74322	2.07773e-05	0.0860328	0.000598291	1.05876	0.0433908	Promoter	99	-0.443784	0.00252725	5	1				Platelet activation						4		Platelet activation;Tuberculosis;tural killer cell mediated cytotoxicity;Fc epsilon RI sigling pathway
198	NC_037330.1:8290676:8290755	chr3:8290676:8290755	FCER1G	-0.463318	0.0196723	0.137715	0.0301753	1.05876	0.0433908	Promoter	80	-0.535833	0.00201908	5	1				Platelet activation						4		Platelet activation;Tuberculosis;tural killer cell mediated cytotoxicity;Fc epsilon RI sigling pathway
199	NC_037330.1:8300539:8300549	chr3:8300539:8300549	NDUFS2	-0.514615	0.00931853	0.0404978	0.0175432	-0.664564	0.00736311	Promoter	11	0.339062	5.37685e-05	2	1	cell population proliferation				1	cell population proliferation
200	NC_037330.1:83918935:83919008	chr3:83918935:83919008	PATJ	-0.569219	0.00298106	0.0499417	0.00767875	-3.28471	2.17803e-05	first intron	74	0.368295	0.000657154	2	1				Human papillomavirus infection	1				Tight junction
201	NC_037330.1:83918995:83919042	chr3:83918995:83919042	PATJ	-0.722094	4.59684e-05	0.0264715	0.00076742	-3.28471	2.17803e-05	first intron	48	0.263236	0.00180488	2	1				Human papillomavirus infection	1				Tight junction
202	NC_037330.1:83919041:83919144	chr3:83919041:83919144	PATJ	-0.753533	1.37116e-05	0.117915	0.0004552	-3.28471	2.17803e-05	first intron	104	0.531832	0.000728383	2	1				Human papillomavirus infection	1				Tight junction
203	NC_037330.1:83919266:83919372	chr3:83919266:83919372	PATJ	-0.571538	0.00333745	0.0629018	0.00816202	-3.28471	2.17803e-05	first intron	107	0.335139	0.00523791	2	1				Human papillomavirus infection	1				Tight junction
204	NC_037330.1:83935097:83935226	chr3:83935097:83935226	PATJ	-0.873077	2.24122e-06	0.0489218	0.000273247	-3.28471	2.17803e-05	first intron	130	0.322661	0.00394131	2	1				Human papillomavirus infection	1				Tight junction
205	NC_037330.1:83935425:83935460	chr3:83935425:83935460	PATJ	-0.626923	0.00102775	0.0628282	0.00393856	-3.28471	2.17803e-05	first intron	36	0.393171	0.00101112	2	1				Human papillomavirus infection	1				Tight junction
206	NC_037330.1:83935532:83935585	chr3:83935532:83935585	PATJ	-0.492308	0.0133688	0.0785575	0.0218737	-3.28471	2.17803e-05	first intron	54	0.387266	0.000656199	2	1				Human papillomavirus infection	1				Tight junction
207	NC_037330.1:83936952:83936999	chr3:83936952:83936999	PATJ	-0.531538	0.0069828	0.0405643	0.0142928	-3.28471	2.17803e-05	Promoter	48	0.243791	0.0129978	2	1				Human papillomavirus infection	1				Tight junction
208	NC_037330.1:8718554:8718575	chr3:8718554:8718575	CD244	-0.425385	0.035091	0.0569122	0.0480133	1.07639	0.0436401	Promoter	22	-0.366544	0.00202577	1											1		tural killer cell mediated cytotoxicity
209	NC_037330.1:8726955:8726992	chr3:8726955:8726992	CD244	-0.465584	0.0190036	0.0718467	0.0310817	1.07639	0.0436401	first intron	38	-0.424483	0.00142702	1											1		tural killer cell mediated cytotoxicity
210	NC_037330.1:8901794:8901872	chr3:8901794:8901872	CD48	-0.682664	0.000169997	0.0464522	0.00159546	1.21354	0.000972779	Promoter	79	-0.32917	0.0025673	1											1		tural killer cell mediated cytotoxicity
211	NC_037330.1:8902020:8902136	chr3:8902020:8902136	CD48	-0.698177	0.000104132	0.0663882	0.00091167	1.21354	0.000972779	first exon;5UTR	117	-0.451673	0.000428541	1											1		tural killer cell mediated cytotoxicity
212	NC_037330.1:8902020:8902136	chr3:8902020:8902136	CD48	-0.698177	0.000104132	0.0663882	0.00124531	1.21354	0.000972779	Promoter;TSS	117	-0.451673	0.000428541	1											1		tural killer cell mediated cytotoxicity
213	NC_037330.1:8916776:8916809	chr3:8916776:8916809	CD48	-0.528462	0.00736623	0.0833826	0.0140445	1.21354	0.000972779	first intron	34	-0.469639	0.00046042	1											1		tural killer cell mediated cytotoxicity
214	NC_037330.1:99534192:99534297	chr3:99534192:99534297	MKNK1	0.724896	4.15447e-05	0.0240121	0.00076742	1.6518	0.000271074	first intron	106	0.238639	0.00692412	2	1				MAPK sigling pathway									1		HIF-1 sigling pathway
215	NC_037331.1:101663919:101663929	chr4:101663919:101663929	CREB3L2	-0.558242	0.00373132	0.103936	0.00777295	-0.689956	0.00347185	first intron	11	0.432475	0.00408361	2	2				Human papillomavirus infection;PI3K-Akt sigling pathway
216	NC_037331.1:101672656:101672761	chr4:101672656:101672761	CREB3L2	-0.434314	0.0300549	0.0574692	0.0414423	-0.689956	0.00347185	first intron	106	0.376604	0.00141886	2	2				Human papillomavirus infection;PI3K-Akt sigling pathway
217	NC_037331.1:101672976:101673004	chr4:101672976:101673004	CREB3L2	-0.566906	0.00312747	0.0644256	0.00833799	-0.689956	0.00347185	first intron	29	0.425299	0.000903442	2	2				Human papillomavirus infection;PI3K-Akt sigling pathway
218	NC_037331.1:101674720:101674818	chr4:101674720:101674818	CREB3L2	-0.574832	0.00264983	0.0598989	0.00706723	-0.689956	0.00347185	first intron	99	0.407257	0.00088538	2	2				Human papillomavirus infection;PI3K-Akt sigling pathway
219	NC_037331.1:101675175:101675192	chr4:101675175:101675192	CREB3L2	-0.496141	0.0116543	0.0526279	0.0197211	-0.689956	0.00347185	first intron	18	0.398897	0.000441768	2	2				Human papillomavirus infection;PI3K-Akt sigling pathway
220	NC_037331.1:101683440:101683478	chr4:101683440:101683478	CREB3L2	-0.484173	0.0141864	0.0437324	0.0228707	-0.689956	0.00347185	first intron	39	0.30203	0.00389714	2	2				Human papillomavirus infection;PI3K-Akt sigling pathway
221	NC_037331.1:101684787:101684896	chr4:101684787:101684896	CREB3L2	-0.667053	0.000270592	0.0243903	0.00191692	-0.689956	0.00347185	first intron	110	0.227974	0.0104501	2	2				Human papillomavirus infection;PI3K-Akt sigling pathway
222	NC_037331.1:101685213:101685294	chr4:101685213:101685294	CREB3L2	-0.532432	0.00614615	0.026594	0.0130609	-0.689956	0.00347185	first intron	82	0.255045	0.00221194	2	2				Human papillomavirus infection;PI3K-Akt sigling pathway
223	NC_037331.1:101686233:101686351	chr4:101686233:101686351	CREB3L2	-0.427005	0.0332654	0.0535069	0.0448966	-0.689956	0.00347185	first intron	119	0.304707	0.00757721	2	2				Human papillomavirus infection;PI3K-Akt sigling pathway
224	NC_037331.1:101696980:101697098	chr4:101696980:101697098	CREB3L2	-0.514317	0.00853133	0.0964828	0.0155949	-0.689956	0.00347185	first intron	119	0.367135	0.00663074	2	2				Human papillomavirus infection;PI3K-Akt sigling pathway
225	NC_037331.1:101697121:101697153	chr4:101697121:101697153	CREB3L2	-0.503479	0.0102958	0.0640506	0.0194459	-0.689956	0.00347185	first intron	33	0.419481	0.000924626	2	2				Human papillomavirus infection;PI3K-Akt sigling pathway
226	NC_037331.1:101709980:101710007	chr4:101709980:101710007	CREB3L2	-0.424407	0.0344705	0.0283305	0.0462435	-0.689956	0.00347185	first intron	28	0.245713	0.0078119	2	2				Human papillomavirus infection;PI3K-Akt sigling pathway
227	NC_037331.1:101716601:101716636	chr4:101716601:101716636	CREB3L2	-0.490688	0.0127573	0.0588188	0.0210723	-0.689956	0.00347185	first intron	36	0.398007	0.000816036	2	2				Human papillomavirus infection;PI3K-Akt sigling pathway
228	NC_037331.1:101719636:101719743	chr4:101719636:101719743	CREB3L2	-0.516379	0.00822601	0.0375854	0.0151981	-0.689956	0.00347185	first intron	108	0.29029	0.00367096	2	2				Human papillomavirus infection;PI3K-Akt sigling pathway
229	NC_037331.1:101725431:101725494	chr4:101725431:101725494	CREB3L2	-0.595499	0.00168592	0.0373452	0.00557472	-0.689956	0.00347185	first intron	64	0.241129	0.0213587	2	2				Human papillomavirus infection;PI3K-Akt sigling pathway
230	NC_037331.1:103295728:103295796	chr4:103295728:103295796	TBXAS1	-0.531956	0.00620072	0.0541697	0.0124486	1.47425	0.0413643	first exon	69	-0.301539	0.0115702	4	3	lipid metabolic process		oxidoreductase activity, acting on the CH-CH group of donors, D or DP as acceptor	Platelet activation						1		Platelet activation
231	NC_037331.1:103295728:103295796	chr4:103295728:103295796	TBXAS1	-0.531956	0.00620072	0.0541697	0.0133715	1.47425	0.0413643	first intron	69	-0.301539	0.0115702	4	3	lipid metabolic process		oxidoreductase activity, acting on the CH-CH group of donors, D or DP as acceptor	Platelet activation						1		Platelet activation
232	NC_037331.1:103308795:103308862	chr4:103308795:103308862	TBXAS1	0.563294	0.00336827	0.106069	0.00732207	1.47425	0.0413643	first intron	68	0.432068	0.00426487	3	3	lipid metabolic process		oxidoreductase activity, acting on the CH-CH group of donors, D or DP as acceptor	Platelet activation
233	NC_037331.1:103308877:103308959	chr4:103308877:103308959	TBXAS1	0.518462	0.0087371	0.0470208	0.0158795	1.47425	0.0413643	first intron	83	0.301215	0.00364248	3	3	lipid metabolic process		oxidoreductase activity, acting on the CH-CH group of donors, D or DP as acceptor	Platelet activation
234	NC_037331.1:103309305:103309314	chr4:103309305:103309314	TBXAS1	0.539557	0.00537593	0.0331724	0.0113247	1.47425	0.0413643	first intron	10	0.265843	0.00472564	3	3	lipid metabolic process		oxidoreductase activity, acting on the CH-CH group of donors, D or DP as acceptor	Platelet activation
235	NC_037331.1:103309438:103309464	chr4:103309438:103309464	TBXAS1	0.644352	0.000508178	0.0480609	0.00258896	1.47425	0.0413643	first intron	27	0.252144	0.0205633	3	3	lipid metabolic process		oxidoreductase activity, acting on the CH-CH group of donors, D or DP as acceptor	Platelet activation
236	NC_037331.1:103322646:103322672	chr4:103322646:103322672	TBXAS1	-0.602039	0.00145189	0.0928279	0.00434302	1.47425	0.0413643	first intron	27	-0.456399	0.000986504	4	3	lipid metabolic process		oxidoreductase activity, acting on the CH-CH group of donors, D or DP as acceptor	Platelet activation						1		Platelet activation
237	NC_037331.1:114026934:114026973	chr4:114026934:114026973	RHEB	0.424697	0.0343342	0.117188	0.0397092	-0.77505	0.00705043	first intron	40	-0.548319	0.000689508	2	2				Human papillomavirus infection;PI3K-Akt sigling pathway
238	NC_037331.1:114035233:114035292	chr4:114035233:114035292	RHEB	0.488051	0.0133208	0.111955	0.0189913	-0.77505	0.00705043	first intron	60	-0.416883	0.0051812	2	2				Human papillomavirus infection;PI3K-Akt sigling pathway
239	NC_037331.1:25813981:25814080	chr4:25813981:25814080	AHR	-0.584615	0.0025725	0.0998991	0.00693854	0.698105	0.0023768	first intron	100	-0.532321	0.00029644	1											1		Th17 cell differentiation
240	NC_037331.1:49777990:49778004	chr4:49777990:49778004	EPDR1	-0.637843	0.000603262	0.0337967	0.00284026	-1.45401	0.00631969	first intron	15	0.309369	0.00089983	5	3	movement of cell or subcellular component;actin filament-based process;cell adhesion				2	actin filament-based process;movement of cell or subcellular component
241	NC_037331.1:49781289:49781328	chr4:49781289:49781328	EPDR1	-0.494806	0.0119168	0.0496661	0.0202399	-1.45401	0.00631969	first intron	40	0.23253	0.041225	5	3	movement of cell or subcellular component;actin filament-based process;cell adhesion				2	actin filament-based process;movement of cell or subcellular component
242	NC_037331.1:49781324:49781385	chr4:49781324:49781385	EPDR1	-0.515385	0.00919972	0.023877	0.0175452	-1.45401	0.00631969	first intron	62	0.237563	0.00526259	5	3	movement of cell or subcellular component;actin filament-based process;cell adhesion				2	actin filament-based process;movement of cell or subcellular component
243	NC_037331.1:51715930:51715955	chr4:51715930:51715955	MET	-0.651538	0.000566388	0.0289479	0.00272978	-3.15096	2.41843e-06	first intron	26	0.224088	0.00741875	31	16	cell migration;regulation of cellular component movement;regulation of cell motility;movement of cell or subcellular component;regulation of cell migration;cell motility;localization of cell;regulation of locomotion;locomotion;cell chemotaxis			Proteoglycans in cancer;Focal adhesion;Rel cell carcinoma;MAPK sigling pathway;PI3K-Akt sigling pathway;Bacterial invasion of epithelial cells	15	positive regulation of cell migration;positive regulation of cell motility;regulation of cell migration;positive regulation of cellular component movement;positive regulation of locomotion;ameboidal-type cell migration;cell migration;epithelial cell migration;epithelium migration;transmembrane receptor protein tyrosine kise sigling pathway;localization of cell;movement of cell or subcellular comp…			Proteoglycans in cancer
244	NC_037331.1:59967056:59967112	chr4:59967056:59967112	ELMO1	0.479231	0.0163601	0.0380643	0.0263332	0.685196	0.0130141	Promoter	57	0.299603	0.000767175	3	2				Bacterial invasion of epithelial cells;Chemokine sigling pathway									1		Chemokine sigling pathway
245	NC_037331.1:59967332:59967393	chr4:59967332:59967393	ELMO1	0.534246	0.00594174	0.0585007	0.0129455	0.685196	0.0130141	first intron	62	0.38037	0.00148846	3	2				Bacterial invasion of epithelial cells;Chemokine sigling pathway									1		Chemokine sigling pathway
246	NC_037331.1:66209135:66209237	chr4:66209135:66209237	MTURN	-0.573518	0.00272438	0.049518	0.00720498	-1.77489	0.00107635	first intron	103	0.292714	0.00609313	1						1	regulation of multicellular organismal process
247	NC_037331.1:68900728:68900781	chr4:68900728:68900781	HOXA3	-0.487684	0.0134008	0.0242105	0.0228019	-3.99037	0.0127164	Promoter	54	0.22403	0.0154435	4	3	tissue development;atomical structure formation involved in morphogenesis;cell population proliferation				1	cell population proliferation
248	NC_037331.1:68902735:68902825	chr4:68902735:68902825	HOXA3	-0.468798	0.0180866	0.0561185	0.0276026	-3.99037	0.0127164	first intron	91	0.335228	0.00379302	4	3	tissue development;atomical structure formation involved in morphogenesis;cell population proliferation				1	cell population proliferation
249	NC_037331.1:68908621:68908660	chr4:68908621:68908660	HOXA3	-0.623768	0.0008629	0.0435862	0.00354181	-3.99037	0.0127164	first intron	40	0.300056	0.00247976	4	3	tissue development;atomical structure formation involved in morphogenesis;cell population proliferation				1	cell population proliferation
250	NC_037331.1:68908774:68908813	chr4:68908774:68908813	HOXA3	-0.453606	0.0227597	0.0383111	0.0331132	-3.99037	0.0127164	first intron	40	0.230588	0.0224774	4	3	tissue development;atomical structure formation involved in morphogenesis;cell population proliferation				1	cell population proliferation
251	NC_037331.1:68911023:68911060	chr4:68911023:68911060	HOXA3	-0.553527	0.00409954	0.0567895	0.010124	-3.99037	0.0127164	first intron	38	0.368433	0.00195923	4	3	tissue development;atomical structure formation involved in morphogenesis;cell population proliferation				1	cell population proliferation
252	NC_037331.1:68911267:68911280	chr4:68911267:68911280	HOXA3	-0.51599	0.0082829	0.0343473	0.0161666	-3.99037	0.0127164	first intron	14	0.307175	0.00131701	4	3	tissue development;atomical structure formation involved in morphogenesis;cell population proliferation				1	cell population proliferation
253	NC_037331.1:68911462:68911578	chr4:68911462:68911578	HOXA3	-0.485561	0.0138716	0.0569001	0.0243394	-3.99037	0.0127164	first intron	117	0.364039	0.00162252	4	3	tissue development;atomical structure formation involved in morphogenesis;cell population proliferation				1	cell population proliferation
254	NC_037331.1:68920063:68920195	chr4:68920063:68920195	HOXA3	-0.532445	0.00614466	0.0320982	0.0123831	-3.99037	0.0127164	5UTR	133	0.260665	0.00391246	4	3	tissue development;atomical structure formation involved in morphogenesis;cell population proliferation				1	cell population proliferation
255	NC_037331.1:68931166:68931274	chr4:68931166:68931274	HOXA3	-0.423184	0.0350497	0.0557926	0.0469956	-3.99037	0.0127164	5UTR	109	0.390382	0.00068245	4	3	tissue development;atomical structure formation involved in morphogenesis;cell population proliferation				1	cell population proliferation
256	NC_037331.1:76118637:76118690	chr4:76118637:76118690	IGFBP3	-0.636923	0.000811755	0.0542018	0.00339273	-2.02716	0.0346882	first intron	54	0.306097	0.00457563	3	1	cell population proliferation				2	cell population proliferation;transmembrane receptor protein tyrosine kise sigling pathway
257	NC_037331.1:8667515:8667523	chr4:8667515:8667523	FZD1	-0.57	0.00343901	0.0376958	0.00840646	-1.70255	0.0181463	first exon	9	0.242242	0.00294526	3	2				Human papillomavirus infection;Proteoglycans in cancer	1				Proteoglycans in cancer
258	NC_037331.1:8667974:8668023	chr4:8667974:8668023	FZD1	-0.576265	0.00257047	0.0548265	0.00675228	-1.70255	0.0181463	first exon	50	0.298924	0.00418212	3	2				Human papillomavirus infection;Proteoglycans in cancer	1				Proteoglycans in cancer
259	NC_037331.1:8668286:8668323	chr4:8668286:8668323	FZD1	-0.584201	0.00216664	0.0790191	0.00602098	-1.70255	0.0181463	first exon	38	0.476196	0.000542967	3	2				Human papillomavirus infection;Proteoglycans in cancer	1				Proteoglycans in cancer
260	NC_037331.1:8668573:8668582	chr4:8668573:8668582	FZD1	-0.836028	1.95611e-07	0.0547078	9.59758e-05	-1.70255	0.0181463	first exon	10	0.327231	0.00455409	3	2				Human papillomavirus infection;Proteoglycans in cancer	1				Proteoglycans in cancer
261	NC_037331.1:8668860:8668937	chr4:8668860:8668937	FZD1	-0.505385	0.0108477	0.0452513	0.0189028	-1.70255	0.0181463	first exon	78	0.298475	0.00432679	3	2				Human papillomavirus infection;Proteoglycans in cancer	1				Proteoglycans in cancer
262	NC_037331.1:8668988:8669036	chr4:8668988:8669036	FZD1	-0.55291	0.00414995	0.108194	0.00943911	-1.70255	0.0181463	first exon	49	0.501738	0.00121883	3	2				Human papillomavirus infection;Proteoglycans in cancer	1				Proteoglycans in cancer
263	NC_037331.1:92828219:92828253	chr4:92828219:92828253	ATP6V1F	-0.4488	0.0244264	0.0686422	0.0358197	-0.47576	0.0208366	Promoter	35	0.413871	0.00165684	1	1				Human papillomavirus infection
264	NC_037331.1:98602925:98603022	chr4:98602925:98603022	CALD1	-0.71448	6.01599e-05	0.0505225	0.000880763	-1.6803	8.30353e-05	first intron	98	0.325081	0.00449049	1	1			calmodulin binding
265	NC_037331.1:98602968:98602977	chr4:98602968:98602977	CALD1	-0.712086	6.5357e-05	0.0557732	0.000906484	-1.6803	8.30353e-05	first intron	10	0.37224	0.00131684	1	1			calmodulin binding
266	NC_037331.1:98610460:98610491	chr4:98610460:98610491	CALD1	-0.751538	2.4463e-05	0.0242747	0.000583822	-1.6803	8.30353e-05	first intron	32	0.258036	0.00162262	1	1			calmodulin binding
267	NC_037331.1:98614502:98614532	chr4:98614502:98614532	CALD1	-0.53554	0.0057995	0.0268634	0.0119459	-1.6803	8.30353e-05	first intron	31	0.256351	0.00220983	1	1			calmodulin binding
268	NC_037331.1:98618120:98618134	chr4:98618120:98618134	CALD1	-0.733077	4.89958e-05	0.0555439	0.00079229	-1.6803	8.30353e-05	first intron	15	0.393745	0.000924723	1	1			calmodulin binding
269	NC_037331.1:98622014:98622075	chr4:98622014:98622075	CALD1	-0.593576	0.00176063	0.0406245	0.00549574	-1.6803	8.30353e-05	first intron	62	0.309304	0.00256068	1	1			calmodulin binding
270	NC_037331.1:98624446:98624489	chr4:98624446:98624489	CALD1	-0.56505	0.00324927	0.0383845	0.00823886	-1.6803	8.30353e-05	first intron	44	0.278821	0.00451473	1	1			calmodulin binding
271	NC_037331.1:98624446:98624537	chr4:98624446:98624537	CALD1	-0.5794	0.00240386	0.067023	0.00666818	-1.6803	8.30353e-05	first intron	92	0.381443	0.00082058	1	1			calmodulin binding
272	NC_037331.1:98638739:98638758	chr4:98638739:98638758	CALD1	-0.614676	0.00107771	0.0197244	0.00427154	-1.6803	8.30353e-05	first intron	20	0.206771	0.00850815	1	1			calmodulin binding
273	NC_037331.1:98639287:98639334	chr4:98639287:98639334	CALD1	-0.614607	0.00107952	0.088563	0.00404074	-1.6803	8.30353e-05	first intron	48	0.374306	0.00503252	1	1			calmodulin binding
274	NC_037331.1:98639323:98639430	chr4:98639323:98639430	CALD1	-0.46136	0.0202656	0.0640021	0.0302411	-1.6803	8.30353e-05	first intron	108	0.28442	0.0107758	1	1			calmodulin binding
275	NC_037332.1:103777341:103777363	chr5:103777341:103777363	ING4	0.532308	0.00688962	0.0363325	0.0141707	0.653356	0.0273951	Promoter	23	0.276771	0.00406493	1	1	cell population proliferation
276	NC_037332.1:103777415:103777441	chr5:103777415:103777441	ING4	0.490094	0.0128824	0.0677078	0.0221767	0.653356	0.0273951	Promoter	27	0.397909	0.00143335	1	1	cell population proliferation
277	NC_037332.1:103993293:103993324	chr5:103993293:103993324	SCNN1A	-0.648556	0.000453929	0.077783	0.00267501	-2.70732	0.000566085	Promoter	32	0.444602	0.00108979	4	1		plasma membrane region			3		plasma membrane region;cell projection;plasma membrane bounded cell projection
278	NC_037332.1:103993316:103993429	chr5:103993316:103993429	SCNN1A	-0.429068	0.0323327	0.0716729	0.0453159	-2.70732	0.000566085	Promoter	114	0.335021	0.00495969	4	1		plasma membrane region			3		plasma membrane region;cell projection;plasma membrane bounded cell projection
279	NC_037332.1:103993959:103994076	chr5:103993959:103994076	SCNN1A	-0.686666	0.000150228	0.087305	0.00106901	-2.70732	0.000566085	5UTR	118	0.494942	0.000548811	4	1		plasma membrane region			3		plasma membrane region;cell projection;plasma membrane bounded cell projection
280	NC_037332.1:103994217:103994293	chr5:103994217:103994293	SCNN1A	-0.625866	0.000818949	0.0443095	0.0032269	-2.70732	0.000566085	5UTR	77	0.323002	0.00153908	4	1		plasma membrane region			3		plasma membrane region;cell projection;plasma membrane bounded cell projection
281	NC_037332.1:103994217:103994293	chr5:103994217:103994293	SCNN1A	-0.625866	0.000818949	0.0443095	0.00341032	-2.70732	0.000566085	first intron	77	0.323002	0.00153908	4	1		plasma membrane region			3		plasma membrane region;cell projection;plasma membrane bounded cell projection
282	NC_037332.1:103994817:103994830	chr5:103994817:103994830	SCNN1A	-0.562308	0.00398713	0.0377951	0.00921117	-2.70732	0.000566085	first intron	14	0.269973	0.00516917	4	1		plasma membrane region			3		plasma membrane region;cell projection;plasma membrane bounded cell projection
283	NC_037332.1:104022101:104022154	chr5:104022101:104022154	TNFRSF1A	-0.68371	0.000164622	0.124589	0.00155718	1.79858	0.000742995	Promoter	54	-0.602923	0.000238052	9	4	lipid metabolic process			Human papillomavirus infection;MAPK sigling pathway;Cytokine-cytokine receptor interaction						5		Cytokine-cytokine receptor interaction;Tuberculosis;Viral protein interaction with cytokine and cytokine receptor;Fluid shear stress and atherosclerosis;Osteoclast differentiation
284	NC_037332.1:104022153:104022232	chr5:104022153:104022232	TNFRSF1A	-0.743846	3.29189e-05	0.107909	0.000750776	1.79858	0.000742995	Promoter	80	-0.514277	0.00138759	9	4	lipid metabolic process			Human papillomavirus infection;MAPK sigling pathway;Cytokine-cytokine receptor interaction						5		Cytokine-cytokine receptor interaction;Tuberculosis;Viral protein interaction with cytokine and cytokine receptor;Fluid shear stress and atherosclerosis;Osteoclast differentiation
285	NC_037332.1:104022879:104022967	chr5:104022879:104022967	TNFRSF1A	-0.462664	0.019869	0.0560816	0.0304402	1.79858	0.000742995	Promoter	89	-0.281971	0.0124308	9	4	lipid metabolic process			Human papillomavirus infection;MAPK sigling pathway;Cytokine-cytokine receptor interaction						5		Cytokine-cytokine receptor interaction;Tuberculosis;Viral protein interaction with cytokine and cytokine receptor;Fluid shear stress and atherosclerosis;Osteoclast differentiation
286	NC_037332.1:104028579:104028634	chr5:104028579:104028634	TNFRSF1A	-0.727448	3.78467e-05	0.0384547	0.000711785	1.79858	0.000742995	first intron	56	-0.281622	0.00524024	9	4	lipid metabolic process			Human papillomavirus infection;MAPK sigling pathway;Cytokine-cytokine receptor interaction						5		Cytokine-cytokine receptor interaction;Tuberculosis;Viral protein interaction with cytokine and cytokine receptor;Fluid shear stress and atherosclerosis;Osteoclast differentiation
287	NC_037332.1:104028847:104028936	chr5:104028847:104028936	TNFRSF1A	-0.790093	2.63096e-06	0.0446254	0.000281198	1.79858	0.000742995	first intron	90	-0.36061	0.000729938	9	4	lipid metabolic process			Human papillomavirus infection;MAPK sigling pathway;Cytokine-cytokine receptor interaction						5		Cytokine-cytokine receptor interaction;Tuberculosis;Viral protein interaction with cytokine and cytokine receptor;Fluid shear stress and atherosclerosis;Osteoclast differentiation
288	NC_037332.1:10456644:10456674	chr5:10456644:10456674	LIN7A	-0.625049	0.000835825	0.0487596	0.00345164	-6.07923	1.68901e-06	first intron	31	0.350566	0.000761781	9	4	inner ear development	cell-cell junction;anchoring junction;plasma membrane region			5	inner ear development	plasma membrane region;bicellular tight junction;tight junction;anchoring junction
289	NC_037332.1:10482251:10482315	chr5:10482251:10482315	LIN7A	-0.593371	0.00176872	0.0316653	0.0054605	-6.07923	1.68901e-06	first intron	65	0.263059	0.00460151	9	4	inner ear development	cell-cell junction;anchoring junction;plasma membrane region			5	inner ear development	plasma membrane region;bicellular tight junction;tight junction;anchoring junction
290	NC_037332.1:109496722:109496769	chr5:109496722:109496769	PDXP	-0.683798	0.000164176	0.0225439	0.00155718	-0.869859	0.010709	Promoter	48	0.204762	0.0243295	11	4	actin filament-based process;actin cytoskeleton organization;supramolecular fiber organization	plasma membrane region			7	actin cytoskeleton organization;actin filament-based process	plasma membrane region;cell projection;actin cytoskeleton;plasma membrane bounded cell projection;ruffle
291	NC_037332.1:109496760:109496778	chr5:109496760:109496778	PDXP	-0.523077	0.00807991	0.0317093	0.0158717	-0.869859	0.010709	Promoter	19	0.231287	0.0136627	11	4	actin filament-based process;actin cytoskeleton organization;supramolecular fiber organization	plasma membrane region			7	actin cytoskeleton organization;actin filament-based process	plasma membrane region;cell projection;actin cytoskeleton;plasma membrane bounded cell projection;ruffle
292	NC_037332.1:109503102:109503203	chr5:109503102:109503203	PDXP	-0.665127	0.000286034	0.0376473	0.00188717	-0.869859	0.010709	first intron	102	0.311044	0.00184921	11	4	actin filament-based process;actin cytoskeleton organization;supramolecular fiber organization	plasma membrane region			7	actin cytoskeleton organization;actin filament-based process	plasma membrane region;cell projection;actin cytoskeleton;plasma membrane bounded cell projection;ruffle
293	NC_037332.1:109832633:109832680	chr5:109832633:109832680	PICK1	-0.571574	0.00283805	0.0408662	0.00808047	-0.929673	0.00670565	Promoter	48	0.323137	0.000570882	9	4	actin filament-based process;actin cytoskeleton organization;supramolecular fiber organization		actin binding		5	actin cytoskeleton organization;actin filament-based process;cell development	cell projection;plasma membrane bounded cell projection
294	NC_037332.1:113491576:113491684	chr5:113491576:113491684	CYB5R3	-0.677444	0.000199188	0.0682842	0.00155071	-0.883907	0.000233316	first intron	109	0.406558	0.000892274	3	1	lipid metabolic process				2	small molecule biosynthetic process;lipid metabolic process
295	NC_037332.1:113491683:113491773	chr5:113491683:113491773	CYB5R3	-0.662939	0.000304509	0.0753226	0.0019656	-0.883907	0.000233316	first intron	91	0.306473	0.00340651	3	1	lipid metabolic process				2	small molecule biosynthetic process;lipid metabolic process
296	NC_037332.1:113491878:113491974	chr5:113491878:113491974	CYB5R3	-0.515385	0.00919972	0.0679963	0.0178127	-0.883907	0.000233316	first intron	97	0.406063	0.000427508	3	1	lipid metabolic process				2	small molecule biosynthetic process;lipid metabolic process
297	NC_037332.1:113494988:113495084	chr5:113494988:113495084	CYB5R3	-0.473553	0.016797	0.0446163	0.0260427	-0.883907	0.000233316	first intron	97	0.279768	0.00657854	3	1	lipid metabolic process				2	small molecule biosynthetic process;lipid metabolic process
298	NC_037332.1:113495169:113495258	chr5:113495169:113495258	CYB5R3	-0.623171	0.000875779	0.0530778	0.00378701	-0.883907	0.000233316	first intron	90	0.331057	0.00308313	3	1	lipid metabolic process				2	small molecule biosynthetic process;lipid metabolic process
299	NC_037332.1:113495436:113495555	chr5:113495436:113495555	CYB5R3	-0.626074	0.000814707	0.129444	0.00313152	-0.883907	0.000233316	first intron	120	0.520298	0.0008467	3	1	lipid metabolic process				2	small molecule biosynthetic process;lipid metabolic process
300	NC_037332.1:113495480:113495555	chr5:113495480:113495555	CYB5R3	-0.57765	0.00249567	0.0465129	0.00681362	-0.883907	0.000233316	first intron	76	0.322544	0.00192236	3	1	lipid metabolic process				2	small molecule biosynthetic process;lipid metabolic process
301	NC_037332.1:114799796:114799840	chr5:114799796:114799840	PARVB	-0.428517	0.0325797	0.129357	0.0441952	-1.34647	0.000689964	first intron	45	0.346228	0.00700517	1	1				Focal adhesion
302	NC_037332.1:25663771:25663811	chr5:25663771:25663811	ITGA5	-0.643046	0.000526125	0.0260092	0.00260839	0.851568	0.0419849	first intron	41	-0.264973	0.00275507	10	8	cell adhesion	anchoring junction		Human papillomavirus infection;Proteoglycans in cancer;Focal adhesion;PI3K-Akt sigling pathway;Bacterial invasion of epithelial cells;Arrhythmogenic right ventricular cardiomyopathy						2		Hematopoietic cell lineage;Yersinia infection
303	NC_037332.1:25665790:25665818	chr5:25665790:25665818	ITGA5	-0.606923	0.00161025	0.0513008	0.00523518	0.851568	0.0419849	first intron	29	-0.305957	0.00502894	10	8	cell adhesion	anchoring junction		Human papillomavirus infection;Proteoglycans in cancer;Focal adhesion;PI3K-Akt sigling pathway;Bacterial invasion of epithelial cells;Arrhythmogenic right ventricular cardiomyopathy						2		Hematopoietic cell lineage;Yersinia infection
304	NC_037332.1:25667696:25667788	chr5:25667696:25667788	ITGA5	-0.680311	0.00018266	0.07459	0.00149255	0.851568	0.0419849	first intron	93	-0.448126	0.00106248	10	8	cell adhesion	anchoring junction		Human papillomavirus infection;Proteoglycans in cancer;Focal adhesion;PI3K-Akt sigling pathway;Bacterial invasion of epithelial cells;Arrhythmogenic right ventricular cardiomyopathy						2		Hematopoietic cell lineage;Yersinia infection
305	NC_037332.1:25772839:25772909	chr5:25772839:25772909	NFE2	-0.54549	0.00479812	0.0312784	0.0105022	3.12588	0.000102261	first intron	71	-0.2597	0.00494241	2	1	lipid metabolic process									1		Fluid shear stress and atherosclerosis
306	NC_037332.1:25773464:25773477	chr5:25773464:25773477	NFE2	-0.641662	0.000545762	0.093146	0.00266941	3.12588	0.000102261	first intron	14	-0.55704	0.000213213	2	1	lipid metabolic process									1		Fluid shear stress and atherosclerosis
307	NC_037332.1:26795501:26795562	chr5:26795501:26795562	ITGB7	-0.608311	0.00125421	0.0628855	0.00480085	1.60418	0.000395434	Promoter	62	-0.386092	0.00164909	5	4				Human papillomavirus infection;Focal adhesion;PI3K-Akt sigling pathway;Arrhythmogenic right ventricular cardiomyopathy						1		Cell adhesion molecules
308	NC_037332.1:26795901:26795954	chr5:26795901:26795954	ITGB7	-0.544895	0.00485355	0.0385854	0.0111808	1.60418	0.000395434	Promoter	54	-0.343892	0.000414133	5	4				Human papillomavirus infection;Focal adhesion;PI3K-Akt sigling pathway;Arrhythmogenic right ventricular cardiomyopathy						1		Cell adhesion molecules
309	NC_037332.1:26796936:26796949	chr5:26796936:26796949	ITGB7	-0.534076	0.0059607	0.0419786	0.0122461	1.60418	0.000395434	5UTR	14	-0.326714	0.00195684	5	4				Human papillomavirus infection;Focal adhesion;PI3K-Akt sigling pathway;Arrhythmogenic right ventricular cardiomyopathy						1		Cell adhesion molecules
310	NC_037332.1:26796936:26796949	chr5:26796936:26796949	ITGB7	-0.534076	0.0059607	0.0419786	0.0128658	1.60418	0.000395434	TSS	14	-0.326714	0.00195684	5	4				Human papillomavirus infection;Focal adhesion;PI3K-Akt sigling pathway;Arrhythmogenic right ventricular cardiomyopathy						1		Cell adhesion molecules
311	NC_037332.1:27365318:27365344	chr5:27365318:27365344	KRT5	-0.594345	0.00173041	0.0456863	0.0058443	-1.82016	0.00665836	Promoter	27	0.338361	0.00139863	8	4	tissue development;epithelium development;epithelial cell differentiation;cell population proliferation				4	epithelial cell differentiation;epithelium development;cell population proliferation;negative regulation of cell population proliferation
312	NC_037332.1:27365889:27365932	chr5:27365889:27365932	KRT5	-0.633846	0.000873623	0.0366537	0.00383004	-1.82016	0.00665836	Promoter	44	0.312461	0.00112559	8	4	tissue development;epithelium development;epithelial cell differentiation;cell population proliferation				4	epithelial cell differentiation;epithelium development;cell population proliferation;negative regulation of cell population proliferation
313	NC_037332.1:27366828:27366861	chr5:27366828:27366861	KRT5	-0.585385	0.00253261	0.0443451	0.00744081	-1.82016	0.00665836	Promoter	34	0.300394	0.00161109	8	4	tissue development;epithelium development;epithelial cell differentiation;cell population proliferation				4	epithelial cell differentiation;epithelium development;cell population proliferation;negative regulation of cell population proliferation
314	NC_037332.1:27366956:27366986	chr5:27366956:27366986	KRT5	-0.586923	0.00245439	0.0560658	0.00728271	-1.82016	0.00665836	Promoter	31	0.366628	0.000283816	8	4	tissue development;epithelium development;epithelial cell differentiation;cell population proliferation				4	epithelial cell differentiation;epithelium development;cell population proliferation;negative regulation of cell population proliferation
315	NC_037332.1:27367179:27367249	chr5:27367179:27367249	KRT5	-0.623077	0.00112301	0.0458613	0.00387549	-1.82016	0.00665836	first exon	71	0.247905	0.00643572	8	4	tissue development;epithelium development;epithelial cell differentiation;cell population proliferation				4	epithelial cell differentiation;epithelium development;cell population proliferation;negative regulation of cell population proliferation
316	NC_037332.1:27367356:27367414	chr5:27367356:27367414	KRT5	-0.623903	0.000860016	0.0978227	0.00327493	-1.82016	0.00665836	first exon	59	0.327259	0.0189431	8	4	tissue development;epithelium development;epithelial cell differentiation;cell population proliferation				4	epithelial cell differentiation;epithelium development;cell population proliferation;negative regulation of cell population proliferation
317	NC_037332.1:27367401:27367462	chr5:27367401:27367462	KRT5	-0.55	0.005018	0.0445006	0.0106406	-1.82016	0.00665836	first exon	62	0.339177	0.000605728	8	4	tissue development;epithelium development;epithelial cell differentiation;cell population proliferation				4	epithelial cell differentiation;epithelium development;cell population proliferation;negative regulation of cell population proliferation
318	NC_037332.1:29794209:29794234	chr5:29794209:29794234	GPD1	-0.507052	0.0096834	0.0814976	0.0171579	-3.07706	0.000339814	first intron	26	0.39749	0.00345951	1						1	small molecule biosynthetic process
319	NC_037332.1:29796118:29796136	chr5:29796118:29796136	GPD1	-0.553503	0.00410152	0.0424209	0.0100321	-3.07706	0.000339814	Promoter	19	0.334917	0.00129653	1						1	small molecule biosynthetic process
320	NC_037332.1:29796563:29796611	chr5:29796563:29796611	GPD1	-0.583788	0.00218624	0.0484672	0.00670695	-3.07706	0.000339814	Promoter	49	0.344436	0.00173821	1						1	small molecule biosynthetic process
321	NC_037332.1:30568717:30568788	chr5:30568717:30568788	TUBA1C	-0.480155	0.0151318	0.0562884	0.0240089	-0.635058	0.00276894	first intron	72	0.318224	0.00457588	1						1				Tight junction
322	NC_037332.1:45006276:45006370	chr5:45006276:45006370	MDM2	0.430769	0.0326643	0.0606701	0.045579	0.543002	0.0154743	Promoter	95	0.29599	0.00824049	3	3				Human papillomavirus infection;Proteoglycans in cancer;PI3K-Akt sigling pathway
323	NC_037332.1:45184669:45184702	chr5:45184669:45184702	RAP1B	0.702443	9.05191e-05	0.0462463	0.00103956	0.472886	0.00586549	first intron	34	0.270922	0.00677904	14	11	tissue development;epithelium development;epithelial cell differentiation	cell-cell junction;anchoring junction		Leukocyte transendothelial migration;Focal adhesion;Rel cell carcinoma;MAPK sigling pathway;Chemokine sigling pathway;Platelet activation									3	cell-cell junction	Chemokine sigling pathway;Rel cell carcinoma
324	NC_037332.1:45185331:45185421	chr5:45185331:45185421	RAP1B	0.586877	0.00204334	0.0951323	0.00533188	0.472886	0.00586549	first intron	91	0.43494	0.00383274	14	11	tissue development;epithelium development;epithelial cell differentiation	cell-cell junction;anchoring junction		Leukocyte transendothelial migration;Focal adhesion;Rel cell carcinoma;MAPK sigling pathway;Chemokine sigling pathway;Platelet activation									3	cell-cell junction	Chemokine sigling pathway;Rel cell carcinoma
325	NC_037332.1:57233763:57233784	chr5:57233763:57233784	ERBB3	-0.589685	0.00192045	0.0550242	0.0057489	-2.4063	0.000851997	first intron	22	0.366084	0.00145129	4	3				Proteoglycans in cancer;MAPK sigling pathway;PI3K-Akt sigling pathway	1				Proteoglycans in cancer
326	NC_037332.1:57234195:57234256	chr5:57234195:57234256	ERBB3	-0.596335	0.00165431	0.060093	0.00525448	-2.4063	0.000851997	first intron	62	0.413636	0.000688175	4	3				Proteoglycans in cancer;MAPK sigling pathway;PI3K-Akt sigling pathway	1				Proteoglycans in cancer
327	NC_037332.1:57234562:57234643	chr5:57234562:57234643	ERBB3	-0.737692	4.1424e-05	0.0547931	0.00076742	-2.4063	0.000851997	first intron	82	0.391327	0.000565042	4	3				Proteoglycans in cancer;MAPK sigling pathway;PI3K-Akt sigling pathway	1				Proteoglycans in cancer
328	NC_037332.1:57234974:57235082	chr5:57234974:57235082	ERBB3	-0.722864	4.47132e-05	0.109731	0.000721417	-2.4063	0.000851997	first intron	109	0.526088	0.000621678	4	3				Proteoglycans in cancer;MAPK sigling pathway;PI3K-Akt sigling pathway	1				Proteoglycans in cancer
329	NC_037332.1:57235126:57235224	chr5:57235126:57235224	ERBB3	-0.457621	0.0214389	0.0485574	0.0315753	-2.4063	0.000851997	first intron	99	0.30262	0.00153341	4	3				Proteoglycans in cancer;MAPK sigling pathway;PI3K-Akt sigling pathway	1				Proteoglycans in cancer
330	NC_037332.1:57235212:57235241	chr5:57235212:57235241	ERBB3	-0.703379	8.77513e-05	0.0639903	0.00103233	-2.4063	0.000851997	first intron	30	0.384369	0.00212018	4	3				Proteoglycans in cancer;MAPK sigling pathway;PI3K-Akt sigling pathway	1				Proteoglycans in cancer
331	NC_037332.1:57235212:57235266	chr5:57235212:57235266	ERBB3	-0.569877	0.00294051	0.143704	0.00752078	-2.4063	0.000851997	first intron	55	0.541667	0.0020686	4	3				Proteoglycans in cancer;MAPK sigling pathway;PI3K-Akt sigling pathway	1				Proteoglycans in cancer
332	NC_037332.1:57235212:57235322	chr5:57235212:57235322	ERBB3	-0.662526	0.00030811	0.110486	0.00197082	-2.4063	0.000851997	first intron	111	0.503109	0.0011797	4	3				Proteoglycans in cancer;MAPK sigling pathway;PI3K-Akt sigling pathway	1				Proteoglycans in cancer
333	NC_037332.1:57235766:57235851	chr5:57235766:57235851	ERBB3	-0.718379	5.24739e-05	0.0919391	0.000808846	-2.4063	0.000851997	first intron	86	0.500421	0.00055526	4	3				Proteoglycans in cancer;MAPK sigling pathway;PI3K-Akt sigling pathway	1				Proteoglycans in cancer
334	NC_037332.1:57235850:57235952	chr5:57235850:57235952	ERBB3	-0.630972	0.000720001	0.0885421	0.00281969	-2.4063	0.000851997	first intron	103	0.337504	0.0132686	4	3				Proteoglycans in cancer;MAPK sigling pathway;PI3K-Akt sigling pathway	1				Proteoglycans in cancer
335	NC_037332.1:57235911:57236007	chr5:57235911:57236007	ERBB3	-0.665385	0.000395503	0.0487075	0.00226747	-2.4063	0.000851997	first intron	97	0.333658	0.00188458	4	3				Proteoglycans in cancer;MAPK sigling pathway;PI3K-Akt sigling pathway	1				Proteoglycans in cancer
336	NC_037332.1:57236129:57236159	chr5:57236129:57236159	ERBB3	-0.662308	0.000429056	0.0743504	0.00236991	-2.4063	0.000851997	first intron	31	0.44006	0.000843934	4	3				Proteoglycans in cancer;MAPK sigling pathway;PI3K-Akt sigling pathway	1				Proteoglycans in cancer
337	NC_037332.1:57552497:57552555	chr5:57552497:57552555	ITGA7	-0.568402	0.00303209	0.0381278	0.00768684	-2.38955	0.00122213	first intron	59	0.25046	0.0107346	5	4				Human papillomavirus infection;Focal adhesion;PI3K-Akt sigling pathway;Arrhythmogenic right ventricular cardiomyopathy	1				Arrhythmogenic right ventricular cardiomyopathy
338	NC_037332.1:57552633:57552677	chr5:57552633:57552677	ITGA7	-0.558462	0.00428791	0.0465618	0.00971622	-2.38955	0.00122213	first intron	45	0.346463	0.00131137	5	4				Human papillomavirus infection;Focal adhesion;PI3K-Akt sigling pathway;Arrhythmogenic right ventricular cardiomyopathy	1				Arrhythmogenic right ventricular cardiomyopathy
339	NC_037332.1:57553420:57553479	chr5:57553420:57553479	ITGA7	-0.559231	0.00422626	0.046671	0.00960274	-2.38955	0.00122213	first intron	60	0.275263	0.00718557	5	4				Human papillomavirus infection;Focal adhesion;PI3K-Akt sigling pathway;Arrhythmogenic right ventricular cardiomyopathy	1				Arrhythmogenic right ventricular cardiomyopathy
340	NC_037332.1:57553478:57553554	chr5:57553478:57553554	ITGA7	-0.565987	0.00318728	0.0803289	0.00726758	-2.38955	0.00122213	first intron	77	0.306216	0.0111325	5	4				Human papillomavirus infection;Focal adhesion;PI3K-Akt sigling pathway;Arrhythmogenic right ventricular cardiomyopathy	1				Arrhythmogenic right ventricular cardiomyopathy
341	NC_037332.1:65516993:65517026	chr5:65516993:65517026	CHPT1	-0.577091	0.00252564	0.0361929	0.0072231	-0.945044	0.0231939	first intron	34	0.295395	0.00251869	2	1	lipid metabolic process				1	lipid metabolic process
342	NC_037332.1:65516993:65517122	chr5:65516993:65517122	CHPT1	-0.539738	0.00535742	0.0762266	0.00996732	-0.945044	0.0231939	first intron	130	0.399741	0.0030847	2	1	lipid metabolic process				1	lipid metabolic process
343	NC_037332.1:65521156:65521218	chr5:65521156:65521218	CHPT1	0.546154	0.00538315	0.056387	0.012175	-0.945044	0.0231939	first intron	63	-0.378684	0.000751186	1	1	lipid metabolic process
344	NC_037332.1:71420052:71420142	chr5:71420052:71420142	TIMP3	-0.632814	0.000686927	0.020007	0.00308116	-2.44401	2.63763e-05	first intron	91	0.244906	0.000540377	2	1				Proteoglycans in cancer	1				Proteoglycans in cancer
345	NC_037332.1:71427175:71427236	chr5:71427175:71427236	TIMP3	-0.560775	0.00354532	0.0382669	0.0084933	-2.44401	2.63763e-05	first intron	62	0.304889	0.00207261	2	1				Proteoglycans in cancer	1				Proteoglycans in cancer
346	NC_037332.1:71427235:71427264	chr5:71427235:71427264	TIMP3	-0.578137	0.00246984	0.028983	0.00677583	-2.44401	2.63763e-05	first intron	30	0.251893	0.00365391	2	1				Proteoglycans in cancer	1				Proteoglycans in cancer
347	NC_037332.1:71430227:71430322	chr5:71430227:71430322	TIMP3	0.663077	0.000420448	0.0683899	0.0024434	-2.44401	2.63763e-05	first intron	96	-0.403507	0.000742204	1	1				Proteoglycans in cancer
348	NC_037332.1:71431052:71431103	chr5:71431052:71431103	TIMP3	0.588978	0.00195078	0.06191	0.00620538	-2.44401	2.63763e-05	first intron	52	-0.335089	0.00310599	1	1				Proteoglycans in cancer
349	NC_037332.1:71440820:71440928	chr5:71440820:71440928	TIMP3	0.686018	0.000153284	0.0364193	0.00143037	-2.44401	2.63763e-05	first intron	109	-0.269783	0.00384615	1	1				Proteoglycans in cancer
350	NC_037332.1:71444079:71444171	chr5:71444079:71444171	TIMP3	-0.540769	0.00593195	0.0345119	0.0127687	-2.44401	2.63763e-05	first intron	93	0.270277	0.00445318	2	1				Proteoglycans in cancer	1				Proteoglycans in cancer
351	NC_037332.1:71445280:71445351	chr5:71445280:71445351	TIMP3	-0.722062	4.60216e-05	0.0461535	0.00076742	-2.44401	2.63763e-05	first intron	72	0.321481	0.00271696	2	1				Proteoglycans in cancer	1				Proteoglycans in cancer
352	NC_037332.1:75264371:75264431	chr5:75264371:75264431	NCF4	0.572969	0.00275609	0.0431579	0.00790038	1.58411	0.00379055	Promoter	61	0.240976	0.0300637	1	1				Leukocyte transendothelial migration
353	NC_037332.1:75270423:75270544	chr5:75270423:75270544	NCF4	-0.460858	0.0204201	0.0675582	0.0330038	1.58411	0.00379055	first intron	122	-0.322128	0.00671151	4	1				Leukocyte transendothelial migration						3		Leukocyte transendothelial migration;Leishmaniasis;Osteoclast differentiation
354	NC_037332.1:75270725:75270808	chr5:75270725:75270808	NCF4	-0.656923	0.000493649	0.0554127	0.00252516	1.58411	0.00379055	first intron	84	-0.383243	0.000893999	4	1				Leukocyte transendothelial migration						3		Leukocyte transendothelial migration;Leishmaniasis;Osteoclast differentiation
355	NC_037332.1:75671774:75671877	chr5:75671774:75671877	RAC2	-0.49692	0.0115034	0.0602765	0.0195422	0.933376	0.0176956	first intron	104	-0.343403	0.00301874	25	17	cell migration;regulation of cellular component movement;regulation of cell motility;movement of cell or subcellular component;regulation of cell migration;cell motility;localization of cell;regulation of locomotion;locomotion;cell adhesion;cell population proliferation;cell chemotaxis			Leukocyte transendothelial migration;Focal adhesion;MAPK sigling pathway;Chemokine sigling pathway;Fc gamma R-mediated phagocytosis						8		Chemokine sigling pathway;Yersinia infection;Fc gamma R-mediated phagocytosis;Leukocyte transendothelial migration;tural killer cell mediated cytotoxicity;Fc epsilon RI sigling pathway;Fluid shear stress and atherosclerosis;B cell receptor sigling pathway
356	NC_037332.1:75671824:75671905	chr5:75671824:75671905	RAC2	-0.461966	0.0200804	0.0653966	0.0300101	0.933376	0.0176956	first intron	82	-0.39908	0.00169087	25	17	cell migration;regulation of cellular component movement;regulation of cell motility;movement of cell or subcellular component;regulation of cell migration;cell motility;localization of cell;regulation of locomotion;locomotion;cell adhesion;cell population proliferation;cell chemotaxis			Leukocyte transendothelial migration;Focal adhesion;MAPK sigling pathway;Chemokine sigling pathway;Fc gamma R-mediated phagocytosis						8		Chemokine sigling pathway;Yersinia infection;Fc gamma R-mediated phagocytosis;Leukocyte transendothelial migration;tural killer cell mediated cytotoxicity;Fc epsilon RI sigling pathway;Fluid shear stress and atherosclerosis;B cell receptor sigling pathway
357	NC_037332.1:75672018:75672089	chr5:75672018:75672089	RAC2	-0.646997	0.000473432	0.063514	0.00246125	0.933376	0.0176956	first intron	72	-0.354445	0.00484663	25	17	cell migration;regulation of cellular component movement;regulation of cell motility;movement of cell or subcellular component;regulation of cell migration;cell motility;localization of cell;regulation of locomotion;locomotion;cell adhesion;cell population proliferation;cell chemotaxis			Leukocyte transendothelial migration;Focal adhesion;MAPK sigling pathway;Chemokine sigling pathway;Fc gamma R-mediated phagocytosis						8		Chemokine sigling pathway;Yersinia infection;Fc gamma R-mediated phagocytosis;Leukocyte transendothelial migration;tural killer cell mediated cytotoxicity;Fc epsilon RI sigling pathway;Fluid shear stress and atherosclerosis;B cell receptor sigling pathway
358	NC_037332.1:75672428:75672465	chr5:75672428:75672465	RAC2	-0.60529	0.00134631	0.0465137	0.00467358	0.933376	0.0176956	first intron	38	-0.338045	0.00197522	25	17	cell migration;regulation of cellular component movement;regulation of cell motility;movement of cell or subcellular component;regulation of cell migration;cell motility;localization of cell;regulation of locomotion;locomotion;cell adhesion;cell population proliferation;cell chemotaxis			Leukocyte transendothelial migration;Focal adhesion;MAPK sigling pathway;Chemokine sigling pathway;Fc gamma R-mediated phagocytosis						8		Chemokine sigling pathway;Yersinia infection;Fc gamma R-mediated phagocytosis;Leukocyte transendothelial migration;tural killer cell mediated cytotoxicity;Fc epsilon RI sigling pathway;Fluid shear stress and atherosclerosis;B cell receptor sigling pathway
359	NC_037332.1:75672488:75672529	chr5:75672488:75672529	RAC2	-0.64202	0.000540627	0.0619302	0.00265367	0.933376	0.0176956	first intron	42	-0.278134	0.0182996	25	17	cell migration;regulation of cellular component movement;regulation of cell motility;movement of cell or subcellular component;regulation of cell migration;cell motility;localization of cell;regulation of locomotion;locomotion;cell adhesion;cell population proliferation;cell chemotaxis			Leukocyte transendothelial migration;Focal adhesion;MAPK sigling pathway;Chemokine sigling pathway;Fc gamma R-mediated phagocytosis						8		Chemokine sigling pathway;Yersinia infection;Fc gamma R-mediated phagocytosis;Leukocyte transendothelial migration;tural killer cell mediated cytotoxicity;Fc epsilon RI sigling pathway;Fluid shear stress and atherosclerosis;B cell receptor sigling pathway
360	NC_037332.1:75672540:75672637	chr5:75672540:75672637	RAC2	-0.545491	0.00479797	0.0542714	0.0112694	0.933376	0.0176956	first intron	98	-0.339465	0.00421233	25	17	cell migration;regulation of cellular component movement;regulation of cell motility;movement of cell or subcellular component;regulation of cell migration;cell motility;localization of cell;regulation of locomotion;locomotion;cell adhesion;cell population proliferation;cell chemotaxis			Leukocyte transendothelial migration;Focal adhesion;MAPK sigling pathway;Chemokine sigling pathway;Fc gamma R-mediated phagocytosis						8		Chemokine sigling pathway;Yersinia infection;Fc gamma R-mediated phagocytosis;Leukocyte transendothelial migration;tural killer cell mediated cytotoxicity;Fc epsilon RI sigling pathway;Fluid shear stress and atherosclerosis;B cell receptor sigling pathway
361	NC_037332.1:75672811:75672932	chr5:75672811:75672932	RAC2	-0.596069	0.00166433	0.0268469	0.00527348	0.933376	0.0176956	first intron	122	-0.250314	0.00471871	25	17	cell migration;regulation of cellular component movement;regulation of cell motility;movement of cell or subcellular component;regulation of cell migration;cell motility;localization of cell;regulation of locomotion;locomotion;cell adhesion;cell population proliferation;cell chemotaxis			Leukocyte transendothelial migration;Focal adhesion;MAPK sigling pathway;Chemokine sigling pathway;Fc gamma R-mediated phagocytosis						8		Chemokine sigling pathway;Yersinia infection;Fc gamma R-mediated phagocytosis;Leukocyte transendothelial migration;tural killer cell mediated cytotoxicity;Fc epsilon RI sigling pathway;Fluid shear stress and atherosclerosis;B cell receptor sigling pathway
362	NC_037332.1:75672875:75672902	chr5:75672875:75672902	RAC2	-0.548184	0.0045535	0.0411407	0.010124	0.933376	0.0176956	first intron	28	-0.328849	0.00154828	25	17	cell migration;regulation of cellular component movement;regulation of cell motility;movement of cell or subcellular component;regulation of cell migration;cell motility;localization of cell;regulation of locomotion;locomotion;cell adhesion;cell population proliferation;cell chemotaxis			Leukocyte transendothelial migration;Focal adhesion;MAPK sigling pathway;Chemokine sigling pathway;Fc gamma R-mediated phagocytosis						8		Chemokine sigling pathway;Yersinia infection;Fc gamma R-mediated phagocytosis;Leukocyte transendothelial migration;tural killer cell mediated cytotoxicity;Fc epsilon RI sigling pathway;Fluid shear stress and atherosclerosis;B cell receptor sigling pathway
363	NC_037332.1:75673945:75673979	chr5:75673945:75673979	RAC2	-0.64402	0.000512684	0.0371581	0.00287914	0.933376	0.0176956	Promoter	35	-0.30522	0.0018035	25	17	cell migration;regulation of cellular component movement;regulation of cell motility;movement of cell or subcellular component;regulation of cell migration;cell motility;localization of cell;regulation of locomotion;locomotion;cell adhesion;cell population proliferation;cell chemotaxis			Leukocyte transendothelial migration;Focal adhesion;MAPK sigling pathway;Chemokine sigling pathway;Fc gamma R-mediated phagocytosis						8		Chemokine sigling pathway;Yersinia infection;Fc gamma R-mediated phagocytosis;Leukocyte transendothelial migration;tural killer cell mediated cytotoxicity;Fc epsilon RI sigling pathway;Fluid shear stress and atherosclerosis;B cell receptor sigling pathway
364	NC_037332.1:75703607:75703669	chr5:75703607:75703669	CYTH4	-0.838981	1.61171e-07	0.0379751	0.000116544	1.70268	0.00109289	Promoter	63	-0.309517	0.00201166	1											1		Endocytosis
365	NC_037332.1:75705975:75706098	chr5:75705975:75706098	CYTH4	-0.784533	3.45044e-06	0.0580913	0.000302285	1.70268	0.00109289	first intron	124	-0.384443	0.00141651	1											1		Endocytosis
366	NC_037332.1:75706097:75706169	chr5:75706097:75706169	CYTH4	-0.707707	7.58945e-05	0.0643536	0.0010122	1.70268	0.00109289	first intron	73	-0.333492	0.00705562	1											1		Endocytosis
367	NC_037332.1:75706168:75706229	chr5:75706168:75706229	CYTH4	-0.622667	0.000886772	0.0321061	0.00357238	1.70268	0.00109289	first intron	62	-0.279499	0.00290759	1											1		Endocytosis
368	NC_037332.1:75706300:75706332	chr5:75706300:75706332	CYTH4	-0.673416	0.000224622	0.0298817	0.00164683	1.70268	0.00109289	first intron	33	-0.217818	0.0262159	1											1		Endocytosis
369	NC_037332.1:75706331:75706413	chr5:75706331:75706413	CYTH4	-0.591242	0.00185504	0.0858454	0.00515069	1.70268	0.00109289	first intron	83	-0.414167	0.00426149	1											1		Endocytosis
370	NC_037332.1:75706586:75706652	chr5:75706586:75706652	CYTH4	-0.77	1.15448e-05	0.0584883	0.000459206	1.70268	0.00109289	first intron	67	-0.395961	0.000657372	1											1		Endocytosis
371	NC_037332.1:75706586:75706710	chr5:75706586:75706710	CYTH4	-0.562042	0.00345532	0.114894	0.00834268	1.70268	0.00109289	first intron	125	-0.437183	0.00403435	1											1		Endocytosis
372	NC_037332.1:75901626:75901651	chr5:75901626:75901651	MFNG	-0.600465	0.00150551	0.0532806	0.00528185	0.643176	0.0275525	first intron	26	-0.33885	0.0039272	1	1				Human papillomavirus infection
373	NC_037332.1:75901755:75901817	chr5:75901755:75901817	MFNG	-0.423042	0.0351172	0.0434162	0.0469745	0.643176	0.0275525	first intron	63	-0.23766	0.0124131	1	1				Human papillomavirus infection
374	NC_037332.1:75902269:75902323	chr5:75902269:75902323	MFNG	-0.678747	0.000191523	0.049655	0.0015425	0.643176	0.0275525	first intron	55	-0.379213	0.000753125	1	1				Human papillomavirus infection
375	NC_037332.1:75902750:75902859	chr5:75902750:75902859	MFNG	-0.502791	0.0104172	0.0686345	0.0195312	0.643176	0.0275525	first intron	110	-0.398724	0.0024359	1	1				Human papillomavirus infection
376	NC_037332.1:75902995:75903055	chr5:75902995:75903055	MFNG	-0.587284	0.0020251	0.0786263	0.00594643	0.643176	0.0275525	first intron	61	-0.474518	0.000740111	1	1				Human papillomavirus infection
377	NC_037332.1:75903144:75903180	chr5:75903144:75903180	MFNG	-0.53291	0.00609174	0.0370206	0.0123235	0.643176	0.0275525	first exon	37	-0.316006	0.00173826	1	1				Human papillomavirus infection
378	NC_037332.1:9459629:9459719	chr5:9459629:9459719	PPP1R12A	-0.752308	2.37337e-05	0.111634	0.000573596	0.902628	0.00578517	first intron	91	-0.523253	0.000269425	4	3				Proteoglycans in cancer;Focal adhesion;Platelet activation						1		Platelet activation
379	NC_037332.1:9472480:9472510	chr5:9472480:9472510	PPP1R12A	-0.65215	0.000411615	0.0227439	0.00236991	0.902628	0.00578517	first intron	31	-0.274273	0.000642209	4	3				Proteoglycans in cancer;Focal adhesion;Platelet activation						1		Platelet activation
380	NC_037332.1:98104143:98104226	chr5:98104143:98104226	ETV6	-0.647109	0.000472002	0.0827366	0.00246125	0.90973	0.00210293	first intron	84	-0.524219	0.000242739	1	1	cell population proliferation
381	NC_037332.1:98104870:98104943	chr5:98104870:98104943	ETV6	-0.588939	0.00195243	0.0616822	0.00620807	0.90973	0.00210293	first intron	74	-0.353811	0.00383171	1	1	cell population proliferation
382	NC_037332.1:98125908:98126029	chr5:98125908:98126029	ETV6	0.543269	0.00500788	0.0618287	0.010821	0.90973	0.00210293	first intron	122	0.352132	0.00353747	1	1	cell population proliferation
383	NC_037332.1:98125978:98126056	chr5:98125978:98126056	ETV6	0.802536	1.3916e-06	0.0432122	0.000273247	0.90973	0.00210293	first intron	79	0.363851	0.000483529	1	1	cell population proliferation
384	NC_037332.1:98133662:98133683	chr5:98133662:98133683	ETV6	0.657819	0.000351848	0.0734527	0.00224566	0.90973	0.00210293	first intron	22	0.442579	0.000946265	1	1	cell population proliferation
385	NC_037332.1:98134337:98134433	chr5:98134337:98134433	ETV6	0.613904	0.00109791	0.0638217	0.00438776	0.90973	0.00210293	first intron	97	0.405441	0.00146213	1	1	cell population proliferation
386	NC_037332.1:98140015:98140076	chr5:98140015:98140076	ETV6	0.490688	0.0127573	0.0315142	0.0224242	0.90973	0.00210293	first intron	62	0.235732	0.0106243	1	1	cell population proliferation
387	NC_037332.1:98140075:98140177	chr5:98140075:98140177	ETV6	0.674729	0.000216036	0.0722475	0.00161642	0.90973	0.00210293	first intron	103	0.456117	0.000714129	1	1	cell population proliferation
388	NC_037332.1:98146799:98146918	chr5:98146799:98146918	ETV6	0.493906	0.0120966	0.1114	0.0202399	0.90973	0.00210293	first intron	120	0.445118	0.00213731	1	1	cell population proliferation
389	NC_037332.1:98146894:98147006	chr5:98146894:98147006	ETV6	0.548114	0.00455975	0.072511	0.0108542	0.90973	0.00210293	first intron	113	0.414002	0.00108653	1	1	cell population proliferation
390	NC_037332.1:98157641:98157723	chr5:98157641:98157723	ETV6	0.51429	0.00853542	0.107929	0.0155949	0.90973	0.00210293	first intron	83	0.482511	0.00134766	1	1	cell population proliferation
391	NC_037332.1:98157814:98157914	chr5:98157814:98157914	ETV6	0.683238	0.000167029	0.08159	0.00143202	0.90973	0.00210293	first intron	101	0.447974	0.0014062	1	1	cell population proliferation
392	NC_037332.1:98157907:98157996	chr5:98157907:98157996	ETV6	0.420014	0.0365867	0.104406	0.0417831	0.90973	0.00210293	first intron	90	0.38268	0.0100958	1	1	cell population proliferation
393	NC_037332.1:98158090:98158173	chr5:98158090:98158173	ETV6	0.483449	0.0143531	0.0728449	0.023059	0.90973	0.00210293	first intron	84	0.395547	0.0020846	1	1	cell population proliferation
394	NC_037332.1:98158363:98158460	chr5:98158363:98158460	ETV6	0.451538	0.0245438	0.0728926	0.0351766	0.90973	0.00210293	first intron	98	0.344687	0.00119505	1	1	cell population proliferation
395	NC_037332.1:98158587:98158635	chr5:98158587:98158635	ETV6	0.649426	0.00044336	0.0769582	0.0021745	0.90973	0.00210293	first intron	49	0.464557	0.000459297	1	1	cell population proliferation
396	NC_037332.1:98158827:98158896	chr5:98158827:98158896	ETV6	0.726326	3.94344e-05	0.044454	0.000731895	0.90973	0.00210293	first intron	70	0.354248	0.000889179	1	1	cell population proliferation
397	NC_037332.1:98173437:98173459	chr5:98173437:98173459	ETV6	0.476687	0.0159887	0.031769	0.0250494	0.90973	0.00210293	first intron	23	0.255398	0.00618524	1	1	cell population proliferation
398	NC_037332.1:98173575:98173627	chr5:98173575:98173627	ETV6	0.693611	0.000120665	0.0517294	0.00123481	0.90973	0.00210293	first intron	53	0.316872	0.00292276	1	1	cell population proliferation
399	NC_037332.1:98174508:98174561	chr5:98174508:98174561	ETV6	0.464615	0.0203388	0.0381187	0.0303177	0.90973	0.00210293	first intron	54	0.280522	0.00470337	1	1	cell population proliferation
400	NC_037332.1:98181617:98181730	chr5:98181617:98181730	ETV6	0.673088	0.000226818	0.0630721	0.00176269	0.90973	0.00210293	first intron	114	0.417496	0.000777208	1	1	cell population proliferation
401	NC_037332.1:98186223:98186269	chr5:98186223:98186269	ETV6	0.52348	0.00724331	0.0268304	0.0142647	0.90973	0.00210293	first intron	47	0.249476	0.00393806	1	1	cell population proliferation
402	NC_037332.1:98187361:98187371	chr5:98187361:98187371	ETV6	0.540961	0.00523412	0.0457422	0.0111505	0.90973	0.00210293	first intron	11	0.319234	0.00320024	1	1	cell population proliferation
403	NC_037332.1:98192437:98192510	chr5:98192437:98192510	ETV6	0.531948	0.0062017	0.0476799	0.012452	0.90973	0.00210293	first intron	74	0.313203	0.00497946	1	1	cell population proliferation
404	NC_037332.1:98197084:98197100	chr5:98197084:98197100	ETV6	0.460116	0.0206499	0.0620901	0.0333192	0.90973	0.00210293	first intron	17	0.383445	0.00157904	1	1	cell population proliferation
405	NC_037332.1:98197169:98197182	chr5:98197169:98197182	ETV6	0.645122	0.000497835	0.0729027	0.00253417	0.90973	0.00210293	first intron	14	0.470113	0.000222459	1	1	cell population proliferation
406	NC_037332.1:98200961:98201044	chr5:98200961:98201044	ETV6	-0.596154	0.00202702	0.0926335	0.00594701	0.90973	0.00210293	first intron	84	-0.544508	0.00016558	1	1	cell population proliferation
407	NC_037332.1:98204911:98204959	chr5:98204911:98204959	ETV6	0.630121	0.000735727	0.0627447	0.00339273	0.90973	0.00210293	first intron	49	0.392613	0.00138293	1	1	cell population proliferation
408	NC_037332.1:98204944:98205030	chr5:98204944:98205030	ETV6	0.610959	0.00117798	0.054896	0.00429748	0.90973	0.00210293	first intron	87	0.295832	0.00318515	1	1	cell population proliferation
409	NC_037332.1:98205439:98205454	chr5:98205439:98205454	ETV6	0.669674	0.000250746	0.0273387	0.0017954	0.90973	0.00210293	first intron	16	0.290969	0.000513408	1	1	cell population proliferation
410	NC_037332.1:98205564:98205602	chr5:98205564:98205602	ETV6	0.52476	0.00707708	0.0530787	0.0146699	0.90973	0.00210293	first intron	39	0.322917	0.00589359	1	1	cell population proliferation
411	NC_037332.1:98206069:98206105	chr5:98206069:98206105	ETV6	0.567692	0.00359626	0.0380543	0.00859452	0.90973	0.00210293	first intron	37	0.295454	0.00126911	1	1	cell population proliferation
412	NC_037332.1:98211658:98211718	chr5:98211658:98211718	ETV6	0.498462	0.0121276	0.0471787	0.0202742	0.90973	0.00210293	first intron	61	0.315569	0.00328444	1	1	cell population proliferation
413	NC_037332.1:98212497:98212584	chr5:98212497:98212584	ETV6	-0.462308	0.0210344	0.0879742	0.0268596	0.90973	0.00210293	first intron	88	-0.406328	0.00452948	1	1	cell population proliferation
414	NC_037332.1:98212664:98212724	chr5:98212664:98212724	ETV6	-0.709057	7.24972e-05	0.065165	0.000950289	0.90973	0.00210293	first intron	61	-0.430047	0.000702183	1	1	cell population proliferation
415	NC_037332.1:98212723:98212802	chr5:98212723:98212802	ETV6	-0.467828	0.0183594	0.0276846	0.0288359	0.90973	0.00210293	first intron	80	-0.219296	0.0179828	1	1	cell population proliferation
416	NC_037332.1:98214238:98214252	chr5:98214238:98214252	ETV6	0.650868	0.000426298	0.0334865	0.0024037	0.90973	0.00210293	first intron	15	0.262509	0.00281893	1	1	cell population proliferation
417	NC_037333.1:111125651:111125696	chr6:111125651:111125696	FGFBP1	-0.626923	0.00102775	0.0355015	0.00393856	-4.76877	4.01648e-06	first intron	46	0.274063	0.00300113	25	11	cell migration;regulation of cellular component movement;regulation of cell motility;movement of cell or subcellular component;regulation of cell migration;cell motility;localization of cell;regulation of locomotion;locomotion;atomical structure formation involved in morphogenesis;cell population proliferation				14	positive regulation of cell migration;positive regulation of cell motility;regulation of cell migration;positive regulation of cellular component movement;positive regulation of locomotion;ameboidal-type cell migration;cell migration;epithelial cell migration;epithelium migration;cell population proliferation;localization of cell;movement of cell or subcellular component;regulation of multicellul…
418	NC_037333.1:111127396:111127495	chr6:111127396:111127495	FGFBP1	-0.679762	0.000185728	0.0417986	0.00168084	-4.76877	4.01648e-06	Promoter	100	0.306321	0.00247328	25	11	cell migration;regulation of cellular component movement;regulation of cell motility;movement of cell or subcellular component;regulation of cell migration;cell motility;localization of cell;regulation of locomotion;locomotion;atomical structure formation involved in morphogenesis;cell population proliferation				14	positive regulation of cell migration;positive regulation of cell motility;regulation of cell migration;positive regulation of cellular component movement;positive regulation of locomotion;ameboidal-type cell migration;cell migration;epithelial cell migration;epithelium migration;cell population proliferation;localization of cell;movement of cell or subcellular component;regulation of multicellul…
419	NC_037333.1:117141313:117141404	chr6:117141313:117141404	MAEA	0.657664	0.000353375	0.023832	0.00213413	0.660825	0.0329273	first intron	92	0.261261	0.000728359	2	2	cell adhesion		actin binding
420	NC_037333.1:117141483:117141509	chr6:117141483:117141509	MAEA	0.71792	5.33302e-05	0.0288004	0.000833566	0.660825	0.0329273	first intron	27	0.249114	0.00551528	2	2	cell adhesion		actin binding
421	NC_037333.1:117148057:117148067	chr6:117148057:117148067	MAEA	0.74	3.80342e-05	0.0258962	0.00074044	0.660825	0.0329273	first intron	11	0.228064	0.00161257	2	2	cell adhesion		actin binding
422	NC_037333.1:117148238:117148266	chr6:117148238:117148266	MAEA	0.694615	0.000173213	0.0691024	0.00145663	0.660825	0.0329273	first intron	29	0.424673	0.000665653	2	2	cell adhesion		actin binding
423	NC_037333.1:117148497:117148513	chr6:117148497:117148513	MAEA	0.659738	0.000333398	0.0547098	0.0021745	0.660825	0.0329273	first intron	17	0.374679	0.00136376	2	2	cell adhesion		actin binding
424	NC_037333.1:117148550:117148587	chr6:117148550:117148587	MAEA	0.584343	0.00215995	0.0600589	0.00665588	0.660825	0.0329273	first intron	38	0.323202	0.00509562	2	2	cell adhesion		actin binding
425	NC_037333.1:117148674:117148721	chr6:117148674:117148721	MAEA	0.789839	2.66433e-06	0.0522628	0.000281198	0.660825	0.0329273	first intron	48	0.364029	0.00129361	2	2	cell adhesion		actin binding
426	NC_037333.1:117149994:117150066	chr6:117149994:117150066	MAEA	-0.573187	0.00274346	0.0296897	0.00723332	0.660825	0.0329273	first intron	73	-0.250135	0.00607498	2	2	cell adhesion		actin binding
427	NC_037333.1:117150391:117150422	chr6:117150391:117150422	MAEA	-0.749905	1.59058e-05	0.0398907	0.000493885	0.660825	0.0329273	first intron	32	-0.32519	0.000997571	2	2	cell adhesion		actin binding
428	NC_037333.1:24846435:24846536	chr6:24846435:24846536	DAPP1	-0.501538	0.011544	0.0752403	0.0195823	1.33237	2.08089e-05	first intron	102	-0.39358	0.00248441	1											1		B cell receptor sigling pathway
429	NC_037333.1:24861354:24861436	chr6:24861354:24861436	DAPP1	-0.55	0.005018	0.0947479	0.0113939	1.33237	2.08089e-05	Promoter	83	-0.550306	6.10631e-05	1											1		B cell receptor sigling pathway
430	NC_037333.1:59208966:59209085	chr6:59208966:59209085	RHOH	-0.585203	0.00211978	0.059536	0.00657424	1.86021	0.00116495	first intron	120	-0.335972	0.00162476	2	1				Leukocyte transendothelial migration						1		Leukocyte transendothelial migration
431	NC_037333.1:59210561:59210597	chr6:59210561:59210597	RHOH	-0.431047	0.0314579	0.112046	0.0430023	1.86021	0.00116495	first intron	37	-0.521354	0.00117535	2	1				Leukocyte transendothelial migration						1		Leukocyte transendothelial migration
432	NC_037333.1:59213278:59213378	chr6:59213278:59213378	RHOH	-0.623678	0.000864838	0.0707566	0.00351264	1.86021	0.00116495	first intron	101	-0.468502	0.00017488	2	1				Leukocyte transendothelial migration						1		Leukocyte transendothelial migration
433	NC_037333.1:95827053:95827123	chr6:95827053:95827123	BMP3	-0.575696	0.00260173	0.0541659	0.00743592	-8.06274	6.92068e-05	first intron	71	0.427467	4.09759e-05	2	2	tissue development			Cytokine-cytokine receptor interaction
434	NC_037333.1:97557438:97557500	chr6:97557438:97557500	SCD5	-0.447108	0.0250364	0.0528338	0.0362265	-5.47234	3.06594e-05	first intron	63	0.313602	0.00386484	4	1	lipid metabolic process				3	small molecule biosynthetic process;lipid metabolic process			Fatty acid metabolism
435	NC_037333.1:97560551:97560595	chr6:97560551:97560595	SCD5	-0.551217	0.00429089	0.0549458	0.00971622	-5.47234	3.06594e-05	first intron	45	0.40068	0.00068245	4	1	lipid metabolic process				3	small molecule biosynthetic process;lipid metabolic process			Fatty acid metabolism
436	NC_037333.1:97574678:97574720	chr6:97574678:97574720	SCD5	-0.485039	0.0139893	0.0593822	0.0226267	-5.47234	3.06594e-05	first intron	43	0.397641	0.000860611	4	1	lipid metabolic process				3	small molecule biosynthetic process;lipid metabolic process			Fatty acid metabolism
437	NC_037333.1:97592174:97592220	chr6:97592174:97592220	SCD5	-0.495552	0.0117695	0.047159	0.0201711	-5.47234	3.06594e-05	first intron	47	0.326417	0.0025663	4	1	lipid metabolic process				3	small molecule biosynthetic process;lipid metabolic process			Fatty acid metabolism
438	NC_037333.1:97607944:97608069	chr6:97607944:97608069	SCD5	-0.517888	0.00800837	0.0593574	0.0160569	-5.47234	3.06594e-05	first intron	126	0.290141	0.00885902	4	1	lipid metabolic process				3	small molecule biosynthetic process;lipid metabolic process			Fatty acid metabolism
439	NC_037333.1:97618294:97618352	chr6:97618294:97618352	SCD5	-0.49382	0.0121138	0.0343376	0.0202559	-5.47234	3.06594e-05	first intron	59	0.286408	0.00181393	4	1	lipid metabolic process				3	small molecule biosynthetic process;lipid metabolic process			Fatty acid metabolism
440	NC_037333.1:97618415:97618482	chr6:97618415:97618482	SCD5	-0.446421	0.0252872	0.0768803	0.0360797	-5.47234	3.06594e-05	first intron	68	0.344796	0.00547884	4	1	lipid metabolic process				3	small molecule biosynthetic process;lipid metabolic process			Fatty acid metabolism
441	NC_037333.1:97618676:97618723	chr6:97618676:97618723	SCD5	-0.517777	0.00802419	0.0328678	0.0149409	-5.47234	3.06594e-05	first intron	48	0.239793	0.00531901	4	1	lipid metabolic process				3	small molecule biosynthetic process;lipid metabolic process			Fatty acid metabolism
442	NC_037333.1:98053882:98053970	chr6:98053882:98053970	COQ2	0.444615	0.027043	0.109529	0.0327396	-1.49069	0.000242311	first intron	89	-0.505996	0.000822148	1	1	lipid metabolic process
443	NC_037334.1:106550839:106550943	chr7:106550839:106550943	EF5	-0.71043	6.91805e-05	0.0446554	0.000933329	-2.33128	0.00348367	first intron	105	0.303629	0.00199317	2	2				MAPK sigling pathway;PI3K-Akt sigling pathway
444	NC_037334.1:106551007:106551097	chr7:106551007:106551097	EF5	-0.627032	0.000795383	0.0462563	0.00338709	-2.33128	0.00348367	first intron	91	0.334226	0.0020162	2	2				MAPK sigling pathway;PI3K-Akt sigling pathway
445	NC_037334.1:106552142:106552185	chr7:106552142:106552185	EF5	0.54	0.00601408	0.070787	0.0122099	-2.33128	0.00348367	first intron	44	-0.45206	0.000531101	2	2				MAPK sigling pathway;PI3K-Akt sigling pathway
446	NC_037334.1:106554562:106554574	chr7:106554562:106554574	EF5	0.434699	0.0298931	0.0759694	0.0412707	-2.33128	0.00348367	first intron	13	-0.387083	0.00206914	2	2				MAPK sigling pathway;PI3K-Akt sigling pathway
447	NC_037334.1:106562945:106562984	chr7:106562945:106562984	EF5	0.688462	0.000207837	0.108199	0.00158848	-2.33128	0.00348367	first intron	40	-0.556362	0.000219572	2	2				MAPK sigling pathway;PI3K-Akt sigling pathway
448	NC_037334.1:106566305:106566351	chr7:106566305:106566351	EF5	-0.656665	0.000363362	0.0174383	0.00216148	-2.33128	0.00348367	first intron	47	0.219782	0.000996939	2	2				MAPK sigling pathway;PI3K-Akt sigling pathway
449	NC_037334.1:106585986:106586023	chr7:106585986:106586023	EF5	-0.568413	0.00303139	0.0932148	0.00768684	-2.33128	0.00348367	first intron	38	0.420893	0.00486282	2	2				MAPK sigling pathway;PI3K-Akt sigling pathway
450	NC_037334.1:106586107:106586172	chr7:106586107:106586172	EF5	-0.631675	0.00070722	0.125265	0.00278394	-2.33128	0.00348367	first intron	66	0.405746	0.0029385	2	2				MAPK sigling pathway;PI3K-Akt sigling pathway
451	NC_037334.1:106586317:106586334	chr7:106586317:106586334	EF5	-0.638922	0.0005865	0.076038	0.00278394	-2.33128	0.00348367	first intron	18	0.424216	0.00186023	2	2				MAPK sigling pathway;PI3K-Akt sigling pathway
452	NC_037334.1:106586526:106586586	chr7:106586526:106586586	EF5	-0.541822	0.00514876	0.05166	0.0110327	-2.33128	0.00348367	first intron	61	0.327331	0.00455688	2	2				MAPK sigling pathway;PI3K-Akt sigling pathway
453	NC_037334.1:106600923:106600986	chr7:106600923:106600986	EF5	-0.56736	0.00309825	0.0427179	0.00789818	-2.33128	0.00348367	first intron	64	0.330914	0.000952166	2	2				MAPK sigling pathway;PI3K-Akt sigling pathway
454	NC_037334.1:106608492:106608527	chr7:106608492:106608527	EF5	-0.620889	0.00092652	0.0323753	0.00367897	-2.33128	0.00348367	first intron	36	0.287308	0.00206195	2	2				MAPK sigling pathway;PI3K-Akt sigling pathway
455	NC_037334.1:106628910:106628967	chr7:106628910:106628967	EF5	-0.462308	0.0210344	0.0585647	0.0336113	-2.33128	0.00348367	first intron	58	0.420987	0.000414857	2	2				MAPK sigling pathway;PI3K-Akt sigling pathway
456	NC_037334.1:106633813:106633845	chr7:106633813:106633845	EF5	-0.442008	0.0269488	0.0323943	0.0379386	-2.33128	0.00348367	first intron	33	0.257444	0.00593315	2	2				MAPK sigling pathway;PI3K-Akt sigling pathway
457	NC_037334.1:106644157:106644214	chr7:106644157:106644214	EF5	-0.493332	0.0122123	0.0328961	0.021029	-2.33128	0.00348367	first intron	58	0.298949	0.00125328	2	2				MAPK sigling pathway;PI3K-Akt sigling pathway
458	NC_037334.1:106649981:106650046	chr7:106649981:106650046	EF5	-0.826154	2.13765e-06	0.0379323	0.000273247	-2.33128	0.00348367	first intron	66	0.3075	0.00154165	2	2				MAPK sigling pathway;PI3K-Akt sigling pathway
459	NC_037334.1:106682572:106682612	chr7:106682572:106682612	EF5	0.66	0.000455792	0.0744247	0.00220801	-2.33128	0.00348367	first intron	41	-0.446202	0.000726336	2	2				MAPK sigling pathway;PI3K-Akt sigling pathway
460	NC_037334.1:106682726:106682756	chr7:106682726:106682756	EF5	0.625602	0.000824379	0.0561552	0.00363473	-2.33128	0.00348367	first intron	31	-0.383894	0.00120531	2	2				MAPK sigling pathway;PI3K-Akt sigling pathway
461	NC_037334.1:106685337:106685374	chr7:106685337:106685374	EF5	-0.583846	0.00261293	0.04722	0.00700525	-2.33128	0.00348367	first intron	38	0.377929	0.000261126	2	2				MAPK sigling pathway;PI3K-Akt sigling pathway
462	NC_037334.1:106685723:106685753	chr7:106685723:106685753	EF5	-0.55	0.005018	0.0674788	0.0115352	-2.33128	0.00348367	first intron	31	0.43273	0.000682747	2	2				MAPK sigling pathway;PI3K-Akt sigling pathway
463	NC_037334.1:106685752:106685827	chr7:106685752:106685827	EF5	-0.553823	0.00407557	0.103494	0.00824401	-2.33128	0.00348367	first intron	76	0.429054	0.00255384	2	2				MAPK sigling pathway;PI3K-Akt sigling pathway
464	NC_037334.1:106700022:106700048	chr7:106700022:106700048	EF5	-0.601538	0.0018084	0.0203902	0.00581652	-2.33128	0.00348367	first intron	27	0.20549	0.0107511	2	2				MAPK sigling pathway;PI3K-Akt sigling pathway
465	NC_037334.1:106714336:106714399	chr7:106714336:106714399	EF5	-0.536154	0.0064393	0.0564846	0.0127881	-2.33128	0.00348367	first intron	64	0.277726	0.007	2	2				MAPK sigling pathway;PI3K-Akt sigling pathway
466	NC_037334.1:106748710:106748777	chr7:106748710:106748777	EF5	-0.650407	0.000431689	0.161089	0.00219806	-2.33128	0.00348367	first intron	68	0.304299	0.0285474	2	2				MAPK sigling pathway;PI3K-Akt sigling pathway
467	NC_037334.1:11236011:11236122	chr7:11236011:11236122	TECR	-0.615747	0.00105022	0.0426417	0.00401268	-0.803209	0.000378098	first intron	112	0.36308	0.000569345	6	2	lipid metabolic process		oxidoreductase activity, acting on the CH-CH group of donors, D or DP as acceptor		4	small molecule biosynthetic process;lipid metabolic process		oxidoreductase activity, acting on the CH-CH group of donors, D or DP as acceptor	Fatty acid metabolism
468	NC_037334.1:11236113:11236122	chr7:11236113:11236122	TECR	-0.43418	0.0301115	0.0227464	0.0414977	-0.803209	0.000378098	first intron	10	0.231971	0.00668258	6	2	lipid metabolic process		oxidoreductase activity, acting on the CH-CH group of donors, D or DP as acceptor		4	small molecule biosynthetic process;lipid metabolic process		oxidoreductase activity, acting on the CH-CH group of donors, D or DP as acceptor	Fatty acid metabolism
469	NC_037334.1:11236117:11236158	chr7:11236117:11236158	TECR	-0.484463	0.0141202	0.065665	0.0227906	-0.803209	0.000378098	first intron	42	0.374291	0.00328547	6	2	lipid metabolic process		oxidoreductase activity, acting on the CH-CH group of donors, D or DP as acceptor		4	small molecule biosynthetic process;lipid metabolic process		oxidoreductase activity, acting on the CH-CH group of donors, D or DP as acceptor	Fatty acid metabolism
470	NC_037334.1:11239333:11239359	chr7:11239333:11239359	TECR	-0.472699	0.0170229	0.0436666	0.0267796	-0.803209	0.000378098	first intron	27	0.332518	0.00165092	6	2	lipid metabolic process		oxidoreductase activity, acting on the CH-CH group of donors, D or DP as acceptor		4	small molecule biosynthetic process;lipid metabolic process		oxidoreductase activity, acting on the CH-CH group of donors, D or DP as acceptor	Fatty acid metabolism
471	NC_037334.1:11239339:11239423	chr7:11239339:11239423	TECR	-0.483304	0.0143867	0.0705876	0.0230914	-0.803209	0.000378098	first intron	85	0.391021	0.00213566	6	2	lipid metabolic process		oxidoreductase activity, acting on the CH-CH group of donors, D or DP as acceptor		4	small molecule biosynthetic process;lipid metabolic process		oxidoreductase activity, acting on the CH-CH group of donors, D or DP as acceptor	Fatty acid metabolism
472	NC_037334.1:11242832:11242850	chr7:11242832:11242850	TECR	-0.476154	0.0171391	0.0476026	0.0269383	-0.803209	0.000378098	first intron	19	0.353594	0.000961665	6	2	lipid metabolic process		oxidoreductase activity, acting on the CH-CH group of donors, D or DP as acceptor		4	small molecule biosynthetic process;lipid metabolic process		oxidoreductase activity, acting on the CH-CH group of donors, D or DP as acceptor	Fatty acid metabolism
473	NC_037334.1:11243067:11243137	chr7:11243067:11243137	TECR	-0.611538	0.00145547	0.0404078	0.00486398	-0.803209	0.000378098	first intron	71	0.303488	0.00243783	6	2	lipid metabolic process		oxidoreductase activity, acting on the CH-CH group of donors, D or DP as acceptor		4	small molecule biosynthetic process;lipid metabolic process		oxidoreductase activity, acting on the CH-CH group of donors, D or DP as acceptor	Fatty acid metabolism
474	NC_037334.1:11246343:11246385	chr7:11246343:11246385	TECR	-0.578462	0.00291142	0.0388603	0.00749068	-0.803209	0.000378098	first intron	43	0.309159	0.00193211	6	2	lipid metabolic process		oxidoreductase activity, acting on the CH-CH group of donors, D or DP as acceptor		4	small molecule biosynthetic process;lipid metabolic process		oxidoreductase activity, acting on the CH-CH group of donors, D or DP as acceptor	Fatty acid metabolism
475	NC_037334.1:11249021:11249075	chr7:11249021:11249075	TECR	-0.489231	0.0140281	0.0444468	0.022663	-0.803209	0.000378098	first intron	55	0.288777	0.00362676	6	2	lipid metabolic process		oxidoreductase activity, acting on the CH-CH group of donors, D or DP as acceptor		4	small molecule biosynthetic process;lipid metabolic process		oxidoreductase activity, acting on the CH-CH group of donors, D or DP as acceptor	Fatty acid metabolism
476	NC_037334.1:11250172:11250197	chr7:11250172:11250197	TECR	0.650769	0.000577492	0.051439	0.00276215	-0.803209	0.000378098	first intron	26	-0.37974	0.000788404	2	2	lipid metabolic process		oxidoreductase activity, acting on the CH-CH group of donors, D or DP as acceptor
477	NC_037334.1:11251701:11251732	chr7:11251701:11251732	TECR	-0.552459	0.00418709	0.0225696	0.00953566	-0.803209	0.000378098	first intron	32	0.208839	0.0203002	6	2	lipid metabolic process		oxidoreductase activity, acting on the CH-CH group of donors, D or DP as acceptor		4	small molecule biosynthetic process;lipid metabolic process		oxidoreductase activity, acting on the CH-CH group of donors, D or DP as acceptor	Fatty acid metabolism
478	NC_037334.1:11330537:11330550	chr7:11330537:11330550	PKN1	-0.490352	0.0128279	0.0299286	0.0224956	0.654405	0.0158567	first intron	14	-0.211961	0.0416424	11	10	cell migration;regulation of cellular component movement;regulation of cell motility;movement of cell or subcellular component;cell motility;localization of cell;regulation of locomotion;locomotion	plasma membrane region		PI3K-Akt sigling pathway						1		Yersinia infection
479	NC_037334.1:11367301:11367345	chr7:11367301:11367345	ADGRE5	-0.633846	0.000873623	0.0509637	0.00358332	1.64626	0.000774636	first intron	45	-0.345969	0.00165247	1	1	cell adhesion
480	NC_037334.1:11367309:11367389	chr7:11367309:11367389	ADGRE5	-0.735039	2.85048e-05	0.0304097	0.000644933	1.64626	0.000774636	first intron	81	-0.268056	0.00403515	1	1	cell adhesion
481	NC_037334.1:11369328:11369353	chr7:11369328:11369353	ADGRE5	-0.683438	0.000166004	0.0520544	0.00143037	1.64626	0.000774636	first intron	26	-0.391851	0.000792261	1	1	cell adhesion
482	NC_037334.1:12729579:12729593	chr7:12729579:12729593	PRDX2	-0.520769	0.00840311	0.0556462	0.0162298	-0.509046	0.0176639	Promoter	15	0.385559	0.000832263	4	2	cell adhesion;cell population proliferation				2	cell population proliferation;regulation of multicellular organismal process
483	NC_037334.1:15214248:15214264	chr7:15214248:15214264	DNM2	0.625505	0.000826377	0.0179365	0.00358978	0.806888	0.0129503	first intron	17	0.216227	0.00327943	6	3		plasma membrane region		Bacterial invasion of epithelial cells;Fc gamma R-mediated phagocytosis									3	phagocytic vesicle membrane;phagocytic vesicle	Fc gamma R-mediated phagocytosis
484	NC_037334.1:15215410:15215448	chr7:15215410:15215448	DNM2	0.68927	0.000138471	0.0492217	0.00131481	0.806888	0.0129503	first intron	39	0.341358	0.00190277	6	3		plasma membrane region		Bacterial invasion of epithelial cells;Fc gamma R-mediated phagocytosis									3	phagocytic vesicle membrane;phagocytic vesicle	Fc gamma R-mediated phagocytosis
485	NC_037334.1:15221355:15221440	chr7:15221355:15221440	DNM2	-0.570768	0.00288629	0.0893763	0.00682743	0.806888	0.0129503	first intron	86	-0.478286	0.0012814	7	3		plasma membrane region		Bacterial invasion of epithelial cells;Fc gamma R-mediated phagocytosis						4	phagocytic vesicle membrane;phagocytic vesicle	Fc gamma R-mediated phagocytosis;Endocytosis
486	NC_037334.1:15221439:15221506	chr7:15221439:15221506	DNM2	-0.616858	0.00102235	0.0656746	0.0039375	0.806888	0.0129503	first intron	68	-0.435442	0.000652055	7	3		plasma membrane region		Bacterial invasion of epithelial cells;Fc gamma R-mediated phagocytosis						4	phagocytic vesicle membrane;phagocytic vesicle	Fc gamma R-mediated phagocytosis;Endocytosis
487	NC_037334.1:15225310:15225373	chr7:15225310:15225373	DNM2	-0.698462	0.00015418	0.029701	0.0013698	0.806888	0.0129503	first intron	64	-0.232223	0.00835004	7	3		plasma membrane region		Bacterial invasion of epithelial cells;Fc gamma R-mediated phagocytosis						4	phagocytic vesicle membrane;phagocytic vesicle	Fc gamma R-mediated phagocytosis;Endocytosis
488	NC_037334.1:15230012:15230099	chr7:15230012:15230099	DNM2	0.642816	0.000529351	0.0884102	0.00261876	0.806888	0.0129503	first intron	88	0.471144	0.00118987	6	3		plasma membrane region		Bacterial invasion of epithelial cells;Fc gamma R-mediated phagocytosis									3	phagocytic vesicle membrane;phagocytic vesicle	Fc gamma R-mediated phagocytosis
489	NC_037334.1:15233782:15233882	chr7:15233782:15233882	DNM2	0.612425	0.0011375	0.0435815	0.00423784	0.806888	0.0129503	first intron	101	0.330102	0.00159852	6	3		plasma membrane region		Bacterial invasion of epithelial cells;Fc gamma R-mediated phagocytosis									3	phagocytic vesicle membrane;phagocytic vesicle	Fc gamma R-mediated phagocytosis
490	NC_037334.1:15552002:15552039	chr7:15552002:15552039	LDLR	-0.539799	0.0053512	0.0688693	0.0113017	-1.38019	0.000130854	first intron	38	0.410165	0.00155304	7	3	supramolecular fiber organization;lipid metabolic process	plasma membrane region			4	lipid metabolic process;cell development;regulation of multicellular organismal process	plasma membrane region
491	NC_037334.1:16512957:16513044	chr7:16512957:16513044	RETN	-0.448941	0.0243761	0.029938	0.0358197	1.49483	0.0210315	Promoter	88	-0.220271	0.0259528	1	1	lipid metabolic process
492	NC_037334.1:17700714:17700752	chr7:17700714:17700752	VAV1	-0.764378	8.66358e-06	0.0810859	0.00040242	1.41756	0.00280096	first intron	39	-0.502454	0.000424851	21	14	cell migration;movement of cell or subcellular component;cell motility;localization of cell;locomotion;cell adhesion;cell chemotaxis	cell-cell junction;anchoring junction		Leukocyte transendothelial migration;Proteoglycans in cancer;Focal adhesion;Chemokine sigling pathway;Fc gamma R-mediated phagocytosis						7		Chemokine sigling pathway;Yersinia infection;Fc gamma R-mediated phagocytosis;Leukocyte transendothelial migration;tural killer cell mediated cytotoxicity;Fc epsilon RI sigling pathway;B cell receptor sigling pathway
493	NC_037334.1:17728271:17728293	chr7:17728271:17728293	VAV1	-0.779763	4.327e-06	0.0310339	0.000274115	1.41756	0.00280096	Promoter	23	-0.282628	0.00238007	21	14	cell migration;movement of cell or subcellular component;cell motility;localization of cell;locomotion;cell adhesion;cell chemotaxis	cell-cell junction;anchoring junction		Leukocyte transendothelial migration;Proteoglycans in cancer;Focal adhesion;Chemokine sigling pathway;Fc gamma R-mediated phagocytosis						7		Chemokine sigling pathway;Yersinia infection;Fc gamma R-mediated phagocytosis;Leukocyte transendothelial migration;tural killer cell mediated cytotoxicity;Fc epsilon RI sigling pathway;B cell receptor sigling pathway
494	NC_037334.1:17841331:17841368	chr7:17841331:17841368	TNFSF14	-0.556923	0.0044135	0.0486586	0.0100197	1.29822	0.0253387	first intron	38	-0.355549	0.00125884	3	1				Cytokine-cytokine receptor interaction						2		Cytokine-cytokine receptor interaction;Viral protein interaction with cytokine and cytokine receptor
495	NC_037334.1:18008064:18008118	chr7:18008064:18008118	CRB3	-0.65	0.000588782	0.0556228	0.00278535	-3.16831	0.000121096	first intron	55	0.368448	0.000536655	2	1				Human papillomavirus infection	1				Tight junction
496	NC_037334.1:18008211:18008329	chr7:18008211:18008329	CRB3	-0.658156	0.000348541	0.115385	0.00212303	-3.16831	0.000121096	first intron	119	0.480942	0.00149083	2	1				Human papillomavirus infection	1				Tight junction
497	NC_037334.1:18008328:18008400	chr7:18008328:18008400	CRB3	-0.796692	1.88703e-06	0.0503529	0.000273247	-3.16831	0.000121096	first intron	73	0.340185	0.0025888	2	1				Human papillomavirus infection	1				Tight junction
498	NC_037334.1:18008328:18008423	chr7:18008328:18008423	CRB3	-0.637124	0.000614655	0.1139	0.00287443	-3.16831	0.000121096	first intron	96	0.435417	0.00433787	2	1				Human papillomavirus infection	1				Tight junction
499	NC_037334.1:19709177:19709243	chr7:19709177:19709243	SH3GL1	-0.562416	0.00342911	0.0236482	0.00830983	-0.423931	0.0282244	first intron	67	0.203011	0.0389851	2						2		cell projection;actin cytoskeleton
500	NC_037334.1:19709863:19709926	chr7:19709863:19709926	SH3GL1	-0.648653	0.000452735	0.0268896	0.00242709	-0.423931	0.0282244	first intron	64	0.257375	0.00313769	2						2		cell projection;actin cytoskeleton
501	NC_037334.1:19711320:19711402	chr7:19711320:19711402	SH3GL1	-0.533846	0.00670641	0.053533	0.0131229	-0.423931	0.0282244	first intron	83	0.355046	0.00177303	2						2		cell projection;actin cytoskeleton
502	NC_037334.1:19713740:19713780	chr7:19713740:19713780	SH3GL1	-0.646629	0.000478131	0.0211146	0.00258896	-0.423931	0.0282244	first intron	41	0.207119	0.0264509	2						2		cell projection;actin cytoskeleton
503	NC_037334.1:19713876:19713952	chr7:19713876:19713952	SH3GL1	-0.499808	0.0109579	0.0729479	0.0188797	-0.423931	0.0282244	first intron	77	0.405093	0.0017912	2						2		cell projection;actin cytoskeleton
504	NC_037334.1:19716140:19716219	chr7:19716140:19716219	SH3GL1	-0.561394	0.0035011	0.0288169	0.00891642	-0.423931	0.0282244	first intron	80	0.266271	0.00122838	2						2		cell projection;actin cytoskeleton
505	NC_037334.1:19716611:19716647	chr7:19716611:19716647	SH3GL1	-0.501538	0.011544	0.0376058	0.0195823	-0.423931	0.0282244	first intron	37	0.321213	0.000681344	2						2		cell projection;actin cytoskeleton
506	NC_037334.1:19716927:19716996	chr7:19716927:19716996	SH3GL1	-0.538462	0.00618123	0.0363147	0.0124289	-0.423931	0.0282244	first intron	70	0.329556	0.000505205	2						2		cell projection;actin cytoskeleton
507	NC_037334.1:19723885:19723984	chr7:19723885:19723984	SH3GL1	-0.573077	0.00323846	0.048577	0.00798198	-0.423931	0.0282244	first intron	100	0.321713	0.00251086	2						2		cell projection;actin cytoskeleton
508	NC_037334.1:20237277:20237315	chr7:20237277:20237315	TJP3	-0.495385	0.0127356	0.0460272	0.0210445	-2.40419	4.27762e-05	first intron	39	0.300958	0.00375904	1						1				Tight junction
509	NC_037334.1:20239252:20239271	chr7:20239252:20239271	TJP3	-0.750529	1.55077e-05	0.0469923	0.000490084	-2.40419	4.27762e-05	first intron	20	0.355158	0.0010298	1						1				Tight junction
510	NC_037334.1:20245254:20245376	chr7:20245254:20245376	TJP3	-0.601269	0.00147789	0.0557806	0.00490214	-2.40419	4.27762e-05	first intron	123	0.37407	0.00137248	1						1				Tight junction
511	NC_037334.1:20246911:20247017	chr7:20246911:20247017	TJP3	-0.668976	0.000255904	0.0430034	0.00178596	-2.40419	4.27762e-05	first intron	107	0.266111	0.0158598	1						1				Tight junction
512	NC_037334.1:37876117:37876133	chr7:37876117:37876133	CLTB	-0.569888	0.00293978	0.0393369	0.00764267	-1.02104	0.00322099	first intron	17	0.320656	0.00154964	3	2		plasma membrane region		Bacterial invasion of epithelial cells	1		plasma membrane region
513	NC_037334.1:38928390:38928504	chr7:38928390:38928504	GRK6	-0.536932	0.00564965	0.0821287	0.0103534	0.576754	0.0394225	first intron	115	-0.482432	0.000776997	3	1				Chemokine sigling pathway						2		Chemokine sigling pathway;Endocytosis
514	NC_037334.1:38929256:38929289	chr7:38929256:38929289	GRK6	-0.556154	0.00447745	0.0644436	0.0100157	0.576754	0.0394225	first intron	34	-0.426782	0.000700944	3	1				Chemokine sigling pathway						2		Chemokine sigling pathway;Endocytosis
515	NC_037334.1:43622402:43622417	chr7:43622402:43622417	SBNO2	0.645385	0.000660572	0.0382874	0.00314452	2.29047	1.4148e-05	first intron	16	0.315711	0.000729938	2	2	tissue development;atomical structure formation involved in morphogenesis
516	NC_037334.1:43624568:43624605	chr7:43624568:43624605	SBNO2	0.505241	0.0099899	0.151111	0.0175884	2.29047	1.4148e-05	first intron	38	0.516667	0.00477172	2	2	tissue development;atomical structure formation involved in morphogenesis
517	NC_037334.1:43624585:43624617	chr7:43624585:43624617	SBNO2	0.640769	0.000739725	0.0196429	0.00327976	2.29047	1.4148e-05	first intron	33	0.208305	0.0142747	2	2	tissue development;atomical structure formation involved in morphogenesis
518	NC_037334.1:43626111:43626134	chr7:43626111:43626134	SBNO2	0.549231	0.0050893	0.0423801	0.011054	2.29047	1.4148e-05	first intron	24	0.316122	0.0019664	2	2	tissue development;atomical structure formation involved in morphogenesis
519	NC_037334.1:43628340:43628408	chr7:43628340:43628408	SBNO2	0.6	0.0018687	0.0396385	0.00565266	2.29047	1.4148e-05	first intron	69	0.304241	0.00194797	2	2	tissue development;atomical structure formation involved in morphogenesis
520	NC_037334.1:43632896:43632948	chr7:43632896:43632948	SBNO2	0.753938	1.34841e-05	0.0280649	0.000481361	2.29047	1.4148e-05	Promoter	53	0.271784	0.00213426	2	2	tissue development;atomical structure formation involved in morphogenesis
521	NC_037334.1:43632937:43632968	chr7:43632937:43632968	SBNO2	0.485349	0.0139193	0.0361963	0.0232969	2.29047	1.4148e-05	Promoter	32	0.256667	0.0132196	2	2	tissue development;atomical structure formation involved in morphogenesis
522	NC_037334.1:43632967:43633037	chr7:43632967:43633037	SBNO2	0.698421	0.000103308	0.0526963	0.00124531	2.29047	1.4148e-05	Promoter	71	0.321186	0.00365531	2	2	tissue development;atomical structure formation involved in morphogenesis
523	NC_037334.1:47079198:47079224	chr7:47079198:47079224	CXCL14	-0.753346	1.38177e-05	0.0431891	0.000481361	-5.41125	0.000317864	Promoter	27	0.312213	0.00285907	2	2				Chemokine sigling pathway;Cytokine-cytokine receptor interaction
524	NC_037334.1:4780459:4780480	chr7:4780459:4780480	GDF15	-0.611234	0.0011703	0.0265697	0.00396102	-3.73953	0.000316984	first exon	22	0.206803	0.00795288	1	1				Cytokine-cytokine receptor interaction
525	NC_037334.1:4780649:4780687	chr7:4780649:4780687	GDF15	-0.432374	0.0308819	0.0444468	0.0434749	-3.73953	0.000316984	Promoter	39	0.301727	0.00184902	1	1				Cytokine-cytokine receptor interaction
526	NC_037334.1:50193575:50193667	chr7:50193575:50193667	CTN1	-0.679542	0.000186971	0.0200198	0.00123401	-0.54251	0.00400353	first exon;5UTR	93	0.208393	0.0114446	11	7	actin filament-based process;actin cytoskeleton organization;cell adhesion;supramolecular fiber organization			Leukocyte transendothelial migration;Bacterial invasion of epithelial cells;Arrhythmogenic right ventricular cardiomyopathy	4	actin cytoskeleton organization;actin filament-based process	actin cytoskeleton		Arrhythmogenic right ventricular cardiomyopathy
527	NC_037334.1:50193837:50193884	chr7:50193837:50193884	CTN1	-0.543858	0.00495158	0.0261596	0.0105848	-0.54251	0.00400353	first exon;5UTR	48	0.243255	0.00514295	11	7	actin filament-based process;actin cytoskeleton organization;cell adhesion;supramolecular fiber organization			Leukocyte transendothelial migration;Bacterial invasion of epithelial cells;Arrhythmogenic right ventricular cardiomyopathy	4	actin cytoskeleton organization;actin filament-based process	actin cytoskeleton		Arrhythmogenic right ventricular cardiomyopathy
528	NC_037334.1:5071498:5071512	chr7:5071498:5071512	PIK3R2	-0.494106	0.0120563	0.0281061	0.0206649	-0.674783	0.00803684	5UTR	15	0.248284	0.00388028	22	16	actomyosin structure organization;actin filament-based process;actin cytoskeleton organization;cell adhesion;supramolecular fiber organization	anchoring junction		Leukocyte transendothelial migration;Human papillomavirus infection;Proteoglycans in cancer;Focal adhesion;Rel cell carcinoma;PI3K-Akt sigling pathway;Bacterial invasion of epithelial cells;Chemokine sigling pathway;Platelet activation;Fc gamma R-mediated phagocytosis	6	phosphatidylinositol 3-kise sigling;phosphatidylinositol-mediated sigling;actin cytoskeleton organization;actin filament-based process	anchoring junction		Proteoglycans in cancer
529	NC_037334.1:53719078:53719108	chr7:53719078:53719108	FGF1	-0.572033	0.00281083	0.0479772	0.00715963	-2.58618	3.33837e-05	5UTR	31	0.321946	0.0032751	36	17	tissue development;cell migration;epithelium development;regulation of cellular component movement;regulation of cell motility;movement of cell or subcellular component;regulation of cell migration;cell motility;localization of cell;regulation of locomotion;locomotion;atomical structure formation involved in morphogenesis;cell population proliferation;cell chemotaxis;lipid metabolic process			MAPK sigling pathway;PI3K-Akt sigling pathway	19	positive regulation of cell migration;positive regulation of cell motility;regulation of cell migration;positive regulation of cellular component movement;positive regulation of locomotion;epithelium development;ameboidal-type cell migration;cell migration;epithelial cell migration;epithelium migration;cell population proliferation;small molecule biosynthetic process;lipid metabolic process;trans…
530	NC_037334.1:53719078:53719108	chr7:53719078:53719108	FGF1	-0.572033	0.00281083	0.0479772	0.00743592	-2.58618	3.33837e-05	first intron	31	0.321946	0.0032751	36	17	tissue development;cell migration;epithelium development;regulation of cellular component movement;regulation of cell motility;movement of cell or subcellular component;regulation of cell migration;cell motility;localization of cell;regulation of locomotion;locomotion;atomical structure formation involved in morphogenesis;cell population proliferation;cell chemotaxis;lipid metabolic process			MAPK sigling pathway;PI3K-Akt sigling pathway	19	positive regulation of cell migration;positive regulation of cell motility;regulation of cell migration;positive regulation of cellular component movement;positive regulation of locomotion;epithelium development;ameboidal-type cell migration;cell migration;epithelial cell migration;epithelium migration;cell population proliferation;small molecule biosynthetic process;lipid metabolic process;trans…
531	NC_037334.1:53719182:53719215	chr7:53719182:53719215	FGF1	-0.481311	0.0148546	0.0763695	0.0212502	-2.58618	3.33837e-05	first intron	34	0.395269	0.0027426	36	17	tissue development;cell migration;epithelium development;regulation of cellular component movement;regulation of cell motility;movement of cell or subcellular component;regulation of cell migration;cell motility;localization of cell;regulation of locomotion;locomotion;atomical structure formation involved in morphogenesis;cell population proliferation;cell chemotaxis;lipid metabolic process			MAPK sigling pathway;PI3K-Akt sigling pathway	19	positive regulation of cell migration;positive regulation of cell motility;regulation of cell migration;positive regulation of cellular component movement;positive regulation of locomotion;epithelium development;ameboidal-type cell migration;cell migration;epithelial cell migration;epithelium migration;cell population proliferation;small molecule biosynthetic process;lipid metabolic process;trans…
532	NC_037334.1:53719182:53719215	chr7:53719182:53719215	FGF1	-0.481311	0.0148546	0.0763695	0.02326	-2.58618	3.33837e-05	5UTR	34	0.395269	0.0027426	36	17	tissue development;cell migration;epithelium development;regulation of cellular component movement;regulation of cell motility;movement of cell or subcellular component;regulation of cell migration;cell motility;localization of cell;regulation of locomotion;locomotion;atomical structure formation involved in morphogenesis;cell population proliferation;cell chemotaxis;lipid metabolic process			MAPK sigling pathway;PI3K-Akt sigling pathway	19	positive regulation of cell migration;positive regulation of cell motility;regulation of cell migration;positive regulation of cellular component movement;positive regulation of locomotion;epithelium development;ameboidal-type cell migration;cell migration;epithelial cell migration;epithelium migration;cell population proliferation;small molecule biosynthetic process;lipid metabolic process;trans…
533	NC_037334.1:53719214:53719335	chr7:53719214:53719335	FGF1	-0.631538	0.000922633	0.0984917	0.00335966	-2.58618	3.33837e-05	5UTR	122	0.402754	0.0048595	36	17	tissue development;cell migration;epithelium development;regulation of cellular component movement;regulation of cell motility;movement of cell or subcellular component;regulation of cell migration;cell motility;localization of cell;regulation of locomotion;locomotion;atomical structure formation involved in morphogenesis;cell population proliferation;cell chemotaxis;lipid metabolic process			MAPK sigling pathway;PI3K-Akt sigling pathway	19	positive regulation of cell migration;positive regulation of cell motility;regulation of cell migration;positive regulation of cellular component movement;positive regulation of locomotion;epithelium development;ameboidal-type cell migration;cell migration;epithelial cell migration;epithelium migration;cell population proliferation;small molecule biosynthetic process;lipid metabolic process;trans…
534	NC_037334.1:53719214:53719335	chr7:53719214:53719335	FGF1	-0.631538	0.000922633	0.0984917	0.00336471	-2.58618	3.33837e-05	first intron	122	0.402754	0.0048595	36	17	tissue development;cell migration;epithelium development;regulation of cellular component movement;regulation of cell motility;movement of cell or subcellular component;regulation of cell migration;cell motility;localization of cell;regulation of locomotion;locomotion;atomical structure formation involved in morphogenesis;cell population proliferation;cell chemotaxis;lipid metabolic process			MAPK sigling pathway;PI3K-Akt sigling pathway	19	positive regulation of cell migration;positive regulation of cell motility;regulation of cell migration;positive regulation of cellular component movement;positive regulation of locomotion;epithelium development;ameboidal-type cell migration;cell migration;epithelial cell migration;epithelium migration;cell population proliferation;small molecule biosynthetic process;lipid metabolic process;trans…
535	NC_037334.1:53719214:53719335	chr7:53719214:53719335	FGF1	-0.631538	0.000922633	0.0984917	0.00393595	-2.58618	3.33837e-05	Promoter;TSS	122	0.402754	0.0048595	36	17	tissue development;cell migration;epithelium development;regulation of cellular component movement;regulation of cell motility;movement of cell or subcellular component;regulation of cell migration;cell motility;localization of cell;regulation of locomotion;locomotion;atomical structure formation involved in morphogenesis;cell population proliferation;cell chemotaxis;lipid metabolic process			MAPK sigling pathway;PI3K-Akt sigling pathway	19	positive regulation of cell migration;positive regulation of cell motility;regulation of cell migration;positive regulation of cellular component movement;positive regulation of locomotion;epithelium development;ameboidal-type cell migration;cell migration;epithelial cell migration;epithelium migration;cell population proliferation;small molecule biosynthetic process;lipid metabolic process;trans…
536	NC_037334.1:53719371:53719489	chr7:53719371:53719489	FGF1	-0.465897	0.0189126	0.0677686	0.0286108	-2.58618	3.33837e-05	first intron	119	0.367555	0.00176212	36	17	tissue development;cell migration;epithelium development;regulation of cellular component movement;regulation of cell motility;movement of cell or subcellular component;regulation of cell migration;cell motility;localization of cell;regulation of locomotion;locomotion;atomical structure formation involved in morphogenesis;cell population proliferation;cell chemotaxis;lipid metabolic process			MAPK sigling pathway;PI3K-Akt sigling pathway	19	positive regulation of cell migration;positive regulation of cell motility;regulation of cell migration;positive regulation of cellular component movement;positive regulation of locomotion;epithelium development;ameboidal-type cell migration;cell migration;epithelial cell migration;epithelium migration;cell population proliferation;small molecule biosynthetic process;lipid metabolic process;trans…
537	NC_037334.1:53719371:53719489	chr7:53719371:53719489	FGF1	-0.465897	0.0189126	0.0677686	0.0294033	-2.58618	3.33837e-05	Promoter	119	0.367555	0.00176212	36	17	tissue development;cell migration;epithelium development;regulation of cellular component movement;regulation of cell motility;movement of cell or subcellular component;regulation of cell migration;cell motility;localization of cell;regulation of locomotion;locomotion;atomical structure formation involved in morphogenesis;cell population proliferation;cell chemotaxis;lipid metabolic process			MAPK sigling pathway;PI3K-Akt sigling pathway	19	positive regulation of cell migration;positive regulation of cell motility;regulation of cell migration;positive regulation of cellular component movement;positive regulation of locomotion;epithelium development;ameboidal-type cell migration;cell migration;epithelial cell migration;epithelium migration;cell population proliferation;small molecule biosynthetic process;lipid metabolic process;trans…
538	NC_037334.1:53729291:53729332	chr7:53729291:53729332	FGF1	-0.764615	1.4437e-05	0.0663197	0.000395866	-2.58618	3.33837e-05	5UTR	42	0.430331	0.000693903	36	17	tissue development;cell migration;epithelium development;regulation of cellular component movement;regulation of cell motility;movement of cell or subcellular component;regulation of cell migration;cell motility;localization of cell;regulation of locomotion;locomotion;atomical structure formation involved in morphogenesis;cell population proliferation;cell chemotaxis;lipid metabolic process			MAPK sigling pathway;PI3K-Akt sigling pathway	19	positive regulation of cell migration;positive regulation of cell motility;regulation of cell migration;positive regulation of cellular component movement;positive regulation of locomotion;epithelium development;ameboidal-type cell migration;cell migration;epithelial cell migration;epithelium migration;cell population proliferation;small molecule biosynthetic process;lipid metabolic process;trans…
539	NC_037334.1:53729291:53729332	chr7:53729291:53729332	FGF1	-0.764615	1.4437e-05	0.0663197	0.000481361	-2.58618	3.33837e-05	Promoter;TSS	42	0.430331	0.000693903	36	17	tissue development;cell migration;epithelium development;regulation of cellular component movement;regulation of cell motility;movement of cell or subcellular component;regulation of cell migration;cell motility;localization of cell;regulation of locomotion;locomotion;atomical structure formation involved in morphogenesis;cell population proliferation;cell chemotaxis;lipid metabolic process			MAPK sigling pathway;PI3K-Akt sigling pathway	19	positive regulation of cell migration;positive regulation of cell motility;regulation of cell migration;positive regulation of cellular component movement;positive regulation of locomotion;epithelium development;ameboidal-type cell migration;cell migration;epithelial cell migration;epithelium migration;cell population proliferation;small molecule biosynthetic process;lipid metabolic process;trans…
540	NC_037334.1:61627057:61627086	chr7:61627057:61627086	CAMK2A	-0.514044	0.00857244	0.0178652	0.0156419	-2.90702	0.000201152	first intron	30	0.210231	0.00671638	2	1				Proteoglycans in cancer	1				Proteoglycans in cancer
541	NC_037334.1:61635027:61635038	chr7:61635027:61635038	CAMK2A	-0.485836	0.0138097	0.0485699	0.0227787	-2.90702	0.000201152	first intron	12	0.254315	0.0161228	2	1				Proteoglycans in cancer	1				Proteoglycans in cancer
542	NC_037334.1:61990807:61990861	chr7:61990807:61990861	SYNPO	-0.647692	0.000623794	0.0450161	0.00265615	-2.05027	0.000489025	first exon	55	0.30061	0.00445949	1						1				Tight junction
543	NC_037334.1:61991031:61991118	chr7:61991031:61991118	SYNPO	-0.628462	0.000991626	0.0540931	0.00385348	-2.05027	0.000489025	first intron	88	0.348994	0.0025014	1						1				Tight junction
544	NC_037334.1:61991173:61991203	chr7:61991173:61991203	SYNPO	-0.514317	0.00853133	0.0498921	0.0155949	-2.05027	0.000489025	first intron	31	0.31177	0.00247424	1						1				Tight junction
545	NC_037334.1:61994904:61994975	chr7:61994904:61994975	SYNPO	-0.643077	0.00069919	0.103826	0.00311196	-2.05027	0.000489025	first intron	72	0.525671	0.000428121	1						1				Tight junction
546	NC_037334.1:61997149:61997165	chr7:61997149:61997165	SYNPO	-0.490769	0.0136952	0.0414671	0.0226267	-2.05027	0.000489025	first intron	17	0.290238	0.00149303	1						1				Tight junction
547	NC_037334.1:61997157:61997199	chr7:61997157:61997199	SYNPO	-0.698938	0.000101579	0.124537	0.00103233	-2.05027	0.000489025	first intron	43	0.601806	0.000350698	1						1				Tight junction
548	NC_037334.1:61998307:61998381	chr7:61998307:61998381	SYNPO	-0.50135	0.0106757	0.0929423	0.0160171	-2.05027	0.000489025	first intron	75	0.509415	0.000765286	1						1				Tight junction
549	NC_037334.1:61998380:61998459	chr7:61998380:61998459	SYNPO	-0.650974	0.000425066	0.0689464	0.00236126	-2.05027	0.000489025	first intron	80	0.341419	0.00403881	1						1				Tight junction
550	NC_037334.1:61998427:61998533	chr7:61998427:61998533	SYNPO	-0.44	0.0288215	0.0323372	0.0400389	-2.05027	0.000489025	first intron	107	0.224895	0.0152241	1						1				Tight junction
551	NC_037334.1:61998703:61998809	chr7:61998703:61998809	SYNPO	-0.539799	0.0053512	0.0669117	0.0113017	-2.05027	0.000489025	first intron	107	0.329529	0.00576775	1						1				Tight junction
552	NC_037334.1:61998794:61998866	chr7:61998794:61998866	SYNPO	-0.559268	0.003655	0.0866033	0.00790792	-2.05027	0.000489025	first intron	73	0.339752	0.0143238	1						1				Tight junction
553	NC_037334.1:61998808:61998925	chr7:61998808:61998925	SYNPO	-0.56765	0.00307973	0.0725991	0.00775365	-2.05027	0.000489025	first intron	118	0.357282	0.00537399	1						1				Tight junction
554	NC_037334.1:62000023:62000062	chr7:62000023:62000062	SYNPO	-0.615859	0.0010474	0.0268491	0.00396557	-2.05027	0.000489025	first intron	40	0.229114	0.00997963	1						1				Tight junction
555	NC_037334.1:62001347:62001384	chr7:62001347:62001384	SYNPO	-0.601232	0.00147917	0.0326002	0.00490214	-2.05027	0.000489025	first intron	38	0.273398	0.00257325	1						1				Tight junction
556	NC_037334.1:62009689:62009729	chr7:62009689:62009729	SYNPO	-0.55985	0.00361235	0.0781078	0.00861511	-2.05027	0.000489025	first intron	41	0.464452	0.00046042	1						1				Tight junction
557	NC_037334.1:62009825:62009837	chr7:62009825:62009837	SYNPO	-0.468729	0.0181059	0.0322878	0.0276137	-2.05027	0.000489025	first intron	13	0.280968	0.00198552	1						1				Tight junction
558	NC_037334.1:62009903:62009950	chr7:62009903:62009950	SYNPO	-0.613846	0.00138298	0.0739442	0.00500524	-2.05027	0.000489025	first intron	48	0.408929	0.001957	1						1				Tight junction
559	NC_037334.1:62012818:62012839	chr7:62012818:62012839	SYNPO	-0.576154	0.00304796	0.0489438	0.0077045	-2.05027	0.000489025	first intron	22	0.343633	0.00094203	1						1				Tight junction
560	NC_037334.1:62012838:62012945	chr7:62012838:62012945	SYNPO	-0.428792	0.0324566	0.0833268	0.0440455	-2.05027	0.000489025	first intron	108	0.275315	0.0108569	1						1				Tight junction
561	NC_037334.1:62013428:62013536	chr7:62013428:62013536	SYNPO	-0.563551	0.00335058	0.070405	0.00875355	-2.05027	0.000489025	first intron	109	0.390174	0.00102068	1						1				Tight junction
562	NC_037334.1:62013470:62013549	chr7:62013470:62013549	SYNPO	-0.556154	0.00447745	0.0317211	0.0103005	-2.05027	0.000489025	first intron	80	0.278772	0.00143067	1						1				Tight junction
563	NC_037334.1:62013535:62013643	chr7:62013535:62013643	SYNPO	-0.542496	0.00508276	0.0952171	0.0109354	-2.05027	0.000489025	first intron	109	0.527668	0.000689508	1						1				Tight junction
564	NC_037334.1:62014700:62014731	chr7:62014700:62014731	SYNPO	-0.575294	0.00262401	0.0492395	0.00709403	-2.05027	0.000489025	first intron	32	0.341562	0.00129151	1						1				Tight junction
565	NC_037334.1:62016985:62017037	chr7:62016985:62017037	SYNPO	-0.518462	0.0087371	0.0372741	0.0163263	-2.05027	0.000489025	first intron	53	0.267191	0.00630331	1						1				Tight junction
566	NC_037334.1:90033307:90033417	chr7:90033307:90033417	MBLAC2	-0.517032	0.00813119	0.0528374	0.0153124	-1.68836	0.000512973	first intron	111	0.36967	0.00104174	2	1	lipid metabolic process				1	lipid metabolic process
567	NC_037335.1:103978504:103978518	chr8:103978504:103978518	TNFSF15	0.628522	0.000766107	0.029419	0.00343218	1.22244	0.0141566	first intron	15	0.278571	0.00219735	1	1				Cytokine-cytokine receptor interaction
568	NC_037335.1:103980154:103980226	chr8:103980154:103980226	TNFSF15	0.678112	0.000195227	0.0374214	0.00159917	1.22244	0.0141566	first intron	73	0.309523	0.00182268	1	1				Cytokine-cytokine receptor interaction
569	NC_037335.1:104103764:104103844	chr8:104103764:104103844	TNFSF8	0.639231	0.000767851	0.0404709	0.0032992	0.938731	0.00597563	first intron	81	0.319888	0.00101002	1	1				Cytokine-cytokine receptor interaction
570	NC_037335.1:104112119:104112142	chr8:104112119:104112142	TNFSF8	-0.66	0.000455792	0.0848766	0.00242844	0.938731	0.00597563	first intron	24	-0.494045	0.000335847	2	1				Cytokine-cytokine receptor interaction						1		Cytokine-cytokine receptor interaction
571	NC_037335.1:104113486:104113562	chr8:104113486:104113562	TNFSF8	-0.802745	1.3763e-06	0.0321737	0.000116138	0.938731	0.00597563	first exon	77	-0.241317	0.01431	2	1				Cytokine-cytokine receptor interaction						1		Cytokine-cytokine receptor interaction
572	NC_037335.1:104113486:104113562	chr8:104113486:104113562	TNFSF8	-0.802745	1.3763e-06	0.0321737	0.000273247	0.938731	0.00597563	first intron	77	-0.241317	0.01431	2	1				Cytokine-cytokine receptor interaction						1		Cytokine-cytokine receptor interaction
573	NC_037335.1:104114638:104114734	chr8:104114638:104114734	TNFSF8	-0.736426	2.70388e-05	0.0801801	0.000685238	0.938731	0.00597563	Promoter	97	-0.411815	0.00273642	2	1				Cytokine-cytokine receptor interaction						1		Cytokine-cytokine receptor interaction
574	NC_037335.1:104114733:104114808	chr8:104114733:104114808	TNFSF8	-0.572205	0.0028007	0.0765686	0.00801014	0.938731	0.00597563	Promoter	76	-0.45363	0.00104524	2	1				Cytokine-cytokine receptor interaction						1		Cytokine-cytokine receptor interaction
575	NC_037335.1:104312351:104312369	chr8:104312351:104312369	TNC	-0.480866	0.0149607	0.0479516	0.0245853	-5.28412	4.11029e-05	Promoter	19	0.297275	0.00468652	3	3				Human papillomavirus infection;Focal adhesion;PI3K-Akt sigling pathway
576	NC_037335.1:110682611:110682702	chr8:110682611:110682702	GSN	0.540769	0.00593195	0.0262746	0.0121334	0.716026	0.0482997	first intron	92	0.247535	0.00367962	5	4	actin filament-based process;actin cytoskeleton organization;supramolecular fiber organization			Fc gamma R-mediated phagocytosis									1		Fc gamma R-mediated phagocytosis
577	NC_037335.1:110686230:110686238	chr8:110686230:110686238	GSN	0.555273	0.00395977	0.0249784	0.00916998	0.716026	0.0482997	5UTR	9	0.215829	0.021838	5	4	actin filament-based process;actin cytoskeleton organization;supramolecular fiber organization			Fc gamma R-mediated phagocytosis									1		Fc gamma R-mediated phagocytosis
578	NC_037335.1:111040737:111040743	chr8:111040737:111040743	ADI1	-0.518889	0.00786663	0.0704281	0.0147531	-0.816667	0.00277706	first intron	7	0.422233	0.00108688	1						1	small molecule biosynthetic process
579	NC_037335.1:111040748:111040847	chr8:111040748:111040847	ADI1	-0.524914	0.0070572	0.0734596	0.0136053	-0.816667	0.00277706	first intron	100	0.325083	0.00563239	1						1	small molecule biosynthetic process
580	NC_037335.1:11178687:11178709	chr8:11178687:11178709	CLU	-0.457692	0.0224842	0.042372	0.0327744	-1.70725	0.000612427	first intron	23	0.275746	0.00435235	3	2	cell population proliferation;supramolecular fiber organization				1	cell population proliferation
581	NC_037335.1:112775765:112775823	chr8:112775765:112775823	SH3YL1	-0.686018	0.000153284	0.0480901	0.00136712	-1.71635	0.00119025	first intron	59	0.351395	0.00138377	2	1	lipid metabolic process				1	lipid metabolic process
582	NC_037335.1:112775851:112775886	chr8:112775851:112775886	SH3YL1	-0.615058	0.00106783	0.0684163	0.00430339	-1.71635	0.00119025	first intron	36	0.376019	0.00269924	2	1	lipid metabolic process				1	lipid metabolic process
583	NC_037335.1:112776268:112776304	chr8:112776268:112776304	SH3YL1	-0.567293	0.00310254	0.0739788	0.0077856	-1.71635	0.00119025	first intron	37	0.382491	0.00339065	2	1	lipid metabolic process				1	lipid metabolic process
584	NC_037335.1:112776730:112776809	chr8:112776730:112776809	SH3YL1	-0.709658	7.10293e-05	0.0276841	0.000944146	-1.71635	0.00119025	first intron	80	0.259164	0.00283159	2	1	lipid metabolic process				1	lipid metabolic process
585	NC_037335.1:112778247:112778298	chr8:112778247:112778298	SH3YL1	-0.614615	0.00135951	0.06012	0.00467885	-1.71635	0.00119025	first intron	52	0.338077	0.00108431	2	1	lipid metabolic process				1	lipid metabolic process
586	NC_037335.1:112778412:112778478	chr8:112778412:112778478	SH3YL1	-0.716292	5.64737e-05	0.0406743	0.000847786	-1.71635	0.00119025	first intron	67	0.310067	0.00212274	2	1	lipid metabolic process				1	lipid metabolic process
587	NC_037335.1:1316341:1316442	chr8:1316341:1316442	SH3RF1	-0.651378	0.000420409	0.0847409	0.00198211	-1.17427	0.0105329	5UTR	102	0.282342	0.0218917	14	6	cell migration;movement of cell or subcellular component;cell motility;localization of cell;locomotion;cell population proliferation				8	cell migration;cell population proliferation;localization of cell;movement of cell or subcellular component;regulation of multicellular organismal process;locomotion	cell projection;plasma membrane bounded cell projection
588	NC_037335.1:1316441:1316502	chr8:1316441:1316502	SH3RF1	-0.58835	0.00197806	0.0768951	0.00579066	-1.17427	0.0105329	5UTR	62	0.415238	0.00157809	14	6	cell migration;movement of cell or subcellular component;cell motility;localization of cell;locomotion;cell population proliferation				8	cell migration;cell population proliferation;localization of cell;movement of cell or subcellular component;regulation of multicellular organismal process;locomotion	cell projection;plasma membrane bounded cell projection
589	NC_037335.1:1316441:1316502	chr8:1316441:1316502	SH3RF1	-0.58835	0.00197806	0.0768951	0.005843	-1.17427	0.0105329	first intron	62	0.415238	0.00157809	14	6	cell migration;movement of cell or subcellular component;cell motility;localization of cell;locomotion;cell population proliferation				8	cell migration;cell population proliferation;localization of cell;movement of cell or subcellular component;regulation of multicellular organismal process;locomotion	cell projection;plasma membrane bounded cell projection
590	NC_037335.1:1316458:1316556	chr8:1316458:1316556	SH3RF1	-0.596236	0.00165805	0.13663	0.00471458	-1.17427	0.0105329	first intron	99	0.62753	0.0005299	14	6	cell migration;movement of cell or subcellular component;cell motility;localization of cell;locomotion;cell population proliferation				8	cell migration;cell population proliferation;localization of cell;movement of cell or subcellular component;regulation of multicellular organismal process;locomotion	cell projection;plasma membrane bounded cell projection
591	NC_037335.1:17145088:17145115	chr8:17145088:17145115	TEK	-0.43	0.0330024	0.0436291	0.0446026	-2.05006	0.0093349	first intron	28	0.303749	0.00386118	46	20	cell migration;regulation of cellular component movement;regulation of cell motility;movement of cell or subcellular component;regulation of cell migration;cell motility;localization of cell;regulation of locomotion;locomotion;actin filament-based process;actin cytoskeleton organization;cell adhesion;atomical structure formation involved in morphogenesis;cell population proliferation;lipid metabo…	cell-cell junction;anchoring junction;plasma membrane region		MAPK sigling pathway;PI3K-Akt sigling pathway	26	positive regulation of cell migration;positive regulation of cell motility;regulation of cell migration;positive regulation of cellular component movement;positive regulation of locomotion;phosphatidylinositol 3-kise sigling;ameboidal-type cell migration;cell migration;epithelial cell migration;epithelium migration;phosphatidylinositol-mediated sigling;cell population proliferation;lipid metaboli…	plasma membrane region;cell projection;actin cytoskeleton;plasma membrane bounded cell projection;anchoring junction
592	NC_037335.1:17152749:17152847	chr8:17152749:17152847	TEK	0.473077	0.0179485	0.0725907	0.0266953	-2.05006	0.0093349	first exon	99	-0.421483	0.000945391	24	20	cell migration;regulation of cellular component movement;regulation of cell motility;movement of cell or subcellular component;regulation of cell migration;cell motility;localization of cell;regulation of locomotion;locomotion;actin filament-based process;actin cytoskeleton organization;cell adhesion;atomical structure formation involved in morphogenesis;cell population proliferation;lipid metabo…	cell-cell junction;anchoring junction;plasma membrane region		MAPK sigling pathway;PI3K-Akt sigling pathway												4	stress fiber;actin filament bundle;contractile actin filament bundle;actomyosin
593	NC_037335.1:17152749:17152847	chr8:17152749:17152847	TEK	0.473077	0.0179485	0.0725907	0.029831	-2.05006	0.0093349	first intron	99	-0.421483	0.000945391	24	20	cell migration;regulation of cellular component movement;regulation of cell motility;movement of cell or subcellular component;regulation of cell migration;cell motility;localization of cell;regulation of locomotion;locomotion;actin filament-based process;actin cytoskeleton organization;cell adhesion;atomical structure formation involved in morphogenesis;cell population proliferation;lipid metabo…	cell-cell junction;anchoring junction;plasma membrane region		MAPK sigling pathway;PI3K-Akt sigling pathway												4	stress fiber;actin filament bundle;contractile actin filament bundle;actomyosin
594	NC_037335.1:17152861:17152908	chr8:17152861:17152908	TEK	0.419373	0.036904	0.0722876	0.048958	-2.05006	0.0093349	first exon;5UTR	48	-0.362119	0.00587842	24	20	cell migration;regulation of cellular component movement;regulation of cell motility;movement of cell or subcellular component;regulation of cell migration;cell motility;localization of cell;regulation of locomotion;locomotion;actin filament-based process;actin cytoskeleton organization;cell adhesion;atomical structure formation involved in morphogenesis;cell population proliferation;lipid metabo…	cell-cell junction;anchoring junction;plasma membrane region		MAPK sigling pathway;PI3K-Akt sigling pathway												4	stress fiber;actin filament bundle;contractile actin filament bundle;actomyosin
595	NC_037335.1:17152905:17153025	chr8:17152905:17153025	TEK	0.483542	0.0143316	0.0378975	0.0228267	-2.05006	0.0093349	first exon;5UTR	121	-0.287765	0.00437067	24	20	cell migration;regulation of cellular component movement;regulation of cell motility;movement of cell or subcellular component;regulation of cell migration;cell motility;localization of cell;regulation of locomotion;locomotion;actin filament-based process;actin cytoskeleton organization;cell adhesion;atomical structure formation involved in morphogenesis;cell population proliferation;lipid metabo…	cell-cell junction;anchoring junction;plasma membrane region		MAPK sigling pathway;PI3K-Akt sigling pathway												4	stress fiber;actin filament bundle;contractile actin filament bundle;actomyosin
596	NC_037335.1:29853735:29853795	chr8:29853735:29853795	NFIB	-0.638953	0.000586024	0.0429681	0.00281068	-3.67052	3.93916e-05	first intron	61	0.290775	0.00527807	16	6	tissue development;epithelium development;movement of cell or subcellular component;epithelial cell differentiation;locomotion;cell population proliferation				10	epithelial cell differentiation;epithelium development;cell population proliferation;cell development;movement of cell or subcellular component;regulation of multicellular organismal process;locomotion;negative regulation of cell population proliferation	cell projection;plasma membrane bounded cell projection
597	NC_037335.1:29853794:29853923	chr8:29853794:29853923	NFIB	-0.522227	0.00740917	0.0827331	0.0123989	-3.67052	3.93916e-05	first intron	130	0.491638	0.000504415	16	6	tissue development;epithelium development;movement of cell or subcellular component;epithelial cell differentiation;locomotion;cell population proliferation				10	epithelial cell differentiation;epithelium development;cell population proliferation;cell development;movement of cell or subcellular component;regulation of multicellular organismal process;locomotion;negative regulation of cell population proliferation	cell projection;plasma membrane bounded cell projection
598	NC_037335.1:29857047:29857071	chr8:29857047:29857071	NFIB	-0.463077	0.0208004	0.050276	0.0313687	-3.67052	3.93916e-05	first intron	25	0.361643	0.00058513	16	6	tissue development;epithelium development;movement of cell or subcellular component;epithelial cell differentiation;locomotion;cell population proliferation				10	epithelial cell differentiation;epithelium development;cell population proliferation;cell development;movement of cell or subcellular component;regulation of multicellular organismal process;locomotion;negative regulation of cell population proliferation	cell projection;plasma membrane bounded cell projection
599	NC_037335.1:29857686:29857776	chr8:29857686:29857776	NFIB	-0.655385	0.000513565	0.0432219	0.00257469	-3.67052	3.93916e-05	first intron	91	0.339104	0.000759709	16	6	tissue development;epithelium development;movement of cell or subcellular component;epithelial cell differentiation;locomotion;cell population proliferation				10	epithelial cell differentiation;epithelium development;cell population proliferation;cell development;movement of cell or subcellular component;regulation of multicellular organismal process;locomotion;negative regulation of cell population proliferation	cell projection;plasma membrane bounded cell projection
600	NC_037335.1:29857950:29858040	chr8:29857950:29858040	NFIB	-0.595762	0.00167592	0.103255	0.00473919	-3.67052	3.93916e-05	first intron	91	0.44336	0.00315222	16	6	tissue development;epithelium development;movement of cell or subcellular component;epithelial cell differentiation;locomotion;cell population proliferation				10	epithelial cell differentiation;epithelium development;cell population proliferation;cell development;movement of cell or subcellular component;regulation of multicellular organismal process;locomotion;negative regulation of cell population proliferation	cell projection;plasma membrane bounded cell projection
601	NC_037335.1:29858252:29858338	chr8:29858252:29858338	NFIB	-0.51444	0.0085128	0.134763	0.0155783	-3.67052	3.93916e-05	first intron	87	0.506657	0.00173608	16	6	tissue development;epithelium development;movement of cell or subcellular component;epithelial cell differentiation;locomotion;cell population proliferation				10	epithelial cell differentiation;epithelium development;cell population proliferation;cell development;movement of cell or subcellular component;regulation of multicellular organismal process;locomotion;negative regulation of cell population proliferation	cell projection;plasma membrane bounded cell projection
602	NC_037335.1:39201402:39201483	chr8:39201402:39201483	PDCD1LG2	-0.793596	2.2087e-06	0.072148	0.000273247	1.16687	0.00121981	first intron	82	-0.437952	0.000844382	1											1		Cell adhesion molecules
603	NC_037335.1:39864229:39864243	chr8:39864229:39864243	PLPP6	-0.419134	0.0370228	0.0451005	0.0489926	-0.895099	0.0360062	first exon	15	0.349627	0.000592742	2	1	lipid metabolic process				1	lipid metabolic process
604	NC_037335.1:45327504:45327557	chr8:45327504:45327557	TJP2	-0.584728	0.00214189	0.0743151	0.00661568	-1.81232	0.000730088	first intron	54	0.392457	0.00189961	1						1				Tight junction
605	NC_037335.1:45365576:45365605	chr8:45365576:45365605	TJP2	-0.526154	0.0076653	0.0379236	0.0144476	-1.81232	0.000730088	first intron	30	0.281602	0.00290857	1						1				Tight junction
606	NC_037335.1:49098835:49098940	chr8:49098835:49098940	ALDH1A1	-0.603193	0.00141363	0.0210955	0.00501531	-1.71769	0.00670065	first intron	106	0.226052	0.0054639	5	1	lipid metabolic process				4	small molecule biosynthetic process;lipid metabolic process	cell projection;plasma membrane bounded cell projection
607	NC_037335.1:49101797:49101890	chr8:49101797:49101890	ALDH1A1	-0.655073	0.000379777	0.115568	0.00220939	-1.71769	0.00670065	first intron	94	0.507279	0.00190254	5	1	lipid metabolic process				4	small molecule biosynthetic process;lipid metabolic process	cell projection;plasma membrane bounded cell projection
608	NC_037335.1:49101843:49101912	chr8:49101843:49101912	ALDH1A1	-0.643248	0.000523318	0.0227562	0.00260333	-1.71769	0.00670065	first intron	70	0.205779	0.0193141	5	1	lipid metabolic process				4	small molecule biosynthetic process;lipid metabolic process	cell projection;plasma membrane bounded cell projection
609	NC_037335.1:53931845:53931879	chr8:53931845:53931879	GQ	0.47663	0.0160031	0.0587218	0.0250582	-0.612337	0.0296487	first intron	35	-0.39122	0.000262288	2	2				Chemokine sigling pathway;Platelet activation
610	NC_037335.1:53954690:53954778	chr8:53954690:53954778	GQ	-0.432537	0.0308119	0.0406093	0.0428115	-0.612337	0.0296487	first intron	89	0.318478	0.00163465	2	2				Chemokine sigling pathway;Platelet activation
611	NC_037335.1:53987167:53987248	chr8:53987167:53987248	GQ	0.490094	0.0128824	0.107902	0.0191303	-0.612337	0.0296487	first intron	82	-0.544401	0.000728692	2	2				Chemokine sigling pathway;Platelet activation
612	NC_037335.1:53987224:53987311	chr8:53987224:53987311	GQ	0.558413	0.00371852	0.0545491	0.00878357	-0.612337	0.0296487	first intron	88	-0.386667	0.00127844	2	2				Chemokine sigling pathway;Platelet activation
613	NC_037335.1:69371180:69371194	chr8:69371180:69371194	DMTN	0.72784	3.73051e-05	0.0313265	0.000814923	-3.79361	0.00939543	Promoter	15	-0.275105	0.00284705	15	15	cell migration;regulation of cellular component movement;regulation of cell motility;movement of cell or subcellular component;regulation of cell migration;cell motility;localization of cell;regulation of locomotion;locomotion;actin filament-based process;actin cytoskeleton organization;cell adhesion;supramolecular fiber organization	plasma membrane region	actin binding
614	NC_037335.1:69373855:69373939	chr8:69373855:69373939	DMTN	-0.478112	0.0156319	0.0347048	0.0262226	-3.79361	0.00939543	first intron	85	0.239529	0.00302342	33	15	cell migration;regulation of cellular component movement;regulation of cell motility;movement of cell or subcellular component;regulation of cell migration;cell motility;localization of cell;regulation of locomotion;locomotion;actin filament-based process;actin cytoskeleton organization;cell adhesion;supramolecular fiber organization	plasma membrane region	actin binding		18	positive regulation of cell migration;positive regulation of cell motility;regulation of cell migration;positive regulation of cellular component movement;positive regulation of locomotion;ameboidal-type cell migration;cell migration;actin cytoskeleton organization;actin filament-based process;cell development;localization of cell;movement of cell or subcellular component;regulation of multicellu…	plasma membrane region;cell projection;actin cytoskeleton;plasma membrane bounded cell projection
615	NC_037335.1:69374136:69374158	chr8:69374136:69374158	DMTN	-0.745982	1.86243e-05	0.0364407	0.000526398	-3.79361	0.00939543	first intron	23	0.328312	0.00070397	33	15	cell migration;regulation of cellular component movement;regulation of cell motility;movement of cell or subcellular component;regulation of cell migration;cell motility;localization of cell;regulation of locomotion;locomotion;actin filament-based process;actin cytoskeleton organization;cell adhesion;supramolecular fiber organization	plasma membrane region	actin binding		18	positive regulation of cell migration;positive regulation of cell motility;regulation of cell migration;positive regulation of cellular component movement;positive regulation of locomotion;ameboidal-type cell migration;cell migration;actin cytoskeleton organization;actin filament-based process;cell development;localization of cell;movement of cell or subcellular component;regulation of multicellu…	plasma membrane region;cell projection;actin cytoskeleton;plasma membrane bounded cell projection
616	NC_037335.1:69446144:69446208	chr8:69446144:69446208	HR	-0.649231	0.000600261	0.0626702	0.00310421	-1.67936	0.00511831	Promoter	65	0.400496	0.000954746	2	2				PI3K-Akt sigling pathway;Cytokine-cytokine receptor interaction
617	NC_037335.1:69446299:69446365	chr8:69446299:69446365	HR	-0.600769	0.00183834	0.035046	0.00606632	-1.67936	0.00511831	Promoter	67	0.299319	0.000934757	2	2				PI3K-Akt sigling pathway;Cytokine-cytokine receptor interaction
618	NC_037335.1:69703096:69703120	chr8:69703096:69703120	SLC39A14	-0.437766	0.0286278	0.0511352	0.0398178	-1.09317	0.00233072	first intron	25	0.305949	0.00635169	5	2	tissue development	plasma membrane region			3	small molecule biosynthetic process;transmembrane receptor protein tyrosine kise sigling pathway	plasma membrane region
619	NC_037335.1:69709998:69710019	chr8:69709998:69710019	SLC39A14	-0.57891	0.00242931	0.0820246	0.00671226	-1.09317	0.00233072	first intron	22	0.381322	0.00406312	5	2	tissue development	plasma membrane region			3	small molecule biosynthetic process;transmembrane receptor protein tyrosine kise sigling pathway	plasma membrane region
620	NC_037335.1:69710069:69710083	chr8:69710069:69710083	SLC39A14	-0.460769	0.0215088	0.0510531	0.0316564	-1.09317	0.00233072	first intron	15	0.351656	0.00175742	5	2	tissue development	plasma membrane region			3	small molecule biosynthetic process;transmembrane receptor protein tyrosine kise sigling pathway	plasma membrane region
621	NC_037335.1:70524704:70524740	chr8:70524704:70524740	LOXL2	0.504712	0.0100808	0.0547482	0.0177169	-2.21863	0.00283924	first intron	37	-0.412333	0.000134995	9	9	tissue development;cell migration;movement of cell or subcellular component;cell motility;localization of cell;locomotion;atomical structure formation involved in morphogenesis;cell population proliferation;supramolecular fiber organization
622	NC_037335.1:74023257:74023290	chr8:74023257:74023290	ADRA1A	-0.555791	0.00391911	0.0416906	0.00910511	-2.91545	0.00157929	first intron	34	0.328554	0.00115644	3	1		plasma membrane region			2	regulation of multicellular organismal process	plasma membrane region
623	NC_037335.1:74031178:74031233	chr8:74031178:74031233	ADRA1A	-0.535872	0.00576342	0.0412774	0.0119035	-2.91545	0.00157929	first intron	56	0.310371	0.00222889	3	1		plasma membrane region			2	regulation of multicellular organismal process	plasma membrane region
624	NC_037335.1:74035304:74035334	chr8:74035304:74035334	ADRA1A	-0.554722	0.00400344	0.0197078	0.0092267	-2.91545	0.00157929	first intron	31	0.2312	0.00196971	3	1		plasma membrane region			2	regulation of multicellular organismal process	plasma membrane region
625	NC_037335.1:74058003:74058071	chr8:74058003:74058071	ADRA1A	-0.43603	0.0293385	0.061142	0.0406674	-2.91545	0.00157929	first intron	69	0.336356	0.00270987	3	1		plasma membrane region			2	regulation of multicellular organismal process	plasma membrane region
626	NC_037335.1:74058143:74058210	chr8:74058143:74058210	ADRA1A	-0.455472	0.0221378	0.0383638	0.0324129	-2.91545	0.00157929	first intron	68	0.306581	0.00109183	3	1		plasma membrane region			2	regulation of multicellular organismal process	plasma membrane region
627	NC_037335.1:74067714:74067744	chr8:74067714:74067744	ADRA1A	0.513176	0.00870433	0.0484455	0.015845	-2.91545	0.00157929	first intron	31	-0.316592	0.00291148	1	1		plasma membrane region
628	NC_037335.1:74432356:74432390	chr8:74432356:74432390	PTK2B	-0.626923	0.00102775	0.0913406	0.00393856	1.94016	4.06456e-05	first intron	35	-0.492775	0.000368641	6	2				Leukocyte transendothelial migration;Chemokine sigling pathway						4		Chemokine sigling pathway;Yersinia infection;Leukocyte transendothelial migration;tural killer cell mediated cytotoxicity
629	NC_037335.1:74434989:74435036	chr8:74434989:74435036	PTK2B	0.625487	0.000826741	0.0261782	0.00342937	1.94016	4.06456e-05	first intron	48	0.228269	0.00849631	3	2				Leukocyte transendothelial migration;Chemokine sigling pathway									1		Chemokine sigling pathway
630	NC_037335.1:74460277:74460345	chr8:74460277:74460345	PTK2B	0.595385	0.00206002	0.036039	0.00615616	1.94016	4.06456e-05	first intron	69	0.309638	0.000946603	3	2				Leukocyte transendothelial migration;Chemokine sigling pathway									1		Chemokine sigling pathway
631	NC_037335.1:74460344:74460407	chr8:74460344:74460407	PTK2B	0.699076	0.000101123	0.0750323	0.0010122	1.94016	4.06456e-05	first intron	64	0.400813	0.00273437	3	2				Leukocyte transendothelial migration;Chemokine sigling pathway									1		Chemokine sigling pathway
632	NC_037335.1:74460576:74460616	chr8:74460576:74460616	PTK2B	0.618008	0.000994175	0.0570104	0.00385905	1.94016	4.06456e-05	first intron	41	0.35077	0.00306934	3	2				Leukocyte transendothelial migration;Chemokine sigling pathway									1		Chemokine sigling pathway
633	NC_037335.1:74460576:74460669	chr8:74460576:74460669	PTK2B	0.577232	0.00251804	0.078144	0.00685307	1.94016	4.06456e-05	first intron	94	0.370739	0.00295798	3	2				Leukocyte transendothelial migration;Chemokine sigling pathway									1		Chemokine sigling pathway
634	NC_037335.1:74476309:74476394	chr8:74476309:74476394	PTK2B	-0.737177	2.62735e-05	0.0664711	0.00062651	1.94016	4.06456e-05	first intron	86	-0.369021	0.00303382	6	2				Leukocyte transendothelial migration;Chemokine sigling pathway						4		Chemokine sigling pathway;Yersinia infection;Leukocyte transendothelial migration;tural killer cell mediated cytotoxicity
635	NC_037335.1:74476353:74476442	chr8:74476353:74476442	PTK2B	-0.680515	0.000181526	0.0884881	0.00148679	1.94016	4.06456e-05	first intron	90	-0.47016	0.000918903	6	2				Leukocyte transendothelial migration;Chemokine sigling pathway						4		Chemokine sigling pathway;Yersinia infection;Leukocyte transendothelial migration;tural killer cell mediated cytotoxicity
636	NC_037335.1:74476731:74476808	chr8:74476731:74476808	PTK2B	-0.768319	7.28831e-06	0.038806	0.000372189	1.94016	4.06456e-05	first intron	78	-0.325679	0.0012453	6	2				Leukocyte transendothelial migration;Chemokine sigling pathway						4		Chemokine sigling pathway;Yersinia infection;Leukocyte transendothelial migration;tural killer cell mediated cytotoxicity
637	NC_037335.1:74477553:74477617	chr8:74477553:74477617	PTK2B	-0.688222	0.000143103	0.0570773	0.001322	1.94016	4.06456e-05	first intron	65	-0.31805	0.00833123	6	2				Leukocyte transendothelial migration;Chemokine sigling pathway						4		Chemokine sigling pathway;Yersinia infection;Leukocyte transendothelial migration;tural killer cell mediated cytotoxicity
638	NC_037335.1:74486527:74486587	chr8:74486527:74486587	PTK2B	-0.656089	0.000369233	0.02651	0.00217857	1.94016	4.06456e-05	first intron	61	-0.247736	0.00485001	6	2				Leukocyte transendothelial migration;Chemokine sigling pathway						4		Chemokine sigling pathway;Yersinia infection;Leukocyte transendothelial migration;tural killer cell mediated cytotoxicity
639	NC_037335.1:74488271:74488356	chr8:74488271:74488356	PTK2B	0.727104	3.83273e-05	0.0331728	0.000718871	1.94016	4.06456e-05	first intron	86	0.243814	0.00572361	3	2				Leukocyte transendothelial migration;Chemokine sigling pathway									1		Chemokine sigling pathway
640	NC_037335.1:74488494:74488589	chr8:74488494:74488589	PTK2B	0.496923	0.0124285	0.0375796	0.0206897	1.94016	4.06456e-05	first intron	96	0.245625	0.0134608	3	2				Leukocyte transendothelial migration;Chemokine sigling pathway									1		Chemokine sigling pathway
641	NC_037335.1:74488554:74488652	chr8:74488554:74488652	PTK2B	0.757259	1.17414e-05	0.0693988	0.000463007	1.94016	4.06456e-05	first intron	99	0.418487	0.00121631	3	2				Leukocyte transendothelial migration;Chemokine sigling pathway									1		Chemokine sigling pathway
642	NC_037335.1:75197401:75197415	chr8:75197401:75197415	AQP3	-0.492308	0.0133688	0.0224587	0.0232107	-1.8763	0.0127675	first intron	15	0.229569	0.00345823	5	3		cell-cell junction;anchoring junction;plasma membrane region			2		plasma membrane region;anchoring junction
643	NC_037335.1:77955447:77955457	chr8:77955447:77955457	NTRK2	-0.521987	0.00744131	0.0485923	0.0141487	-3.82275	0.00220123	first intron	11	0.336608	0.00213012	2	2				MAPK sigling pathway;PI3K-Akt sigling pathway
644	NC_037335.1:81040848:81040894	chr8:81040848:81040894	FBP2	-0.606403	0.00131173	0.0375157	0.00459204	-3.45973	0.00780537	first intron	47	0.288727	0.00165332	1						1	small molecule biosynthetic process
645	NC_037335.1:81045989:81046005	chr8:81045989:81046005	FBP2	-0.47666	0.0159954	0.0238788	0.0244193	-3.45973	0.00780537	first exon;5UTR	17	0.246525	0.00146659	1						1	small molecule biosynthetic process
646	NC_037335.1:85781688:85781771	chr8:85781688:85781771	SPTLC1	-0.430331	0.0317722	0.0363888	0.0433462	-0.491473	0.0081604	first intron	84	0.278745	0.00294624	2	1	lipid metabolic process				1	lipid metabolic process
647	NC_037335.1:87038873:87038904	chr8:87038873:87038904	SYK	-0.49	0.0138608	0.111931	0.0224556	0.959809	0.036085	first intron	32	-0.548008	0.000426196	10	3				PI3K-Akt sigling pathway;Platelet activation;Fc gamma R-mediated phagocytosis						7		Fc gamma R-mediated phagocytosis;Platelet activation;Tuberculosis;tural killer cell mediated cytotoxicity;Fc epsilon RI sigling pathway;Osteoclast differentiation;B cell receptor sigling pathway
648	NC_037335.1:87049865:87049903	chr8:87049865:87049903	SYK	-0.678634	0.000192176	0.0847338	0.00143202	0.959809	0.036085	first intron	39	-0.457107	0.0016388	10	3				PI3K-Akt sigling pathway;Platelet activation;Fc gamma R-mediated phagocytosis						7		Fc gamma R-mediated phagocytosis;Platelet activation;Tuberculosis;tural killer cell mediated cytotoxicity;Fc epsilon RI sigling pathway;Osteoclast differentiation;B cell receptor sigling pathway
649	NC_037335.1:87049978:87050059	chr8:87049978:87050059	SYK	-0.601232	0.00147917	0.10996	0.00490214	0.959809	0.036085	first intron	82	-0.530624	0.00115704	10	3				PI3K-Akt sigling pathway;Platelet activation;Fc gamma R-mediated phagocytosis						7		Fc gamma R-mediated phagocytosis;Platelet activation;Tuberculosis;tural killer cell mediated cytotoxicity;Fc epsilon RI sigling pathway;Osteoclast differentiation;B cell receptor sigling pathway
650	NC_037335.1:87050058:87050126	chr8:87050058:87050126	SYK	-0.582956	0.00222618	0.0718579	0.00632227	0.959809	0.036085	first intron	69	-0.388757	0.00325229	10	3				PI3K-Akt sigling pathway;Platelet activation;Fc gamma R-mediated phagocytosis						7		Fc gamma R-mediated phagocytosis;Platelet activation;Tuberculosis;tural killer cell mediated cytotoxicity;Fc epsilon RI sigling pathway;Osteoclast differentiation;B cell receptor sigling pathway
651	NC_037335.1:87083989:87083996	chr8:87083989:87083996	SYK	0.464615	0.0203388	0.0625045	0.0309727	0.959809	0.036085	Promoter	8	0.365797	0.00264717	4	3				PI3K-Akt sigling pathway;Platelet activation;Fc gamma R-mediated phagocytosis									1		Fc gamma R-mediated phagocytosis
652	NC_037335.1:88797854:88797933	chr8:88797854:88797933	CKS2	-0.699231	0.000150596	0.0246758	0.00149511	-1.06588	0.0360776	Promoter	80	0.246013	0.0033104	2	1	cell population proliferation				1	cell population proliferation
653	NC_037335.1:88797922:88798020	chr8:88797922:88798020	CKS2	-0.579523	0.00239752	0.0246815	0.00719824	-1.06588	0.0360776	Promoter	99	0.212641	0.0205502	2	1	cell population proliferation				1	cell population proliferation
654	NC_037335.1:91275473:91275496	chr8:91275473:91275496	RNF20	0.597236	0.00162082	0.0387574	0.00558037	0.634888	0.00346121	Promoter	24	0.291584	0.00314264	9	9	cell migration;regulation of cellular component movement;regulation of cell motility;movement of cell or subcellular component;regulation of cell migration;cell motility;localization of cell;regulation of locomotion;locomotion
655	NC_037336.1:101922462:101922478	chr9:101922462:101922478	CCR6	-0.61	0.00150558	0.0719962	0.00529887	1.15686	0.00293759	Promoter	17	-0.463667	0.000428544	5	2				Chemokine sigling pathway;Cytokine-cytokine receptor interaction						3		Chemokine sigling pathway;Cytokine-cytokine receptor interaction;Viral protein interaction with cytokine and cytokine receptor
656	NC_037336.1:101922522:101922562	chr9:101922522:101922562	CCR6	-0.568329	0.00303666	0.0497234	0.00837692	1.15686	0.00293759	Promoter	41	-0.331153	0.00316754	5	2				Chemokine sigling pathway;Cytokine-cytokine receptor interaction						3		Chemokine sigling pathway;Cytokine-cytokine receptor interaction;Viral protein interaction with cytokine and cytokine receptor
657	NC_037336.1:101922675:101922696	chr9:101922675:101922696	CCR6	-0.448705	0.0244605	0.0400739	0.0358282	1.15686	0.00293759	Promoter	22	-0.328	0.00117908	5	2				Chemokine sigling pathway;Cytokine-cytokine receptor interaction						3		Chemokine sigling pathway;Cytokine-cytokine receptor interaction;Viral protein interaction with cytokine and cytokine receptor
658	NC_037336.1:15440587:15440626	chr9:15440587:15440626	MYO6	-0.699478	9.98007e-05	0.0712922	0.00109987	-1.86872	2.49038e-05	first intron	40	0.370194	0.00233755	8	2		plasma membrane region	calmodulin binding		6		plasma membrane region;cell projection;actin cytoskeleton;myosin complex;plasma membrane bounded cell projection;ruffle
659	NC_037336.1:15440625:15440721	chr9:15440625:15440721	MYO6	-0.461538	0.0212705	0.0320581	0.0313687	-1.86872	2.49038e-05	first intron	97	0.267987	0.00155664	8	2		plasma membrane region	calmodulin binding		6		plasma membrane region;cell projection;actin cytoskeleton;myosin complex;plasma membrane bounded cell projection;ruffle
660	NC_037336.1:65906966:65906990	chr9:65906966:65906990	THEMIS	0.605385	0.00166487	0.0425174	0.0053464	1.22208	0.0203544	first intron	25	0.284019	0.000950872	3	2		cell-cell junction;anchoring junction											1	cell-cell junction
661	NC_037336.1:74711572:74711662	chr9:74711572:74711662	MAP3K5	0.52856	0.00660225	0.129356	0.0130046	0.539358	0.0446884	first intron	91	0.525334	0.00177717	1	1				MAPK sigling pathway
662	NC_037336.1:74765580:74765590	chr9:74765580:74765590	MAP3K5	-0.546157	0.00473657	0.0548988	0.0104268	0.539358	0.0446884	first intron	11	-0.394544	0.000694797	2	1				MAPK sigling pathway						1		Fluid shear stress and atherosclerosis
663	NC_037336.1:74992468:74992535	chr9:74992468:74992535	IL20RA	-0.580425	0.00235147	0.0356379	0.00674154	-3.2877	0.0016589	first intron	68	0.303656	0.00146648	1	1				Cytokine-cytokine receptor interaction
664	NC_037336.1:74996743:74996791	chr9:74996743:74996791	IL20RA	-0.438055	0.0285106	0.0382095	0.0423434	-3.2877	0.0016589	first intron	49	0.29277	0.00333617	1	1				Cytokine-cytokine receptor interaction
665	NC_037336.1:75002813:75002830	chr9:75002813:75002830	IL20RA	-0.480681	0.0150052	0.0314136	0.0246264	-3.2877	0.0016589	Promoter	18	0.259065	0.00585528	1	1				Cytokine-cytokine receptor interaction
666	NC_037336.1:88802591:88802656	chr9:88802591:88802656	ESR1	-0.712086	6.5357e-05	0.0699847	0.00108957	-3.38145	2.32506e-05	Promoter	66	0.36468	0.00274741	14	6	tissue development;epithelium development;epithelial cell differentiation;cell population proliferation;lipid metabolic process			Proteoglycans in cancer	8	epithelial cell differentiation;epithelium development;cell population proliferation;lipid metabolic process;cell development;regulation of morphogenesis of an epithelium;regulation of multicellular organismal process			Proteoglycans in cancer
667	NC_037336.1:88802693:88802736	chr9:88802693:88802736	ESR1	-0.6721	0.000233527	0.0456914	0.00182898	-3.38145	2.32506e-05	Promoter	44	0.329727	0.00176532	14	6	tissue development;epithelium development;epithelial cell differentiation;cell population proliferation;lipid metabolic process			Proteoglycans in cancer	8	epithelial cell differentiation;epithelium development;cell population proliferation;lipid metabolic process;cell development;regulation of morphogenesis of an epithelium;regulation of multicellular organismal process			Proteoglycans in cancer
668	NC_037336.1:98830800:98830850	chr9:98830800:98830850	QKI	0.598074	0.00159017	0.0431772	0.00512126	0.807541	0.0115867	first intron	51	0.318429	0.00287063	1	1	lipid metabolic process
669	NC_037337.1:19160168:19160263	chr10:19160168:19160263	PKM	-0.602308	0.00177888	0.0870344	0.00504389	0.606579	0.0340395	first intron	96	-0.509432	0.000273645	1	1				Human papillomavirus infection
670	NC_037337.1:19161058:19161168	chr10:19161058:19161168	PKM	-0.564934	0.00325705	0.0607783	0.00801023	0.606579	0.0340395	first intron	111	-0.39582	0.000693142	1	1				Human papillomavirus infection
671	NC_037337.1:20837681:20837736	chr10:20837681:20837736	ADCY4	-0.420361	0.0364158	0.123552	0.0485545	0.721159	0.0485348	5UTR	56	-0.517798	0.000626784	4	2				Chemokine sigling pathway;Platelet activation						2		Chemokine sigling pathway;Platelet activation
672	NC_037337.1:20837681:20837736	chr10:20837681:20837736	ADCY4	-0.420361	0.0364158	0.123552	0.0494522	0.721159	0.0485348	Promoter;TSS	56	-0.517798	0.000626784	4	2				Chemokine sigling pathway;Platelet activation						2		Chemokine sigling pathway;Platelet activation
673	NC_037337.1:20990678:20990745	chr10:20990678:20990745	IRF9	-0.756712	1.2014e-05	0.0426765	0.000463007	2.22068	4.27762e-05	first intron	68	-0.309322	0.00409273	2	1				Human papillomavirus infection						1		Osteoclast differentiation
674	NC_037337.1:37714955:37715019	chr10:37714955:37715019	CAPN3	0.652871	0.000403561	0.0606876	0.00240577	1.40395	0.0091975	first intron	65	0.4062	0.000719989	8	8	cellular component assembly involved in morphogenesis;actomyosin structure organization;actin filament-based process;actin cytoskeleton organization;myofibril assembly;striated muscle cell development;atomical structure formation involved in morphogenesis;supramolecular fiber organization
675	NC_037337.1:37714955:37715047	chr10:37714955:37715047	CAPN3	0.657475	0.000355246	0.0821756	0.00214064	1.40395	0.0091975	first intron	93	0.284931	0.0240511	8	8	cellular component assembly involved in morphogenesis;actomyosin structure organization;actin filament-based process;actin cytoskeleton organization;myofibril assembly;striated muscle cell development;atomical structure formation involved in morphogenesis;supramolecular fiber organization
676	NC_037337.1:46773309:46773375	chr10:46773309:46773375	APH1B	0.60055	0.00150256	0.0363135	0.00529887	0.970496	0.0110331	Promoter	67	0.292083	0.00290151	1														1		Notch sigling pathway
677	NC_037337.1:46773451:46773541	chr10:46773451:46773541	APH1B	0.55291	0.00414995	0.0925158	0.010131	0.970496	0.0110331	Promoter	91	0.488709	0.00116771	1														1		Notch sigling pathway
678	NC_037337.1:46819308:46819323	chr10:46819308:46819323	RAB8B	-0.459346	0.020891	0.0271963	0.0329365	1.20772	0.000904518	first intron	16	-0.213088	0.0157396	2											2	phagocytic vesicle membrane;phagocytic vesicle
679	NC_037337.1:46820908:46820963	chr10:46820908:46820963	RAB8B	-0.776981	4.92533e-06	0.0163744	0.000337436	1.20772	0.000904518	first intron	56	-0.204246	0.00771398	2											2	phagocytic vesicle membrane;phagocytic vesicle
680	NC_037337.1:46844964:46845051	chr10:46844964:46845051	RAB8B	0.54948	0.00443968	0.0248931	0.0102332	1.20772	0.000904518	first intron	88	0.218047	0.0184592	2														2	phagocytic vesicle membrane;phagocytic vesicle
681	NC_037337.1:49799569:49799612	chr10:49799569:49799612	ANXA2	-0.483077	0.0154278	0.0547734	0.0251895	-0.662748	0.0142353	Promoter	44	0.351371	0.00129675	7	4	tissue development;atomical structure formation involved in morphogenesis;supramolecular fiber organization	plasma membrane region			3	cell development;regulation of multicellular organismal process	plasma membrane region
682	NC_037337.1:61284983:61285021	chr10:61284983:61285021	SHC4	-0.547413	0.00462243	0.0415731	0.0100853	-1.9512	0.00826608	first exon	39	0.282775	0.00180749	3	3				Focal adhesion;Bacterial invasion of epithelial cells;Chemokine sigling pathway
683	NC_037337.1:61328617:61328658	chr10:61328617:61328658	SHC4	-0.497591	0.0113747	0.0290729	0.0205432	-1.9512	0.00826608	first intron	42	0.254393	0.00248773	3	3				Focal adhesion;Bacterial invasion of epithelial cells;Chemokine sigling pathway
684	NC_037337.1:61328652:61328767	chr10:61328652:61328767	SHC4	-0.446787	0.0251533	0.0645982	0.039089	-1.9512	0.00826608	first intron	116	0.41793	0.000462791	3	3				Focal adhesion;Bacterial invasion of epithelial cells;Chemokine sigling pathway
685	NC_037337.1:77084414:77084507	chr10:77084414:77084507	RAB15	-0.682063	0.000173156	0.0452228	0.00145663	-2.63308	2.97474e-05	first intron	94	0.293388	0.0045704	2						2		cell projection;plasma membrane bounded cell projection
686	NC_037337.1:77087496:77087524	chr10:77087496:77087524	RAB15	-0.663846	0.000411987	0.0463286	0.00231204	-2.63308	2.97474e-05	first intron	29	0.345197	0.000839723	2						2		cell projection;plasma membrane bounded cell projection
687	NC_037337.1:77091243:77091358	chr10:77091243:77091358	RAB15	-0.724615	6.60077e-05	0.0311907	0.000944146	-2.63308	2.97474e-05	first intron	116	0.261842	0.00187365	2						2		cell projection;plasma membrane bounded cell projection
688	NC_037337.1:77091476:77091561	chr10:77091476:77091561	RAB15	-0.72	7.72626e-05	0.0472845	0.000974015	-2.63308	2.97474e-05	first intron	86	0.341426	0.00124538	2						2		cell projection;plasma membrane bounded cell projection
689	NC_037337.1:77091726:77091773	chr10:77091726:77091773	RAB15	-0.533487	0.00602653	0.070528	0.0131093	-2.63308	2.97474e-05	first intron	48	0.323282	0.00166661	2						2		cell projection;plasma membrane bounded cell projection
690	NC_037337.1:77092009:77092137	chr10:77092009:77092137	RAB15	-0.561316	0.00350666	0.0306068	0.00842694	-2.63308	2.97474e-05	first intron	129	0.267566	0.00208758	2						2		cell projection;plasma membrane bounded cell projection
691	NC_037337.1:77092787:77092847	chr10:77092787:77092847	RAB15	-0.555043	0.00397799	0.0439746	0.00921117	-2.63308	2.97474e-05	first intron	61	0.334711	0.00125223	2						2		cell projection;plasma membrane bounded cell projection
692	NC_037337.1:77095316:77095376	chr10:77095316:77095376	RAB15	-0.443877	0.0262349	0.0675253	0.0401647	-2.63308	2.97474e-05	first intron	61	0.293807	0.0138243	2						2		cell projection;plasma membrane bounded cell projection
693	NC_037337.1:77095696:77095724	chr10:77095696:77095724	RAB15	-0.426119	0.0336727	0.053344	0.045342	-2.63308	2.97474e-05	first intron	29	0.231465	0.0397171	2						2		cell projection;plasma membrane bounded cell projection
694	NC_037337.1:8023776:8023841	chr10:8023776:8023841	F2RL1	-0.759359	1.07459e-05	0.0363443	0.000460236	-2.59806	0.000132023	first intron	66	0.291806	0.00324399	25	10	cell migration;regulation of cellular component movement;regulation of cell motility;movement of cell or subcellular component;regulation of cell migration;cell motility;localization of cell;regulation of locomotion;locomotion;cell population proliferation				15	positive regulation of cell migration;positive regulation of cell motility;regulation of cell migration;positive regulation of cellular component movement;positive regulation of locomotion;phosphatidylinositol 3-kise sigling;cell migration;phosphatidylinositol-mediated sigling;cell population proliferation;localization of cell;movement of cell or subcellular component;regulation of multicellular …	cell projection;plasma membrane bounded cell projection
695	NC_037337.1:80716549:80716659	chr10:80716549:80716659	ACTN1	0.444702	0.0259243	0.140917	0.0327986	-0.597048	3.63062e-05	first intron	111	-0.543175	0.00141384	18	14	tissue development;cellular component assembly involved in morphogenesis;actomyosin structure organization;actin filament-based process;actin cytoskeleton organization;myofibril assembly;striated muscle cell development;atomical structure formation involved in morphogenesis;supramolecular fiber organization	cell-cell junction;anchoring junction	actin binding	Leukocyte transendothelial migration;Focal adhesion												4	stress fiber;actin filament bundle;contractile actin filament bundle;actomyosin
696	NC_037337.1:80717763:80717848	chr10:80717763:80717848	ACTN1	0.433846	0.0313399	0.0904163	0.0428747	-0.597048	3.63062e-05	first intron	86	-0.44654	0.000804552	18	14	tissue development;cellular component assembly involved in morphogenesis;actomyosin structure organization;actin filament-based process;actin cytoskeleton organization;myofibril assembly;striated muscle cell development;atomical structure formation involved in morphogenesis;supramolecular fiber organization	cell-cell junction;anchoring junction	actin binding	Leukocyte transendothelial migration;Focal adhesion												4	stress fiber;actin filament bundle;contractile actin filament bundle;actomyosin
697	NC_037337.1:80718640:80718748	chr10:80718640:80718748	ACTN1	0.531264	0.00628088	0.0558158	0.0125872	-0.597048	3.63062e-05	first intron	109	-0.325779	0.00593065	18	14	tissue development;cellular component assembly involved in morphogenesis;actomyosin structure organization;actin filament-based process;actin cytoskeleton organization;myofibril assembly;striated muscle cell development;atomical structure formation involved in morphogenesis;supramolecular fiber organization	cell-cell junction;anchoring junction	actin binding	Leukocyte transendothelial migration;Focal adhesion												4	stress fiber;actin filament bundle;contractile actin filament bundle;actomyosin
698	NC_037337.1:80726075:80726152	chr10:80726075:80726152	ACTN1	-0.518091	0.00797942	0.0561864	0.0148736	-0.597048	3.63062e-05	first intron	78	0.365465	0.00151048	25	14	tissue development;cellular component assembly involved in morphogenesis;actomyosin structure organization;actin filament-based process;actin cytoskeleton organization;myofibril assembly;striated muscle cell development;atomical structure formation involved in morphogenesis;supramolecular fiber organization	cell-cell junction;anchoring junction	actin binding	Leukocyte transendothelial migration;Focal adhesion	11	actin cytoskeleton organization;actin filament-based process;cell development	cell projection;bicellular tight junction;actin cytoskeleton;tight junction;plasma membrane bounded cell projection;ruffle;anchoring junction		Tight junction
699	NC_037337.1:80726151:80726247	chr10:80726151:80726247	ACTN1	-0.47259	0.0170517	0.0808871	0.0228282	-0.597048	3.63062e-05	first intron	97	0.428982	0.00170381	25	14	tissue development;cellular component assembly involved in morphogenesis;actomyosin structure organization;actin filament-based process;actin cytoskeleton organization;myofibril assembly;striated muscle cell development;atomical structure formation involved in morphogenesis;supramolecular fiber organization	cell-cell junction;anchoring junction	actin binding	Leukocyte transendothelial migration;Focal adhesion	11	actin cytoskeleton organization;actin filament-based process;cell development	cell projection;bicellular tight junction;actin cytoskeleton;tight junction;plasma membrane bounded cell projection;ruffle;anchoring junction		Tight junction
700	NC_037337.1:80727348:80727404	chr10:80727348:80727404	ACTN1	-0.516154	0.00908218	0.066057	0.0176323	-0.597048	3.63062e-05	first intron	57	0.378483	0.00225967	25	14	tissue development;cellular component assembly involved in morphogenesis;actomyosin structure organization;actin filament-based process;actin cytoskeleton organization;myofibril assembly;striated muscle cell development;atomical structure formation involved in morphogenesis;supramolecular fiber organization	cell-cell junction;anchoring junction	actin binding	Leukocyte transendothelial migration;Focal adhesion	11	actin cytoskeleton organization;actin filament-based process;cell development	cell projection;bicellular tight junction;actin cytoskeleton;tight junction;plasma membrane bounded cell projection;ruffle;anchoring junction		Tight junction
701	NC_037337.1:80727387:80727458	chr10:80727387:80727458	ACTN1	-0.569565	0.00295965	0.108126	0.00755692	-0.597048	3.63062e-05	first intron	72	0.56799	0.000211549	25	14	tissue development;cellular component assembly involved in morphogenesis;actomyosin structure organization;actin filament-based process;actin cytoskeleton organization;myofibril assembly;striated muscle cell development;atomical structure formation involved in morphogenesis;supramolecular fiber organization	cell-cell junction;anchoring junction	actin binding	Leukocyte transendothelial migration;Focal adhesion	11	actin cytoskeleton organization;actin filament-based process;cell development	cell projection;bicellular tight junction;actin cytoskeleton;tight junction;plasma membrane bounded cell projection;ruffle;anchoring junction		Tight junction
702	NC_037337.1:80727403:80727525	chr10:80727403:80727525	ACTN1	-0.519313	0.00780721	0.0892945	0.0132099	-0.597048	3.63062e-05	first intron	123	0.444206	0.00207886	25	14	tissue development;cellular component assembly involved in morphogenesis;actomyosin structure organization;actin filament-based process;actin cytoskeleton organization;myofibril assembly;striated muscle cell development;atomical structure formation involved in morphogenesis;supramolecular fiber organization	cell-cell junction;anchoring junction	actin binding	Leukocyte transendothelial migration;Focal adhesion	11	actin cytoskeleton organization;actin filament-based process;cell development	cell projection;bicellular tight junction;actin cytoskeleton;tight junction;plasma membrane bounded cell projection;ruffle;anchoring junction		Tight junction
703	NC_037337.1:80729407:80729457	chr10:80729407:80729457	ACTN1	-0.514918	0.0084413	0.144312	0.0154884	-0.597048	3.63062e-05	first intron	51	0.56836	0.000490536	25	14	tissue development;cellular component assembly involved in morphogenesis;actomyosin structure organization;actin filament-based process;actin cytoskeleton organization;myofibril assembly;striated muscle cell development;atomical structure formation involved in morphogenesis;supramolecular fiber organization	cell-cell junction;anchoring junction	actin binding	Leukocyte transendothelial migration;Focal adhesion	11	actin cytoskeleton organization;actin filament-based process;cell development	cell projection;bicellular tight junction;actin cytoskeleton;tight junction;plasma membrane bounded cell projection;ruffle;anchoring junction		Tight junction
704	NC_037337.1:80738707:80738755	chr10:80738707:80738755	ACTN1	-0.440769	0.0285187	0.0347907	0.0423434	-0.597048	3.63062e-05	first intron	49	0.246122	0.00698432	25	14	tissue development;cellular component assembly involved in morphogenesis;actomyosin structure organization;actin filament-based process;actin cytoskeleton organization;myofibril assembly;striated muscle cell development;atomical structure formation involved in morphogenesis;supramolecular fiber organization	cell-cell junction;anchoring junction	actin binding	Leukocyte transendothelial migration;Focal adhesion	11	actin cytoskeleton organization;actin filament-based process;cell development	cell projection;bicellular tight junction;actin cytoskeleton;tight junction;plasma membrane bounded cell projection;ruffle;anchoring junction		Tight junction
705	NC_037337.1:80742712:80742789	chr10:80742712:80742789	ACTN1	-0.54	0.00601408	0.0574679	0.0122099	-0.597048	3.63062e-05	first intron	78	0.374599	0.00133982	25	14	tissue development;cellular component assembly involved in morphogenesis;actomyosin structure organization;actin filament-based process;actin cytoskeleton organization;myofibril assembly;striated muscle cell development;atomical structure formation involved in morphogenesis;supramolecular fiber organization	cell-cell junction;anchoring junction	actin binding	Leukocyte transendothelial migration;Focal adhesion	11	actin cytoskeleton organization;actin filament-based process;cell development	cell projection;bicellular tight junction;actin cytoskeleton;tight junction;plasma membrane bounded cell projection;ruffle;anchoring junction		Tight junction
706	NC_037337.1:80746826:80746883	chr10:80746826:80746883	ACTN1	0.634563	0.000656751	0.0280137	0.00313929	-0.597048	3.63062e-05	first intron	58	-0.25828	0.00335341	18	14	tissue development;cellular component assembly involved in morphogenesis;actomyosin structure organization;actin filament-based process;actin cytoskeleton organization;myofibril assembly;striated muscle cell development;atomical structure formation involved in morphogenesis;supramolecular fiber organization	cell-cell junction;anchoring junction	actin binding	Leukocyte transendothelial migration;Focal adhesion												4	stress fiber;actin filament bundle;contractile actin filament bundle;actomyosin
707	NC_037337.1:80755238:80755286	chr10:80755238:80755286	ACTN1	-0.453077	0.024015	0.0502609	0.0345403	-0.597048	3.63062e-05	first intron	49	0.34436	0.00128821	25	14	tissue development;cellular component assembly involved in morphogenesis;actomyosin structure organization;actin filament-based process;actin cytoskeleton organization;myofibril assembly;striated muscle cell development;atomical structure formation involved in morphogenesis;supramolecular fiber organization	cell-cell junction;anchoring junction	actin binding	Leukocyte transendothelial migration;Focal adhesion	11	actin cytoskeleton organization;actin filament-based process;cell development	cell projection;bicellular tight junction;actin cytoskeleton;tight junction;plasma membrane bounded cell projection;ruffle;anchoring junction		Tight junction
708	NC_037337.1:80755411:80755504	chr10:80755411:80755504	ACTN1	-0.457399	0.0215104	0.0818536	0.0282988	-0.597048	3.63062e-05	first intron	94	0.459718	0.000473503	25	14	tissue development;cellular component assembly involved in morphogenesis;actomyosin structure organization;actin filament-based process;actin cytoskeleton organization;myofibril assembly;striated muscle cell development;atomical structure formation involved in morphogenesis;supramolecular fiber organization	cell-cell junction;anchoring junction	actin binding	Leukocyte transendothelial migration;Focal adhesion	11	actin cytoskeleton organization;actin filament-based process;cell development	cell projection;bicellular tight junction;actin cytoskeleton;tight junction;plasma membrane bounded cell projection;ruffle;anchoring junction		Tight junction
709	NC_037337.1:80755806:80755839	chr10:80755806:80755839	ACTN1	-0.498845	0.0111374	0.0329453	0.0190702	-0.597048	3.63062e-05	first intron	34	0.272118	0.004099	25	14	tissue development;cellular component assembly involved in morphogenesis;actomyosin structure organization;actin filament-based process;actin cytoskeleton organization;myofibril assembly;striated muscle cell development;atomical structure formation involved in morphogenesis;supramolecular fiber organization	cell-cell junction;anchoring junction	actin binding	Leukocyte transendothelial migration;Focal adhesion	11	actin cytoskeleton organization;actin filament-based process;cell development	cell projection;bicellular tight junction;actin cytoskeleton;tight junction;plasma membrane bounded cell projection;ruffle;anchoring junction		Tight junction
710	NC_037337.1:80762933:80763005	chr10:80762933:80763005	ACTN1	0.440469	0.0275484	0.0617917	0.0386504	-0.597048	3.63062e-05	first intron	73	-0.406824	0.00088515	18	14	tissue development;cellular component assembly involved in morphogenesis;actomyosin structure organization;actin filament-based process;actin cytoskeleton organization;myofibril assembly;striated muscle cell development;atomical structure formation involved in morphogenesis;supramolecular fiber organization	cell-cell junction;anchoring junction	actin binding	Leukocyte transendothelial migration;Focal adhesion												4	stress fiber;actin filament bundle;contractile actin filament bundle;actomyosin
711	NC_037337.1:84899448:84899566	chr10:84899448:84899566	NUMB	0.541993	0.00513197	0.0676429	0.0110066	0.503325	0.0489135	first intron	119	0.370596	0.00161247	1														1		Notch sigling pathway
712	NC_037337.1:85255031:85255062	chr10:85255031:85255062	PTGR2	-0.462308	0.0210344	0.0304165	0.0320891	-0.758493	0.0270742	first intron	32	0.27967	0.002169	4	2	lipid metabolic process		oxidoreductase activity, acting on the CH-CH group of donors, D or DP as acceptor		2	lipid metabolic process		oxidoreductase activity, acting on the CH-CH group of donors, D or DP as acceptor
713	NC_037337.1:85255700:85255740	chr10:85255700:85255740	PTGR2	-0.429347	0.0322084	0.0371187	0.0437946	-0.758493	0.0270742	first intron	41	0.307671	0.00180756	4	2	lipid metabolic process		oxidoreductase activity, acting on the CH-CH group of donors, D or DP as acceptor		2	lipid metabolic process		oxidoreductase activity, acting on the CH-CH group of donors, D or DP as acceptor
714	NC_037337.1:87259707:87259787	chr10:87259707:87259787	TGFB3	-0.49453	0.0119717	0.074245	0.0201205	-1.47792	0.0103132	first intron	81	0.305023	0.0191325	3	3				Rel cell carcinoma;MAPK sigling pathway;Cytokine-cytokine receptor interaction
715	NC_037337.1:87260515:87260544	chr10:87260515:87260544	TGFB3	-0.553352	0.00411376	0.0455209	0.00939337	-1.47792	0.0103132	first intron	30	0.317313	0.00246157	3	3				Rel cell carcinoma;MAPK sigling pathway;Cytokine-cytokine receptor interaction
716	NC_037337.1:91501655:91501680	chr10:91501655:91501680	DIO2	-0.486528	0.0136554	0.0313566	0.022206	-5.8798	2.7045e-08	first intron	26	0.255793	0.00175602	3	1	lipid metabolic process				2	lipid metabolic process;regulation of multicellular organismal process
717	NC_037337.1:91503537:91503630	chr10:91503537:91503630	DIO2	-0.427692	0.0340338	0.0437742	0.0463262	-5.8798	2.7045e-08	first intron	94	0.246225	0.0114884	3	1	lipid metabolic process				2	lipid metabolic process;regulation of multicellular organismal process
718	NC_037337.1:91503672:91503743	chr10:91503672:91503743	DIO2	-0.530487	0.00637187	0.0518525	0.0128238	-5.8798	2.7045e-08	first intron	72	0.324595	0.00232308	3	1	lipid metabolic process				2	lipid metabolic process;regulation of multicellular organismal process
719	NC_037337.1:91504168:91504217	chr10:91504168:91504217	DIO2	-0.555385	0.00454219	0.0286772	0.0101208	-5.8798	2.7045e-08	first intron	50	0.254828	0.00116945	3	1	lipid metabolic process				2	lipid metabolic process;regulation of multicellular organismal process
720	NC_037337.1:91504378:91504418	chr10:91504378:91504418	DIO2	-0.464203	0.0194088	0.0776077	0.0283089	-5.8798	2.7045e-08	first exon	41	0.386056	0.0012517	3	1	lipid metabolic process				2	lipid metabolic process;regulation of multicellular organismal process
721	NC_037337.1:91504544:91504592	chr10:91504544:91504592	DIO2	-0.457275	0.0215503	0.0596354	0.0309795	-5.8798	2.7045e-08	first exon;5UTR	49	0.388581	0.00103366	3	1	lipid metabolic process				2	lipid metabolic process;regulation of multicellular organismal process
722	NC_037337.1:91504544:91504592	chr10:91504544:91504592	DIO2	-0.457275	0.0215503	0.0596354	0.0322363	-5.8798	2.7045e-08	Promoter;TSS	49	0.388581	0.00103366	3	1	lipid metabolic process				2	lipid metabolic process;regulation of multicellular organismal process
723	NC_037338.1:101762459:101762559	chr11:101762459:101762559	RAPGEF1	-0.707692	0.000115635	0.0533406	0.00119628	1.37465	0.00129921	first intron	101	-0.322358	0.00537034	2	2				Focal adhesion;Rel cell carcinoma
724	NC_037338.1:101762558:101762646	chr11:101762558:101762646	RAPGEF1	-0.71	0.000107405	0.10416	0.00115778	1.37465	0.00129921	first intron	89	-0.557562	0.000284965	2	2				Focal adhesion;Rel cell carcinoma
725	NC_037338.1:101764917:101764929	chr11:101764917:101764929	RAPGEF1	-0.778958	4.49327e-06	0.0288171	0.000330829	1.37465	0.00129921	first intron	13	-0.268621	0.00219728	2	2				Focal adhesion;Rel cell carcinoma
726	NC_037338.1:101766193:101766236	chr11:101766193:101766236	RAPGEF1	0.583846	0.00261293	0.0324645	0.00700525	1.37465	0.00129921	first intron	44	0.286525	0.00132209	3	2				Focal adhesion;Rel cell carcinoma									1		Rel cell carcinoma
727	NC_037338.1:101766293:101766360	chr11:101766293:101766360	RAPGEF1	0.735181	2.83517e-05	0.0820268	0.000585378	1.37465	0.00129921	first intron	68	0.465138	0.000482017	3	2				Focal adhesion;Rel cell carcinoma									1		Rel cell carcinoma
728	NC_037338.1:101766658:101766739	chr11:101766658:101766739	RAPGEF1	0.651538	0.000566388	0.0357365	0.00272978	1.37465	0.00129921	first intron	82	0.294119	0.00243771	3	2				Focal adhesion;Rel cell carcinoma									1		Rel cell carcinoma
729	NC_037338.1:101766738:101766816	chr11:101766738:101766816	RAPGEF1	0.437574	0.0287058	0.0903272	0.0399102	1.37465	0.00129921	first intron	79	0.428716	0.00141939	3	2				Focal adhesion;Rel cell carcinoma									1		Rel cell carcinoma
730	NC_037338.1:101766990:101767044	chr11:101766990:101767044	RAPGEF1	0.566027	0.00318463	0.0270454	0.00791695	1.37465	0.00129921	first intron	55	0.231046	0.00745679	3	2				Focal adhesion;Rel cell carcinoma									1		Rel cell carcinoma
731	NC_037338.1:101769572:101769607	chr11:101769572:101769607	RAPGEF1	0.472448	0.0170897	0.105449	0.0264308	1.37465	0.00129921	first intron	36	0.424061	0.00204744	3	2				Focal adhesion;Rel cell carcinoma									1		Rel cell carcinoma
732	NC_037338.1:101769724:101769802	chr11:101769724:101769802	RAPGEF1	0.647692	0.000623794	0.0730939	0.00308312	1.37465	0.00129921	first intron	79	0.417671	0.00110624	3	2				Focal adhesion;Rel cell carcinoma									1		Rel cell carcinoma
733	NC_037338.1:101770355:101770430	chr11:101770355:101770430	RAPGEF1	0.690945	0.000131343	0.0348884	0.0012905	1.37465	0.00129921	first intron	76	0.265584	0.00334176	3	2				Focal adhesion;Rel cell carcinoma									1		Rel cell carcinoma
734	NC_037338.1:101770531:101770582	chr11:101770531:101770582	RAPGEF1	0.584343	0.00215995	0.061206	0.00619778	1.37465	0.00129921	first intron	52	0.316645	0.00747638	3	2				Focal adhesion;Rel cell carcinoma									1		Rel cell carcinoma
735	NC_037338.1:101773819:101773869	chr11:101773819:101773869	RAPGEF1	-0.596724	0.00163979	0.125815	0.0046808	1.37465	0.00129921	first intron	51	-0.40975	0.00518953	2	2				Focal adhesion;Rel cell carcinoma
736	NC_037338.1:101773917:101773989	chr11:101773917:101773989	RAPGEF1	-0.724086	4.27826e-05	0.0511966	0.000755353	1.37465	0.00129921	first intron	73	-0.354632	0.00210089	2	2				Focal adhesion;Rel cell carcinoma
737	NC_037338.1:101776355:101776392	chr11:101776355:101776392	RAPGEF1	0.739774	2.37709e-05	0.0460081	0.000573596	1.37465	0.00129921	first intron	38	0.341214	0.00114588	3	2				Focal adhesion;Rel cell carcinoma									1		Rel cell carcinoma
738	NC_037338.1:101779300:101779361	chr11:101779300:101779361	RAPGEF1	-0.783683	3.59386e-06	0.0718609	0.000309296	1.37465	0.00129921	first intron	62	-0.445048	0.000984621	2	2				Focal adhesion;Rel cell carcinoma
739	NC_037338.1:101779894:101779906	chr11:101779894:101779906	RAPGEF1	0.535385	0.00652732	0.0623922	0.013892	1.37465	0.00129921	first intron	13	0.351923	0.00338742	3	2				Focal adhesion;Rel cell carcinoma									1		Rel cell carcinoma
740	NC_037338.1:101780609:101780619	chr11:101780609:101780619	RAPGEF1	0.654615	0.000523778	0.0684918	0.00277143	1.37465	0.00129921	first intron	11	0.418447	0.000880295	3	2				Focal adhesion;Rel cell carcinoma									1		Rel cell carcinoma
741	NC_037338.1:101783985:101784020	chr11:101783985:101784020	RAPGEF1	0.745849	1.87231e-05	0.144967	0.000493885	1.37465	0.00129921	first intron	36	0.408507	0.011	3	2				Focal adhesion;Rel cell carcinoma									1		Rel cell carcinoma
742	NC_037338.1:101784012:101784073	chr11:101784012:101784073	RAPGEF1	0.747692	2.84153e-05	0.0626931	0.000620386	1.37465	0.00129921	first intron	62	0.373485	0.00278218	3	2				Focal adhesion;Rel cell carcinoma									1		Rel cell carcinoma
743	NC_037338.1:101784589:101784643	chr11:101784589:101784643	RAPGEF1	0.505893	0.00987854	0.0965614	0.0174323	1.37465	0.00129921	first intron	55	0.502385	0.000845464	3	2				Focal adhesion;Rel cell carcinoma									1		Rel cell carcinoma
744	NC_037338.1:101784648:101784704	chr11:101784648:101784704	RAPGEF1	0.767692	1.27097e-05	0.0330181	0.000463007	1.37465	0.00129921	first intron	57	0.271025	0.00321717	3	2				Focal adhesion;Rel cell carcinoma									1		Rel cell carcinoma
745	NC_037338.1:101788672:101788688	chr11:101788672:101788688	RAPGEF1	0.671678	0.00023645	0.0198719	0.00169758	1.37465	0.00129921	first intron	17	0.212654	0.00429461	3	2				Focal adhesion;Rel cell carcinoma									1		Rel cell carcinoma
746	NC_037338.1:101788812:101788936	chr11:101788812:101788936	RAPGEF1	0.571025	0.0028708	0.0502907	0.00749312	1.37465	0.00129921	first intron	125	0.28868	0.00553106	3	2				Focal adhesion;Rel cell carcinoma									1		Rel cell carcinoma
747	NC_037338.1:101788977:101788992	chr11:101788977:101788992	RAPGEF1	0.760055	1.04331e-05	0.0235809	0.000449976	1.37465	0.00129921	first intron	16	0.203745	0.0364055	3	2				Focal adhesion;Rel cell carcinoma									1		Rel cell carcinoma
748	NC_037338.1:101794557:101794592	chr11:101794557:101794592	RAPGEF1	0.600386	0.00150822	0.0383985	0.00508108	1.37465	0.00129921	first intron	36	0.305486	0.00213011	3	2				Focal adhesion;Rel cell carcinoma									1		Rel cell carcinoma
749	NC_037338.1:101802954:101803038	chr11:101802954:101803038	RAPGEF1	-0.471677	0.0172964	0.0383661	0.026679	1.37465	0.00129921	first intron	85	-0.290674	0.00409315	2	2				Focal adhesion;Rel cell carcinoma
750	NC_037338.1:101804361:101804384	chr11:101804361:101804384	RAPGEF1	-0.863846	2.22148e-06	0.087075	0.000273247	1.37465	0.00129921	first intron	24	-0.489984	0.000989037	2	2				Focal adhesion;Rel cell carcinoma
751	NC_037338.1:101805647:101805684	chr11:101805647:101805684	RAPGEF1	0.43877	0.0282229	0.0614402	0.039405	1.37465	0.00129921	first intron	38	0.249151	0.0234366	3	2				Focal adhesion;Rel cell carcinoma									1		Rel cell carcinoma
752	NC_037338.1:101805683:101805703	chr11:101805683:101805703	RAPGEF1	0.712856	6.36443e-05	0.0376136	0.000896463	1.37465	0.00129921	first intron	21	0.317605	0.00113311	3	2				Focal adhesion;Rel cell carcinoma									1		Rel cell carcinoma
753	NC_037338.1:101810325:101810346	chr11:101810325:101810346	RAPGEF1	-0.690517	0.000133133	0.0184142	0.00142949	1.37465	0.00129921	Promoter	22	-0.232648	0.00197583	2	2				Focal adhesion;Rel cell carcinoma
754	NC_037338.1:105086182:105086211	chr11:105086182:105086211	RXRA	0.688979	0.000139747	0.0703387	0.0014633	1.09891	0.00486927	Promoter	30	0.394994	0.00100948	1	1				PI3K-Akt sigling pathway
755	NC_037338.1:105088715:105088753	chr11:105088715:105088753	RXRA	0.716705	5.56601e-05	0.0326554	0.000833566	1.09891	0.00486927	first intron	39	0.269307	0.00434325	1	1				PI3K-Akt sigling pathway
756	NC_037338.1:105089481:105089572	chr11:105089481:105089572	RXRA	-0.741934	2.1853e-05	0.0481639	0.000555196	1.09891	0.00486927	first intron	92	-0.311859	0.00493457	2	1				PI3K-Akt sigling pathway						1		Th17 cell differentiation
757	NC_037338.1:105089650:105089665	chr11:105089650:105089665	RXRA	-0.756021	1.23661e-05	0.0573813	0.000475857	1.09891	0.00486927	first intron	16	-0.406183	0.000685123	2	1				PI3K-Akt sigling pathway						1		Th17 cell differentiation
758	NC_037338.1:105090326:105090368	chr11:105090326:105090368	RXRA	-0.649231	0.000600261	0.034943	0.00282805	1.09891	0.00486927	first intron	43	-0.28655	0.00213191	2	1				PI3K-Akt sigling pathway						1		Th17 cell differentiation
759	NC_037338.1:11558553:11558636	chr11:11558553:11558636	SPR	-0.498519	0.0111987	0.0756609	0.0201984	-1.24063	6.82351e-05	Promoter	84	0.395555	0.0014103	38	16	tissue development;cell migration;epithelium development;regulation of cellular component movement;regulation of cell motility;movement of cell or subcellular component;regulation of cell migration;cell motility;localization of cell;regulation of locomotion;epithelial cell differentiation;locomotion;atomical structure formation involved in morphogenesis;cell population proliferation;inner ear dev…	plasma membrane region			22	positive regulation of cell migration;positive regulation of cell motility;regulation of cell migration;positive regulation of cellular component movement;positive regulation of locomotion;epithelial cell differentiation;inner ear development;epithelium development;cell migration;cell population proliferation;transmembrane receptor protein tyrosine kise sigling pathway;localization of cell;inner …	plasma membrane region;cell projection;actin cytoskeleton;plasma membrane bounded cell projection;ruffle
760	NC_037338.1:14705317:14705348	chr11:14705317:14705348	SPAST	0.503077	0.0112611	0.107751	0.0192345	-0.2373	0.0389036	first intron	32	-0.499267	0.00131707	2	2	movement of cell or subcellular component;supramolecular fiber organization
761	NC_037338.1:1861837:1861916	chr11:1861837:1861916	MAL	0.575356	0.00262056	0.0681746	0.00749068	-4.43713	0.000353258	first intron	80	-0.457379	0.000400468	1	1		plasma membrane region
762	NC_037338.1:1862851:1862913	chr11:1862851:1862913	MAL	-0.432482	0.0308354	0.0394968	0.0423137	-4.43713	0.000353258	first intron	63	0.324837	0.00143589	2	1		plasma membrane region			1		plasma membrane region
763	NC_037338.1:2286495:2286546	chr11:2286495:2286546	DUSP2	0.526246	0.00688802	0.0236375	0.0141707	2.62772	9.7952e-05	Promoter	52	0.209317	0.0299301	1	1				MAPK sigling pathway
764	NC_037338.1:46552246:46552297	chr11:46552246:46552297	IL1B	-0.516888	0.00815199	0.10755	0.0159854	1.89507	0.0389528	Promoter	52	-0.402521	0.00767792	10	2				MAPK sigling pathway;Cytokine-cytokine receptor interaction						8		Hematopoietic cell lineage;Yersinia infection;Cytokine-cytokine receptor interaction;Th17 cell differentiation;Tuberculosis;Leishmaniasis;Fluid shear stress and atherosclerosis;Osteoclast differentiation
765	NC_037338.1:66665065:66665078	chr11:66665065:66665078	PPP3R1	0.783846	6.48638e-06	0.0325029	0.000359138	0.299066	0.0212998	first intron	14	0.285657	0.00132309	5	5	tissue development;epithelium development;epithelial cell differentiation;atomical structure formation involved in morphogenesis			MAPK sigling pathway
766	NC_037338.1:73461460:73461479	chr11:73461460:73461479	KIF3C	0.587692	0.00241607	0.0308109	0.00654196	-0.942046	0.000164366	first exon	20	-0.238628	0.00119245	1	1	movement of cell or subcellular component
767	NC_037338.1:73472988:73473055	chr11:73472988:73473055	KIF3C	-0.63489	0.00065125	0.0488129	0.00301198	-0.942046	0.000164366	first intron	68	0.335664	0.00247042	2	1	movement of cell or subcellular component				1	movement of cell or subcellular component
768	NC_037338.1:73473054:73473091	chr11:73473054:73473091	KIF3C	-0.755218	1.27871e-05	0.053499	0.000475976	-0.942046	0.000164366	first intron	38	0.344098	0.00310354	2	1	movement of cell or subcellular component				1	movement of cell or subcellular component
769	NC_037338.1:73477683:73477704	chr11:73477683:73477704	KIF3C	-0.725206	4.10786e-05	0.0506929	0.000741993	-0.942046	0.000164366	first intron	22	0.378645	0.000692801	2	1	movement of cell or subcellular component				1	movement of cell or subcellular component
770	NC_037338.1:78628451:78628472	chr11:78628451:78628472	SDC1	0.759851	1.05237e-05	0.0295277	0.000474507	-2.24003	8.84601e-07	Promoter	22	-0.311002	0.00047129	1	1				Proteoglycans in cancer
771	NC_037338.1:78631675:78631771	chr11:78631675:78631771	SDC1	-0.635591	0.000639566	0.091716	0.00262184	-2.24003	8.84601e-07	first intron	97	0.422018	0.0025978	2	1				Proteoglycans in cancer	1				Proteoglycans in cancer
772	NC_037338.1:78631754:78631811	chr11:78631754:78631811	SDC1	-0.622308	0.00114294	0.0543405	0.00420985	-2.24003	8.84601e-07	first intron	58	0.367753	0.00133774	2	1				Proteoglycans in cancer	1				Proteoglycans in cancer
773	NC_037338.1:78631810:78631911	chr11:78631810:78631911	SDC1	-0.803273	1.33823e-06	0.0837897	0.000273247	-2.24003	8.84601e-07	first intron	102	0.460616	0.00101219	2	1				Proteoglycans in cancer	1				Proteoglycans in cancer
774	NC_037338.1:78635321:78635382	chr11:78635321:78635382	SDC1	-0.710547	6.89046e-05	0.0564377	0.000933329	-2.24003	8.84601e-07	first intron	62	0.418085	0.000259922	2	1				Proteoglycans in cancer	1				Proteoglycans in cancer
775	NC_037338.1:78636644:78636683	chr11:78636644:78636683	SDC1	-0.651279	0.000421545	0.0452434	0.00234715	-2.24003	8.84601e-07	first intron	40	0.304585	0.00343638	2	1				Proteoglycans in cancer	1				Proteoglycans in cancer
776	NC_037338.1:78636769:78636793	chr11:78636769:78636793	SDC1	-0.453951	0.0226437	0.0368884	0.0339632	-2.24003	8.84601e-07	first intron	25	0.249389	0.0101471	2	1				Proteoglycans in cancer	1				Proteoglycans in cancer
777	NC_037338.1:78636926:78636939	chr11:78636926:78636939	SDC1	-0.756654	1.20431e-05	0.0540925	0.000463007	-2.24003	8.84601e-07	first intron	14	0.367915	0.000764676	2	1				Proteoglycans in cancer	1				Proteoglycans in cancer
778	NC_037338.1:78639032:78639148	chr11:78639032:78639148	SDC1	-0.656923	0.000493649	0.0509853	0.00252516	-2.24003	8.84601e-07	first intron	117	0.287318	0.0133221	2	1				Proteoglycans in cancer	1				Proteoglycans in cancer
779	NC_037338.1:78641847:78641936	chr11:78641847:78641936	SDC1	-0.60729	0.0012847	0.106678	0.00452949	-2.24003	8.84601e-07	first intron	90	0.513155	0.00122053	2	1				Proteoglycans in cancer	1				Proteoglycans in cancer
780	NC_037338.1:78641887:78642004	chr11:78641887:78642004	SDC1	-0.626154	0.00104622	0.0489874	0.00396557	-2.24003	8.84601e-07	first intron	118	0.270413	0.0127241	2	1				Proteoglycans in cancer	1				Proteoglycans in cancer
781	NC_037338.1:78641964:78642050	chr11:78641964:78642050	SDC1	-0.694365	0.000117784	0.0642724	0.00120947	-2.24003	8.84601e-07	first intron	87	0.408899	0.000556586	2	1				Proteoglycans in cancer	1				Proteoglycans in cancer
782	NC_037338.1:78645048:78645065	chr11:78645048:78645065	SDC1	-0.526398	0.00686899	0.028658	0.0133465	-2.24003	8.84601e-07	first intron	18	0.227555	0.0149169	2	1				Proteoglycans in cancer	1				Proteoglycans in cancer
783	NC_037339.1:16408551:16408654	chr12:16408551:16408654	RUBCNL	-0.652433	0.000408438	0.0362354	0.00231065	3.17226	2.5083e-05	first intron	104	-0.278585	0.00526876	3	3	lipid metabolic process		phosphatidylinositol binding;phosphatidylinositol phosphate binding
784	NC_037339.1:21616791:21616825	chr12:21616791:21616825	VPS36	0.580769	0.00278012	0.0560287	0.0072911	-0.526862	0.0423103	first intron	35	-0.405441	0.000333503	2	2			phosphatidylinositol binding;phosphatidylinositol phosphate binding
785	NC_037339.1:21618867:21618892	chr12:21618867:21618892	VPS36	0.555385	0.00454219	0.0907887	0.0101208	-0.526862	0.0423103	first intron	26	-0.485025	0.000447227	2	2			phosphatidylinositol binding;phosphatidylinositol phosphate binding
786	NC_037339.1:30326587:30326628	chr12:30326587:30326628	HMGB1	0.465929	0.0189032	0.0798977	0.0294033	-0.407486	0.0110861	Promoter	42	-0.428653	0.00188221	7	7	cell migration;movement of cell or subcellular component;cell motility;localization of cell;locomotion;cell population proliferation;cell chemotaxis
787	NC_037339.1:34488671:34488715	chr12:34488671:34488715	TNFRSF19	-0.421603	0.0358095	0.0236773	0.0476807	-3.44069	0.0269395	first intron	45	0.230084	0.00707961	1	1				Cytokine-cytokine receptor interaction
788	NC_037339.1:34502724:34502757	chr12:34502724:34502757	TNFRSF19	-0.454954	0.0223092	0.0260051	0.0326017	-3.44069	0.0269395	first intron	34	0.237151	0.00612194	1	1				Cytokine-cytokine receptor interaction
789	NC_037339.1:55343091:55343143	chr12:55343091:55343143	SPRY2	-0.56	0.00416536	0.0681931	0.00943911	-1.77891	0.00482052	first exon	53	0.372523	0.0039982	38	16	tissue development;cell migration;epithelium development;regulation of cellular component movement;regulation of cell motility;movement of cell or subcellular component;regulation of cell migration;cell motility;localization of cell;regulation of locomotion;epithelial cell differentiation;locomotion;atomical structure formation involved in morphogenesis;cell population proliferation;inner ear dev…	plasma membrane region			22	positive regulation of cell migration;positive regulation of cell motility;regulation of cell migration;positive regulation of cellular component movement;positive regulation of locomotion;epithelial cell differentiation;inner ear development;epithelium development;cell migration;cell population proliferation;transmembrane receptor protein tyrosine kise sigling pathway;localization of cell;inner …	plasma membrane region;cell projection;actin cytoskeleton;plasma membrane bounded cell projection;ruffle
790	NC_037339.1:55343202:55343279	chr12:55343202:55343279	SPRY2	-0.575111	0.00263422	0.0759207	0.00682161	-1.77891	0.00482052	first exon	78	0.401019	0.0010279	38	16	tissue development;cell migration;epithelium development;regulation of cellular component movement;regulation of cell motility;movement of cell or subcellular component;regulation of cell migration;cell motility;localization of cell;regulation of locomotion;epithelial cell differentiation;locomotion;atomical structure formation involved in morphogenesis;cell population proliferation;inner ear dev…	plasma membrane region			22	positive regulation of cell migration;positive regulation of cell motility;regulation of cell migration;positive regulation of cellular component movement;positive regulation of locomotion;epithelial cell differentiation;inner ear development;epithelium development;cell migration;cell population proliferation;transmembrane receptor protein tyrosine kise sigling pathway;localization of cell;inner …	plasma membrane region;cell projection;actin cytoskeleton;plasma membrane bounded cell projection;ruffle
791	NC_037339.1:76177013:76177127	chr12:76177013:76177127	GPR183	0.586154	0.00249324	0.0535449	0.00724488	0.940789	0.00444866	first intron	115	0.298296	0.00690374	11	11	cell migration;regulation of cellular component movement;regulation of cell motility;movement of cell or subcellular component;regulation of cell migration;cell motility;localization of cell;regulation of locomotion;locomotion;cell population proliferation;cell chemotaxis
792	NC_037339.1:76177122:76177158	chr12:76177122:76177158	GPR183	0.595967	0.00166818	0.124369	0.00527914	0.940789	0.00444866	first intron	37	0.37403	0.00478766	11	11	cell migration;regulation of cellular component movement;regulation of cell motility;movement of cell or subcellular component;regulation of cell migration;cell motility;localization of cell;regulation of locomotion;locomotion;cell population proliferation;cell chemotaxis
793	NC_037339.1:84943936:84943972	chr12:84943936:84943972	COL4A1	0.512534	0.00880286	0.0552051	0.0171969	-2.93114	0.00273941	first intron	37	-0.358044	0.0018732	6	6	tissue development;epithelium development;atomical structure formation involved in morphogenesis			Human papillomavirus infection;Focal adhesion;PI3K-Akt sigling pathway
794	NC_037339.1:84946074:84946079	chr12:84946074:84946079	COL4A1	0.60424	0.00137967	0.0503457	0.00471495	-2.93114	0.00273941	first intron	6	-0.376151	2.23857e-05	6	6	tissue development;epithelium development;atomical structure formation involved in morphogenesis			Human papillomavirus infection;Focal adhesion;PI3K-Akt sigling pathway
795	NC_037339.1:84952840:84952861	chr12:84952840:84952861	COL4A1	0.579577	0.00239475	0.0791424	0.00585264	-2.93114	0.00273941	first intron	22	-0.433203	0.000297902	6	6	tissue development;epithelium development;atomical structure formation involved in morphogenesis			Human papillomavirus infection;Focal adhesion;PI3K-Akt sigling pathway
796	NC_037339.1:84952881:84952922	chr12:84952881:84952922	COL4A1	0.689549	0.000137261	0.0621759	0.00136206	-2.93114	0.00273941	first intron	42	-0.294293	0.0153166	6	6	tissue development;epithelium development;atomical structure formation involved in morphogenesis			Human papillomavirus infection;Focal adhesion;PI3K-Akt sigling pathway
797	NC_037339.1:84953086:84953137	chr12:84953086:84953137	COL4A1	0.626827	0.000799481	0.0403015	0.00339273	-2.93114	0.00273941	first intron	52	-0.283207	0.00234787	6	6	tissue development;epithelium development;atomical structure formation involved in morphogenesis			Human papillomavirus infection;Focal adhesion;PI3K-Akt sigling pathway
798	NC_037339.1:84953181:84953235	chr12:84953181:84953235	COL4A1	0.604255	0.0013792	0.0509908	0.00471495	-2.93114	0.00273941	first intron	55	-0.325751	0.00453836	6	6	tissue development;epithelium development;atomical structure formation involved in morphogenesis			Human papillomavirus infection;Focal adhesion;PI3K-Akt sigling pathway
799	NC_037339.1:84953725:84953806	chr12:84953725:84953806	COL4A1	-0.459855	0.0207314	0.0736125	0.0307774	-2.93114	0.00273941	first intron	82	0.299988	0.0108656	8	6	tissue development;epithelium development;atomical structure formation involved in morphogenesis			Human papillomavirus infection;Focal adhesion;PI3K-Akt sigling pathway	2	epithelium development;transmembrane receptor protein tyrosine kise sigling pathway
800	NC_037339.1:84953805:84953838	chr12:84953805:84953838	COL4A1	-0.45896	0.0210125	0.0597321	0.033731	-2.93114	0.00273941	first intron	34	0.327985	0.00476289	8	6	tissue development;epithelium development;atomical structure formation involved in morphogenesis			Human papillomavirus infection;Focal adhesion;PI3K-Akt sigling pathway	2	epithelium development;transmembrane receptor protein tyrosine kise sigling pathway
801	NC_037339.1:84961192:84961261	chr12:84961192:84961261	COL4A1	-0.492278	0.0124272	0.0253058	0.021978	-2.93114	0.00273941	first intron	70	0.205021	0.0149219	8	6	tissue development;epithelium development;atomical structure formation involved in morphogenesis			Human papillomavirus infection;Focal adhesion;PI3K-Akt sigling pathway	2	epithelium development;transmembrane receptor protein tyrosine kise sigling pathway
802	NC_037339.1:84973880:84973940	chr12:84973880:84973940	COL4A1	-0.632371	0.000694755	0.047333	0.0031042	-2.93114	0.00273941	first intron	61	0.313115	0.00235096	8	6	tissue development;epithelium development;atomical structure formation involved in morphogenesis			Human papillomavirus infection;Focal adhesion;PI3K-Akt sigling pathway	2	epithelium development;transmembrane receptor protein tyrosine kise sigling pathway
803	NC_037339.1:86591758:86591780	chr12:86591758:86591780	LAMP1	0.492687	0.0123434	0.0219894	0.0215712	0.812634	0.0265027	Promoter	23	0.205827	0.0183013	5	3	regulation of cellular component movement;movement of cell or subcellular component	plasma membrane region											2	phagocytic vesicle membrane;phagocytic vesicle
804	NC_037339.1:86594905:86594930	chr12:86594905:86594930	LAMP1	-0.485758	0.0138271	0.0762193	0.0224326	0.812634	0.0265027	first intron	26	-0.436038	0.00110068	6	3	regulation of cellular component movement;movement of cell or subcellular component	plasma membrane region								3	phagocytic vesicle membrane;phagocytic vesicle	Tuberculosis
805	NC_037339.1:86594905:86595005	chr12:86594905:86595005	LAMP1	-0.709218	7.21021e-05	0.0764227	0.00094722	0.812634	0.0265027	first intron	101	-0.389108	0.00355299	6	3	regulation of cellular component movement;movement of cell or subcellular component	plasma membrane region								3	phagocytic vesicle membrane;phagocytic vesicle	Tuberculosis
806	NC_037339.1:86596931:86596977	chr12:86596931:86596977	LAMP1	0.577795	0.00248799	0.0624973	0.00726758	0.812634	0.0265027	first intron	47	0.402983	0.00112711	5	3	regulation of cellular component movement;movement of cell or subcellular component	plasma membrane region											2	phagocytic vesicle membrane;phagocytic vesicle
807	NC_037339.1:86596965:86597005	chr12:86596965:86597005	LAMP1	0.525756	0.00694993	0.0701	0.0134622	0.812634	0.0265027	first intron	41	0.295	0.0188344	5	3	regulation of cellular component movement;movement of cell or subcellular component	plasma membrane region											2	phagocytic vesicle membrane;phagocytic vesicle
808	NC_037339.1:86597313:86597357	chr12:86597313:86597357	LAMP1	0.504861	0.0100552	0.065993	0.0176809	0.812634	0.0265027	first intron	45	0.285363	0.0215858	5	3	regulation of cellular component movement;movement of cell or subcellular component	plasma membrane region											2	phagocytic vesicle membrane;phagocytic vesicle
809	NC_037339.1:86597356:86597384	chr12:86597356:86597384	LAMP1	0.499327	0.0110474	0.0511268	0.0189865	0.812634	0.0265027	first intron	29	0.379869	0.000552967	5	3	regulation of cellular component movement;movement of cell or subcellular component	plasma membrane region											2	phagocytic vesicle membrane;phagocytic vesicle
810	NC_037340.1:15922304:15922413	chr13:15922304:15922413	GATA3	-0.536534	0.0056921	0.0985465	0.0117914	-2.0161	0.00292682	first intron	110	0.464645	0.00136376	36	15	tissue development;cell migration;epithelium development;regulation of cellular component movement;regulation of cell motility;movement of cell or subcellular component;regulation of cell migration;cell motility;localization of cell;regulation of locomotion;epithelial cell differentiation;locomotion;cell adhesion;atomical structure formation involved in morphogenesis;cell population proliferation				21	positive regulation of cell migration;positive regulation of cell motility;regulation of cell migration;positive regulation of cellular component movement;positive regulation of locomotion;epithelial cell differentiation;epithelium development;phosphatidylinositol 3-kise sigling;ameboidal-type cell migration;cell migration;epithelial cell migration;epithelium migration;phosphatidylinositol-mediat…
811	NC_037340.1:15922770:15922814	chr13:15922770:15922814	GATA3	-0.647692	0.000623794	0.0629006	0.0030989	-2.0161	0.00292682	first intron	45	0.368561	0.00266202	36	15	tissue development;cell migration;epithelium development;regulation of cellular component movement;regulation of cell motility;movement of cell or subcellular component;regulation of cell migration;cell motility;localization of cell;regulation of locomotion;epithelial cell differentiation;locomotion;cell adhesion;atomical structure formation involved in morphogenesis;cell population proliferation				21	positive regulation of cell migration;positive regulation of cell motility;regulation of cell migration;positive regulation of cellular component movement;positive regulation of locomotion;epithelial cell differentiation;epithelium development;phosphatidylinositol 3-kise sigling;ameboidal-type cell migration;cell migration;epithelial cell migration;epithelium migration;phosphatidylinositol-mediat…
812	NC_037340.1:15923921:15923978	chr13:15923921:15923978	GATA3	-0.585358	0.0021126	0.111616	0.00610319	-2.0161	0.00292682	first intron	58	0.55847	0.000309105	36	15	tissue development;cell migration;epithelium development;regulation of cellular component movement;regulation of cell motility;movement of cell or subcellular component;regulation of cell migration;cell motility;localization of cell;regulation of locomotion;epithelial cell differentiation;locomotion;cell adhesion;atomical structure formation involved in morphogenesis;cell population proliferation				21	positive regulation of cell migration;positive regulation of cell motility;regulation of cell migration;positive regulation of cellular component movement;positive regulation of locomotion;epithelial cell differentiation;epithelium development;phosphatidylinositol 3-kise sigling;ameboidal-type cell migration;cell migration;epithelial cell migration;epithelium migration;phosphatidylinositol-mediat…
813	NC_037340.1:15924063:15924134	chr13:15924063:15924134	GATA3	-0.53999	0.00533188	0.0897103	0.0112746	-2.0161	0.00292682	first intron	72	0.488788	0.000893834	36	15	tissue development;cell migration;epithelium development;regulation of cellular component movement;regulation of cell motility;movement of cell or subcellular component;regulation of cell migration;cell motility;localization of cell;regulation of locomotion;epithelial cell differentiation;locomotion;cell adhesion;atomical structure formation involved in morphogenesis;cell population proliferation				21	positive regulation of cell migration;positive regulation of cell motility;regulation of cell migration;positive regulation of cellular component movement;positive regulation of locomotion;epithelial cell differentiation;epithelium development;phosphatidylinositol 3-kise sigling;ameboidal-type cell migration;cell migration;epithelial cell migration;epithelium migration;phosphatidylinositol-mediat…
814	NC_037340.1:15924123:15924197	chr13:15924123:15924197	GATA3	-0.541245	0.00520583	0.113384	0.0111099	-2.0161	0.00292682	first intron	75	0.562735	0.000457408	36	15	tissue development;cell migration;epithelium development;regulation of cellular component movement;regulation of cell motility;movement of cell or subcellular component;regulation of cell migration;cell motility;localization of cell;regulation of locomotion;epithelial cell differentiation;locomotion;cell adhesion;atomical structure formation involved in morphogenesis;cell population proliferation				21	positive regulation of cell migration;positive regulation of cell motility;regulation of cell migration;positive regulation of cellular component movement;positive regulation of locomotion;epithelial cell differentiation;epithelium development;phosphatidylinositol 3-kise sigling;ameboidal-type cell migration;cell migration;epithelial cell migration;epithelium migration;phosphatidylinositol-mediat…
815	NC_037340.1:15924372:15924400	chr13:15924372:15924400	GATA3	-0.639231	0.000767851	0.0454378	0.00330676	-2.0161	0.00292682	first intron	29	0.285077	0.000492803	36	15	tissue development;cell migration;epithelium development;regulation of cellular component movement;regulation of cell motility;movement of cell or subcellular component;regulation of cell migration;cell motility;localization of cell;regulation of locomotion;epithelial cell differentiation;locomotion;cell adhesion;atomical structure formation involved in morphogenesis;cell population proliferation				21	positive regulation of cell migration;positive regulation of cell motility;regulation of cell migration;positive regulation of cellular component movement;positive regulation of locomotion;epithelial cell differentiation;epithelium development;phosphatidylinositol 3-kise sigling;ameboidal-type cell migration;cell migration;epithelial cell migration;epithelium migration;phosphatidylinositol-mediat…
816	NC_037340.1:15924443:15924454	chr13:15924443:15924454	GATA3	-0.584809	0.0021381	0.122849	0.00547223	-2.0161	0.00292682	first intron	12	0.432297	0.000892944	36	15	tissue development;cell migration;epithelium development;regulation of cellular component movement;regulation of cell motility;movement of cell or subcellular component;regulation of cell migration;cell motility;localization of cell;regulation of locomotion;epithelial cell differentiation;locomotion;cell adhesion;atomical structure formation involved in morphogenesis;cell population proliferation				21	positive regulation of cell migration;positive regulation of cell motility;regulation of cell migration;positive regulation of cellular component movement;positive regulation of locomotion;epithelial cell differentiation;epithelium development;phosphatidylinositol 3-kise sigling;ameboidal-type cell migration;cell migration;epithelial cell migration;epithelium migration;phosphatidylinositol-mediat…
817	NC_037340.1:17316940:17317068	chr13:17316940:17317068	PFKFB3	0.606954	0.00129488	0.0554548	0.00454865	1.02854	0.0417902	first intron	129	0.326955	0.00524913	1														1		HIF-1 sigling pathway
818	NC_037340.1:17317149:17317272	chr13:17317149:17317272	PFKFB3	0.652484	0.000407874	0.0521387	0.00231065	1.02854	0.0417902	first intron	124	0.323664	0.00291326	1														1		HIF-1 sigling pathway
819	NC_037340.1:17317271:17317315	chr13:17317271:17317315	PFKFB3	0.78379	3.57561e-06	0.0278223	0.000309296	1.02854	0.0417902	first intron	45	0.286986	0.000886504	1														1		HIF-1 sigling pathway
820	NC_037340.1:17455041:17455060	chr13:17455041:17455060	IL2RA	-0.510769	0.00993208	0.0223498	0.0183976	1.82953	0.000273841	Promoter	20	-0.213873	0.00725858	7	2				PI3K-Akt sigling pathway;Cytokine-cytokine receptor interaction						5		Hematopoietic cell lineage;Cytokine-cytokine receptor interaction;Th17 cell differentiation;Viral protein interaction with cytokine and cytokine receptor;Endocytosis
821	NC_037340.1:17455059:17455150	chr13:17455059:17455150	IL2RA	-0.632207	0.000697668	0.0483595	0.00333564	1.82953	0.000273841	Promoter	92	-0.247979	0.0354749	7	2				PI3K-Akt sigling pathway;Cytokine-cytokine receptor interaction						5		Hematopoietic cell lineage;Cytokine-cytokine receptor interaction;Th17 cell differentiation;Viral protein interaction with cytokine and cytokine receptor;Endocytosis
822	NC_037340.1:17455329:17455407	chr13:17455329:17455407	IL2RA	-0.533208	0.00605802	0.0578339	0.0123024	1.82953	0.000273841	first exon;5UTR	79	-0.264813	0.0259748	7	2				PI3K-Akt sigling pathway;Cytokine-cytokine receptor interaction						5		Hematopoietic cell lineage;Cytokine-cytokine receptor interaction;Th17 cell differentiation;Viral protein interaction with cytokine and cytokine receptor;Endocytosis
823	NC_037340.1:17455329:17455407	chr13:17455329:17455407	IL2RA	-0.533208	0.00605802	0.0578339	0.0130536	1.82953	0.000273841	Promoter;TSS	79	-0.264813	0.0259748	7	2				PI3K-Akt sigling pathway;Cytokine-cytokine receptor interaction						5		Hematopoietic cell lineage;Cytokine-cytokine receptor interaction;Th17 cell differentiation;Viral protein interaction with cytokine and cytokine receptor;Endocytosis
824	NC_037340.1:17455446:17455459	chr13:17455446:17455459	IL2RA	-0.487401	0.0134626	0.0259708	0.0218553	1.82953	0.000273841	first exon;5UTR	14	-0.21011	0.0130653	7	2				PI3K-Akt sigling pathway;Cytokine-cytokine receptor interaction						5		Hematopoietic cell lineage;Cytokine-cytokine receptor interaction;Th17 cell differentiation;Viral protein interaction with cytokine and cytokine receptor;Endocytosis
825	NC_037340.1:17469693:17469719	chr13:17469693:17469719	IL2RA	0.628342	0.000769589	0.0322531	0.00327976	1.82953	0.000273841	first intron	27	0.286916	0.00172443	2	2				PI3K-Akt sigling pathway;Cytokine-cytokine receptor interaction
826	NC_037340.1:17469967:17470082	chr13:17469967:17470082	IL2RA	0.631665	0.000707397	0.0452704	0.00313152	1.82953	0.000273841	first intron	116	0.298175	0.00392867	2	2				PI3K-Akt sigling pathway;Cytokine-cytokine receptor interaction
827	NC_037340.1:17472483:17472506	chr13:17472483:17472506	IL2RA	0.575661	0.00260364	0.0488664	0.00698985	1.82953	0.000273841	first intron	24	0.335133	0.00262817	2	2				PI3K-Akt sigling pathway;Cytokine-cytokine receptor interaction
828	NC_037340.1:17472565:17472600	chr13:17472565:17472600	IL2RA	0.666892	0.000271852	0.0343873	0.00185353	1.82953	0.000273841	first intron	36	0.28613	0.00342948	2	2				PI3K-Akt sigling pathway;Cytokine-cytokine receptor interaction
829	NC_037340.1:17472565:17472652	chr13:17472565:17472652	IL2RA	0.458149	0.02127	0.0672632	0.0313687	1.82953	0.000273841	first intron	88	0.326941	0.00672806	2	2				PI3K-Akt sigling pathway;Cytokine-cytokine receptor interaction
830	NC_037340.1:17473806:17473838	chr13:17473806:17473838	IL2RA	0.547466	0.00461763	0.0157125	0.0108168	1.82953	0.000273841	first intron	33	0.204029	0.0023485	2	2				PI3K-Akt sigling pathway;Cytokine-cytokine receptor interaction
831	NC_037340.1:17478521:17478544	chr13:17478521:17478544	IL2RA	-0.645385	0.000660572	0.0971603	0.00267738	1.82953	0.000273841	first intron	24	-0.542274	0.000368107	7	2				PI3K-Akt sigling pathway;Cytokine-cytokine receptor interaction						5		Hematopoietic cell lineage;Cytokine-cytokine receptor interaction;Th17 cell differentiation;Viral protein interaction with cytokine and cytokine receptor;Endocytosis
832	NC_037340.1:17480609:17480670	chr13:17480609:17480670	IL2RA	0.634754	0.000653535	0.0218514	0.00313152	1.82953	0.000273841	first intron	62	0.241747	0.00188492	2	2				PI3K-Akt sigling pathway;Cytokine-cytokine receptor interaction
833	NC_037340.1:17484794:17484812	chr13:17484794:17484812	IL2RA	0.453077	0.024015	0.0245559	0.036869	1.82953	0.000273841	first intron	19	0.216584	0.00811192	2	2				PI3K-Akt sigling pathway;Cytokine-cytokine receptor interaction
834	NC_037340.1:37955603:37955643	chr13:37955603:37955643	DSTN	-0.694986	0.000115459	0.0622475	0.00119628	-2.21032	5.66105e-06	first intron	41	0.386247	0.0014783	7	4	actin filament-based process;actin cytoskeleton organization;supramolecular fiber organization		actin binding		3	actin cytoskeleton organization;actin filament-based process	actin cytoskeleton
835	NC_037340.1:37955788:37955869	chr13:37955788:37955869	DSTN	-0.716377	5.63058e-05	0.055506	0.000886552	-2.21032	5.66105e-06	first intron	82	0.396128	0.000832067	7	4	actin filament-based process;actin cytoskeleton organization;supramolecular fiber organization		actin binding		3	actin cytoskeleton organization;actin filament-based process	actin cytoskeleton
836	NC_037340.1:37970296:37970368	chr13:37970296:37970368	DSTN	-0.53	0.00717236	0.0250503	0.0141754	-2.21032	5.66105e-06	first intron	73	0.236993	0.00496257	7	4	actin filament-based process;actin cytoskeleton organization;supramolecular fiber organization		actin binding		3	actin cytoskeleton organization;actin filament-based process	actin cytoskeleton
837	NC_037340.1:37970649:37970681	chr13:37970649:37970681	DSTN	-0.652048	0.000412767	0.0508937	0.00231204	-2.21032	5.66105e-06	first intron	33	0.373404	0.000943999	7	4	actin filament-based process;actin cytoskeleton organization;supramolecular fiber organization		actin binding		3	actin cytoskeleton organization;actin filament-based process	actin cytoskeleton
838	NC_037340.1:37970756:37970833	chr13:37970756:37970833	DSTN	-0.515868	0.00830069	0.084223	0.0133715	-2.21032	5.66105e-06	first intron	78	0.372532	0.00339264	7	4	actin filament-based process;actin cytoskeleton organization;supramolecular fiber organization		actin binding		3	actin cytoskeleton organization;actin filament-based process	actin cytoskeleton
839	NC_037340.1:38236962:38236987	chr13:38236962:38236987	SNX5	-0.5	0.0118328	0.0297815	0.0205278	-0.660579	0.00182049	first intron	26	0.267636	0.00232856	4	1			phosphatidylinositol binding		3		cell projection;plasma membrane bounded cell projection;ruffle
840	NC_037340.1:42446148:42446219	chr13:42446148:42446219	SYNDIG1	-0.595371	0.00169081	0.026327	0.00532396	-5.06164	3.37828e-05	first intron	72	0.210271	0.00740039	3						3	regulation of multicellular organismal process	cell projection;plasma membrane bounded cell projection
841	NC_037340.1:42446148:42446242	chr13:42446148:42446242	SYNDIG1	-0.708227	7.45711e-05	0.0990253	0.000884881	-5.06164	3.37828e-05	first intron	95	0.377388	0.0112164	3						3	regulation of multicellular organismal process	cell projection;plasma membrane bounded cell projection
842	NC_037340.1:47476406:47476468	chr13:47476406:47476468	CDS2	-0.604615	0.00169277	0.0823482	0.00489679	1.19514	0.00326711	first intron	63	-0.446143	0.000547683	1	1	lipid metabolic process
843	NC_037340.1:52837549:52837571	chr13:52837549:52837571	TGM3	-0.714396	6.03371e-05	0.0746855	0.00107219	3.09146	9.70371e-05	Promoter	23	-0.480029	0.000422516	3	3	tissue development;epithelium development;epithelial cell differentiation
844	NC_037340.1:52837636:52837665	chr13:52837636:52837665	TGM3	-0.62976	0.000742501	0.101693	0.00344597	3.09146	9.70371e-05	Promoter	30	-0.475084	0.00182109	3	3	tissue development;epithelium development;epithelial cell differentiation
845	NC_037340.1:57495785:57495828	chr13:57495785:57495828	GS	0.596148	0.00166136	0.0628788	0.00526768	-0.61731	0.00147275	first intron	44	-0.380447	0.00182382	6	6	tissue development;epithelium development;cell adhesion;atomical structure formation involved in morphogenesis			Human papillomavirus infection;Platelet activation
846	NC_037340.1:61561823:61561848	chr13:61561823:61561848	HCK	0.774615	9.51807e-06	0.0399809	0.000463823	2.21154	0.000245308	Promoter	26	0.346961	0.000702263	4	2				Chemokine sigling pathway;Fc gamma R-mediated phagocytosis									2		Fc gamma R-mediated phagocytosis;Chemokine sigling pathway
847	NC_037340.1:61576324:61576343	chr13:61576324:61576343	HCK	0.537476	0.00559197	0.0437661	0.0118178	2.21154	0.000245308	first intron	20	0.318972	0.00283868	4	2				Chemokine sigling pathway;Fc gamma R-mediated phagocytosis									2		Fc gamma R-mediated phagocytosis;Chemokine sigling pathway
848	NC_037340.1:61625238:61625266	chr13:61625238:61625266	TM9SF4	-0.713884	6.14201e-05	0.0592879	0.000930621	0.436341	0.0347426	first intron	29	-0.376341	0.00193588	1	1	cell adhesion
849	NC_037340.1:61625513:61625591	chr13:61625513:61625591	TM9SF4	-0.561464	0.00349613	0.0544757	0.0084104	0.436341	0.0347426	first intron	79	-0.297399	0.0136806	1	1	cell adhesion
850	NC_037340.1:72925071:72925087	chr13:72925071:72925087	SERINC3	-0.576109	0.00257899	0.034152	0.00694252	0.718956	0.00918893	first intron	17	-0.33122	0.000282204	1	1	lipid metabolic process
851	NC_037340.1:72928022:72928062	chr13:72928022:72928062	SERINC3	0.668976	0.000255904	0.0511914	0.00178596	0.718956	0.00918893	first intron	41	0.296385	0.0102204	1	1	lipid metabolic process
852	NC_037340.1:72928319:72928363	chr13:72928319:72928363	SERINC3	0.54677	0.00468058	0.0504919	0.0103397	0.718956	0.00918893	first intron	45	0.327362	0.00353792	1	1	lipid metabolic process
853	NC_037340.1:72929407:72929434	chr13:72929407:72929434	SERINC3	-0.56	0.00416536	0.0738723	0.0102471	0.718956	0.00918893	first intron	28	-0.41078	0.00106109	1	1	lipid metabolic process
854	NC_037340.1:73376080:73376159	chr13:73376080:73376159	STK4	0.67	0.00034939	0.0762463	0.00196007	1.06129	8.35686e-05	first intron	80	0.419002	0.00175289	16	16	tissue development;cell migration;epithelium development;regulation of cellular component movement;regulation of cell motility;movement of cell or subcellular component;regulation of cell migration;cell motility;localization of cell;regulation of locomotion;epithelial cell differentiation;locomotion;cell adhesion;atomical structure formation involved in morphogenesis;cell population proliferation			MAPK sigling pathway
855	NC_037340.1:75119159:75119274	chr13:75119159:75119274	ELMO2	-0.537194	0.00562185	0.0692948	0.0123876	0.475536	0.0451548	Promoter	116	-0.408876	0.00142858	9	8	cell migration;movement of cell or subcellular component;cell motility;localization of cell;locomotion;cell adhesion;cell chemotaxis			Bacterial invasion of epithelial cells						1		Yersinia infection
856	NC_037340.1:75119249:75119317	chr13:75119249:75119317	ELMO2	-0.602002	0.00145314	0.0430865	0.00518626	0.475536	0.0451548	Promoter	69	-0.33409	0.00122154	9	8	cell migration;movement of cell or subcellular component;cell motility;localization of cell;locomotion;cell adhesion;cell chemotaxis			Bacterial invasion of epithelial cells						1		Yersinia infection
857	NC_037340.1:75119732:75119794	chr13:75119732:75119794	ELMO2	-0.675146	0.000213374	0.0777165	0.00174499	0.475536	0.0451548	Promoter	63	-0.444885	0.000998882	9	8	cell migration;movement of cell or subcellular component;cell motility;localization of cell;locomotion;cell adhesion;cell chemotaxis			Bacterial invasion of epithelial cells						1		Yersinia infection
858	NC_037340.1:78705547:78705604	chr13:78705547:78705604	PARD6B	-0.615309	0.00106139	0.0724798	0.00429624	-3.30188	1.34613e-05	Promoter	58	0.414832	0.000715836	2	1				Human papillomavirus infection	1				Tight junction
859	NC_037340.1:78708171:78708264	chr13:78708171:78708264	PARD6B	-0.664122	0.000294396	0.0786962	0.00178596	-3.30188	1.34613e-05	first intron	94	0.372029	0.00439719	2	1				Human papillomavirus infection	1				Tight junction
860	NC_037340.1:78708236:78708278	chr13:78708236:78708278	PARD6B	-0.745877	1.87018e-05	0.0528939	0.000526398	-3.30188	1.34613e-05	first intron	43	0.386065	0.000972754	2	1				Human papillomavirus infection	1				Tight junction
861	NC_037341.1:10269832:10269905	chr14:10269832:10269905	ASAP1	-0.530973	0.00631474	0.0720059	0.0135484	0.568381	0.00319434	first intron	74	-0.395075	0.00258521	3	1				Fc gamma R-mediated phagocytosis						2		Fc gamma R-mediated phagocytosis;Endocytosis
862	NC_037341.1:10274666:10274787	chr14:10274666:10274787	ASAP1	-0.632868	0.000685979	0.0325237	0.00308116	0.568381	0.00319434	first intron	122	-0.22057	0.0183422	3	1				Fc gamma R-mediated phagocytosis						2		Fc gamma R-mediated phagocytosis;Endocytosis
863	NC_037341.1:10274826:10274876	chr14:10274826:10274876	ASAP1	-0.677743	0.00019741	0.0709146	0.00162273	0.568381	0.00319434	first intron	51	-0.44029	0.000975233	3	1				Fc gamma R-mediated phagocytosis						2		Fc gamma R-mediated phagocytosis;Endocytosis
864	NC_037341.1:1106189:1106252	chr14:1106189:1106252	PYCR3	-0.479231	0.0163601	0.0585412	0.0255018	-0.542111	0.023134	first intron	64	0.226728	0.0231164	1						1	small molecule biosynthetic process
865	NC_037341.1:1739323:1739346	chr14:1739323:1739346	ARC	-0.703348	8.78412e-05	0.0260078	0.00121252	-4.13616	4.95116e-07	Promoter	24	0.252839	0.0037684	3	3	cell population proliferation		calmodulin binding	Fc gamma R-mediated phagocytosis
866	NC_037341.1:1739927:1739960	chr14:1739927:1739960	ARC	-0.620504	0.000935319	0.0493439	0.00397668	-4.13616	4.95116e-07	Promoter	34	0.342945	0.00169625	3	3	cell population proliferation		calmodulin binding	Fc gamma R-mediated phagocytosis
867	NC_037341.1:1741796:1741811	chr14:1741796:1741811	ARC	-0.721538	7.33411e-05	0.0421589	0.000845775	-4.13616	4.95116e-07	first exon	16	0.33078	0.000194977	3	3	cell population proliferation		calmodulin binding	Fc gamma R-mediated phagocytosis
868	NC_037341.1:1742065:1742110	chr14:1742065:1742110	ARC	-0.48	0.01617	0.045997	0.0245338	-4.13616	4.95116e-07	first exon	46	0.227066	0.0254406	3	3	cell population proliferation		calmodulin binding	Fc gamma R-mediated phagocytosis
869	NC_037341.1:1742693:1742709	chr14:1742693:1742709	ARC	-0.556021	0.00390117	0.0338586	0.00907408	-4.13616	4.95116e-07	first exon	17	0.259292	0.00679645	3	3	cell population proliferation		calmodulin binding	Fc gamma R-mediated phagocytosis
870	NC_037341.1:1742908:1742974	chr14:1742908:1742974	ARC	-0.593077	0.00216179	0.0528005	0.00602098	-4.13616	4.95116e-07	first exon	67	0.376012	0.000279252	3	3	cell population proliferation		calmodulin binding	Fc gamma R-mediated phagocytosis
871	NC_037341.1:1742916:1743022	chr14:1742916:1743022	ARC	-0.526919	0.00680392	0.0952094	0.0133054	-4.13616	4.95116e-07	first exon	107	0.38282	0.00503386	3	3	cell population proliferation		calmodulin binding	Fc gamma R-mediated phagocytosis
872	NC_037341.1:1743127:1743151	chr14:1743127:1743151	ARC	-0.526645	0.00683807	0.0875621	0.0133229	-4.13616	4.95116e-07	first exon	25	0.424508	0.00246345	3	3	cell population proliferation		calmodulin binding	Fc gamma R-mediated phagocytosis
873	NC_037341.1:23169574:23169639	chr14:23169574:23169639	LYN	-0.669365	0.000253018	0.0657195	0.00189689	1.42472	0.00388835	Promoter	66	-0.384485	0.00230262	8	3				Chemokine sigling pathway;Platelet activation;Fc gamma R-mediated phagocytosis						5		Chemokine sigling pathway;Fc gamma R-mediated phagocytosis;Platelet activation;Fc epsilon RI sigling pathway;B cell receptor sigling pathway
874	NC_037341.1:23178935:23179056	chr14:23178935:23179056	LYN	-0.8081	1.03159e-06	0.101484	0.00026443	1.42472	0.00388835	first intron	122	-0.51695	0.000499745	8	3				Chemokine sigling pathway;Platelet activation;Fc gamma R-mediated phagocytosis						5		Chemokine sigling pathway;Fc gamma R-mediated phagocytosis;Platelet activation;Fc epsilon RI sigling pathway;B cell receptor sigling pathway
875	NC_037341.1:23194396:23194407	chr14:23194396:23194407	LYN	-0.624736	0.000842387	0.0622884	0.00346319	1.42472	0.00388835	first intron	12	-0.40997	0.000912411	8	3				Chemokine sigling pathway;Platelet activation;Fc gamma R-mediated phagocytosis						5		Chemokine sigling pathway;Fc gamma R-mediated phagocytosis;Platelet activation;Fc epsilon RI sigling pathway;B cell receptor sigling pathway
876	NC_037341.1:23194396:23194438	chr14:23194396:23194438	LYN	-0.442608	0.026718	0.122905	0.0376687	1.42472	0.00388835	first intron	43	-0.400625	0.00899215	8	3				Chemokine sigling pathway;Platelet activation;Fc gamma R-mediated phagocytosis						5		Chemokine sigling pathway;Fc gamma R-mediated phagocytosis;Platelet activation;Fc epsilon RI sigling pathway;B cell receptor sigling pathway
877	NC_037341.1:2848380:2848443	chr14:2848380:2848443	PTK2	0.626923	0.00102775	0.0606643	0.00418133	-0.838062	0.00717306	first intron	64	-0.398483	0.000967086	7	7				Leukocyte transendothelial migration;Human papillomavirus infection;Proteoglycans in cancer;Focal adhesion;PI3K-Akt sigling pathway;Bacterial invasion of epithelial cells;Chemokine sigling pathway
878	NC_037341.1:2848439:2848551	chr14:2848439:2848551	PTK2	0.542781	0.0050551	0.0943122	0.0108924	-0.838062	0.00717306	first intron	113	-0.441793	0.00204599	7	7				Leukocyte transendothelial migration;Human papillomavirus infection;Proteoglycans in cancer;Focal adhesion;PI3K-Akt sigling pathway;Bacterial invasion of epithelial cells;Chemokine sigling pathway
879	NC_037341.1:2850844:2850879	chr14:2850844:2850879	PTK2	-0.73668	2.67775e-05	0.0212819	0.000615704	-0.838062	0.00717306	first intron	36	0.204228	0.0128019	8	7				Leukocyte transendothelial migration;Human papillomavirus infection;Proteoglycans in cancer;Focal adhesion;PI3K-Akt sigling pathway;Bacterial invasion of epithelial cells;Chemokine sigling pathway	1				Proteoglycans in cancer
880	NC_037341.1:2852312:2852435	chr14:2852312:2852435	PTK2	0.625385	0.00106499	0.0419899	0.00405541	-0.838062	0.00717306	first intron	124	-0.23121	0.00970064	7	7				Leukocyte transendothelial migration;Human papillomavirus infection;Proteoglycans in cancer;Focal adhesion;PI3K-Akt sigling pathway;Bacterial invasion of epithelial cells;Chemokine sigling pathway
881	NC_037341.1:2853308:2853330	chr14:2853308:2853330	PTK2	-0.551193	0.00429289	0.0359095	0.00971622	-0.838062	0.00717306	first intron	23	0.273289	0.00450723	8	7				Leukocyte transendothelial migration;Human papillomavirus infection;Proteoglycans in cancer;Focal adhesion;PI3K-Akt sigling pathway;Bacterial invasion of epithelial cells;Chemokine sigling pathway	1				Proteoglycans in cancer
882	NC_037341.1:2857293:2857395	chr14:2857293:2857395	PTK2	0.704887	8.34481e-05	0.0696559	0.00103956	-0.838062	0.00717306	first intron	103	-0.422051	0.000948704	7	7				Leukocyte transendothelial migration;Human papillomavirus infection;Proteoglycans in cancer;Focal adhesion;PI3K-Akt sigling pathway;Bacterial invasion of epithelial cells;Chemokine sigling pathway
883	NC_037341.1:2857553:2857571	chr14:2857553:2857571	PTK2	0.770769	1.11799e-05	0.0964036	0.000454699	-0.838062	0.00717306	first intron	19	-0.537161	0.000275949	7	7				Leukocyte transendothelial migration;Human papillomavirus infection;Proteoglycans in cancer;Focal adhesion;PI3K-Akt sigling pathway;Bacterial invasion of epithelial cells;Chemokine sigling pathway
884	NC_037341.1:2865495:2865576	chr14:2865495:2865576	PTK2	-0.575918	0.00258947	0.0283588	0.00714478	-0.838062	0.00717306	first intron	82	0.253444	0.00528775	8	7				Leukocyte transendothelial migration;Human papillomavirus infection;Proteoglycans in cancer;Focal adhesion;PI3K-Akt sigling pathway;Bacterial invasion of epithelial cells;Chemokine sigling pathway	1				Proteoglycans in cancer
885	NC_037341.1:45008546:45008592	chr14:45008546:45008592	MAL2	-0.636154	0.000826859	0.0262055	0.00342937	-2.88998	2.14732e-05	first intron	47	0.24998	0.00275237	2	1		plasma membrane region			1		plasma membrane region
886	NC_037341.1:45015555:45015587	chr14:45015555:45015587	MAL2	-0.689231	0.00020321	0.0422037	0.00156616	-2.88998	2.14732e-05	first intron	33	0.310687	0.00253916	2	1		plasma membrane region			1		plasma membrane region
887	NC_037341.1:45018687:45018740	chr14:45018687:45018740	MAL2	-0.645112	0.000497973	0.0576008	0.00253417	-2.88998	2.14732e-05	first intron	54	0.350559	0.00299547	2	1		plasma membrane region			1		plasma membrane region
888	NC_037341.1:45021194:45021253	chr14:45021194:45021253	MAL2	-0.59473	0.00171547	0.0277705	0.00582709	-2.88998	2.14732e-05	Promoter	60	0.228383	0.00476307	2	1		plasma membrane region			1		plasma membrane region
889	NC_037341.1:605981:606040	chr14:605981:606040	DGAT1	0.585385	0.00253261	0.0336175	0.00686571	0.513525	0.0221693	first intron	60	0.276483	0.00336424	1	1	lipid metabolic process
890	NC_037341.1:607424:607530	chr14:607424:607530	DGAT1	-0.425385	0.035091	0.0955334	0.0418742	0.513525	0.0221693	first intron	107	-0.467354	0.00108384	1	1	lipid metabolic process
891	NC_037341.1:66424631:66424753	chr14:66424631:66424753	LAPTM4B	-0.609231	0.00153119	0.0565707	0.00501531	-0.693203	0.0262631	first intron	123	0.371873	0.00155668	4	2			phosphatidylinositol binding;phosphatidylinositol phosphate binding		2	regulation of multicellular organismal process	cell projection
892	NC_037341.1:66435905:66435928	chr14:66435905:66435928	LAPTM4B	-0.479033	0.0154048	0.0284542	0.0250686	-0.693203	0.0262631	first intron	24	0.27503	0.00176095	4	2			phosphatidylinositol binding;phosphatidylinositol phosphate binding		2	regulation of multicellular organismal process	cell projection
893	NC_037341.1:66436078:66436152	chr14:66436078:66436152	LAPTM4B	-0.523947	0.00718226	0.0520272	0.0140182	-0.693203	0.0262631	first intron	75	0.373137	0.000181781	4	2			phosphatidylinositol binding;phosphatidylinositol phosphate binding		2	regulation of multicellular organismal process	cell projection
894	NC_037341.1:66436141:66436247	chr14:66436141:66436247	LAPTM4B	-0.596989	0.00162993	0.0774101	0.00467704	-0.693203	0.0262631	first intron	107	0.444292	0.0012302	4	2			phosphatidylinositol binding;phosphatidylinositol phosphate binding		2	regulation of multicellular organismal process	cell projection
895	NC_037341.1:67616935:67616983	chr14:67616935:67616983	SDC2	-0.510098	0.00918551	0.0280537	0.0164825	-5.74683	2.11432e-07	first intron	49	0.259857	0.00219815	3	1				Proteoglycans in cancer	2	cell development			Proteoglycans in cancer
896	NC_037341.1:67648687:67648717	chr14:67648687:67648717	SDC2	-0.46432	0.0193742	0.0254908	0.0291562	-5.74683	2.11432e-07	first intron	31	0.23524	0.00251327	3	1				Proteoglycans in cancer	2	cell development			Proteoglycans in cancer
897	NC_037341.1:67664146:67664210	chr14:67664146:67664210	SDC2	-0.555891	0.00391126	0.0284417	0.0090957	-5.74683	2.11432e-07	first intron	65	0.24333	0.00439641	3	1				Proteoglycans in cancer	2	cell development			Proteoglycans in cancer
898	NC_037341.1:67665520:67665574	chr14:67665520:67665574	SDC2	-0.534615	0.00661635	0.0296232	0.0130053	-5.74683	2.11432e-07	first intron	55	0.223016	0.0119766	3	1				Proteoglycans in cancer	2	cell development			Proteoglycans in cancer
899	NC_037341.1:67665706:67665746	chr14:67665706:67665746	SDC2	-0.502308	0.0114018	0.0555093	0.0194173	-5.74683	2.11432e-07	first intron	41	0.340984	0.0029772	3	1				Proteoglycans in cancer	2	cell development			Proteoglycans in cancer
900	NC_037341.1:67674828:67674875	chr14:67674828:67674875	SDC2	-0.575385	0.00309466	0.0279355	0.00777295	-5.74683	2.11432e-07	first intron	48	0.216966	0.00814756	3	1				Proteoglycans in cancer	2	cell development			Proteoglycans in cancer
901	NC_037341.1:67691957:67692008	chr14:67691957:67692008	SDC2	-0.444615	0.027043	0.0264368	0.0380338	-5.74683	2.11432e-07	first intron	52	0.210541	0.01702	3	1				Proteoglycans in cancer	2	cell development			Proteoglycans in cancer
902	NC_037341.1:67704137:67704180	chr14:67704137:67704180	SDC2	-0.651538	0.000566388	0.0226238	0.00272978	-5.74683	2.11432e-07	first intron	44	0.213666	0.0107191	3	1				Proteoglycans in cancer	2	cell development			Proteoglycans in cancer
903	NC_037342.1:13888556:13888637	chr15:13888556:13888637	MAML2	0.604615	0.00169277	0.0431971	0.00528865	1.77288	0.000218498	first exon	82	0.292281	0.00309833	2	1				Human papillomavirus infection									1		Notch sigling pathway
904	NC_037342.1:13888633:13888669	chr15:13888633:13888669	MAML2	0.659808	0.000332748	0.0713621	0.00166907	1.77288	0.000218498	first exon	37	0.373393	0.00297998	2	1				Human papillomavirus infection									1		Notch sigling pathway
905	NC_037342.1:13888821:13888914	chr15:13888821:13888914	MAML2	0.47663	0.0160031	0.0634303	0.0250582	1.77288	0.000218498	first intron	94	0.375841	0.00226965	2	1				Human papillomavirus infection									1		Notch sigling pathway
906	NC_037342.1:13889045:13889138	chr15:13889045:13889138	MAML2	0.737959	2.54962e-05	0.0743255	0.000602249	1.77288	0.000218498	first intron	94	0.419455	0.00151652	2	1				Human papillomavirus infection									1		Notch sigling pathway
907	NC_037342.1:13889613:13889700	chr15:13889613:13889700	MAML2	0.626923	0.00102775	0.0809768	0.00393856	1.77288	0.000218498	first intron	88	0.427276	0.00127552	2	1				Human papillomavirus infection									1		Notch sigling pathway
908	NC_037342.1:13889816:13889829	chr15:13889816:13889829	MAML2	0.787844	2.9388e-06	0.0764856	0.00028647	1.77288	0.000218498	first intron	14	0.422971	0.000661771	2	1				Human papillomavirus infection									1		Notch sigling pathway
909	NC_037342.1:13891810:13891892	chr15:13891810:13891892	MAML2	0.452308	0.0242782	0.0336807	0.0348537	1.77288	0.000218498	first intron	83	0.277862	0.00136383	2	1				Human papillomavirus infection									1		Notch sigling pathway
910	NC_037342.1:13895611:13895669	chr15:13895611:13895669	MAML2	0.658546	0.000344753	0.0434635	0.00212913	1.77288	0.000218498	first intron	59	0.312473	0.00327487	2	1				Human papillomavirus infection									1		Notch sigling pathway
911	NC_037342.1:13897034:13897077	chr15:13897034:13897077	MAML2	0.721317	4.72668e-05	0.0683037	0.000775197	1.77288	0.000218498	first intron	44	0.289583	0.0168556	2	1				Human papillomavirus infection									1		Notch sigling pathway
912	NC_037342.1:13898205:13898210	chr15:13898205:13898210	MAML2	-0.555385	0.00454219	0.046871	0.0102293	1.77288	0.000218498	first intron	6	-0.305882	0.000423248	1	1				Human papillomavirus infection
913	NC_037342.1:13906065:13906177	chr15:13906065:13906177	MAML2	0.516551	0.00820085	0.0457352	0.0151596	1.77288	0.000218498	first intron	113	0.308897	0.00272171	2	1				Human papillomavirus infection									1		Notch sigling pathway
914	NC_037342.1:13909690:13909727	chr15:13909690:13909727	MAML2	0.73177	3.22431e-05	0.0395685	0.000659351	1.77288	0.000218498	first intron	38	0.323427	0.00144196	2	1				Human papillomavirus infection									1		Notch sigling pathway
915	NC_037342.1:13914667:13914677	chr15:13914667:13914677	MAML2	-0.668462	0.00036422	0.0851884	0.00216189	1.77288	0.000218498	first intron	11	-0.417312	0.00115521	1	1				Human papillomavirus infection
916	NC_037342.1:13919191:13919244	chr15:13919191:13919244	MAML2	0.567772	0.0030719	0.122771	0.00773958	1.77288	0.000218498	first intron	54	0.455729	0.00527179	2	1				Human papillomavirus infection									1		Notch sigling pathway
917	NC_037342.1:13919243:13919286	chr15:13919243:13919286	MAML2	0.66	0.000455792	0.0702428	0.00242844	1.77288	0.000218498	first intron	44	0.436194	0.00057397	2	1				Human papillomavirus infection									1		Notch sigling pathway
918	NC_037342.1:13921045:13921130	chr15:13921045:13921130	MAML2	-0.65204	0.00041286	0.0635292	0.00231204	1.77288	0.000218498	first intron	86	-0.360347	0.00286239	1	1				Human papillomavirus infection
919	NC_037342.1:13975777:13975874	chr15:13975777:13975874	MAML2	0.497692	0.0122773	0.0362898	0.0204996	1.77288	0.000218498	first intron	98	0.256687	0.00634154	2	1				Human papillomavirus infection									1		Notch sigling pathway
920	NC_037342.1:13980368:13980471	chr15:13980368:13980471	MAML2	0.614349	0.00108623	0.0413933	0.00405315	1.77288	0.000218498	first intron	104	0.317008	0.0016253	2	1				Human papillomavirus infection									1		Notch sigling pathway
921	NC_037342.1:13980630:13980714	chr15:13980630:13980714	MAML2	0.47954	0.0152809	0.0664025	0.0241753	1.77288	0.000218498	first intron	85	0.404016	0.00126431	2	1				Human papillomavirus infection									1		Notch sigling pathway
922	NC_037342.1:13992936:13992976	chr15:13992936:13992976	MAML2	0.473287	0.0168669	0.107483	0.0226283	1.77288	0.000218498	first intron	41	0.457083	0.00323784	2	1				Human papillomavirus infection									1		Notch sigling pathway
923	NC_037342.1:13992975:13993072	chr15:13992975:13993072	MAML2	0.444349	0.0260567	0.0820253	0.0369319	1.77288	0.000218498	first intron	98	0.447872	0.000879542	2	1				Human papillomavirus infection									1		Notch sigling pathway
924	NC_037342.1:13993029:13993147	chr15:13993029:13993147	MAML2	0.681697	0.000175106	0.0276433	0.00148945	1.77288	0.000218498	first intron	119	0.280987	0.00161264	2	1				Human papillomavirus infection									1		Notch sigling pathway
925	NC_037342.1:14010786:14010864	chr15:14010786:14010864	MAML2	0.481461	0.0148191	0.056167	0.0255018	1.77288	0.000218498	first intron	79	0.339517	0.0022112	2	1				Human papillomavirus infection									1		Notch sigling pathway
926	NC_037342.1:14010852:14010897	chr15:14010852:14010897	MAML2	0.562308	0.00398713	0.0403073	0.00921117	1.77288	0.000218498	first intron	46	0.272786	0.00530898	2	1				Human papillomavirus infection									1		Notch sigling pathway
927	NC_037342.1:14010947:14011029	chr15:14010947:14011029	MAML2	0.656659	0.000363419	0.0528982	0.00216148	1.77288	0.000218498	first intron	83	0.343237	0.00194691	2	1				Human papillomavirus infection									1		Notch sigling pathway
928	NC_037342.1:14011528:14011572	chr15:14011528:14011572	MAML2	0.583077	0.00265391	0.0433969	0.00714478	1.77288	0.000218498	first intron	45	0.321424	0.00204824	2	1				Human papillomavirus infection									1		Notch sigling pathway
929	NC_037342.1:14025397:14025459	chr15:14025397:14025459	MAML2	-0.774232	5.588e-06	0.0699014	0.00035773	1.77288	0.000218498	first intron	63	-0.469368	0.0003673	1	1				Human papillomavirus infection
930	NC_037342.1:14033470:14033533	chr15:14033470:14033533	MAML2	-0.715989	5.70747e-05	0.0568804	0.000896463	1.77288	0.000218498	first intron	64	-0.371681	0.00129638	1	1				Human papillomavirus infection
931	NC_037342.1:14033969:14034020	chr15:14033969:14034020	MAML2	-0.566923	0.00365002	0.0589784	0.00926178	1.77288	0.000218498	first intron	52	-0.388173	0.00128271	1	1				Human papillomavirus infection
932	NC_037342.1:14049603:14049719	chr15:14049603:14049719	MAML2	-0.686566	0.000150694	0.0940364	0.00135802	1.77288	0.000218498	first intron	117	-0.516779	0.000733018	1	1				Human papillomavirus infection
933	NC_037342.1:14057505:14057606	chr15:14057505:14057606	MAML2	0.571433	0.00284643	0.0492799	0.00749068	1.77288	0.000218498	first intron	102	0.242657	0.00600052	2	1				Human papillomavirus infection									1		Notch sigling pathway
934	NC_037342.1:14063052:14063060	chr15:14063052:14063060	MAML2	0.82833	3.18519e-07	0.0461535	0.000186424	1.77288	0.000218498	first intron	9	0.363421	0.00050657	2	1				Human papillomavirus infection									1		Notch sigling pathway
935	NC_037342.1:14063052:14063094	chr15:14063052:14063094	MAML2	0.59886	0.00156189	0.0564216	0.00537996	1.77288	0.000218498	first intron	43	0.320064	0.00579813	2	1				Human papillomavirus infection									1		Notch sigling pathway
936	NC_037342.1:14063171:14063240	chr15:14063171:14063240	MAML2	0.735638	2.78631e-05	0.0327926	0.000620386	1.77288	0.000218498	first intron	70	0.27907	0.00113581	2	1				Human papillomavirus infection									1		Notch sigling pathway
937	NC_037342.1:14063171:14063302	chr15:14063171:14063302	MAML2	0.496031	0.0116759	0.0364229	0.019748	1.77288	0.000218498	first intron	132	0.24205	0.014643	2	1				Human papillomavirus infection									1		Notch sigling pathway
938	NC_037342.1:14070321:14070378	chr15:14070321:14070378	MAML2	0.614148	0.0010915	0.0284806	0.00430279	1.77288	0.000218498	first intron	58	0.299477	0.00039652	2	1				Human papillomavirus infection									1		Notch sigling pathway
939	NC_037342.1:14084842:14084914	chr15:14084842:14084914	MAML2	0.637692	0.000796888	0.0318473	0.00343218	1.77288	0.000218498	first intron	73	0.211813	0.0255325	2	1				Human papillomavirus infection									1		Notch sigling pathway
940	NC_037342.1:14093773:14093882	chr15:14093773:14093882	MAML2	0.68958	0.000137127	0.0211122	0.00134526	1.77288	0.000218498	first intron	110	0.205134	0.0109823	2	1				Human papillomavirus infection									1		Notch sigling pathway
941	NC_037342.1:14096194:14096235	chr15:14096194:14096235	MAML2	0.709231	0.000110091	0.0265003	0.00116861	1.77288	0.000218498	first intron	42	0.25086	0.00155761	2	1				Human papillomavirus infection									1		Notch sigling pathway
942	NC_037342.1:14125953:14126042	chr15:14125953:14126042	MAML2	0.681093	0.000178365	0.0459997	0.00147164	1.77288	0.000218498	first intron	90	0.253318	0.0181916	2	1				Human papillomavirus infection									1		Notch sigling pathway
943	NC_037342.1:14126226:14126250	chr15:14126226:14126250	MAML2	0.697302	0.000107134	0.0288315	0.00117479	1.77288	0.000218498	first intron	25	0.279037	0.00136361	2	1				Human papillomavirus infection									1		Notch sigling pathway
944	NC_037342.1:14126355:14126375	chr15:14126355:14126375	MAML2	0.567572	0.00308469	0.0616087	0.00776049	1.77288	0.000218498	first intron	21	0.347308	0.00342822	2	1				Human papillomavirus infection									1		Notch sigling pathway
945	NC_037342.1:14127077:14127144	chr15:14127077:14127144	MAML2	0.56736	0.00309825	0.021772	0.00819684	1.77288	0.000218498	first intron	68	0.210138	0.0143177	2	1				Human papillomavirus infection									1		Notch sigling pathway
946	NC_037342.1:14127143:14127207	chr15:14127143:14127207	MAML2	0.668563	0.000258999	0.157253	0.00178921	1.77288	0.000218498	first intron	65	0.472393	0.00581953	2	1				Human papillomavirus infection									1		Notch sigling pathway
947	NC_037342.1:14129691:14129741	chr15:14129691:14129741	MAML2	0.624615	0.00108404	0.0457646	0.00405315	1.77288	0.000218498	first intron	51	0.32812	0.00240624	2	1				Human papillomavirus infection									1		Notch sigling pathway
948	NC_037342.1:14133492:14133577	chr15:14133492:14133577	MAML2	0.524403	0.00712309	0.133441	0.0121162	1.77288	0.000218498	first intron	86	0.377359	0.00590754	2	1				Human papillomavirus infection									1		Notch sigling pathway
949	NC_037342.1:14134298:14134343	chr15:14134298:14134343	MAML2	0.57761	0.0024978	0.059572	0.00728231	1.77288	0.000218498	first intron	46	0.364445	0.00248644	2	1				Human papillomavirus infection									1		Notch sigling pathway
950	NC_037342.1:14144084:14144132	chr15:14144084:14144132	MAML2	0.686312	0.000151892	0.0261062	0.00142841	1.77288	0.000218498	first intron	49	0.235056	0.00998285	2	1				Human papillomavirus infection									1		Notch sigling pathway
951	NC_037342.1:14145214:14145251	chr15:14145214:14145251	MAML2	0.59151	0.00184398	0.0304495	0.00559992	1.77288	0.000218498	first intron	38	0.213585	0.0248658	2	1				Human papillomavirus infection									1		Notch sigling pathway
952	NC_037342.1:14145356:14145413	chr15:14145356:14145413	MAML2	0.686321	0.000151848	0.0246358	0.00139037	1.77288	0.000218498	first intron	58	0.265941	0.00122056	2	1				Human papillomavirus infection									1		Notch sigling pathway
953	NC_037342.1:14145475:14145559	chr15:14145475:14145559	MAML2	0.515583	0.00834278	0.0486361	0.0153606	1.77288	0.000218498	first intron	85	0.238057	0.0261618	2	1				Human papillomavirus infection									1		Notch sigling pathway
954	NC_037342.1:14149709:14149726	chr15:14149709:14149726	MAML2	0.597739	0.00160237	0.031663	0.00514855	1.77288	0.000218498	first intron	18	0.287534	0.00190745	2	1				Human papillomavirus infection									1		Notch sigling pathway
955	NC_037342.1:14149835:14149908	chr15:14149835:14149908	MAML2	0.658692	0.000343346	0.0517638	0.00212632	1.77288	0.000218498	first intron	74	0.365691	0.000995003	2	1				Human papillomavirus infection									1		Notch sigling pathway
956	NC_037342.1:14150159:14150262	chr15:14150159:14150262	MAML2	0.541493	0.00518124	0.0745295	0.011078	1.77288	0.000218498	first intron	104	0.366597	0.00321587	2	1				Human papillomavirus infection									1		Notch sigling pathway
957	NC_037342.1:14150222:14150293	chr15:14150222:14150293	MAML2	0.681285	0.000177322	0.0659725	0.001468	1.77288	0.000218498	first intron	72	0.437508	0.000468206	2	1				Human papillomavirus infection									1		Notch sigling pathway
958	NC_037342.1:14150552:14150634	chr15:14150552:14150634	MAML2	0.567802	0.00307005	0.062368	0.00773942	1.77288	0.000218498	first intron	83	0.393312	0.00123251	2	1				Human papillomavirus infection									1		Notch sigling pathway
959	NC_037342.1:14150726:14150829	chr15:14150726:14150829	MAML2	0.732102	3.18445e-05	0.0399535	0.000656708	1.77288	0.000218498	first intron	104	0.272746	0.00419484	2	1				Human papillomavirus infection									1		Notch sigling pathway
960	NC_037342.1:14150812:14150930	chr15:14150812:14150930	MAML2	0.650205	0.000434071	0.0706689	0.00239189	1.77288	0.000218498	first intron	119	0.470143	9.91138e-05	2	1				Human papillomavirus infection									1		Notch sigling pathway
961	NC_037342.1:14151037:14151136	chr15:14151037:14151136	MAML2	0.698331	0.000103611	0.059259	0.00119628	1.77288	0.000218498	first intron	100	0.401886	0.000555578	2	1				Human papillomavirus infection									1		Notch sigling pathway
962	NC_037342.1:14154014:14154066	chr15:14154014:14154066	MAML2	0.590385	0.00189082	0.0582936	0.00569468	1.77288	0.000218498	first intron	53	0.347106	0.00387903	2	1				Human papillomavirus infection									1		Notch sigling pathway
963	NC_037342.1:14154061:14154190	chr15:14154061:14154190	MAML2	0.618008	0.000994175	0.0662917	0.00409677	1.77288	0.000218498	first intron	130	0.385212	0.00257507	2	1				Human papillomavirus infection									1		Notch sigling pathway
964	NC_037342.1:14154963:14154982	chr15:14154963:14154982	MAML2	0.610769	0.00148034	0.0238329	0.00490214	1.77288	0.000218498	first intron	20	0.23001	0.001424	2	1				Human papillomavirus infection									1		Notch sigling pathway
965	NC_037342.1:14333661:14333756	chr15:14333661:14333756	MTMR2	-0.714828	5.94373e-05	0.0394326	0.000864213	-0.77746	0.0023922	first intron	96	0.31753	0.00162162	8	3	cellular component assembly involved in morphogenesis;atomical structure formation involved in morphogenesis;lipid metabolic process				5	lipid metabolic process;cell development;regulation of multicellular organismal process	cell projection;plasma membrane bounded cell projection
966	NC_037342.1:14357167:14357211	chr15:14357167:14357211	MTMR2	-0.58599	0.00208352	0.0236495	0.00605122	-0.77746	0.0023922	first intron	45	0.219712	0.0142189	8	3	cellular component assembly involved in morphogenesis;atomical structure formation involved in morphogenesis;lipid metabolic process				5	lipid metabolic process;cell development;regulation of multicellular organismal process	cell projection;plasma membrane bounded cell projection
967	NC_037342.1:17733356:17733411	chr15:17733356:17733411	ACAT1	-0.568462	0.00354318	0.0880982	0.0091059	-0.827043	0.00553827	Promoter	56	0.457094	0.00166202	3	1	lipid metabolic process				2	lipid metabolic process			Fatty acid metabolism
968	NC_037342.1:22245457:22245476	chr15:22245457:22245476	HSPB2	-0.497872	0.0113211	0.045016	0.0203171	-1.9413	0.0249031	Promoter	20	0.326202	0.00226649	2	1				Proteoglycans in cancer	1				Proteoglycans in cancer
969	NC_037342.1:22245645:22245762	chr15:22245645:22245762	HSPB2	-0.490857	0.0127219	0.0435273	0.02199	-1.9413	0.0249031	Promoter	118	0.302288	0.00273171	2	1				Proteoglycans in cancer	1				Proteoglycans in cancer
970	NC_037342.1:28843950:28844038	chr15:28843950:28844038	SCN4B	0.666714	0.000273261	0.0450773	0.00185771	1.92405	0.000611996	first intron	89	0.338739	0.000301178	3	2		cell-cell junction;anchoring junction											1	cell-cell junction
971	NC_037342.1:28844019:28844051	chr15:28844019:28844051	SCN4B	0.590738	0.001876	0.0317188	0.00595449	1.92405	0.000611996	first intron	33	0.271039	0.00326806	3	2		cell-cell junction;anchoring junction											1	cell-cell junction
972	NC_037342.1:29956370:29956470	chr15:29956370:29956470	USP2	-0.447692	0.0259078	0.0442713	0.036766	-1.88057	0.00288012	first intron	101	0.324994	0.00172355	1	1				MAPK sigling pathway
973	NC_037342.1:29956662:29956688	chr15:29956662:29956688	USP2	-0.621505	0.00091257	0.0603592	0.0039115	-1.88057	0.00288012	first intron	27	0.392635	0.000795045	1	1				MAPK sigling pathway
974	NC_037342.1:38385998:38386074	chr15:38385998:38386074	RRAS2	-0.488462	0.014197	0.0620767	0.0248028	-0.785521	0.047409	first intron	77	0.365412	0.00293532	3	2				Proteoglycans in cancer;MAPK sigling pathway	1				Proteoglycans in cancer
975	NC_037342.1:38386073:38386153	chr15:38386073:38386153	RRAS2	-0.454851	0.0223431	0.0800535	0.0326307	-0.785521	0.047409	first intron	81	0.298363	0.0247143	3	2				Proteoglycans in cancer;MAPK sigling pathway	1				Proteoglycans in cancer
976	NC_037342.1:38417652:38417780	chr15:38417652:38417780	RRAS2	-0.508286	0.00947904	0.0842556	0.0168736	-0.785521	0.047409	first intron	129	0.355672	0.00408427	3	2				Proteoglycans in cancer;MAPK sigling pathway	1				Proteoglycans in cancer
977	NC_037342.1:38417792:38417822	chr15:38417792:38417822	RRAS2	-0.735351	2.81694e-05	0.0514096	0.000620968	-0.785521	0.047409	first intron	31	0.354883	0.00178289	3	2				Proteoglycans in cancer;MAPK sigling pathway	1				Proteoglycans in cancer
978	NC_037342.1:38417792:38417869	chr15:38417792:38417869	RRAS2	-0.683094	0.000167771	0.0819726	0.00143528	-0.785521	0.047409	first intron	78	0.478824	0.000402709	3	2				Proteoglycans in cancer;MAPK sigling pathway	1				Proteoglycans in cancer
979	NC_037342.1:40250997:40251021	chr15:40250997:40251021	PARVA	-0.692669	0.000124346	0.0234374	0.00123702	-3.23743	9.45662e-06	first intron	25	0.219932	0.0130297	1	1				Focal adhesion
980	NC_037342.1:40307615:40307660	chr15:40307615:40307660	PARVA	-0.655385	0.000513565	0.043619	0.00260514	-3.23743	9.45662e-06	first intron	46	0.366432	0.000225705	1	1				Focal adhesion
981	NC_037342.1:40337121:40337207	chr15:40337121:40337207	PARVA	-0.645501	0.000492813	0.0465784	0.00254424	-3.23743	9.45662e-06	first intron	87	0.273532	0.00406551	1	1				Focal adhesion
982	NC_037342.1:40337180:40337224	chr15:40337180:40337224	PARVA	-0.705974	8.04601e-05	0.0392669	0.00100879	-3.23743	9.45662e-06	first intron	45	0.303826	0.00208821	1	1				Focal adhesion
983	NC_037342.1:42105245:42105285	chr15:42105245:42105285	LYVE1	-0.702571	9.01343e-05	0.0573223	0.0010389	-3.92857	2.17847e-05	first intron	41	0.381109	0.00138398	19	10	cell migration;regulation of cellular component movement;regulation of cell motility;movement of cell or subcellular component;regulation of cell migration;cell motility;localization of cell;regulation of locomotion;locomotion;cell adhesion				9	positive regulation of cell migration;positive regulation of cell motility;regulation of cell migration;positive regulation of cellular component movement;positive regulation of locomotion;cell migration;localization of cell;movement of cell or subcellular component;locomotion
984	NC_037342.1:42105514:42105541	chr15:42105514:42105541	LYVE1	-0.56575	0.00320286	0.0318169	0.00793662	-3.92857	2.17847e-05	first intron	28	0.254323	0.00772876	19	10	cell migration;regulation of cellular component movement;regulation of cell motility;movement of cell or subcellular component;regulation of cell migration;cell motility;localization of cell;regulation of locomotion;locomotion;cell adhesion				9	positive regulation of cell migration;positive regulation of cell motility;regulation of cell migration;positive regulation of cellular component movement;positive regulation of locomotion;cell migration;localization of cell;movement of cell or subcellular component;locomotion
985	NC_037342.1:51232729:51232777	chr15:51232729:51232777	RHOG	-0.687452	0.00014659	0.0208702	0.00136422	1.15657	0.010196	first intron	49	-0.218034	0.0160579	2	1				Bacterial invasion of epithelial cells						1		Yersinia infection
986	NC_037342.1:54504999:54505026	chr15:54504999:54505026	ARRB1	0.702049	9.17064e-05	0.0268566	0.00103956	0.865938	0.0024101	first intron	28	0.217949	0.0213732	6	5		plasma membrane region	phosphatidylinositol binding;phosphatidylinositol phosphate binding	MAPK sigling pathway;Chemokine sigling pathway									1		Chemokine sigling pathway
987	NC_037342.1:54505021:54505136	chr15:54505021:54505136	ARRB1	0.468398	0.0181989	0.073748	0.0277005	0.865938	0.0024101	first intron	116	0.355405	0.00592331	6	5		plasma membrane region	phosphatidylinositol binding;phosphatidylinositol phosphate binding	MAPK sigling pathway;Chemokine sigling pathway									1		Chemokine sigling pathway
988	NC_037342.1:54510200:54510223	chr15:54510200:54510223	ARRB1	0.656665	0.000363362	0.0402728	0.00216148	0.865938	0.0024101	first intron	24	0.299763	0.00325053	6	5		plasma membrane region	phosphatidylinositol binding;phosphatidylinositol phosphate binding	MAPK sigling pathway;Chemokine sigling pathway									1		Chemokine sigling pathway
989	NC_037342.1:54517470:54517534	chr15:54517470:54517534	ARRB1	0.455385	0.0232392	0.0383985	0.0336342	0.865938	0.0024101	first intron	65	0.273276	0.00573633	6	5		plasma membrane region	phosphatidylinositol binding;phosphatidylinositol phosphate binding	MAPK sigling pathway;Chemokine sigling pathway									1		Chemokine sigling pathway
990	NC_037342.1:54527445:54527453	chr15:54527445:54527453	ARRB1	0.626154	0.00104622	0.0441624	0.00396557	0.865938	0.0024101	first intron	9	0.309332	0.00221745	6	5		plasma membrane region	phosphatidylinositol binding;phosphatidylinositol phosphate binding	MAPK sigling pathway;Chemokine sigling pathway									1		Chemokine sigling pathway
991	NC_037342.1:54530738:54530846	chr15:54530738:54530846	ARRB1	0.531278	0.00627922	0.0443966	0.0127664	0.865938	0.0024101	first intron	109	0.33846	0.00118332	6	5		plasma membrane region	phosphatidylinositol binding;phosphatidylinositol phosphate binding	MAPK sigling pathway;Chemokine sigling pathway									1		Chemokine sigling pathway
992	NC_037342.1:54530926:54531056	chr15:54530926:54531056	ARRB1	0.524615	0.00787031	0.0656952	0.0158795	0.865938	0.0024101	first intron	131	0.371067	0.00220499	6	5		plasma membrane region	phosphatidylinositol binding;phosphatidylinositol phosphate binding	MAPK sigling pathway;Chemokine sigling pathway									1		Chemokine sigling pathway
993	NC_037342.1:54535599:54535692	chr15:54535599:54535692	ARRB1	0.607952	0.00126486	0.030273	0.00449389	0.865938	0.0024101	first intron	94	0.265872	0.00409536	6	5		plasma membrane region	phosphatidylinositol binding;phosphatidylinositol phosphate binding	MAPK sigling pathway;Chemokine sigling pathway									1		Chemokine sigling pathway
994	NC_037342.1:54537027:54537068	chr15:54537027:54537068	ARRB1	0.618196	0.000989642	0.0454959	0.00390516	0.865938	0.0024101	first intron	42	0.342286	0.00151279	6	5		plasma membrane region	phosphatidylinositol binding;phosphatidylinositol phosphate binding	MAPK sigling pathway;Chemokine sigling pathway									1		Chemokine sigling pathway
995	NC_037342.1:54537227:54537263	chr15:54537227:54537263	ARRB1	0.534334	0.00593206	0.0522407	0.012222	0.865938	0.0024101	first intron	37	0.335174	0.00294734	6	5		plasma membrane region	phosphatidylinositol binding;phosphatidylinositol phosphate binding	MAPK sigling pathway;Chemokine sigling pathway									1		Chemokine sigling pathway
996	NC_037342.1:54537364:54537390	chr15:54537364:54537390	ARRB1	0.484868	0.014028	0.0512377	0.0229235	0.865938	0.0024101	first intron	27	0.341872	0.00301761	6	5		plasma membrane region	phosphatidylinositol binding;phosphatidylinositol phosphate binding	MAPK sigling pathway;Chemokine sigling pathway									1		Chemokine sigling pathway
997	NC_037342.1:54545030:54545060	chr15:54545030:54545060	ARRB1	0.645859	0.00048812	0.024002	0.00261695	0.865938	0.0024101	first intron	31	0.238589	0.0055655	6	5		plasma membrane region	phosphatidylinositol binding;phosphatidylinositol phosphate binding	MAPK sigling pathway;Chemokine sigling pathway									1		Chemokine sigling pathway
998	NC_037342.1:55165257:55165272	chr15:55165257:55165272	DGAT2	0.686154	0.000222264	0.0384285	0.00164172	3.07609	0.000123047	first intron	16	0.308782	0.0015175	2	2	tissue development;lipid metabolic process
999	NC_037342.1:58153671:58153773	chr15:58153671:58153773	LGR4	-0.607425	0.00128066	0.0599852	0.00452347	-3.49836	0.000100719	first intron	103	0.336893	0.00297387	7	3	tissue development;epithelium development;cell population proliferation				4	epithelium development;cell population proliferation;regulation of morphogenesis of an epithelium;regulation of multicellular organismal process
1000	NC_037342.1:58153768:58153846	chr15:58153768:58153846	LGR4	-0.662561	0.000307805	0.0772623	0.00197082	-3.49836	0.000100719	first intron	79	0.428608	0.000887541	7	3	tissue development;epithelium development;cell population proliferation				4	epithelium development;cell population proliferation;regulation of morphogenesis of an epithelium;regulation of multicellular organismal process
1001	NC_037342.1:58158875:58158918	chr15:58158875:58158918	LGR4	-0.497019	0.0114845	0.046515	0.0195244	-3.49836	0.000100719	first intron	44	0.295548	0.00324125	7	3	tissue development;epithelium development;cell population proliferation				4	epithelium development;cell population proliferation;regulation of morphogenesis of an epithelium;regulation of multicellular organismal process
1002	NC_037342.1:58186298:58186395	chr15:58186298:58186395	LGR4	-0.692308	0.000185569	0.0317285	0.00149539	-3.49836	0.000100719	first intron	98	0.269205	0.00330156	7	3	tissue development;epithelium development;cell population proliferation				4	epithelium development;cell population proliferation;regulation of morphogenesis of an epithelium;regulation of multicellular organismal process
1003	NC_037342.1:58194536:58194657	chr15:58194536:58194657	LGR4	-0.564615	0.00381541	0.0531423	0.00962019	-3.49836	0.000100719	first intron	122	0.317515	0.00503815	7	3	tissue development;epithelium development;cell population proliferation				4	epithelium development;cell population proliferation;regulation of morphogenesis of an epithelium;regulation of multicellular organismal process
1004	NC_037342.1:65189917:65190029	chr15:65189917:65190029	EHF	-0.448037	0.0246999	0.0532332	0.0361371	-3.75051	1.29866e-05	Promoter	113	0.314216	0.0042752	7	4	tissue development;epithelium development;epithelial cell differentiation;cell population proliferation				3	epithelial cell differentiation;epithelium development;cell population proliferation
1005	NC_037342.1:65190097:65190146	chr15:65190097:65190146	EHF	-0.589729	0.00191857	0.0428158	0.00620109	-3.75051	1.29866e-05	Promoter	50	0.257816	0.0146917	7	4	tissue development;epithelium development;epithelial cell differentiation;cell population proliferation				3	epithelial cell differentiation;epithelium development;cell population proliferation
1006	NC_037342.1:65190145:65190242	chr15:65190145:65190242	EHF	-0.541245	0.00520583	0.0514715	0.0117363	-3.75051	1.29866e-05	Promoter	98	0.311461	0.00166659	7	4	tissue development;epithelium development;epithelial cell differentiation;cell population proliferation				3	epithelial cell differentiation;epithelium development;cell population proliferation
1007	NC_037342.1:65192076:65192118	chr15:65192076:65192118	EHF	-0.521538	0.00829419	0.058316	0.0165137	-3.75051	1.29866e-05	first intron	43	0.360344	0.00132106	7	4	tissue development;epithelium development;epithelial cell differentiation;cell population proliferation				3	epithelial cell differentiation;epithelium development;cell population proliferation
1008	NC_037342.1:65192977:65193022	chr15:65192977:65193022	EHF	-0.594303	0.00173203	0.0397642	0.00539973	-3.75051	1.29866e-05	first intron	46	0.285143	0.00581817	7	4	tissue development;epithelium development;epithelial cell differentiation;cell population proliferation				3	epithelial cell differentiation;epithelium development;cell population proliferation
1009	NC_037342.1:65194389:65194457	chr15:65194389:65194457	EHF	-0.575111	0.00263422	0.0334433	0.0074176	-3.75051	1.29866e-05	first intron	69	0.30642	0.000636476	7	4	tissue development;epithelium development;epithelial cell differentiation;cell population proliferation				3	epithelial cell differentiation;epithelium development;cell population proliferation
1010	NC_037342.1:65194456:65194513	chr15:65194456:65194513	EHF	-0.474148	0.0166409	0.0645669	0.0280644	-3.75051	1.29866e-05	first intron	58	0.415567	0.000639401	7	4	tissue development;epithelium development;epithelial cell differentiation;cell population proliferation				3	epithelial cell differentiation;epithelium development;cell population proliferation
1011	NC_037342.1:65195323:65195447	chr15:65195323:65195447	EHF	-0.563345	0.00336473	0.12321	0.00821422	-3.75051	1.29866e-05	first intron	125	0.545694	0.00123522	7	4	tissue development;epithelium development;epithelial cell differentiation;cell population proliferation				3	epithelial cell differentiation;epithelium development;cell population proliferation
1012	NC_037342.1:65195912:65195948	chr15:65195912:65195948	EHF	-0.624791	0.000841223	0.0823054	0.00346319	-3.75051	1.29866e-05	first intron	37	0.465205	0.0010533	7	4	tissue development;epithelium development;epithelial cell differentiation;cell population proliferation				3	epithelial cell differentiation;epithelium development;cell population proliferation
1013	NC_037342.1:65196054:65196177	chr15:65196054:65196177	EHF	-0.537692	0.00626626	0.0711432	0.0134745	-3.75051	1.29866e-05	first intron	124	0.357332	0.00406405	7	4	tissue development;epithelium development;epithelial cell differentiation;cell population proliferation				3	epithelial cell differentiation;epithelium development;cell population proliferation
1014	NC_037342.1:65196340:65196418	chr15:65196340:65196418	EHF	-0.560877	0.00353801	0.0566331	0.00908166	-3.75051	1.29866e-05	first intron	79	0.391071	0.00088571	7	4	tissue development;epithelium development;epithelial cell differentiation;cell population proliferation				3	epithelial cell differentiation;epithelium development;cell population proliferation
1015	NC_037342.1:65197099:65197193	chr15:65197099:65197193	EHF	-0.485385	0.0148899	0.0432683	0.0236849	-3.75051	1.29866e-05	first intron	95	0.323934	0.00203286	7	4	tissue development;epithelium development;epithelial cell differentiation;cell population proliferation				3	epithelial cell differentiation;epithelium development;cell population proliferation
1016	NC_037342.1:65197846:65197961	chr15:65197846:65197961	EHF	-0.544823	0.00486031	0.0603553	0.010598	-3.75051	1.29866e-05	first intron	116	0.355854	0.00196881	7	4	tissue development;epithelium development;epithelial cell differentiation;cell population proliferation				3	epithelial cell differentiation;epithelium development;cell population proliferation
1017	NC_037342.1:65197933:65198046	chr15:65197933:65198046	EHF	-0.593191	0.0017759	0.0723443	0.00547484	-3.75051	1.29866e-05	first intron	114	0.407145	0.00206759	7	4	tissue development;epithelium development;epithelial cell differentiation;cell population proliferation				3	epithelial cell differentiation;epithelium development;cell population proliferation
1018	NC_037342.1:65198214:65198316	chr15:65198214:65198316	EHF	-0.530323	0.00639119	0.0998968	0.0127364	-3.75051	1.29866e-05	first intron	103	0.543256	8.25743e-05	7	4	tissue development;epithelium development;epithelial cell differentiation;cell population proliferation				3	epithelial cell differentiation;epithelium development;cell population proliferation
1019	NC_037342.1:65198290:65198334	chr15:65198290:65198334	EHF	-0.48912	0.0130899	0.0388182	0.02179	-3.75051	1.29866e-05	first intron	45	0.292535	0.00350642	7	4	tissue development;epithelium development;epithelial cell differentiation;cell population proliferation				3	epithelial cell differentiation;epithelium development;cell population proliferation
1020	NC_037342.1:65198492:65198546	chr15:65198492:65198546	EHF	-0.442992	0.026571	0.033381	0.0399823	-3.75051	1.29866e-05	first intron	55	0.30746	0.00105886	7	4	tissue development;epithelium development;epithelial cell differentiation;cell population proliferation				3	epithelial cell differentiation;epithelium development;cell population proliferation
1021	NC_037342.1:65201059:65201147	chr15:65201059:65201147	EHF	-0.548462	0.00516146	0.0490541	0.0112061	-3.75051	1.29866e-05	first intron	89	0.313781	0.00482449	7	4	tissue development;epithelium development;epithelial cell differentiation;cell population proliferation				3	epithelial cell differentiation;epithelium development;cell population proliferation
1022	NC_037342.1:65202630:65202645	chr15:65202630:65202645	EHF	-0.58284	0.00223179	0.0421029	0.0063258	-3.75051	1.29866e-05	first intron	16	0.348186	0.000908743	7	4	tissue development;epithelium development;epithelial cell differentiation;cell population proliferation				3	epithelial cell differentiation;epithelium development;cell population proliferation
1023	NC_037342.1:65203459:65203496	chr15:65203459:65203496	EHF	-0.663336	0.000301077	0.0284595	0.00198906	-3.75051	1.29866e-05	first intron	38	0.276104	0.00127218	7	4	tissue development;epithelium development;epithelial cell differentiation;cell population proliferation				3	epithelial cell differentiation;epithelium development;cell population proliferation
1024	NC_037342.1:65205359:65205411	chr15:65205359:65205411	EHF	-0.56428	0.00330097	0.0566543	0.00869985	-3.75051	1.29866e-05	first intron	53	0.436158	0.000153703	7	4	tissue development;epithelium development;epithelial cell differentiation;cell population proliferation				3	epithelial cell differentiation;epithelium development;cell population proliferation
1025	NC_037342.1:65205537:65205603	chr15:65205537:65205603	EHF	-0.496791	0.0115283	0.0723923	0.0210367	-3.75051	1.29866e-05	first intron	67	0.44225	0.000596787	7	4	tissue development;epithelium development;epithelial cell differentiation;cell population proliferation				3	epithelial cell differentiation;epithelium development;cell population proliferation
1026	NC_037342.1:65205602:65205716	chr15:65205602:65205716	EHF	-0.62953	0.000746828	0.064685	0.00343218	-3.75051	1.29866e-05	first intron	115	0.351012	0.00129923	7	4	tissue development;epithelium development;epithelial cell differentiation;cell population proliferation				3	epithelial cell differentiation;epithelium development;cell population proliferation
1027	NC_037342.1:65207653:65207736	chr15:65207653:65207736	EHF	-0.574953	0.00264303	0.0667341	0.00705182	-3.75051	1.29866e-05	first intron	84	0.394815	0.00105048	7	4	tissue development;epithelium development;epithelial cell differentiation;cell population proliferation				3	epithelial cell differentiation;epithelium development;cell population proliferation
1028	NC_037342.1:65207782:65207890	chr15:65207782:65207890	EHF	-0.451241	0.0235681	0.0867564	0.0339893	-3.75051	1.29866e-05	first intron	109	0.385576	0.00325285	7	4	tissue development;epithelium development;epithelial cell differentiation;cell population proliferation				3	epithelial cell differentiation;epithelium development;cell population proliferation
1029	NC_037342.1:65207959:65208046	chr15:65207959:65208046	EHF	-0.491123	0.0126662	0.0631399	0.020982	-3.75051	1.29866e-05	first intron	88	0.378552	0.00114622	7	4	tissue development;epithelium development;epithelial cell differentiation;cell population proliferation				3	epithelial cell differentiation;epithelium development;cell population proliferation
1030	NC_037342.1:65651851:65651896	chr15:65651851:65651896	CD44	-0.474981	0.0164246	0.0582876	0.0277483	0.673574	0.0416131	first intron	46	-0.37691	0.00130482	10	9	tissue development;cell migration;epithelium development;movement of cell or subcellular component;cell motility;localization of cell;locomotion	plasma membrane region		Proteoglycans in cancer						1		Hematopoietic cell lineage
1031	NC_037342.1:65654087:65654171	chr15:65654087:65654171	CD44	-0.550255	0.00437281	0.0845854	0.00891795	0.673574	0.0416131	first intron	85	-0.47346	0.0011052	10	9	tissue development;cell migration;epithelium development;movement of cell or subcellular component;cell motility;localization of cell;locomotion	plasma membrane region		Proteoglycans in cancer						1		Hematopoietic cell lineage
1032	NC_037342.1:65656115:65656190	chr15:65656115:65656190	CD44	0.446154	0.0264704	0.0596518	0.0373957	0.673574	0.0416131	first intron	76	0.385846	0.000516735	9	9	tissue development;cell migration;epithelium development;movement of cell or subcellular component;cell motility;localization of cell;locomotion	plasma membrane region		Proteoglycans in cancer
1033	NC_037342.1:65668035:65668147	chr15:65668035:65668147	CD44	-0.651538	0.000566388	0.0917258	0.00272978	0.673574	0.0416131	first intron	113	-0.531286	0.000234296	10	9	tissue development;cell migration;epithelium development;movement of cell or subcellular component;cell motility;localization of cell;locomotion	plasma membrane region		Proteoglycans in cancer						1		Hematopoietic cell lineage
1034	NC_037342.1:65677964:65678022	chr15:65677964:65678022	CD44	0.447267	0.0249783	0.0484549	0.0357475	0.673574	0.0416131	first intron	59	0.331975	0.00212587	9	9	tissue development;cell migration;epithelium development;movement of cell or subcellular component;cell motility;localization of cell;locomotion	plasma membrane region		Proteoglycans in cancer
1035	NC_037342.1:66849396:66849464	chr15:66849396:66849464	PRR5L	-0.680947	0.000179156	0.0362666	0.00149735	1.35257	0.00611909	first intron	69	-0.250179	0.0110837	9	9	cell migration;regulation of cellular component movement;regulation of cell motility;movement of cell or subcellular component;regulation of cell migration;cell motility;localization of cell;regulation of locomotion;locomotion
1036	NC_037342.1:66850104:66850136	chr15:66850104:66850136	PRR5L	-0.662308	0.000429056	0.071684	0.00246125	1.35257	0.00611909	first intron	33	-0.433623	0.000977129	9	9	cell migration;regulation of cellular component movement;regulation of cell motility;movement of cell or subcellular component;regulation of cell migration;cell motility;localization of cell;regulation of locomotion;locomotion
1037	NC_037342.1:66850135:66850214	chr15:66850135:66850214	PRR5L	-0.671113	0.000240406	0.088473	0.00159253	1.35257	0.00611909	first intron	80	-0.380542	0.00747295	9	9	cell migration;regulation of cellular component movement;regulation of cell motility;movement of cell or subcellular component;regulation of cell migration;cell motility;localization of cell;regulation of locomotion;locomotion
1038	NC_037342.1:66850213:66850298	chr15:66850213:66850298	PRR5L	-0.640039	0.00056958	0.0732678	0.00273945	1.35257	0.00611909	first intron	86	-0.42917	0.000971032	9	9	cell migration;regulation of cellular component movement;regulation of cell motility;movement of cell or subcellular component;regulation of cell migration;cell motility;localization of cell;regulation of locomotion;locomotion
1039	NC_037342.1:75851427:75851465	chr15:75851427:75851465	SLC35C1	-0.490684	0.0127582	0.0536918	0.0220226	-1.1085	0.000593065	Promoter	39	0.354305	0.00224563	2	1	lipid metabolic process				1	lipid metabolic process
1040	NC_037342.1:75855345:75855447	chr15:75855345:75855447	SLC35C1	-0.491783	0.0125292	0.0390695	0.0210367	-1.1085	0.000593065	first intron	103	0.290266	0.00263967	2	1	lipid metabolic process				1	lipid metabolic process
1041	NC_037342.1:75856895:75856992	chr15:75856895:75856992	SLC35C1	-0.497404	0.0114104	0.113551	0.0194272	-1.1085	0.000593065	first intron	98	0.524921	0.00100567	2	1	lipid metabolic process				1	lipid metabolic process
1042	NC_037342.1:75856991:75857065	chr15:75856991:75857065	SLC35C1	-0.442605	0.0267192	0.0943028	0.0335991	-1.1085	0.000593065	first intron	75	0.454264	0.00187109	2	1	lipid metabolic process				1	lipid metabolic process
1043	NC_037342.1:76284736:76284754	chr15:76284736:76284754	CREB3L1	-0.464096	0.0194405	0.0218403	0.0311683	-1.56267	0.0161625	first intron	19	0.21852	0.0126659	2	2				Human papillomavirus infection;PI3K-Akt sigling pathway
1044	NC_037342.1:76296149:76296169	chr15:76296149:76296169	CREB3L1	-0.534615	0.00661635	0.0414317	0.0130053	-1.56267	0.0161625	first intron	21	0.331004	0.00118403	2	2				Human papillomavirus infection;PI3K-Akt sigling pathway
1045	NC_037342.1:76298218:76298249	chr15:76298218:76298249	CREB3L1	0.463935	0.0194882	0.022816	0.0292895	-1.56267	0.0161625	first intron	32	-0.2214	0.0117052	2	2				Human papillomavirus infection;PI3K-Akt sigling pathway
1046	NC_037342.1:80970776:80970818	chr15:80970776:80970818	CTNND1	-0.473583	0.016789	0.0220576	0.0268596	-0.946965	0.00420668	first intron	43	0.227538	0.00668509	1	1				Leukocyte transendothelial migration
1047	NC_037342.1:80971769:80971872	chr15:80971769:80971872	CTNND1	-0.550583	0.00434469	0.0471888	0.00981064	-0.946965	0.00420668	first intron	104	0.322203	0.00252232	1	1				Leukocyte transendothelial migration
1048	NC_037342.1:80972513:80972607	chr15:80972513:80972607	CTNND1	-0.498845	0.0111374	0.0572151	0.0190702	-0.946965	0.00420668	first intron	95	0.37261	0.00155051	1	1				Leukocyte transendothelial migration
1049	NC_037342.1:80972648:80972728	chr15:80972648:80972728	CTNND1	-0.469592	0.0178659	0.0734754	0.0273682	-0.946965	0.00420668	first intron	81	0.381389	0.00350731	1	1				Leukocyte transendothelial migration
1050	NC_037342.1:80974882:80975000	chr15:80974882:80975000	CTNND1	-0.680176	0.000183406	0.0495511	0.0014938	-0.946965	0.00420668	first intron	119	0.318558	0.00273656	1	1				Leukocyte transendothelial migration
1051	NC_037342.1:80974958:80975031	chr15:80974958:80975031	CTNND1	-0.525343	0.00700233	0.039435	0.0137581	-0.946965	0.00420668	first intron	74	0.298072	0.00384987	1	1				Leukocyte transendothelial migration
1052	NC_037342.1:80975415:80975434	chr15:80975415:80975434	CTNND1	-0.719018	5.13e-05	0.0196605	0.000803567	-0.946965	0.00420668	first intron	20	0.228393	0.00378102	1	1				Leukocyte transendothelial migration
1053	NC_037342.1:80979432:80979499	chr15:80979432:80979499	CTNND1	-0.645513	0.000492654	0.0576461	0.00252516	-0.946965	0.00420668	first intron	68	0.350232	0.00363509	1	1				Leukocyte transendothelial migration
1054	NC_037342.1:80979963:80980046	chr15:80979963:80980046	CTNND1	-0.521538	0.00829419	0.0288819	0.0152955	-0.946965	0.00420668	first intron	84	0.25812	0.00072781	1	1				Leukocyte transendothelial migration
1055	NC_037342.1:80980622:80980703	chr15:80980622:80980703	CTNND1	-0.596923	0.00199447	0.0475522	0.00596594	-0.946965	0.00420668	first intron	82	0.283326	0.00278188	1	1				Leukocyte transendothelial migration
1056	NC_037342.1:80980671:80980741	chr15:80980671:80980741	CTNND1	-0.433466	0.0304142	0.129502	0.0418316	-0.946965	0.00420668	first intron	71	0.493839	0.00258635	1	1				Leukocyte transendothelial migration
1057	NC_037342.1:80980740:80980823	chr15:80980740:80980823	CTNND1	-0.579423	0.0024027	0.0657185	0.00706785	-0.946965	0.00420668	first intron	84	0.405327	0.00116115	1	1				Leukocyte transendothelial migration
1058	NC_037342.1:80981044:80981105	chr15:80981044:80981105	CTNND1	-0.630885	0.000721595	0.0727757	0.00314452	-0.946965	0.00420668	first intron	62	0.417702	0.00144877	1	1				Leukocyte transendothelial migration
1059	NC_037342.1:80981268:80981368	chr15:80981268:80981368	CTNND1	-0.541186	0.00521174	0.0859111	0.0101077	-0.946965	0.00420668	first intron	101	0.46513	0.00117961	1	1				Leukocyte transendothelial migration
1060	NC_037342.1:80981367:80981423	chr15:80981367:80981423	CTNND1	-0.499352	0.0110427	0.109299	0.017019	-0.946965	0.00420668	first intron	57	0.420195	0.00710746	1	1				Leukocyte transendothelial migration
1061	NC_037342.1:80982203:80982251	chr15:80982203:80982251	CTNND1	-0.521804	0.00746588	0.0463565	0.0141783	-0.946965	0.00420668	first intron	49	0.330895	0.001853	1	1				Leukocyte transendothelial migration
1062	NC_037342.1:80982610:80982646	chr15:80982610:80982646	CTNND1	-0.485385	0.0148899	0.0480955	0.0236849	-0.946965	0.00420668	first intron	37	0.361997	0.000723956	1	1				Leukocyte transendothelial migration
1063	NC_037342.1:80983151:80983236	chr15:80983151:80983236	CTNND1	-0.520769	0.00840311	0.0548191	0.0154388	-0.946965	0.00420668	first intron	86	0.366374	0.000945375	1	1				Leukocyte transendothelial migration
1064	NC_037342.1:80983196:80983308	chr15:80983196:80983308	CTNND1	-0.587274	0.00202557	0.106067	0.00530238	-0.946965	0.00420668	first intron	113	0.438253	0.00341381	1	1				Leukocyte transendothelial migration
1065	NC_037342.1:80983300:80983363	chr15:80983300:80983363	CTNND1	-0.467106	0.0185647	0.0881723	0.0281722	-0.946965	0.00420668	first intron	64	0.392699	0.00207302	1	1				Leukocyte transendothelial migration
1066	NC_037342.1:80983970:80984064	chr15:80983970:80984064	CTNND1	-0.655895	0.00037122	0.0361292	0.00218276	-0.946965	0.00420668	first intron	95	0.312941	0.00108375	1	1				Leukocyte transendothelial migration
1067	NC_037342.1:80984006:80984123	chr15:80984006:80984123	CTNND1	-0.628186	0.000772617	0.110519	0.00328545	-0.946965	0.00420668	first intron	118	0.516671	0.000843317	1	1				Leukocyte transendothelial migration
1068	NC_037342.1:80986743:80986758	chr15:80986743:80986758	CTNND1	-0.615122	0.0010662	0.0459546	0.00405561	-0.946965	0.00420668	first intron	16	0.288728	0.00664777	1	1				Leukocyte transendothelial migration
1069	NC_037342.1:80988786:80988808	chr15:80988786:80988808	CTNND1	-0.651378	0.000420409	0.060568	0.0024434	-0.946965	0.00420668	first intron	23	0.372235	0.00200791	1	1				Leukocyte transendothelial migration
1070	NC_037342.1:80988891:80988903	chr15:80988891:80988903	CTNND1	-0.589211	0.00194072	0.0365055	0.00578206	-0.946965	0.00420668	first intron	13	0.313433	0.00136674	1	1				Leukocyte transendothelial migration
1071	NC_037342.1:80989505:80989516	chr15:80989505:80989516	CTNND1	-0.532308	0.00688962	0.0373729	0.0133715	-0.946965	0.00420668	first intron	12	0.308952	0.00103921	1	1				Leukocyte transendothelial migration
1072	NC_037342.1:80989515:80989609	chr15:80989515:80989609	CTNND1	-0.509983	0.00920398	0.106363	0.0165071	-0.946965	0.00420668	first intron	95	0.435588	0.00173335	1	1				Leukocyte transendothelial migration
1073	NC_037342.1:82108676:82108694	chr15:82108676:82108694	GAT	-0.53465	0.00589703	0.0334287	0.0128598	-3.66565	0.0172805	Promoter	19	0.276686	0.00216775	37	16	tissue development;cell migration;epithelium development;regulation of cellular component movement;regulation of cell motility;movement of cell or subcellular component;regulation of cell migration;cell motility;localization of cell;regulation of locomotion;epithelial cell differentiation;locomotion;cell adhesion;atomical structure formation involved in morphogenesis;cell population proliferation…				21	positive regulation of cell migration;positive regulation of cell motility;regulation of cell migration;positive regulation of cellular component movement;positive regulation of locomotion;epithelial cell differentiation;epithelium development;phosphatidylinositol 3-kise sigling;ameboidal-type cell migration;cell migration;epithelial cell migration;epithelium migration;phosphatidylinositol-mediat…
1074	NC_037342.1:82109165:82109222	chr15:82109165:82109222	GAT	-0.42613	0.0336675	0.049838	0.0465684	-3.66565	0.0172805	Promoter	58	0.362845	0.000911797	37	16	tissue development;cell migration;epithelium development;regulation of cellular component movement;regulation of cell motility;movement of cell or subcellular component;regulation of cell migration;cell motility;localization of cell;regulation of locomotion;epithelial cell differentiation;locomotion;cell adhesion;atomical structure formation involved in morphogenesis;cell population proliferation…				21	positive regulation of cell migration;positive regulation of cell motility;regulation of cell migration;positive regulation of cellular component movement;positive regulation of locomotion;epithelial cell differentiation;epithelium development;phosphatidylinositol 3-kise sigling;ameboidal-type cell migration;cell migration;epithelial cell migration;epithelium migration;phosphatidylinositol-mediat…
1075	NC_037342.1:82109348:82109376	chr15:82109348:82109376	GAT	-0.488842	0.0131495	0.0428722	0.0224837	-3.66565	0.0172805	Promoter	29	0.338878	0.00070847	37	16	tissue development;cell migration;epithelium development;regulation of cellular component movement;regulation of cell motility;movement of cell or subcellular component;regulation of cell migration;cell motility;localization of cell;regulation of locomotion;epithelial cell differentiation;locomotion;cell adhesion;atomical structure formation involved in morphogenesis;cell population proliferation…				21	positive regulation of cell migration;positive regulation of cell motility;regulation of cell migration;positive regulation of cellular component movement;positive regulation of locomotion;epithelial cell differentiation;epithelium development;phosphatidylinositol 3-kise sigling;ameboidal-type cell migration;cell migration;epithelial cell migration;epithelium migration;phosphatidylinositol-mediat…
1076	NC_037342.1:82110171:82110198	chr15:82110171:82110198	GAT	-0.567137	0.00311256	0.0276558	0.00848956	-3.66565	0.0172805	Promoter	28	0.244367	0.00558097	37	16	tissue development;cell migration;epithelium development;regulation of cellular component movement;regulation of cell motility;movement of cell or subcellular component;regulation of cell migration;cell motility;localization of cell;regulation of locomotion;epithelial cell differentiation;locomotion;cell adhesion;atomical structure formation involved in morphogenesis;cell population proliferation…				21	positive regulation of cell migration;positive regulation of cell motility;regulation of cell migration;positive regulation of cellular component movement;positive regulation of locomotion;epithelial cell differentiation;epithelium development;phosphatidylinositol 3-kise sigling;ameboidal-type cell migration;cell migration;epithelial cell migration;epithelium migration;phosphatidylinositol-mediat…
1077	NC_037342.1:83285360:83285468	chr15:83285360:83285468	MS4A1	-0.499915	0.0109383	0.0703903	0.0202104	2.22901	0.0117054	first intron	109	-0.413285	0.0013488	1											1		Hematopoietic cell lineage
1078	NC_037342.1:83286171:83286200	chr15:83286171:83286200	MS4A1	-0.476511	0.0160332	0.0550906	0.0250869	2.22901	0.0117054	first intron	30	-0.352696	0.00240185	1											1		Hematopoietic cell lineage
1079	NC_037342.1:83288057:83288095	chr15:83288057:83288095	MS4A1	-0.439569	0.0279041	0.0745667	0.0390624	2.22901	0.0117054	first intron	39	-0.482726	0.000355768	1											1		Hematopoietic cell lineage
1080	NC_037343.1:1444570:1444585	chr16:1444570:1444585	ATP2B4	-0.500178	0.0108896	0.0206829	0.0197385	-1.46121	5.51796e-05	Promoter	16	0.213804	0.0142779	23	11	cell migration;regulation of cellular component movement;regulation of cell motility;movement of cell or subcellular component;regulation of cell migration;cell motility;localization of cell;regulation of locomotion;locomotion;atomical structure formation involved in morphogenesis		calmodulin binding		12	regulation of cell migration;ameboidal-type cell migration;cell migration;epithelial cell migration;epithelium migration;small molecule biosynthetic process;localization of cell;movement of cell or subcellular component;regulation of multicellular organismal process;locomotion	cell projection;plasma membrane bounded cell projection
1081	NC_037343.1:1453206:1453310	chr16:1453206:1453310	ATP2B4	-0.445728	0.0255427	0.0777973	0.0363747	-1.46121	5.51796e-05	first intron	105	0.337862	0.00334989	23	11	cell migration;regulation of cellular component movement;regulation of cell motility;movement of cell or subcellular component;regulation of cell migration;cell motility;localization of cell;regulation of locomotion;locomotion;atomical structure formation involved in morphogenesis		calmodulin binding		12	regulation of cell migration;ameboidal-type cell migration;cell migration;epithelial cell migration;epithelium migration;small molecule biosynthetic process;localization of cell;movement of cell or subcellular component;regulation of multicellular organismal process;locomotion	cell projection;plasma membrane bounded cell projection
1082	NC_037343.1:1454876:1454943	chr16:1454876:1454943	ATP2B4	-0.466984	0.0185997	0.101845	0.028199	-1.46121	5.51796e-05	first intron	68	0.553019	0.000374135	23	11	cell migration;regulation of cellular component movement;regulation of cell motility;movement of cell or subcellular component;regulation of cell migration;cell motility;localization of cell;regulation of locomotion;locomotion;atomical structure formation involved in morphogenesis		calmodulin binding		12	regulation of cell migration;ameboidal-type cell migration;cell migration;epithelial cell migration;epithelium migration;small molecule biosynthetic process;localization of cell;movement of cell or subcellular component;regulation of multicellular organismal process;locomotion	cell projection;plasma membrane bounded cell projection
1083	NC_037343.1:21810506:21810514	chr16:21810506:21810514	TGFB2	-0.745385	3.10476e-05	0.0492425	0.000656708	-3.42497	1.53394e-05	first intron	9	0.369788	0.000635357	37	18	tissue development;cell migration;epithelium development;regulation of cellular component movement;regulation of cell motility;movement of cell or subcellular component;regulation of cell migration;cell motility;localization of cell;regulation of locomotion;locomotion;cell adhesion;cell population proliferation;supramolecular fiber organization			Proteoglycans in cancer;Rel cell carcinoma;MAPK sigling pathway;Cytokine-cytokine receptor interaction	19	positive regulation of cell migration;positive regulation of cell motility;regulation of cell migration;positive regulation of cellular component movement;positive regulation of locomotion;epithelium development;phosphatidylinositol 3-kise sigling;ameboidal-type cell migration;cell migration;epithelial cell migration;epithelium migration;phosphatidylinositol-mediated sigling;cell population proli…			Proteoglycans in cancer
1084	NC_037343.1:21829374:21829407	chr16:21829374:21829407	TGFB2	-0.566923	0.00365002	0.044027	0.00879699	-3.42497	1.53394e-05	first intron	34	0.28829	0.00384046	37	18	tissue development;cell migration;epithelium development;regulation of cellular component movement;regulation of cell motility;movement of cell or subcellular component;regulation of cell migration;cell motility;localization of cell;regulation of locomotion;locomotion;cell adhesion;cell population proliferation;supramolecular fiber organization			Proteoglycans in cancer;Rel cell carcinoma;MAPK sigling pathway;Cytokine-cytokine receptor interaction	19	positive regulation of cell migration;positive regulation of cell motility;regulation of cell migration;positive regulation of cellular component movement;positive regulation of locomotion;epithelium development;phosphatidylinositol 3-kise sigling;ameboidal-type cell migration;cell migration;epithelial cell migration;epithelium migration;phosphatidylinositol-mediated sigling;cell population proli…			Proteoglycans in cancer
1085	NC_037343.1:21837375:21837408	chr16:21837375:21837408	TGFB2	-0.631538	0.000922633	0.0524927	0.00370658	-3.42497	1.53394e-05	first intron	34	0.375322	0.000734916	37	18	tissue development;cell migration;epithelium development;regulation of cellular component movement;regulation of cell motility;movement of cell or subcellular component;regulation of cell migration;cell motility;localization of cell;regulation of locomotion;locomotion;cell adhesion;cell population proliferation;supramolecular fiber organization			Proteoglycans in cancer;Rel cell carcinoma;MAPK sigling pathway;Cytokine-cytokine receptor interaction	19	positive regulation of cell migration;positive regulation of cell motility;regulation of cell migration;positive regulation of cellular component movement;positive regulation of locomotion;epithelium development;phosphatidylinositol 3-kise sigling;ameboidal-type cell migration;cell migration;epithelial cell migration;epithelium migration;phosphatidylinositol-mediated sigling;cell population proli…			Proteoglycans in cancer
1086	NC_037343.1:29924112:29924154	chr16:29924112:29924154	COQ8A	-0.607692	0.00158351	0.0325006	0.00537282	-1.45544	0.00325711	first intron	43	0.325301	0.000277457	1						1	small molecule biosynthetic process
1087	NC_037343.1:29926278:29926303	chr16:29926278:29926303	COQ8A	-0.60268	0.00143054	0.0362532	0.00505517	-1.45544	0.00325711	first intron	26	0.316067	0.0011395	1						1	small molecule biosynthetic process
1088	NC_037343.1:29926451:29926472	chr16:29926451:29926472	COQ8A	-0.703846	0.000130552	0.0601807	0.00125412	-1.45544	0.00325711	first intron	22	0.332178	0.00290239	1						1	small molecule biosynthetic process
1089	NC_037343.1:29926764:29926801	chr16:29926764:29926801	COQ8A	-0.496734	0.0115393	0.0567193	0.0195823	-1.45544	0.00325711	first intron	38	0.338117	0.00436675	1						1	small molecule biosynthetic process
1090	NC_037343.1:29926800:29926850	chr16:29926800:29926850	COQ8A	-0.649327	0.000444551	0.0512667	0.0024037	-1.45544	0.00325711	first intron	51	0.360824	0.00172121	1						1	small molecule biosynthetic process
1091	NC_037343.1:29927337:29927373	chr16:29927337:29927373	COQ8A	-0.561851	0.00346877	0.0264264	0.00836493	-1.45544	0.00325711	first intron	37	0.235595	0.00686241	1						1	small molecule biosynthetic process
1092	NC_037343.1:29929369:29929471	chr16:29929369:29929471	COQ8A	-0.508462	0.0103162	0.0293183	0.0180299	-1.45544	0.00325711	first intron	103	0.281515	0.00110587	1						1	small molecule biosynthetic process
1093	NC_037343.1:29929457:29929524	chr16:29929457:29929524	COQ8A	-0.579523	0.00239752	0.117436	0.00665588	-1.45544	0.00325711	first intron	68	0.539777	0.00106841	1						1	small molecule biosynthetic process
1094	NC_037343.1:29929932:29929966	chr16:29929932:29929966	COQ8A	-0.434866	0.0298231	0.146921	0.036766	-1.45544	0.00325711	first intron	35	0.54497	0.00131071	1						1	small molecule biosynthetic process
1095	NC_037343.1:29929959:29930015	chr16:29929959:29930015	COQ8A	-0.624367	0.000850147	0.0409241	0.00347682	-1.45544	0.00325711	first intron	57	0.320182	0.00181143	1						1	small molecule biosynthetic process
1096	NC_037343.1:41522719:41522832	chr16:41522719:41522832	TNFRSF1B	-0.574522	0.00266727	0.0797399	0.00649602	1.12084	0.00246805	first intron	114	-0.454486	0.000946581	3	1				Cytokine-cytokine receptor interaction						2		Cytokine-cytokine receptor interaction;Viral protein interaction with cytokine and cytokine receptor
1097	NC_037343.1:41523054:41523182	chr16:41523054:41523182	TNFRSF1B	-0.665303	0.000284596	0.0784274	0.00188127	1.12084	0.00246805	first intron	129	-0.458753	0.00114941	3	1				Cytokine-cytokine receptor interaction						2		Cytokine-cytokine receptor interaction;Viral protein interaction with cytokine and cytokine receptor
1098	NC_037343.1:41523714:41523732	chr16:41523714:41523732	TNFRSF1B	-0.698462	0.00015418	0.0501636	0.0013698	1.12084	0.00246805	first intron	19	-0.385041	0.000542967	3	1				Cytokine-cytokine receptor interaction						2		Cytokine-cytokine receptor interaction;Viral protein interaction with cytokine and cytokine receptor
1099	NC_037343.1:41523950:41523969	chr16:41523950:41523969	TNFRSF1B	-0.586627	0.00205461	0.0456137	0.00599776	1.12084	0.00246805	first intron	20	-0.310039	0.0042321	3	1				Cytokine-cytokine receptor interaction						2		Cytokine-cytokine receptor interaction;Viral protein interaction with cytokine and cytokine receptor
1100	NC_037343.1:41528254:41528269	chr16:41528254:41528269	TNFRSF1B	-0.702121	9.14891e-05	0.0381736	0.00103956	1.12084	0.00246805	first intron	16	-0.347173	0.000572955	3	1				Cytokine-cytokine receptor interaction						2		Cytokine-cytokine receptor interaction;Viral protein interaction with cytokine and cytokine receptor
1101	NC_037343.1:41535975:41535990	chr16:41535975:41535990	TNFRSF1B	0.563846	0.00387194	0.0301847	0.00960028	1.12084	0.00246805	Promoter	16	0.2516	0.00211318	1	1				Cytokine-cytokine receptor interaction
1102	NC_037343.1:4258092:4258195	chr16:4258092:4258195	IKBKE	0.506154	0.0107127	0.101164	0.0194734	0.797821	0.00181517	Promoter	104	0.517576	0.00079858	1	1				Human papillomavirus infection
1103	NC_037343.1:4258942:4258979	chr16:4258942:4258979	IKBKE	0.63726	0.000612478	0.112404	0.00315451	0.797821	0.00181517	Promoter	38	0.474107	0.00170279	1	1				Human papillomavirus infection
1104	NC_037343.1:4299322:4299344	chr16:4299322:4299344	RASSF5	0.607854	0.00126777	0.0800946	0.00408862	0.910852	0.00455399	first intron	23	0.382188	0.00234527	1	1				Leukocyte transendothelial migration
1105	NC_037343.1:4300154:4300197	chr16:4300154:4300197	RASSF5	0.571538	0.00333745	0.0569293	0.00816202	0.910852	0.00455399	first intron	44	0.37361	0.00101785	1	1				Leukocyte transendothelial migration
1106	NC_037343.1:4300636:4300735	chr16:4300636:4300735	RASSF5	0.449424	0.0242046	0.118534	0.0347696	0.910852	0.00455399	first intron	100	0.347749	0.00585472	1	1				Leukocyte transendothelial migration
1107	NC_037343.1:4300734:4300797	chr16:4300734:4300797	RASSF5	0.463609	0.0195855	0.119141	0.0263138	0.910852	0.00455399	first intron	64	0.490048	0.00150124	1	1				Leukocyte transendothelial migration
1108	NC_037343.1:4300785:4300868	chr16:4300785:4300868	RASSF5	0.578462	0.00291142	0.0520089	0.00749068	0.910852	0.00455399	first intron	84	0.333819	0.00091496	1	1				Leukocyte transendothelial migration
1109	NC_037343.1:4300851:4300950	chr16:4300851:4300950	RASSF5	0.649426	0.00044336	0.0810606	0.0024037	0.910852	0.00455399	first intron	100	0.402661	0.0022622	1	1				Leukocyte transendothelial migration
1110	NC_037343.1:4300929:4301033	chr16:4300929:4301033	RASSF5	0.631012	0.000719263	0.0710534	0.00314452	0.910852	0.00455399	first intron	105	0.422892	0.00122167	1	1				Leukocyte transendothelial migration
1111	NC_037343.1:4301032:4301143	chr16:4301032:4301143	RASSF5	0.563149	0.00337821	0.0873226	0.00823886	0.910852	0.00455399	first intron	112	0.463053	0.00119915	1	1				Leukocyte transendothelial migration
1112	NC_037343.1:4301606:4301635	chr16:4301606:4301635	RASSF5	0.486154	0.0147141	0.0555418	0.0253636	0.910852	0.00455399	first intron	30	0.359536	0.000895692	1	1				Leukocyte transendothelial migration
1113	NC_037343.1:4312241:4312259	chr16:4312241:4312259	RASSF5	0.671841	0.000235315	0.0254857	0.00169401	0.910852	0.00455399	first intron	19	0.267983	0.0011308	1	1				Leukocyte transendothelial migration
1114	NC_037343.1:4312464:4312486	chr16:4312464:4312486	RASSF5	0.43661	0.0290996	0.0305242	0.0403604	0.910852	0.00455399	first intron	23	0.252359	0.00476613	1	1				Leukocyte transendothelial migration
1115	NC_037343.1:4318711:4318755	chr16:4318711:4318755	RASSF5	0.448411	0.0245657	0.0524981	0.0352007	0.910852	0.00455399	first intron	45	0.306845	0.0037631	1	1				Leukocyte transendothelial migration
1116	NC_037343.1:4318749:4318836	chr16:4318749:4318836	RASSF5	0.69653	0.000109848	0.0498188	0.00117479	0.910852	0.00455399	first intron	88	0.354512	0.00163279	1	1				Leukocyte transendothelial migration
1117	NC_037343.1:4318835:4318917	chr16:4318835:4318917	RASSF5	0.723598	4.35447e-05	0.0378853	0.000762969	0.910852	0.00455399	first intron	83	0.339621	0.000338208	1	1				Leukocyte transendothelial migration
1118	NC_037343.1:4318835:4318966	chr16:4318835:4318966	RASSF5	0.479445	0.015304	0.124439	0.0242045	0.910852	0.00455399	first intron	132	0.427222	0.0089503	1	1				Leukocyte transendothelial migration
1119	NC_037343.1:43799893:43799918	chr16:43799893:43799918	PIK3CD	0.473077	0.0179485	0.0642405	0.0274402	0.760369	0.0287555	first intron	26	0.41726	0.000528945	14	10				Leukocyte transendothelial migration;Human papillomavirus infection;Proteoglycans in cancer;Focal adhesion;Rel cell carcinoma;PI3K-Akt sigling pathway;Bacterial invasion of epithelial cells;Chemokine sigling pathway;Platelet activation;Fc gamma R-mediated phagocytosis									4		HIF-1 sigling pathway;Fc gamma R-mediated phagocytosis;Chemokine sigling pathway;Rel cell carcinoma
1120	NC_037343.1:43802643:43802758	chr16:43802643:43802758	PIK3CD	0.43649	0.0291489	0.0464415	0.0400798	0.760369	0.0287555	first exon	116	0.28499	0.00622004	14	10				Leukocyte transendothelial migration;Human papillomavirus infection;Proteoglycans in cancer;Focal adhesion;Rel cell carcinoma;PI3K-Akt sigling pathway;Bacterial invasion of epithelial cells;Chemokine sigling pathway;Platelet activation;Fc gamma R-mediated phagocytosis									4		HIF-1 sigling pathway;Fc gamma R-mediated phagocytosis;Chemokine sigling pathway;Rel cell carcinoma
1121	NC_037343.1:43802643:43802758	chr16:43802643:43802758	PIK3CD	0.43649	0.0291489	0.0464415	0.0414497	0.760369	0.0287555	Promoter;TSS	116	0.28499	0.00622004	14	10				Leukocyte transendothelial migration;Human papillomavirus infection;Proteoglycans in cancer;Focal adhesion;Rel cell carcinoma;PI3K-Akt sigling pathway;Bacterial invasion of epithelial cells;Chemokine sigling pathway;Platelet activation;Fc gamma R-mediated phagocytosis									4		HIF-1 sigling pathway;Fc gamma R-mediated phagocytosis;Chemokine sigling pathway;Rel cell carcinoma
1122	NC_037343.1:46905526:46905563	chr16:46905526:46905563	TNFRSF25	-0.563149	0.00337821	0.0479549	0.00833799	1.60465	0.0113619	first intron	38	-0.361603	0.00108774	2	1				Cytokine-cytokine receptor interaction						1		Cytokine-cytokine receptor interaction
[truncated: 1,090 more rows]

## Sheet: TableS15c_pro-GEdMHBs
Table S15c Functional enrichment for pro-GE-dMHBs (dMHB overlapped with a promoter and signiciantly correlated with the corresponding gene)
[truncated: 18 more rows]

## Sheet: TableS15d_FE-GEdMHBs
Table S15d Functional enrichment for FE-GE-dMHBs (dMHB overlapped with the first exon of a gene and signiciantly correlated with the expression of the corresponding gene)
[truncated: 64 more rows]

[truncated: 1 more sheets: TableS15e_FI-GEdMHBs]
