# Supplementary material for: DNA methylation haplotype block signatures responding to Staphylococcus aureus subclinical mastitis and association with production and health traits
Source: BMC Biol. 2024 Mar 14;22:65. doi: 10.1186/s12915-024-01843-y (PMC10941392; doi:10.1186/s12915-024-01843-y)
Supplement: Supplementary file 1 — Additional file 1: Supplementary Table S1. Detail information on cows selected for whole genome DNA methylation sequencing. Supplementary Table S2. General statistics on whole genome DNA methylation sequencing data. Supplementary Table S3. Comparisons of methylation level between cows with S. aureus subclinical mastitis and healthy control cows. Supplementary Table S4. List of differentially methylated cytosines in the context of CpG. Supplementary Table S5. List of differentially methylated cytosines in the context of CHG and CHH. Supplementary Table S6. Distribution of differentially methylated cytosines among chromosomes and genetic features. Supplementary Table S7. Distribution of differentially methylated cytosines in genes. Supplementary Table S8. Functional enrichment of genes harboring differentially methylated cytosines at different genomic functional regions. Supplementary Table S9. Predicted methylation level for LINE-1 and tRNA-derived SINEs and comparisons between cows with S. aureus subclinical mastitis and healthy control cows. Supplementary Table S10. Differential methylation haplotype blocks. Supplementary Table S11. Differential genes with significant changes in general methylation level of regulatory regions and gene expression changes. Supplementary Table S12. Functional enrichment for differential genes with significant changes in general methylation level of regulatory regions and gene expression changes. Supplementary Table S13. Correlation between dMHBs located at regulatory regions and their overlapped differentially expressed genes. Supplementary Table S14. Motif enrichment and identification in GE-dMHBs. Supplementary Table S15. Functional enrichment for GE-dMHBs. Supplementary Table S16. Candidate discriminant signatures selected from GE-dMHBs and their overlapped genes. Supplementary Table S17. Information about samples and primers used for TBAS and results of selected GE-dMHBs. [file 12915_2024_1843_MOESM1_ESM.zip › Supplementary_Table_S16.xlsx]

## Sheet: TableS16
Supplemental Table S16 Candidate discriminate signatures selected from GE-dMHBs and their overlapped genes
a. Signatures selected by DIABLO based on all 6435 GE-dMHBs and their overlapped genes
GE-dMHBs	DIABL.loading	ID	gene_symbol	spearman_cor	spearman_p	meth.var	spearman_padj_ihw	log2FoldChange	padj	overlapping	width	MHL_diff	adjust_pvalue
chr29:46226206:46226215	0.791826	NC_037356.1:46226206:46226215	CPT1A	-0.773444	5.79191e-06	0.0199386	0.000333561	1.12542	0.0185612	Promoter	10	-0.270718	0.000104232
chr28:25477467:25477579	0.510678	NC_037355.1:25477467:25477579	SRGN	-0.562242	0.00344129	0.06945	0.00891795	1.45799	0.00748858	first intron	113	-0.497436	3.32288e-05
chr25:34469403:34469492	-0.295636	NC_037352.1:34469403:34469492	DTX2	0.766029	8.06167e-06	0.116393	0.000361722	0.498071	0.0326788	first intron	90	0.638787	2.74062e-05
chr3:105951347:105951407	0.157519	NC_037330.1:105951347:105951407	RLF	-0.748462	2.75826e-05	0.0765855	0.000620386	1.67707	0.000341033	first intron	61	-0.514163	0.000154677
chr22:17428396:17428497	0.00257133	NC_037349.1:17428396:17428497	SRGAP3	0.534876	0.00587217	0.0967723	0.012049	-0.713274	0.0298588	first intron	102	-0.575823	0.000127189
DEGs	value.var	baseMean	log2FoldChange	lfcSE	stat	pvalue	padj
ACOT4	0.137634	34.3945	-1.72897	0.363325	-4.75875	1.94793e-06	5.59147e-05
DHX32	0.113813	295.231	-0.546996	0.144239	-3.79229	0.000149265	0.00140358
HDDC3	0.105681	56.0207	-1.09319	0.234037	-4.67102	2.99712e-06	7.74283e-05
LRRC8A	0.745061	473.767	-1.24281	0.188842	-6.5812	4.66671e-11	2.69489e-08
PDLIM5	0.280872	580.033	-1.56684	0.334121	-4.68943	2.73972e-06	7.2398e-05
RAB11FIP5	0.298111	402.074	-1.40332	0.240209	-5.84208	5.15537e-09	9.79654e-07
USP22	0.483797	1773.66	-0.442566	0.104291	-4.24359	2.19976e-05	0.000332487
b. Signatures selected by DIABLO based on 933 pro-GE-dMHBs and their overlapped genes
pro-GE-dMHBs	DIABL.loading	ID	gene_symbol	spearman_cor	spearman_p	meth.var	spearman_padj_ihw	log2FoldChange	padj	overlapping	width	MHL_diff	adjust_pvalue
chr29:46226206:46226215	0.932157	NC_037356.1:46226206:46226215	CPT1A	-0.773444	5.79191e-06	0.0199386	0.000333561	1.12542	0.0185612	Promoter	10	-0.270718	0.000104232
chr3:66637596:66637605	-0.235471	NC_037330.1:66637596:66637605	GIPC2	-0.491917	0.0125015	0.0808016	0.0217574	-6.1227	1.8036e-05	Promoter	10	0.506026	4.20913e-05
chr18:51545630:51545643	0.23004	NC_037345.1:51545630:51545643	CD177	-0.599231	0.00189949	0.115791	0.00615512	2.55208	0.000395434	Promoter	14	-0.623907	7.92738e-05
chr23:16627860:16627952	0.113882	NC_037350.1:16627860:16627952	PPP2R5D	0.782308	6.90926e-06	0.105801	0.000350161	-0.54421	0.00388715	Promoter	93	-0.587845	9.36244e-05
chr11:78628451:78628472	0.0987356	NC_037338.1:78628451:78628472	SDC1	0.759851	1.05237e-05	0.0295277	0.000474507	-2.24003	8.84601e-07	Promoter	22	-0.311002	0.00047129
DEGs	value.var	baseMean	log2FoldChange	lfcSE	stat	pvalue	padj
ACOT4	0.402572	34.3945	-1.72897	0.363325	-4.75875	1.94793e-06	5.59147e-05
ARRDC1	0.0606737	409.761	-0.41817	0.117743	-3.55156	0.000382956	0.00287143
HDDC3	0.397226	56.0207	-1.09319	0.234037	-4.67102	2.99712e-06	7.74283e-05
LRRC8A	0.822466	473.767	-1.24281	0.188842	-6.5812	4.66671e-11	2.69489e-08
MOCOS	0.00395095	242.148	-1.07856	0.236644	-4.55775	5.17043e-06	0.000115491
Note:
GE-dMHBs: dMHBs overlapped with genes and significantly correlated with the expression of corresponding genes
pro-GE-dMHBs : dMHBs overlapped with the promtoer region of genes and significantly correlated with the expression of corresponding genes
