# Supplementary material for: DNA methylation haplotype block signatures responding to Staphylococcus aureus subclinical mastitis and association with production and health traits
Source: BMC Biol. 2024 Mar 14;22:65. doi: 10.1186/s12915-024-01843-y (PMC10941392; doi:10.1186/s12915-024-01843-y)
Supplement: Supplementary file 1 — Additional file 1: Supplementary Table S1. Detail information on cows selected for whole genome DNA methylation sequencing. Supplementary Table S2. General statistics on whole genome DNA methylation sequencing data. Supplementary Table S3. Comparisons of methylation level between cows with S. aureus subclinical mastitis and healthy control cows. Supplementary Table S4. List of differentially methylated cytosines in the context of CpG. Supplementary Table S5. List of differentially methylated cytosines in the context of CHG and CHH. Supplementary Table S6. Distribution of differentially methylated cytosines among chromosomes and genetic features. Supplementary Table S7. Distribution of differentially methylated cytosines in genes. Supplementary Table S8. Functional enrichment of genes harboring differentially methylated cytosines at different genomic functional regions. Supplementary Table S9. Predicted methylation level for LINE-1 and tRNA-derived SINEs and comparisons between cows with S. aureus subclinical mastitis and healthy control cows. Supplementary Table S10. Differential methylation haplotype blocks. Supplementary Table S11. Differential genes with significant changes in general methylation level of regulatory regions and gene expression changes. Supplementary Table S12. Functional enrichment for differential genes with significant changes in general methylation level of regulatory regions and gene expression changes. Supplementary Table S13. Correlation between dMHBs located at regulatory regions and their overlapped differentially expressed genes. Supplementary Table S14. Motif enrichment and identification in GE-dMHBs. Supplementary Table S15. Functional enrichment for GE-dMHBs. Supplementary Table S16. Candidate discriminant signatures selected from GE-dMHBs and their overlapped genes. Supplementary Table S17. Information about samples and primers used for TBAS and results of selected GE-dMHBs. [file 12915_2024_1843_MOESM1_ESM.zip › Supplementary_Table_S17.xlsx]

## Sheet: TableS17a_BSP_primer
Supplemental Table S17a Information and primers of selected GE-dMHBs for TBAS
GE-dMHB				overlapped gene	Sequencing region					forward primters	reverse primers
Chromosome	start	end	width		Chromosome	start	end	width	number of CpG sites
chr29	49217612	49217659	48	CD81	chr29	49217610	49217715	106	7	ATAAGTAAATTTAGAGAAATGTTGAGTAGG	AACACACTCACCACATAAACTTATCC
chr29	49217658	49217687	30
chr15	22247523	22247602	80	CRYAB	chr15	22247522	22247674	153	26	GATTGTGGATAATTTTTTGGAGGTGT	CCTCRTTAACCTCTATATCCAAATATC
chr19	55625643	55625738	96	EVPL	chr19	55625633	55625780	148	7	GGGAGTTGGTTGGGTGGTGTTTAYGTTTAAAAG	CACCTCTTCACCCAAAACTCTCCACC
chr11	46552246	46552297	52	IL1B	chr11	46552161	46552304	144	5	TTTTGTAAATGTGTTATTATGTAAATATATGTTGG	CTCCAAATAAAAAATTTCCTAAACTTAAATACAAA
chr21	7042122	7042224	103	MEF2A	chr21	7042079	7042257	179	8	AGTGTTGAAGTGATTTTTTGAGGTTATAG	CTCTATATCCATTACATAAATACAAATAAACAAC
chr27	35232234	35232321	88	TCIM	chr27	35232196	35232356	161	4	GTTGATGTGGGTTGGTAAATGTTTGG	CTATAACAATAAAATTACAAATTTAAACTCCTCTA
chr22	14459662	14459752	91	TRAK1	chr22	14459548	14459770	223	7	ATAAGTAAATTTAGAGAAATGTTGAGTAGG	TTGTGAAGATTGTGGTTAGAGAGGYG

## Sheet: TableS17b_cow traits
Supplemental Table S17b Traits nformation of 200 cows used for TBAS
Sample Number	Sample Name	Farm	parity	DIM	SCCx1000	Group	Group2	TD milk Fat	TD milkProt	Milk24kg	Fat24kg	Prot24kg	MUN	Lactose	BHB	Milk24kg	Fat24kg	TD Fat percent	Prot24kg	TD Prot percent	Linear Score	Lab Fat percent	Lab Prot percent	MUN	Lactose percent	BHB	Milk305kg	Fat305kg	Prot305kg
1	9295	Ferland_prelevements	2	262	338	HSCC	HSCC2	MMF	HMP	LMY	LMF	LMP	HMUN	MLAC	MBHB	26.4	1.143	4.33	0.974	3.69	4.8	4.66	3.69	15.6	4.45	0.08	9841	401	339
2	1665	Ferland_prelevements	2	193	848	HSCC	HSCC2	MMF	HMP	MMY	MMF	MMP	MMUN	MLAC	HBHB	33.9	1.436	4.24	1.37	4.04	6.1	4.56	4.04	10.3	4.52	0.09	11705	454	432
3	7187	Ferland_prelevements	3	163	1131	HSCC	HSCC2	LMF	HMP	MMY	LMF	HMP	HMUN	LLAC	HBHB	38.2	1.15	3.01	1.448	3.79	6.5	3.24	3.79	14.2	4.35	0.12	10650	399	396
4	3199	Ferland_prelevements	4	445	1401	HSCC	HSCC2	MMF	MMP	MMY	MMF	MMP	MMUN	LLAC	HBHB	32.4	1.403	4.33	1.147	3.54	6.8	4.66	3.54	12	4.34	0.15	12761	527	437
5	3210	Ferland_prelevements	4	253	1073	HSCC	HSCC1	MMF	HMP	LMY	LMF	LMP	MMUN	LLAC	MBHB	22.2	0.891	4.01	0.899	4.05	6.4	4.32	4.05	11.4	4.37	0.08	8256	307	284
6	8732	Ferland_prelevements	4	69	216	HSCC	HSCC1	LMF	MMP	MMY	LMF	MMP	MMUN	MLAC	MBHB	35.4	1.118	3.16	1.076	3.04	4.1	3.4	3.04	11.9	4.57	0.08	8642	285	277
7	2081	McGill	4	229	245	HSCC	HSCC1	MMF	MMP	HMY	HMF	HMP	MMUN	MLAC	LBHB	48.7	2.084	4.28	1.651	3.39	4.3	4.28	3.39	11.9	4.63	0.04	16514	665	522
8	9047	Ferland_prelevements	4	214	279	HSCC	HSCC1	LMF	MMP	HMY	MMF	HMP	LMUN	MLAC	MBHB	43.4	1.375	3.17	1.411	3.25	4.5	3.41	3.25	8.4	4.54	0.08	14201	457	447
9	3203	Ferland_prelevements	5	59	828	HSCC	HSCC2	MMF	MMP	HMY	HMF	MMP	MMUN	MLAC	HBHB	42.9	1.805	4.21	1.304	3.04	6	4.53	3.04	10.3	4.41	0.14	10157	438	326
10	9476	Ferland_prelevements	5	242	656	HSCC	HSCC2	LMF	HMP	LMY	LMF	LMP	HMUN	LLAC	HBHB	18.7	0.589	3.15	0.673	3.6	5.7	3.39	3.6	16.1	4.29	0.1	9448	301	323
11	3200	Ferland_prelevements	5	73	305	HSCC	HSCC2	LMF	MMP	HMY	MMF	HMP	MMUN	MLAC	MBHB	51.6	1.553	3.01	1.574	3.05	4.6	3.24	3.05	9.6	4.68	0.06	12020	385	381
12	1500	Ferland_prelevements	6	242	2173	HSCC	HSCC2	LMF	MMP	LMY	LMF	MMP	MMUN	MLAC	HBHB	28.9	0.993	3.44	1.029	3.56	7.4	3.7	3.56	11.5	4.59	0.09	12656	460	415
13	2351	MacKinnon	1	362	494	HSCC	HSCC1	MMF	MMP	MMY	MMF	MMP	HMUN	HLAC	HBHB	31	1.32	4.26	1.107	3.57	5.3	4.51	3.57	15.2	4.75	0.09	11907	400	367
14	2326	MacKinnon	1	292	386	HSCC	HSCC1	LMF	MMP	MMY	MMF	MMP	MMUN	MLAC	MBHB	35.9	1.282	3.57	1.163	3.24	4.9	3.43	3.24	13.7	4.49	0.08	12542	428	385
15	2670	MacKinnon	1	33	3216	HSCC	HSCC1	MMF	MMP	LMY	LMF	LMP	MMUN	MLAC	HBHB	29.5	1.096	3.72	0.95	3.22	8	3.57	3.22	10.6	4.61	0.1	7921	303	265
16	2364	MacKinnon	1	286	223	HSCC	HSCC1	HMF	HMP	LMY	MMF	LMP	MMUN	HLAC	MBHB	25.9	1.281	4.95	0.966	3.73	4.2	4.75	3.73	10.3	4.77	0.07	9940	428	342
17	2363	MacKinnon	1	149	1133	HSCC	HSCC2	MMF	MMP	MMY	MMF	MMP	MMUN	MLAC	MBHB	30.4	1.339	4.4	1.07	3.52	6.5	4.23	3.52	9.4	4.62	0.06	9251	393	320
18	2330	MacKinnon	1	437	341	HSCC	HSCC2	MMF	HMP	MMY	MMF	MMP	MMUN	LLAC	MBHB	30.4	1.484	4.88	1.216	4	4.8	4.69	4	9.5	4.39	0.08	10802	434	366
19	2295	MacKinnon	2	236	331	HSCC	HSCC2	LMF	HMP	LMY	LMF	LMP	HMUN	LLAC	HBHB	18.2	0.655	3.6	0.697	3.83	4.7	3.81	3.83	16.9	3.79	0.15	10361	331	332
20	2269	MacKinnon	2	215	681	HSCC	HSCC2	MMF	HMP	MMY	MMF	MMP	HMUN	HLAC	MBHB	33.1	1.247	3.77	1.215	3.67	5.8	3.99	3.67	14.3	4.76	0.08	12243	435	404
21	2332	MacKinnon	2	81	297	HSCC	HSCC1	MMF	LMP	HMY	HMF	HMP	HMUN	MLAC	MBHB	56.3	2.104	3.74	1.666	2.96	4.6	3.59	2.96	14.3	4.51	0.07	14879	594	461
22	3208	MacKinnon	3	224	396	HSCC	HSCC1	LMF	HMP	LMY	LMF	MMP	MMUN	LLAC	HBHB	29.7	1.048	3.53	1.084	3.65	5	3.39	3.65	12.2	3.85	0.16	13665	537	460
23	3188	MacKinnon	3	188	256	HSCC	HSCC1	LMF	MMP	MMY	LMF	MMP	MMUN	LLAC	HBHB	37.8	1.18	3.12	1.225	3.24	4.4	3	3.24	12	4.37	0.1	12091	430	389
24	3484	MacKinnon	3	164	333	HSCC	HSCC1	MMF	HMP	MMY	MMF	MMP	HMUN	LLAC	HBHB	31.2	1.361	4.36	1.151	3.69	4.7	4.19	3.69	17.4	4.36	0.12	10729	470	376
25	3174	MacKinnon	4	179	213	HSCC	HSCC2	HMF	HMP	LMY	MMF	MMP	MMUN	LLAC	MBHB	27.8	1.388	4.99	1.162	4.18	4.1	5.29	4.18	13.8	4.33	0.06	11026	490	389
26	3155	MacKinnon	4	101	789	HSCC	HSCC2	MMF	LMP	HMY	HMF	HMP	MMUN	LLAC	MBHB	48	1.854	3.86	1.426	2.97	6	3.71	2.97	13.2	4.4	0.07	12548	484	392
27	6595	MacKinnon	5	193	2663	HSCC	HSCC2	MMF	HMP	LMY	MMF	MMP	HMUN	LLAC	HBHB	27.8	1.291	4.64	1.162	4.18	7.7	4.92	4.18	14.2	4.18	0.12	9638	413	368
28	6504	MacKinnon	5	38	971	HSCC	HSCC2	LMF	LMP	HMY	HMF	HMP	LMUN	LLAC	HBHB	61.4	1.707	2.78	1.596	2.6	6.3	2.67	2.6	8.9	4.34	0.13	14370	413	397
29	6569	MacKinnon	5	167	370	HSCC	HSCC1	MMF	MMP	HMY	HMF	MMP	MMUN	LLAC	MBHB	40.8	1.724	4.23	1.387	3.4	4.9	4.06	3.4	12.8	4.32	0.08	13720	597	453
30	6630	MacKinnon	5	66	792	HSCC	HSCC1	LMF	MMP	HMY	HMF	HMP	MMUN	MLAC	MBHB	60.1	2.002	3.33	1.947	3.24	6	3.2	3.24	11	4.6	0.06	14517	517	495
31	6503	MacKinnon	6	135	282	HSCC	HSCC1	LMF	MMP	MMY	LMF	MMP	MMUN	LLAC	HBHB	34.6	1.199	3.47	1.052	3.04	4.5	3.33	3.04	13.2	4.26	0.1	10541	399	318
32	2684	MacKinnon	1	398	389	HSCC	HSCC1	HMF	HMP	LMY	LMF	LMP	LMUN	LLAC	MBHB	20.4	1.063	5.21	0.836	4.1	5	5.21	4.1	8	4.17	0.08	8013	382	290
33	2736	MacKinnon	1	234	390	HSCC	HSCC2	MMF	HMP	LMY	MMF	MMP	LMUN	HLAC	LBHB	27.8	1.279	4.6	1.054	3.79	5	4.6	3.79	6.4	4.76	0.04	8171	350	292
34	2747	MacKinnon	1	193	266	HSCC	HSCC2	MMF	HMP	LMY	MMF	MMP	LMUN	MLAC	LBHB	29.5	1.277	4.33	1.118	3.79	4.4	4.33	3.79	6.1	4.54	0.04	9196	382	324
35	2744	MacKinnon	1	201	615	HSCC	HSCC2	MMF	HMP	MMY	MMF	MMP	LMUN	MLAC	LBHB	32.4	1.234	3.81	1.189	3.67	5.6	3.81	3.67	6.6	4.69	0.03	8903	349	312
36	2773	MacKinnon	1	139	233	HSCC	HSCC2	LMF	MMP	LMY	LMF	LMP	LMUN	HLAC	LBHB	25.8	0.9	3.49	0.916	3.55	4.2	3.49	3.55	6.9	4.79	0.03	8288	313	291
37	3444	McGill	3	190	1328	HSCC	HSCC1	HMF	HMP	HMY	HMF	HMP	MMUN	MLAC	LBHB	40	2.136	5.34	1.468	3.67	6.7	5.34	3.67	11	4.54	0.04	12694	611	455
38	2381	MacKinnon	2	265	350	HSCC	HSCC1	HMF	HMP	MMY	MMF	MMP	LMUN	LLAC	LBHB	30.4	1.569	5.16	1.249	4.11	4.8	5.16	4.11	7.7	3.96	0.05	11781	535	439
39	2362	MacKinnon	2	208	214	HSCC	HSCC1	HMF	HMP	LMY	LMF	LMP	LMUN	LLAC	LBHB	17.5	0.872	4.98	0.705	4.03	4.1	4.98	4.03	8.5	4.28	0.05	7112	308	273
40	2389	MacKinnon	2	217	322	HSCC	HSCC1	MMF	HMP	LMY	LMF	MMP	LMUN	MLAC	LBHB	27.8	1.048	3.77	1.07	3.85	4.7	3.77	3.85	4.9	4.57	0.04	11698	424	420
41	2681	MacKinnon	2	60	724	HSCC	HSCC2	LMF	MMP	HMY	HMF	HMP	LMUN	LLAC	HBHB	56.3	2.083	3.7	1.74	3.09	5.9	3.7	3.09	7.8	4.29	0.1	13045	504	427
42	5223	Merveille	1	100	740	HSCC	HSCC2	LMF	MMP	MMY	MMF	MMP	HMUN	MLAC	MBHB	36.6	1.299	3.55	1.157	3.16	5.9	3.55	3.16	14.4	4.6	0.07	10368	382	339
43	2676	MacKinnon	2	58	636	HSCC	HSCC2	LMF	LMP	HMY	HMF	HMP	MMUN	MLAC	HBHB	56.7	1.786	3.15	1.61	2.84	5.7	3.15	2.84	10.3	4.55	0.1	12941	465	387
44	2301	MacKinnon	3	204	1691	HSCC	HSCC2	MMF	MMP	LMY	LMF	LMP	LMUN	LLAC	LBHB	17.7	0.669	3.78	0.62	3.5	7.1	3.78	3.5	8.2	4.08	0.04	6793	277	223
45	2317	MacKinnon	3	122	437	HSCC	HSCC1	MMF	MMP	HMY	HMF	HMP	MMUN	MLAC	MBHB	49.4	1.936	3.92	1.773	3.59	5.1	3.92	3.59	11.6	4.67	0.07	13278	516	477
46	7325	Merveille	3	319	513	HSCC	HSCC1	MMF	HMP	LMY	MMF	MMP	HMUN	HLAC	LBHB	28.4	1.216	4.28	1.059	3.73	5.4	4.28	3.73	17.2	4.84	0.04	12275	461	405
47	4028	Merveille	3	127	373	HSCC	HSCC1	LMF	MMP	HMY	MMF	HMP	MMUN	MLAC	MBHB	46.4	1.462	3.15	1.513	3.26	4.9	3.15	3.26	10.9	4.52	0.07	13354	483	427
48	2338	MacKinnon	3	79	4649	HSCC	HSCC1	LMF	MMP	HMY	HMF	HMP	LMUN	MLAC	HBHB	62.9	2.069	3.29	1.925	3.06	8.5	3.29	3.06	8.8	4.57	0.09	14921	554	470
49	3438	Merveille	5	149	727	HSCC	HSCC2	LMF	MMP	HMY	HMF	HMP	LMUN	MLAC	MBHB	53.7	1.847	3.44	1.724	3.21	5.9	3.44	3.21	8.6	4.49	0.08	14900	532	490
50	3256	MacKinnon	4	118	1031	HSCC	HSCC2	MMF	HMP	LMY	LMF	LMP	LMUN	LLAC	HBHB	25.6	1.034	4.04	0.929	3.63	6.4	4.04	3.63	5	4.24	0.09	8125	274	295
51	3250	MacKinnon	4	119	987	HSCC	HSCC2	LMF	MMP	HMY	HMF	HMP	MMUN	LLAC	HBHB	54.4	2.013	3.7	1.681	3.09	6.3	3.7	3.09	11.9	4.38	0.09	13176	509	426
52	3243	MacKinnon	4	76	1230	HSCC	HSCC2	LMF	LMP	HMY	HMF	HMP	MMUN	MLAC	HBHB	60.1	2.152	3.58	1.659	2.76	6.6	3.58	2.76	9.1	4.49	0.09	14113	532	423
53	3219	MacKinnon	5	59	217	HSCC	HSCC1	LMF	MMP	HMY	HMF	HMP	LMUN	MLAC	MBHB	55.3	1.93	3.49	1.869	3.38	4.1	3.49	3.38	8.4	4.62	0.06	13448	547	478
54	2057	McGill	4	192	244	HSCC	HSCC1	MMF	MMP	HMY	HMF	HMP	MMUN	LLAC	HBHB	47.4	1.759	3.71	1.498	3.16	4.3	3.71	3.16	11.6	4.19	0.11	15207	554	490
55	6294	Riomil	2	97	297	HSCC	HSCC1	MMF	MMP	HMY	HMF	HMP			LBHB	46.5	2.016	4.34	1.491	3.21	4.6	4.37	3.16			0.01	11356	522	363
56	1638	Riomil	2	385	358	HSCC	HSCC1	HMF	HMP	LMY	MMF	LMP			LBHB	21.7	1.501	6.92	0.924	4.26	4.8	6.94	4.16			0.05	12488	615	425
57	8872	Vimo	1	170	281	HSCC	HSCC2	LMF	MMP	MMY	MMF	MMP			MBHB	33.2	1.208	3.64	1.052	3.17	4.5	3.64	3.17			0.06	9492	361	298
58	8838	Vimo	1	365	614	HSCC	HSCC2	LMF	HMP	LMY	LMF	MMP			HBHB	28.4	0.897	3.16	1.037	3.65	5.6	3.16	3.65			0.1	9274	330	302
59	9891	Vimo	2	234	282	HSCC	HSCC2	LMF	MMP	LMY	LMF	LMP			HBHB	14	0.44	3.14	0.445	3.18	4.5	3.14	3.18			0.12	10809	400	350
60	8568	Vimo	2	59	385	HSCC	HSCC2	MMF	MMP	MMY	HMF	MMP			MBHB	39.2	1.69	4.31	1.356	3.46	4.9	4.31	3.46			0.06	9909	444	362
61	8817	Vimo	2	85	1018	HSCC	HSCC1	LMF	MMP	HMY	MMF	MMP			HBHB	44	1.395	3.17	1.351	3.07	6.3	3.17	3.07			0.11	11120	391	366
62	8563	Vimo	2	156	351	HSCC	HSCC1	LMF	MMP	MMY	MMF	MMP			MBHB	37.6	1.306	3.47	1.214	3.23	4.8	3.25	3.23			0.06	11416	418	367
63	8823	Vimo	2	150	258	HSCC	HSCC1	MMF	HMP	LMY	MMF	MMP			MBHB	28.8	1.244	4.32	1.106	3.84	4.4	4.32	3.84			0.07	9080	389	328
64	9906	Vimo	2	152	732	HSCC	HSCC1	LMF	MMP	HMY	MMF	MMP			LBHB	43.2	1.378	3.19	1.361	3.15	5.9	3.19	3.15			0.05	13215	431	406
65	9865	Vimo	2	306	206	HSCC	HSCC2	HMF	HMP	LMY	MMF	LMP			LBHB	25.2	1.315	5.22	0.93	3.69	4	5.22	3.69			0.03	10528	434	351
66	9911	Vimo	2	250	459	HSCC	HSCC2	HMF	HMP	LMY	MMF	LMP			LBHB	23.4	1.271	5.43	0.948	4.05	5.2	5.43	4.05			0.04	10440	437	353
67	9866	Vimo	3	81	235	HSCC	HSCC2	MMF	MMP	MMY	HMF	MMP			LBHB	39.6	1.689	4.27	1.267	3.2	4.2	3.99	3.2			0.02	9885	445	331
68	9827	Vimo	3	93	754	HSCC	HSCC2	LMF	MMP	HMY	HMF	HMP			MBHB	58.3	1.621	2.78	1.836	3.15	5.9	2.78	3.15			0.07	14176	453	468
69	9829	Vimo	3	181	616	HSCC	HSCC1	HMF	MMP	LMY	MMF	LMP			LBHB	23.8	1.216	5.11	0.852	3.58	5.6	5.11	3.58			0.05	9637	414	328
70	37	Vimo	4	119	660	HSCC	HSCC1	LMF	MMP	HMY	MMF	HMP			LBHB	45.8	1.42	3.1	1.479	3.23	5.7	3.1	3.23			0.05	12134	446	400
71	35	Vimo	4	38	301	HSCC	HSCC1	LMF	LMP	HMY	HMF	MMP			MBHB	44.4	1.603	3.61	1.328	2.99	4.6	3.61	2.99			0.07	10506	385	329
72	8514	Vimo	5	125	1326	HSCC	HSCC1	MMF	MMP	MMY	HMF	MMP			MBHB	35.7	1.664	4.66	1.271	3.56	6.7	4.66	3.56			0.06	10667	488	376
73	8482	Vimo	5	199	368	HSCC	HSCC2	MMF	HMP	HMY	HMF	HMP			LBHB	42.3	1.887	4.46	1.574	3.72	4.9	4.46	3.72			0.04	13104	594	450
74	8500	Vimo	5	228	245	HSCC	HSCC2	LMF	HMP	MMY	LMF	MMP			LBHB	30.3	1.088	3.59	1.164	3.84	4.3	3.36	3.84			0.05	11595	417	393
75	8507	Vimo	5	101	221	HSCC	HSCC2	LMF	MMP	HMY	HMF	HMP			LBHB	50.6	1.661	3.28	1.533	3.03	4.1	3.07	3.03			0.04	12848	502	407
76	8534	Vimo	5	138	313	HSCC	HSCC2	MMF	HMP	MMY	MMF	HMP			LBHB	39.8	1.588	3.99	1.437	3.61	4.6	3.99	3.61			0.01	12017	507	427
77	7091	GRainville	3	191	353	HSCC	HSCC1	HMF	HMP	LMY	MMF	LMP	HMUN	LLAC	HBHB	24.7	1.233	4.99	0.946	3.83	4.8	5.25	3.83	17.3	3.75	0.22	10031	476	351
78	7050	GRainville	4	62	948	HSCC	HSCC1	LMF	MMP	HMY	MMF	MMP	MMUN	MLAC	HBHB	40.8	1.451	3.56	1.281	3.14	6.2	3.74	3.14	9.5	4.67	0.11	10098	373	327
79	7095	GRainville	3	169	573	HSCC	HSCC1	MMF	MMP	LMY	LMF	LMP	MMUN	MLAC	HBHB	23.4	1.09	4.66	0.761	3.25	5.5	4.9	3.25	13.8	4.43	0.13	9305	388	306
80	2024	GRainville	1	135	428	HSCC	HSCC1	MMF	MMP	MMY	MMF	MMP	MMUN	HLAC	MBHB	32.3	1.33	4.12	1.16	3.59	5.1	4.33	3.59	11.9	4.8	0.08	9795	398	341
81	5548	GRainville	4	164	2063	HSCC	HSCC2	HMF	HMP	MMY	MMF	MMP	HMUN	MLAC	MBHB	30.1	1.551	5.15	1.18	3.92	7.4	5.42	3.92	14.9	4.51	0.07	10015	514	381
82	5512	GRainville	4	134	1347	HSCC	HSCC2	LMF	MMP	HMY	MMF	HMP	MMUN	HLAC	HBHB	44.3	1.466	3.31	1.471	3.32	6.8	3.48	3.32	9.7	4.85	0.13	11913	418	408
83	8648	Pionald	1	165	244	HSCC	HSCC2	MMF	MMP	LMY	MMF	LMP	LMUN	HLAC	LBHB	26	1.235	4.75	0.892	3.43	4.3	4.75	3.43	8	4.72	0.05	8429	379	275
84	4247	Pionald	2	272	362	HSCC	HSCC2	MMF	HMP	LMY	MMF	MMP	LMUN	HLAC	LBHB	26.8	1.222	4.56	1.043	3.89	4.9	4.56	3.89	7.3	4.75	0.02	13377	511	424
85	1676	Pionald	3	74	421	HSCC	HSCC1	LMF	HMP	MMY	LMF	MMP	LMUN	MLAC	LBHB	36.9	1.14	3.09	1.332	3.61	5.1	3.09	3.61	5.5	4.56	0.03	9133	328	337
86	5665	Pionald	4	90	248	HSCC	HSCC1	MMF	MMP	HMY	HMF	MMP	LMUN	MLAC	HBHB	44.6	1.771	3.97	1.383	3.1	4.3	3.97	3.1	8	4.58	0.11	11487	501	352
87	6947	Pionald	5	52	405	HSCC	HSCC1	MMF	MMP	MMY	MMF	MMP	LMUN	LLAC	MBHB	31.7	1.534	4.84	1.1	3.47	5	4.84	3.47	4.8	4.37	0.06	8019	393	285
88	6937	Pionald	5	50	1943	HSCC	HSCC1	MMF	MMP	HMY	HMF	HMP	LMUN	MLAC	HBHB	50.9	2.158	4.24	1.69	3.32	7.3	4.24	3.32	7.1	4.52	0.09	12058	547	421
89	8383	Pionald	6	36	250	HSCC	HSCC2	MMF	LMP	HMY	HMF	MMP	LMUN	MLAC	HBHB	44.3	2.118	4.78	1.227	2.77	4.3	4.78	2.77	5.9	4.54	0.14	10394	511	303
90	3073	Pionald	6	97	390	HSCC	HSCC2	MMF	MMP	LMY	LMF	LMP	LMUN	MLAC	MBHB	25.1	0.991	3.95	0.821	3.27	5	3.95	3.27	7	4.68	0.07	7579	328	255
91	263	Pionald	6	191	1794	HSCC	HSCC2	MMF	HMP	LMY	LMF	LMP	LMUN	LLAC	HBHB	24.1	1.104	4.58	0.923	3.83	7.2	4.58	3.83	7.9	4.08	0.13	9589	432	354
92	384	société Rainville	1	41	361	HSCC	HSCC2	MMF	MMP	LMY	LMF	LMP	MMUN	HLAC	HBHB	25	1.175	4.7	0.818	3.27	4.9	4.7	3.27	9.4	4.77	0.1	6460	319	223
93	2120	société Rainville	1	166	260	HSCC	HSCC1	MMF	HMP	LMY	MMF	MMP	MMUN	MLAC	LBHB	26.6	1.29	4.85	1.045	3.93	4.4	4.85	3.93	11.1	4.69	0.04	8564	391	325
94	6313	Riomil	2	209	240	HSCC	HSCC1	LMF	HMP	MMY	MMF	MMP			LBHB	36.3	1.317	3.63	1.311	3.61	4.3	3.64	3.59			0.03	12759	491	408
95	8478	société Rainville	2	95	2195	HSCC	HSCC1	MMF	MMP	MMY	HMF	HMP	MMUN	HLAC	HBHB	39.8	1.894	4.76	1.421	3.57	7.5	4.76	3.57	11.4	4.71	0.11	10157	488	369
96	7646	société Rainville	3	214	895	HSCC	HSCC1	MMF	MMP	MMY	MMF	MMP	MMUN	HLAC	LBHB	37.6	1.421	3.78	1.346	3.58	6.2	3.78	3.58	11	4.76	0.05	13143	464	440
97	4852	société Rainville	3	121	431	HSCC	HSCC1	LMF	MMP	HMY	MMF	HMP	MMUN	MLAC	LBHB	51.6	1.491	2.89	1.775	3.44	5.1	2.89	3.44	9.1	4.61	0.04	13662	440	476
98	7899	société Rainville	4	203	356	HSCC	HSCC1	MMF	HMP	MMY	HMF	HMP	MMUN	MLAC	HBHB	37	1.739	4.7	1.473	3.98	4.8	4.7	3.98	11.9	4.67	0.1	13076	587	474
99	5209	Merveille	1	168	412	HSCC	HSCC1	MMF	HMP	MMY	MMF	MMP	HMUN	MLAC	MBHB	30.3	1.345	4.44	1.097	3.62	5	4.44	3.62	14.8	4.55	0.08	9538	421	339
100	5229	Merveille	1	96	604	HSCC	HSCC1	MMF	MMP	MMY	MMF	MMP	MMUN	HLAC	MBHB	36.2	1.553	4.29	1.202	3.32	5.6	4.29	3.32	13.8	4.89	0.07	9477	421	325
101	9304	Ferland_prelevements	2	169	55	LSCC	LSCC	MMF	HMP	HMY	HMF	HMP	HMUN	MLAC	MBHB	43.4	1.738	4	1.593	3.67	2.1	4.31	3.67	14.3	4.57	0.08	12339	472	451
102	1668	Ferland_prelevements	2	229	49	LSCC	LSCC	MMF	MMP	MMY	MMF	MMP	MMUN	MLAC	HBHB	35.2	1.439	4.09	1.186	3.37	2	4.4	3.37	12	4.65	0.1	11620	446	364
103	9299	Ferland_prelevements	2	245	64	LSCC	LSCC	MMF	MMP	MMY	MMF	MMP	MMUN	HLAC	LBHB	31.5	1.299	4.12	1.125	3.57	2.4	4.44	3.57	11.7	4.73	0.05	10742	395	362
104	7058	Ferland_prelevements	3	222	25	LSCC	LSCC	MMF	HMP	MMY	MMF	MMP	MMUN	MLAC	MBHB	32.5	1.44	4.43	1.242	3.82	1	4.77	3.82	13.3	4.53	0.06	11550	464	417
105	8746	Ferland_prelevements	4	150	63	LSCC	LSCC	MMF	HMP	LMY	LMF	MMP	HMUN	LLAC	HBHB	28.5	1.136	3.99	1.032	3.62	2.3	4.29	3.62	17.9	4.11	0.12	9766	388	341
106	8484	Ferland_prelevements	4	173	69	LSCC	LSCC	HMF	HMP	LMY	HMF	MMP	HMUN	LLAC	MBHB	28.4	1.702	5.99	1.11	3.91	2.5	6.45	3.91	15.7	4.39	0.08	9401	430	347
107	9053	Ferland_prelevements	4	123	45	LSCC	LSCC	LMF	HMP	HMY	MMF	HMP	HMUN	MLAC	MBHB	42.2	1.356	3.21	1.612	3.82	1.8	3.46	3.82	15	4.56	0.07	12159	455	441
108	3192	Ferland_prelevements	5	123	9	LSCC	LSCC	MMF	MMP	HMY	HMF	HMP	HMUN	MLAC	MBHB	40	1.78	4.45	1.408	3.52	0.1	4.79	3.52	15.1	4.57	0.07	11140	489	398
109	2381.1	MacKinnon	1	213	44	LSCC	LSCC	HMF	HMP	MMY	MMF	MMP	HMUN	LLAC	HBHB	30.6	1.551	5.07	1.233	4.03	1.8	4.87	4.03	14.6	4.1	0.11	10228	442	373
110	2388	MacKinnon	1	162	29	LSCC	LSCC	MMF	HMP	LMY	MMF	MMP	HMUN	MLAC	MBHB	29.8	1.405	4.71	1.103	3.7	1.2	4.53	3.7	17	4.66	0.08	8751	395	311
111	2390	MacKinnon	1	157	85	LSCC	LSCC	MMF	HMP	LMY	LMF	LMP	HMUN	HLAC	HBHB	26.4	1.195	4.53	0.961	3.64	2.8	4.35	3.64	16.1	4.72	0.1	7873	341	282
112	2657	MacKinnon	1	77	34	LSCC	LSCC	MMF	MMP	MMY	MMF	MMP	MMUN	MLAC	MBHB	37.8	1.503	3.98	1.202	3.18	1.4	3.82	3.18	12.9	4.56	0.07	10054	406	331
113	2378	MacKinnon	1	206	30	LSCC	LSCC	MMF	MMP	MMY	MMF	MMP	LMUN	LLAC	HBHB	35.5	1.378	3.88	1.097	3.09	1.3	3.73	3.09	8.8	4.31	0.12	11240	405	347
114	2306	MacKinnon	2	160	75	LSCC	LSCC	MMF	MMP	LMY	MMF	MMP	HMUN	LLAC	HBHB	28.5	1.219	4.28	1.006	3.53	2.6	4.11	3.53	14	4.36	0.11	10059	409	342
115	2301.1	MacKinnon	2	160	41	LSCC	LSCC	MMF	MMP	LMY	LMF	LMP	HMUN	MLAC	MBHB	23.4	1.03	4.4	0.768	3.28	1.7	4.23	3.28	16.5	4.53	0.07	8032	337	255
116	2288	MacKinnon	2	116	28	LSCC	LSCC	LMF	MMP	HMY	HMF	HMP	MMUN	LLAC	HBHB	49.9	1.777	3.56	1.507	3.02	1.2	3.42	3.02	12.1	4.23	0.09	12999	500	402
117	2310	MacKinnon	2	193	54	LSCC	LSCC	MMF	HMP	LMY	LMF	LMP	MMUN	HLAC	HBHB	24.2	0.907	3.75	0.905	3.74	2.1	3.6	3.74	10.5	4.7	0.09	10544	389	367
118	2333	MacKinnon	2	79	26	LSCC	LSCC	MMF	MMP	HMY	HMF	MMP	MMUN	HLAC	MBHB	42.1	1.604	3.81	1.276	3.03	1.1	3.66	3.03	13	4.84	0.08	10612	431	338
119	3227	MacKinnon	3	154	93	LSCC	LSCC	LMF	LMP	HMY	HMF	HMP	MMUN	LLAC	LBHB	58.2	2.036	3.5	1.688	2.9	2.9	3.36	2.9	13.7	4.31	0.05	16944	573	481
120	2377	MacKinnon	1	125	52	LSCC	LSCC	MMF	HMP	LMY	MMF	MMP	HMUN	MLAC	MBHB	28.7	1.404	4.89	1.065	3.71	2.1	4.7	3.71	17	4.64	0.06	8384	400	307
121	2770	MacKinnon	1	170	34	LSCC	LSCC	LMF	HMP	MMY	LMF	MMP	LMUN	MLAC	LBHB	32.8	1.181	3.6	1.191	3.63	1.4	3.6	3.63	6.3	4.61	0.01	9651	373	338
122	2739	MacKinnon	1	202	65	LSCC	LSCC	HMF	HMP	LMY	LMF	LMP	MMUN	MLAC	LBHB	18.4	0.913	4.96	0.771	4.19	2.4	4.96	4.19	12.5	4.59	0	6058	295	244
123	2277	MacKinnon	3	228	76	LSCC	LSCC	MMF	MMP	HMY	HMF	HMP	LMUN	HLAC	HBHB	41.8	1.831	4.38	1.421	3.4	2.6	4.38	3.4	8.3	4.74	0.1	14669	551	471
124	7184	Vimo	1	101	29	LSCC	LSCC	LMF	MMP	LMY	LMF	LMP			LBHB	24	0.835	3.48	0.833	3.47	1.2	3.48	3.47			0.03	6723	275	234
125	8561	Vimo	2	165	55	LSCC	LSCC	LMF	MMP	HMY	HMF	HMP			MBHB	50.9	1.695	3.33	1.588	3.12	2.1	3.33	3.12			0.07	14070	499	441
126	8569	Vimo	2	131	12	LSCC	LSCC	MMF	MMP	HMY	HMF	HMP			LBHB	46.2	1.894	4.1	1.548	3.35	0.1	4.1	3.35			0.03	12127	508	407
127	9903	Vimo	2	196	59	LSCC	LSCC	LMF	MMP	MMY	LMF	MMP			MBHB	37.2	0.878	2.36	1.276	3.43	2.2	2.36	3.43			0.08	12450	335	410
128	9898	Vimo	2	163	53	LSCC	LSCC	MMF	MMP	HMY	HMF	HMP			LBHB	49.5	2.127	4.3	1.668	3.37	2.1	4.02	3.37			0.02	13569	553	446
129	99	Vimo	3	238	44	LSCC	LSCC	MMF	HMP	LMY	MMF	MMP			LBHB	28.3	1.206	4.26	1.087	3.84	1.8	4.26	3.84			0.04	10467	448	370
130	8531	Vimo	5	143	65	LSCC	LSCC	MMF	MMP	MMY	MMF	MMP			LBHB	38.9	1.486	3.82	1.381	3.55	2.4	3.82	3.55			0.01	11615	501	405
131	8513	Vimo	5	162	23	LSCC	LSCC	MMF	HMP	MMY	MMF	MMP			LBHB	31.5	1.506	4.78	1.2	3.81	0.9	4.78	3.81			0	10813	470	385
132	7177	Vimo	1	115	11	LSCC	LSCC	LMF	MMP	LMY	LMF	LMP			MBHB	29.3	0.99	3.38	0.888	3.03	0.1	3.38	3.03			0.08	8143	316	261
133	7156	Vimo	1	238	65	LSCC	LSCC	LMF	MMP	MMY	LMF	MMP			MBHB	35.8	1.106	3.09	1.224	3.42	2.4	3.09	3.42			0.06	11212	353	364
134	7163	Vimo	1	97	19	LSCC	LSCC	MMF	MMP	HMY	HMF	MMP			LBHB	40.8	1.616	3.96	1.293	3.17	0.6	3.96	3.17			0.05	10453	481	339
135	8867	Vimo	1	207	63	LSCC	LSCC	MMF	MMP	MMY	MMF	MMP			MBHB	34.5	1.352	3.92	1.101	3.19	2.3	3.92	3.19			0.08	10254	411	330
136	8871	Vimo	1	114	44	LSCC	LSCC	MMF	MMP	MMY	HMF	MMP			LBHB	38.9	1.708	4.39	1.33	3.42	1.8	4.39	3.42			0.03	10982	532	381
137	8861	Vimo	1	186	8	LSCC	LSCC	LMF	MMP	HMY	LMF	MMP			MBHB	41	1.152	2.81	1.255	3.06	0.1	2.81	3.06			0.08	11932	364	364
138	7164	Vimo	1	113	13	LSCC	LSCC	LMF	MMP	MMY	LMF	MMP			LBHB	35.9	1.149	3.2	1.109	3.09	0.1	3.2	3.09			0.04	10757	391	339
139	8870	Vimo	1	224	17	LSCC	LSCC	MMF	MMP	MMY	MMF	MMP			LBHB	32.6	1.262	3.87	1.151	3.53	0.4	3.87	3.53			0.05	9878	389	327
140	7148	Vimo	1	230	30	LSCC	LSCC	LMF	MMP	MMY	MMF	MMP			MBHB	39.4	1.414	3.59	1.332	3.38	1.3	3.59	3.38			0.08	11640	414	388
141	8859	Vimo	1	238	92	LSCC	LSCC	MMF	MMP	MMY	MMF	LMP			HBHB	30.5	1.235	4.05	0.982	3.22	2.9	4.05	3.22			0.09	9974	342	310
142	31	Vimo	4	132	97	LSCC	LSCC	MMF	MMP	MMY	HMF	MMP			LBHB	37.5	1.718	4.58	1.26	3.36	3	4.58	3.36			0.02	10333	487	345
143	7068	GRainville	3	164	31	LSCC	LSCC	MMF	MMP	MMY	MMF	MMP	MMUN	LLAC	HBHB	34.8	1.479	4.25	1.215	3.49	1.3	4.47	3.49	12.7	4.2	0.14	10377	445	352
144	7071	GRainville	3	228	65	LSCC	LSCC	MMF	MMP	HMY	HMF	MMP	MMUN	MLAC	HBHB	40.6	1.911	4.71	1.38	3.4	0.6	4.95	3.4	12.7	4.5	0.19	12140	548	394
145	2026	GRainville	1	157	13	LSCC	LSCC	MMF	MMP	LMY	LMF	LMP	HMUN	MLAC	HBHB	28.4	1.105	3.89	0.943	3.32	0.1	4.09	3.32	14.2	4.48	0.09	8355	338	280
146	7254	GRainville	2	110	17	LSCC	LSCC	MMF	HMP	HMY	HMF	HMP	MMUN	HLAC	HBHB	42.8	2.072	4.84	1.584	3.7	0.4	5.09	3.7	11.2	4.74	0.09	10549	575	372
147	2023	GRainville	1	223	28	LSCC	LSCC	MMF	MMP	MMY	MMF	MMP	MMUN	HLAC	HBHB	32.6	1.299	3.98	1.148	3.52	1.2	4.19	3.52	12.2	4.77	0.1	10346	391	341
148	2021	GRainville	1	146	39	LSCC	LSCC	MMF	MMP	MMY	MMF	MMP	MMUN	HLAC	HBHB	31.7	1.263	3.98	1.052	3.32	1.6	4.19	3.32	12.8	4.77	0.13	9237	369	300
149	3124	Pionald	1	151	12	LSCC	LSCC	MMF	MMP	MMY	LMF	MMP	LMUN	HLAC	MBHB	31.5	1.2	3.81	1.03	3.27	0.1	3.81	3.27	7.3	4.83	0.07	9299	359	305
150	4510	Pionald	4	217	55	LSCC	LSCC	MMF	MMP	MMY	HMF	HMP	LMUN	MLAC	MBHB	39.5	1.781	4.51	1.406	3.56	2.1	4.51	3.56	5.3	4.62	0.08	13292	607	446
151	5413	Pionald	4	86	56	LSCC	LSCC	MMF	MMP	MMY	MMF	MMP	LMUN	LLAC	LBHB	38.3	1.421	3.71	1.275	3.33	2.2	3.71	3.33	8.4	4.09	0.05	11046	401	367
152	8502	société Rainville	1	226	27	LSCC	LSCC	MMF	MMP	HMY	HMF	HMP	MMUN	HLAC	MBHB	42.4	1.721	4.06	1.454	3.43	1.1	4.06	3.43	12.4	4.83	0.08	12527	476	411
153	8503	société Rainville	1	129	11	LSCC	LSCC	MMF	MMP	HMY	MMF	MMP	MMUN	HLAC	MBHB	40.6	1.575	3.88	1.295	3.19	0.1	3.88	3.19	12.3	4.84	0.07	11754	474	374
154	2118	société Rainville	1	126	61	LSCC	LSCC	MMF	MMP	HMY	MMF	HMP	MMUN	HLAC	HBHB	42.2	1.583	3.75	1.426	3.38	2.3	3.75	3.38	12.5	4.8	0.1	12121	477	411
155	2125	société Rainville	1	113	15	LSCC	LSCC	MMF	MMP	MMY	MMF	MMP	MMUN	HLAC	MBHB	35.4	1.458	4.12	1.193	3.37	0.3	4.12	3.37	9.2	4.86	0.08	9867	410	334
156	505	société Rainville	2	245	19	LSCC	LSCC	MMF	HMP	MMY	MMF	MMP	LMUN	MLAC	MBHB	31.8	1.418	4.46	1.173	3.69	0.6	4.46	3.69	8.8	4.65	0.07	12474	499	410
157	9506	société Rainville	2	244	38	LSCC	LSCC	LMF	HMP	HMY	MMF	HMP	LMUN	HLAC	MBHB	43.4	1.532	3.53	1.61	3.71	1.6	3.53	3.71	8	4.78	0.07	13962	448	481
158	9518	société Rainville	2	161	13	LSCC	LSCC	MMF	HMP	MMY	HMF	MMP	MMUN	HLAC	MBHB	36	1.696	4.71	1.3	3.61	0.1	4.71	3.61	10	4.71	0.08	11190	503	394
159	5105	société Rainville	4	222	47	LSCC	LSCC	MMF	HMP	LMY	MMF	MMP	MMUN	LLAC	MBHB	29.2	1.399	4.79	1.238	4.24	1.9	4.79	4.24	10.9	4.39	0.06	10800	446	411
160	7616	société Rainville	4	76	18	LSCC	LSCC	MMF	HMP	HMY	HMF	HMP	MMUN	MLAC	HBHB	44.4	1.967	4.43	1.598	3.6	0.5	4.43	3.6	9.1	4.59	0.1	11026	503	411
161	5218	Merveille	1	217	36	LSCC	LSCC	LMF	MMP	MMY	LMF	LMP	MMUN	MLAC	MBHB	30.7	1.105	3.6	0.989	3.22	1.5	3.6	3.22	12.2	4.64	0.07	9015	324	287
162	5216	Merveille	1	154	25	LSCC	LSCC	MMF	MMP	MMY	MMF	MMP	MMUN	MLAC	MBHB	33.9	1.427	4.21	1.193	3.52	1	4.21	3.52	11.8	4.69	0.08	9496	394	334
163	5213	Merveille	1	98	21	LSCC	LSCC	LMF	MMP	HMY	MMF	MMP	MMUN	MLAC	HBHB	41.8	1.459	3.49	1.258	3.01	0.7	3.49	3.01	9.7	4.63	0.09	11567	419	365
164	7323	Merveille	3	126	18	LSCC	LSCC	LMF	MMP	HMY	HMF	HMP	HMUN	MLAC	LBHB	52	1.872	3.6	1.747	3.36	0.5	3.6	3.36	15.8	4.68	0.04	14605	529	481
165	7976	Riomil	2	110	43	LSCC	LSCC	MMF	MMP	MMY	MMF	MMP			LBHB	36.2	1.482	4.09	1.196	3.3	1.8	4.1	3.24			0.05	9891	404	313
166	7977	Riomil	2	102	96	LSCC	LSCC	MMF	MMP	LMY	MMF	MMP			LBHB	29.1	1.354	4.65	1.016	3.49	2.9	4.62	3.37			0	7882	349	269
167	9102	Riomil	2	110	49	LSCC	LSCC	LMF	MMP	HMY	MMF	HMP			LBHB	47.1	1.591	3.38	1.603	3.4	2	3.4	3.39			0.05	12403	445	416
168	8249	Ferland_prelevements	1	168	24	LSCC	LSCC	MMF	MMP	MMY	MMF	MMP	HMUN	HLAC	HBHB	31.5	1.22	3.87	1.04	3.3	0.9	4.17	3.3	15	4.76	0.1	9692	366	311
169	2494	Ferland_prelevements	1	213	21	LSCC	LSCC	MMF	HMP	LMY	LMF	LMP	HMUN	HLAC	HBHB	25	1.059	4.24	0.918	3.67	0.7	4.56	3.67	14.3	4.72	0.12	8509	362	294
170	2495	Ferland_prelevements	1	158	26	LSCC	LSCC	MMF	HMP	LMY	MMF	MMP	HMUN	HLAC	MBHB	28	1.204	4.3	1.016	3.63	1.1	4.63	3.63	14.3	4.74	0.07	8410	359	297
171	9291	Ferland_prelevements	2	271	68	LSCC	LSCC	MMF	HMP	LMY	LMF	LMP	HMUN	LLAC	HBHB	25.7	1	3.89	0.946	3.68	2.4	4.19	3.68	14.6	4.38	0.11	12568	442	423
172	9297	Ferland_prelevements	2	270	25	LSCC	LSCC	MMF	HMP	MMY	MMF	MMP	HMUN	MLAC	MBHB	33.7	1.459	4.33	1.237	3.67	1	4.66	3.67	14.3	4.66	0.06	12189	472	392
173	8617	Riomil	1	244	48	LSCC	LSCC	MMF	MMP	LMY	MMF	LMP			LBHB	26.9	1.26	4.68	0.944	3.51	1.9	4.71	3.44			0.04	8580	382	275
174	3091	Riomil	1	245	34	LSCC	LSCC	MMF	HMP	MMY	HMF	HMP			LBHB	39.6	1.704	4.3	1.433	3.62	1.4	4.33	3.58			0.04	12590	494	410
175	1632	Riomil	3	194	59	LSCC	LSCC	HMF	HMP	MMY	HMF	MMP			LBHB	35.4	1.809	5.11	1.366	3.86	2.2	5.13	3.81			0.04	11306	517	388
176	1604	Riomil	3	229	48	LSCC	LSCC	MMF	MMP	MMY	HMF	MMP			MBHB	38.6	1.65	4.27	1.326	3.44	1.9	4.34	3.43			0.06	11267	454	349
177	8447	Riomil	3	221	27	LSCC	LSCC	HMF	HMP	HMY	HMF	HMP			LBHB	45.7	2.425	5.31	1.795	3.93	1.1	5.38	3.93			0.04	14513	625	494
178	8498	société Rainville	1	180	40	LSCC	LSCC	MMF	HMP	LMY	MMF	MMP	LMUN	HLAC	HBHB	30	1.44	4.8	1.191	3.97	1.7	4.8	3.97	9	4.71	0.09	9935	443	381
179	2123	société Rainville	1	133	11	LSCC	LSCC	MMF	HMP	LMY	MMF	LMP	MMUN	MLAC	HBHB	27	1.291	4.78	0.977	3.62	0.1	4.78	3.62	9.5	4.67	0.11	8437	395	301
180	9514	société Rainville	2	104	7	LSCC	LSCC	MMF	HMP	HMY	HMF	HMP	LMUN	HLAC	MBHB	50	1.87	3.74	1.84	3.68	0.1	3.74	3.68	7.9	4.76	0.08	13131	539	492
181	8470	société Rainville	2	102	9	LSCC	LSCC	LMF	MMP	HMY	MMF	HMP	MMUN	MLAC	HBHB	54.2	1.599	2.95	1.648	3.04	0.1	2.95	3.04	13	4.42	0.13	13259	423	419
182	9497	société Rainville	2	126	7	LSCC	LSCC	MMF	HMP	HMY	MMF	HMP	MMUN	MLAC	LBHB	40.8	1.595	3.91	1.506	3.69	0.1	3.91	3.69	10.1	4.67	0.01	11667	457	427
183	5179	société Rainville	4	190	84	LSCC	LSCC	MMF	HMP	HMY	HMF	HMP	HMUN	MLAC	MBHB	41.8	1.726	4.13	1.505	3.6	2.7	4.13	3.6	15.8	4.54	0.08	13990	531	484
184	2735	société Rainville	5	196	73	LSCC	LSCC	LMF	MMP	HMY	HMF	HMP	MMUN	MLAC	MBHB	48.6	1.779	3.66	1.725	3.55	2.5	3.66	3.55	10	4.65	0.07	14338	500	492
185	2370	société Rainville	6	119	19	LSCC	LSCC	LMF	HMP	HMY	HMF	HMP	MMUN	MLAC	LBHB	45.6	1.664	3.65	1.674	3.67	0.6	3.65	3.67	9.2	4.66	0.03	11903	455	431
186	5219	Merveille	1	235	12	LSCC	LSCC	LMF	MMP	MMY	LMF	MMP	HMUN	HLAC	MBHB	33.9	1.109	3.27	1.119	3.3	0.1	3.27	3.3	16.9	4.85	0.08	10766	316	341
187	5222	Merveille	1	197	19	LSCC	LSCC	MMF	MMP	HMY	HMF	HMP	HMUN	HLAC	HBHB	47.6	1.852	3.89	1.585	3.33	0.6	3.89	3.33	15	4.7	0.1	12595	463	404
188	5224	Merveille	1	159	15	LSCC	LSCC	MMF	MMP	LMY	MMF	MMP	HMUN	MLAC	MBHB	30	1.233	4.11	1.047	3.49	0.3	4.11	3.49	14.2	4.62	0.07	8996	372	309
189	5211	Merveille	1	149	79	LSCC	LSCC	MMF	HMP	MMY	MMF	MMP	MMUN	MLAC	MBHB	34.5	1.484	4.3	1.249	3.62	2.7	4.3	3.62	11.4	4.44	0.08	9848	420	355
190	5227	Merveille	1	96	47	LSCC	LSCC	MMF	LMP	MMY	MMF	MMP	HMUN	MLAC	HBHB	38.4	1.536	4	1.148	2.99	1.9	4	2.99	14.1	4.61	0.09	10694	440	330
191	5221	Merveille	1	250	54	LSCC	LSCC	MMF	HMP	LMY	MMF	MMP	HMUN	LLAC	MBHB	29.6	1.373	4.64	1.104	3.73	2.1	4.64	3.73	14.5	4.38	0.08	10526	455	359
192	4027	Merveille	2	245	13	LSCC	LSCC	MMF	MMP	MMY	HMF	MMP	HMUN	MLAC	MBHB	36.2	1.6	4.42	1.296	3.58	0.1	4.42	3.58	14.5	4.6	0.08	13069	482	421
193	4029	Merveille	2	223	16	LSCC	LSCC	MMF	HMP	MMY	MMF	MMP	HMUN	MLAC	MBHB	35.2	1.475	4.19	1.394	3.96	0.4	4.19	3.96	15.2	4.57	0.07	12707	463	434
194	4028.1	Merveille	2	191	33	LSCC	LSCC	MMF	HMP	MMY	MMF	MMP	HMUN	LLAC	MBHB	32.7	1.53	4.68	1.272	3.89	1.4	4.68	3.89	15.4	4.4	0.06	10170	436	368
195	7330	Merveille	3	136	81	LSCC	LSCC	LMF	MMP	HMY	HMF	HMP	HMUN	MLAC	MBHB	47.4	1.702	3.59	1.559	3.29	2.7	3.59	3.29	14	4.56	0.08	13201	473	434
196	3697	Merveille	2	197	33	LSCC	LSCC	MMF	MMP	HMY	HMF	HMP	HMUN	HLAC	MBHB	45.3	1.703	3.76	1.477	3.26	1.4	3.76	3.26	14.3	4.85	0.07	14150	504	450
197	5215	Merveille	1	182	15	LSCC	LSCC	MMF	MMP	HMY	HMF	MMP	MMUN	HLAC	MBHB	40.5	1.656	4.09	1.361	3.36	0.3	4.09	3.36	13.1	4.76	0.06	12083	473	399
198	8505	McGill	2	213	22	LSCC	LSCC	MMF	MMP	HMY	HMF	HMP	MMUN	MLAC	MBHB	44.2	1.653	3.74	1.459	3.3	0.8	3.74	3.3	9.1	4.69	0.07	14610	529	472
199	8063	McGill	1	224	12	LSCC	LSCC	MMF	HMP	LMY	MMF	MMP	MMUN	HLAC	MBHB	27.3	1.278	4.68	1.037	3.8	0.1	4.68	3.8	11.1	4.72	0.07	8820	388	317
200	8074	McGill	1	108	86	LSCC	LSCC	MMF	MMP	HMY	HMF	MMP	HMUN	HLAC	MBHB	40.9	1.607	3.93	1.252	3.06	2.8	3.93	3.06	15.3	4.7	0.08	11146	456	347

## Sheet: TableS17c_CpG methylation level
Supplemental Table S17c Methylation level of CpG sites deleted in selected GE-dMHBs in 200 cows
seq	chr	pos	9295	1665	7187	3199	3210	8732	2081	9047	3203	9476	3200	1500	2351	2326	2670	2364	2363	2330	2295	2269	2332	3208	3188	3484	3174	3155	6595	6504	6569	6630	6503	2684	2736	2747	2744	2773	3444	2381	2362	2389	2681	5223	2676	2301	2317	7325	4028
CD81	chr29	49217679	0.225	0.261	0.305	0.212	0.925	0.839	0.928	0.911	0.214	0.219	0.284	0.206	0.945	0.916	0.955	0.9	0.22	0.219	0.228	0.206	0.918	0.931	0.93	0.947	0.221	0.235	0.343	0.207	0.915	0.941	0.934	0.914	0.218	0.226	0.291	0.211	0.911	0.924	0.757	0.934	0.203	0.225	0.284	0.214	0.91	0.93	0.948
CD81	chr29	49217682	0.213	0.249	0.294	0.2	0.919	0.83	0.926	0.906	0.2	0.206	0.271	0.193	0.942	0.915	0.951	0.893	0.208	0.206	0.218	0.195	0.911	0.927	0.935	0.941	0.208	0.223	0.332	0.195	0.911	0.935	0.93	0.903	0.207	0.214	0.28	0.199	0.906	0.921	0.746	0.93	0.191	0.212	0.272	0.201	0.9	0.925	0.946
CD81	chr29	49217686	0.213	0.25	0.294	0.201	0.918	0.823	0.925	0.901	0.202	0.206	0.272	0.195	0.939	0.914	0.951	0.893	0.208	0.206	0.217	0.195	0.919	0.925	0.929	0.944	0.209	0.224	0.332	0.196	0.918	0.936	0.932	0.905	0.207	0.215	0.279	0.2	0.91	0.918	0.748	0.924	0.192	0.213	0.274	0.202	0.899	0.919	0.94
CD81	chr29	49217695	0.194	0.227	0.267	0.183	0.851	0.75	0.855	0.835	0.181	0.185	0.246	0.176	0.873	0.85	0.88	0.829	0.188	0.187	0.197	0.177	0.853	0.864	0.87	0.872	0.189	0.203	0.306	0.178	0.844	0.871	0.861	0.84	0.188	0.194	0.255	0.183	0.838	0.846	0.704	0.858	0.171	0.193	0.25	0.184	0.824	0.853	0.869
CD81	chr29	49217612	0.203	0.238	0.283	0.155	0.912	0.805	0.924	0.903	0.191	0.194	0.265	0.141	0.942	0.905	0.949	0.887	0.196	0.195	0.207	0.152	0.915	0.912	0.926	0.941	0.195	0.211	0.324	0.155	0.913	0.935	0.931	0.907	0.196	0.204	0.27	0.161	0.91	0.92	0.745	0.925	0.176	0.203	0.262	0.175	0.895	0.919	0.943
CD81	chr29	49217643	0.19	0.224	0.262	0.159	0.864	0.745	0.871	0.858	0.178	0.18	0.247	0.146	0.895	0.869	0.907	0.848	0.183	0.183	0.19	0.154	0.864	0.846	0.852	0.873	0.182	0.196	0.304	0.155	0.852	0.892	0.889	0.864	0.182	0.19	0.254	0.16	0.862	0.877	0.692	0.872	0.166	0.189	0.246	0.168	0.843	0.869	0.894
CD81	chr29	49217658	0.226	0.262	0.305	0.203	0.924	0.839	0.931	0.916	0.215	0.218	0.286	0.19	0.946	0.922	0.956	0.903	0.22	0.22	0.229	0.197	0.925	0.922	0.928	0.943	0.221	0.235	0.342	0.197	0.92	0.938	0.938	0.914	0.221	0.226	0.292	0.201	0.917	0.93	0.75	0.932	0.203	0.226	0.284	0.208	0.907	0.939	0.951
CRYAB	chr15	22247523	0.293	0.328	0.404	0.242	0.951	0.896	0.961	0.948	0.269	0.271	0.378	0.199	0.966	0.964	0.971	0.952	0.266	0.275	0.274	0.225	0.953	0.953	0.962	0.964	0.267	0.289	0.369	0.201	0.946	0.97	0.958	0.945	0.269	0.28	0.349	0.217	0.952	0.956	0.831	0.954	0.265	0.279	0.338	0.25	0.944	0.957	0.972
CRYAB	chr15	22247527	0.284	0.319	0.395	0.236	0.945	0.893	0.953	0.934	0.261	0.262	0.366	0.196	0.955	0.956	0.961	0.951	0.259	0.267	0.262	0.22	0.95	0.94	0.963	0.953	0.257	0.283	0.363	0.195	0.94	0.967	0.947	0.931	0.26	0.271	0.343	0.211	0.95	0.946	0.817	0.951	0.258	0.269	0.328	0.241	0.933	0.953	0.962
CRYAB	chr15	22247534	0.276	0.31	0.387	0.235	0.936	0.889	0.939	0.939	0.255	0.256	0.362	0.193	0.956	0.956	0.956	0.936	0.25	0.259	0.26	0.218	0.933	0.946	0.956	0.961	0.252	0.275	0.354	0.194	0.936	0.955	0.952	0.936	0.255	0.267	0.334	0.21	0.944	0.947	0.813	0.947	0.254	0.263	0.32	0.238	0.935	0.941	0.961
CRYAB	chr15	22247539	0.311	0.345	0.422	0.273	0.955	0.913	0.965	0.943	0.291	0.29	0.394	0.228	0.97	0.97	0.971	0.949	0.287	0.296	0.291	0.253	0.953	0.964	0.974	0.97	0.286	0.309	0.387	0.227	0.95	0.967	0.969	0.951	0.29	0.303	0.37	0.246	0.961	0.962	0.841	0.958	0.289	0.3	0.355	0.272	0.938	0.959	0.976
CRYAB	chr15	22247548	0.346	0.376	0.444	0.314	0.951	0.915	0.971	0.952	0.326	0.324	0.426	0.268	0.973	0.969	0.97	0.957	0.323	0.332	0.33	0.294	0.958	0.953	0.97	0.965	0.324	0.343	0.421	0.268	0.952	0.971	0.964	0.949	0.325	0.337	0.402	0.287	0.957	0.965	0.842	0.965	0.325	0.33	0.389	0.314	0.942	0.968	0.969
CRYAB	chr15	22247553	0.285	0.32	0.399	0.25	0.943	0.895	0.954	0.945	0.264	0.264	0.371	0.207	0.967	0.962	0.965	0.945	0.261	0.267	0.266	0.232	0.961	0.949	0.963	0.963	0.259	0.281	0.363	0.204	0.938	0.96	0.957	0.941	0.263	0.275	0.346	0.224	0.942	0.955	0.82	0.955	0.262	0.273	0.333	0.248	0.936	0.946	0.967
CRYAB	chr15	22247559	0.319	0.351	0.424	0.285	0.941	0.902	0.957	0.937	0.298	0.299	0.397	0.241	0.966	0.962	0.967	0.947	0.295	0.302	0.297	0.267	0.95	0.948	0.959	0.967	0.295	0.315	0.392	0.239	0.94	0.959	0.959	0.948	0.295	0.31	0.377	0.261	0.951	0.953	0.835	0.954	0.295	0.306	0.365	0.284	0.937	0.956	0.963
CRYAB	chr15	22247564	0.344	0.374	0.443	0.315	0.951	0.908	0.965	0.952	0.327	0.325	0.424	0.271	0.967	0.966	0.97	0.955	0.322	0.329	0.328	0.294	0.96	0.953	0.965	0.973	0.321	0.338	0.414	0.271	0.943	0.974	0.97	0.953	0.325	0.336	0.398	0.285	0.961	0.952	0.844	0.961	0.324	0.331	0.383	0.313	0.943	0.959	0.963
CRYAB	chr15	22247566	0.415	0.446	0.506	0.388	0.959	0.924	0.969	0.95	0.397	0.395	0.482	0.35	0.974	0.971	0.976	0.96	0.398	0.4	0.398	0.37	0.963	0.965	0.974	0.972	0.39	0.41	0.473	0.348	0.948	0.974	0.963	0.953	0.397	0.407	0.46	0.361	0.968	0.965	0.856	0.963	0.394	0.402	0.447	0.385	0.951	0.963	0.977
CRYAB	chr15	22247568	0.351	0.386	0.452	0.321	0.942	0.905	0.955	0.947	0.329	0.333	0.43	0.281	0.964	0.965	0.97	0.958	0.33	0.336	0.334	0.303	0.96	0.949	0.967	0.969	0.328	0.345	0.42	0.278	0.953	0.966	0.964	0.953	0.333	0.342	0.404	0.294	0.961	0.957	0.842	0.959	0.333	0.337	0.387	0.318	0.942	0.962	0.972
CRYAB	chr15	22247578	0.364	0.396	0.464	0.342	0.945	0.893	0.946	0.938	0.347	0.346	0.439	0.303	0.961	0.958	0.963	0.949	0.343	0.349	0.347	0.323	0.956	0.951	0.965	0.957	0.344	0.36	0.432	0.299	0.931	0.963	0.952	0.944	0.344	0.353	0.42	0.31	0.954	0.959	0.835	0.951	0.345	0.352	0.403	0.337	0.937	0.951	0.964
CRYAB	chr15	22247586	0.306	0.34	0.412	0.285	0.924	0.885	0.936	0.929	0.286	0.285	0.389	0.242	0.948	0.943	0.955	0.939	0.284	0.288	0.288	0.268	0.942	0.932	0.95	0.944	0.285	0.304	0.38	0.242	0.934	0.957	0.953	0.94	0.283	0.296	0.364	0.258	0.932	0.935	0.809	0.948	0.284	0.295	0.35	0.279	0.935	0.943	0.953
CRYAB	chr15	22247595	0.368	0.396	0.465	0.352	0.94	0.907	0.96	0.948	0.347	0.346	0.443	0.308	0.968	0.971	0.969	0.952	0.344	0.348	0.345	0.328	0.959	0.953	0.969	0.971	0.344	0.36	0.435	0.307	0.939	0.967	0.959	0.947	0.345	0.356	0.419	0.321	0.947	0.952	0.85	0.957	0.349	0.355	0.404	0.343	0.941	0.963	0.966
CRYAB	chr15	22247598	0.294	0.326	0.388	0.277	0.879	0.84	0.884	0.853	0.273	0.274	0.363	0.235	0.881	0.911	0.885	0.877	0.27	0.276	0.276	0.256	0.883	0.901	0.903	0.893	0.269	0.291	0.357	0.236	0.85	0.897	0.865	0.847	0.273	0.282	0.346	0.251	0.889	0.875	0.756	0.885	0.273	0.28	0.332	0.267	0.852	0.85	0.888
CRYAB	chr15	22247601	0.284	0.319	0.388	0.267	0.922	0.87	0.931	0.912	0.264	0.265	0.365	0.221	0.942	0.928	0.939	0.925	0.259	0.267	0.266	0.248	0.929	0.915	0.929	0.936	0.26	0.281	0.359	0.222	0.924	0.94	0.929	0.917	0.263	0.273	0.342	0.238	0.922	0.937	0.807	0.93	0.263	0.272	0.326	0.258	0.911	0.928	0.943
CRYAB	chr15	22247614	0.388	0.417	0.479	0.379	0.948	0.913	0.96	0.951	0.368	0.369	0.459	0.343	0.97	0.965	0.97	0.95	0.37	0.372	0.376	0.362	0.946	0.96	0.965	0.964	0.367	0.383	0.451	0.34	0.95	0.969	0.965	0.953	0.371	0.382	0.441	0.352	0.959	0.957	0.86	0.957	0.37	0.374	0.429	0.369	0.941	0.963	0.967
CRYAB	chr15	22247620	0.432	0.455	0.52	0.42	0.959	0.923	0.969	0.952	0.411	0.412	0.501	0.386	0.977	0.973	0.977	0.961	0.409	0.413	0.409	0.402	0.966	0.966	0.974	0.972	0.408	0.427	0.497	0.386	0.958	0.98	0.966	0.957	0.411	0.422	0.477	0.394	0.967	0.97	0.864	0.969	0.413	0.419	0.46	0.404	0.949	0.972	0.975
CRYAB	chr15	22247622	0.438	0.46	0.521	0.427	0.96	0.935	0.971	0.958	0.415	0.417	0.502	0.394	0.977	0.978	0.976	0.964	0.417	0.421	0.418	0.41	0.966	0.969	0.977	0.979	0.413	0.429	0.496	0.393	0.958	0.983	0.97	0.963	0.417	0.429	0.485	0.4	0.962	0.968	0.871	0.969	0.418	0.422	0.464	0.413	0.958	0.973	0.977
CRYAB	chr15	22247625	0.373	0.402	0.47	0.363	0.954	0.919	0.965	0.949	0.352	0.354	0.445	0.327	0.974	0.969	0.974	0.958	0.353	0.36	0.354	0.345	0.955	0.963	0.971	0.971	0.348	0.368	0.445	0.325	0.953	0.974	0.966	0.954	0.354	0.363	0.422	0.332	0.957	0.961	0.849	0.961	0.353	0.359	0.405	0.35	0.949	0.97	0.973
CRYAB	chr15	22247627	0.356	0.384	0.457	0.346	0.954	0.922	0.968	0.952	0.337	0.336	0.433	0.307	0.972	0.967	0.977	0.961	0.334	0.338	0.336	0.324	0.962	0.959	0.971	0.968	0.334	0.352	0.426	0.302	0.952	0.973	0.971	0.953	0.338	0.347	0.407	0.317	0.96	0.967	0.851	0.966	0.337	0.345	0.401	0.331	0.952	0.966	0.975
CRYAB	chr15	22247637	0.277	0.308	0.384	0.264	0.92	0.864	0.933	0.924	0.253	0.254	0.357	0.224	0.945	0.94	0.939	0.92	0.249	0.257	0.253	0.244	0.926	0.906	0.935	0.937	0.253	0.273	0.352	0.219	0.914	0.936	0.919	0.904	0.252	0.264	0.332	0.233	0.916	0.922	0.801	0.921	0.25	0.262	0.323	0.251	0.902	0.926	0.939
CRYAB	chr15	22247640	0.298	0.332	0.411	0.288	0.94	0.891	0.957	0.934	0.278	0.277	0.381	0.245	0.959	0.955	0.962	0.949	0.274	0.281	0.276	0.267	0.953	0.943	0.967	0.967	0.276	0.295	0.373	0.242	0.942	0.966	0.957	0.946	0.275	0.289	0.356	0.256	0.947	0.956	0.83	0.95	0.275	0.284	0.344	0.275	0.935	0.951	0.964
CRYAB	chr15	22247660	0.374	0.402	0.468	0.365	0.945	0.905	0.967	0.952	0.355	0.355	0.446	0.326	0.973	0.964	0.97	0.959	0.351	0.358	0.351	0.349	0.964	0.96	0.96	0.957	0.353	0.369	0.442	0.322	0.94	0.971	0.955	0.95	0.354	0.365	0.422	0.336	0.961	0.957	0.864	0.961	0.355	0.361	0.409	0.353	0.951	0.967	0.968
CRYAB	chr15	22247665	0.286	0.317	0.396	0.273	0.922	0.862	0.938	0.92	0.264	0.265	0.368	0.233	0.94	0.933	0.951	0.937	0.26	0.268	0.259	0.253	0.924	0.906	0.933	0.939	0.266	0.284	0.361	0.229	0.921	0.946	0.939	0.927	0.262	0.277	0.34	0.242	0.933	0.927	0.801	0.938	0.262	0.272	0.33	0.261	0.919	0.941	0.951
CRYAB	chr15	22247670	0.368	0.391	0.46	0.36	0.944	0.903	0.963	0.949	0.349	0.349	0.441	0.318	0.969	0.968	0.967	0.956	0.341	0.348	0.341	0.337	0.951	0.942	0.956	0.964	0.346	0.363	0.433	0.313	0.945	0.972	0.955	0.951	0.341	0.356	0.415	0.325	0.956	0.963	0.851	0.954	0.342	0.353	0.401	0.344	0.947	0.965	0.97
CRYAB	chr15	22247674	0.308	0.341	0.415	0.299	0.944	0.9	0.953	0.944	0.287	0.288	0.387	0.255	0.965	0.958	0.968	0.952	0.282	0.289	0.284	0.274	0.954	0.948	0.958	0.959	0.287	0.305	0.382	0.248	0.944	0.966	0.958	0.951	0.282	0.297	0.363	0.264	0.962	0.957	0.833	0.948	0.283	0.294	0.351	0.283	0.933	0.952	0.966
EVPL	chr19	55625643	0.197	0.215	0.254	0.151	0.876	0.768	0.909	0.903	0.19	0.194	0.251	0.147	0.916	0.907	0.931	0.883	0.199	0.2	0.198	0.159	0.909	0.868	0.875	0.898	0.19	0.208	0.3	0.152	0.879	0.921	0.921	0.913	0.195	0.201	0.263	0.156	0.906	0.92	0.767	0.908	0.193	0.206	0.264	0.176	0.887	0.914	0.931
EVPL	chr19	55625681	0.205	0.218	0.253	0.162	0.86	0.695	0.891	0.868	0.197	0.199	0.253	0.152	0.888	0.884	0.91	0.868	0.205	0.202	0.202	0.166	0.891	0.815	0.813	0.841	0.199	0.21	0.298	0.163	0.845	0.908	0.91	0.877	0.197	0.204	0.266	0.17	0.897	0.887	0.742	0.878	0.2	0.21	0.261	0.182	0.876	0.895	0.916
EVPL	chr19	55625709	0.216	0.23	0.268	0.2	0.9	0.807	0.914	0.902	0.211	0.213	0.266	0.187	0.919	0.92	0.939	0.898	0.217	0.216	0.217	0.2	0.919	0.898	0.915	0.92	0.211	0.223	0.314	0.198	0.904	0.93	0.938	0.907	0.21	0.218	0.278	0.198	0.922	0.915	0.803	0.929	0.211	0.221	0.278	0.202	0.909	0.93	0.939
EVPL	chr19	55625713	0.219	0.234	0.267	0.202	0.889	0.738	0.914	0.896	0.213	0.215	0.271	0.192	0.915	0.899	0.93	0.883	0.222	0.219	0.221	0.203	0.914	0.859	0.879	0.885	0.213	0.227	0.316	0.202	0.877	0.926	0.922	0.909	0.213	0.222	0.28	0.204	0.906	0.916	0.77	0.898	0.216	0.227	0.281	0.208	0.896	0.919	0.936
EVPL	chr19	55625737	0.202	0.218	0.258	0.192	0.892	0.769	0.918	0.907	0.197	0.198	0.255	0.184	0.923	0.914	0.936	0.904	0.205	0.203	0.202	0.194	0.925	0.886	0.904	0.912	0.198	0.211	0.303	0.188	0.898	0.933	0.933	0.917	0.197	0.207	0.268	0.188	0.922	0.92	0.781	0.916	0.199	0.209	0.267	0.192	0.901	0.924	0.938
EVPL	chr19	55625748	0.265	0.281	0.319	0.255	0.912	0.81	0.933	0.919	0.264	0.263	0.314	0.244	0.939	0.926	0.949	0.915	0.269	0.265	0.264	0.262	0.928	0.911	0.926	0.933	0.26	0.278	0.362	0.252	0.918	0.948	0.94	0.927	0.263	0.267	0.323	0.255	0.93	0.93	0.819	0.934	0.263	0.274	0.331	0.26	0.929	0.938	0.95
EVPL	chr19	55625780	0.185	0.205	0.24	0.177	0.845	0.692	0.888	0.88	0.185	0.185	0.242	0.17	0.896	0.882	0.912	0.864	0.187	0.189	0.184	0.18	0.894	0.826	0.826	0.858	0.181	0.197	0.29	0.177	0.857	0.918	0.905	0.886	0.181	0.192	0.251	0.175	0.886	0.892	0.753	0.882	0.182	0.193	0.256	0.181	0.872	0.896	0.917
IL1B	chr11	46552204	0.723	0.528	0.447	0.737	0.118	0.357	0.081	0.099	0.793	0.757	0.553	0.762	0.158	0.132	0.091	0.133	0.747	0.701	0.698	0.761	0.112	0.212	0.266	0.171	0.754	0.722	0.532	0.841	0.159	0.111	0.133	0.123	0.792	0.745	0.601	0.846	0.083	0.168	0.299	0.17	0.799	0.777	0.755	0.843	0.112	0.133	0.101
IL1B	chr11	46552238	0.677	0.521	0.469	0.729	0.211	0.342	0.163	0.174	0.732	0.689	0.553	0.75	0.274	0.202	0.191	0.223	0.696	0.66	0.637	0.717	0.207	0.242	0.299	0.218	0.7	0.682	0.528	0.806	0.247	0.237	0.228	0.2	0.722	0.693	0.575	0.79	0.172	0.271	0.295	0.244	0.731	0.71	0.691	0.755	0.227	0.277	0.208
IL1B	chr11	46552246	0.732	0.564	0.501	0.784	0.211	0.41	0.169	0.183	0.795	0.766	0.6	0.801	0.285	0.22	0.191	0.245	0.758	0.719	0.705	0.775	0.213	0.292	0.349	0.251	0.759	0.74	0.562	0.843	0.276	0.249	0.256	0.206	0.784	0.756	0.632	0.859	0.168	0.289	0.342	0.255	0.796	0.775	0.762	0.829	0.248	0.278	0.207
IL1B	chr11	46552278	0.666	0.471	0.397	0.724	0.089	0.339	0.05	0.072	0.723	0.697	0.497	0.74	0.099	0.074	0.058	0.101	0.681	0.639	0.633	0.711	0.079	0.193	0.218	0.136	0.695	0.659	0.482	0.792	0.12	0.065	0.089	0.094	0.726	0.684	0.539	0.777	0.054	0.1	0.268	0.129	0.732	0.712	0.691	0.77	0.095	0.101	0.062
IL1B	chr11	46552296	0.641	0.459	0.385	0.677	0.087	0.329	0.055	0.066	0.702	0.681	0.473	0.706	0.085	0.086	0.054	0.1	0.662	0.619	0.616	0.653	0.08	0.199	0.213	0.14	0.68	0.634	0.47	0.734	0.119	0.055	0.085	0.083	0.703	0.665	0.525	0.74	0.053	0.093	0.266	0.129	0.708	0.687	0.67	0.735	0.088	0.099	0.061
MEF2A	chr21	7042122	0.748	0.678	0.616	0.783	0.065	0.202	0.048	0.06	0.762	0.751	0.656	0.792	0.037	0.052	0.03	0.074	0.737	0.74	0.72	0.781	0.039	0.072	0.069	0.057	0.752	0.742	0.625	0.783	0.067	0.031	0.048	0.067	0.758	0.743	0.661	0.782	0.042	0.055	0.226	0.06	0.757	0.762	0.763	0.77	0.059	0.062	0.029
MEF2A	chr21	7042147	0.746	0.673	0.614	0.788	0.074	0.202	0.053	0.061	0.761	0.754	0.658	0.805	0.039	0.057	0.031	0.075	0.739	0.737	0.72	0.786	0.046	0.077	0.085	0.069	0.749	0.742	0.627	0.791	0.082	0.032	0.05	0.069	0.754	0.737	0.658	0.79	0.041	0.06	0.243	0.064	0.754	0.76	0.763	0.775	0.062	0.062	0.031
MEF2A	chr21	7042183	0.606	0.553	0.498	0.648	0.047	0.116	0.041	0.05	0.617	0.61	0.532	0.668	0.028	0.037	0.019	0.054	0.597	0.599	0.586	0.643	0.031	0.039	0.029	0.037	0.609	0.599	0.506	0.656	0.051	0.025	0.035	0.047	0.613	0.604	0.532	0.648	0.034	0.044	0.184	0.043	0.606	0.623	0.616	0.632	0.049	0.044	0.026
MEF2A	chr21	7042208	0.727	0.661	0.597	0.771	0.063	0.167	0.052	0.064	0.74	0.73	0.638	0.788	0.038	0.05	0.029	0.071	0.72	0.717	0.695	0.771	0.045	0.057	0.054	0.05	0.734	0.723	0.61	0.777	0.065	0.034	0.045	0.067	0.739	0.721	0.644	0.776	0.043	0.051	0.223	0.058	0.734	0.739	0.739	0.756	0.058	0.059	0.032
MEF2A	chr21	7042223	0.75	0.677	0.614	0.793	0.065	0.175	0.048	0.058	0.764	0.754	0.659	0.815	0.035	0.046	0.027	0.069	0.738	0.739	0.715	0.794	0.04	0.056	0.056	0.046	0.754	0.742	0.621	0.799	0.064	0.029	0.042	0.06	0.759	0.741	0.663	0.801	0.041	0.051	0.225	0.054	0.755	0.761	0.76	0.774	0.058	0.056	0.029
MEF2A	chr21	7042236	0.793	0.718	0.654	0.837	0.072	0.221	0.055	0.063	0.811	0.799	0.695	0.853	0.037	0.057	0.032	0.081	0.783	0.785	0.761	0.836	0.041	0.07	0.068	0.059	0.799	0.786	0.663	0.839	0.074	0.036	0.047	0.073	0.802	0.783	0.699	0.843	0.045	0.062	0.24	0.063	0.801	0.806	0.8	0.824	0.067	0.062	0.033
MEF2A	chr21	7042243	0.753	0.681	0.617	0.794	0.06	0.177	0.05	0.056	0.769	0.76	0.659	0.814	0.034	0.044	0.026	0.068	0.742	0.743	0.72	0.794	0.033	0.051	0.054	0.049	0.758	0.748	0.633	0.797	0.067	0.026	0.044	0.063	0.76	0.743	0.66	0.798	0.038	0.053	0.225	0.057	0.759	0.767	0.761	0.785	0.057	0.055	0.028
MEF2A	chr21	7042257	0.786	0.71	0.651	0.826	0.077	0.237	0.053	0.063	0.804	0.791	0.687	0.845	0.038	0.058	0.035	0.075	0.776	0.777	0.752	0.825	0.044	0.09	0.089	0.074	0.792	0.782	0.664	0.827	0.089	0.033	0.051	0.07	0.795	0.777	0.696	0.831	0.045	0.054	0.246	0.07	0.794	0.801	0.792	0.816	0.062	0.062	0.029
TCIM	chr27	35232234	0.177	0.224	0.273	0.147	0.815	0.727	0.881	0.85	0.168	0.179	0.299	0.144	0.887	0.88	0.896	0.841	0.18	0.202	0.208	0.155	0.876	0.889	0.884	0.886	0.164	0.183	0.292	0.142	0.841	0.901	0.877	0.861	0.163	0.191	0.29	0.136	0.88	0.862	0.758	0.875	0.163	0.16	0.17	0.162	0.858	0.87	0.862
TCIM	chr27	35232254	0.17	0.212	0.253	0.147	0.781	0.674	0.854	0.808	0.158	0.165	0.283	0.147	0.848	0.84	0.859	0.802	0.173	0.194	0.196	0.15	0.858	0.826	0.822	0.836	0.154	0.175	0.279	0.143	0.803	0.865	0.856	0.841	0.157	0.179	0.28	0.132	0.849	0.828	0.707	0.83	0.156	0.152	0.165	0.154	0.835	0.837	0.845
TCIM	chr27	35232313	0.185	0.226	0.279	0.17	0.858	0.758	0.89	0.868	0.173	0.185	0.301	0.171	0.924	0.894	0.911	0.874	0.186	0.209	0.213	0.176	0.928	0.907	0.917	0.912	0.17	0.188	0.294	0.166	0.874	0.928	0.905	0.892	0.169	0.196	0.296	0.16	0.894	0.889	0.769	0.904	0.169	0.171	0.176	0.173	0.884	0.891	0.914
TCIM	chr27	35232320	0.188	0.259	0.31	0.167	0.854	0.769	0.911	0.878	0.172	0.209	0.312	0.168	0.922	0.918	0.908	0.87	0.192	0.218	0.222	0.179	0.928	0.903	0.932	0.929	0.172	0.193	0.339	0.162	0.897	0.91	0.915	0.907	0.168	0.207	0.34	0.158	0.91	0.892	0.763	0.912	0.166	0.175	0.171	0.198	0.895	0.909	0.915
TRAK1	chr22	14459601	0.447	0.528	0.639	0.401	0.952	0.861	0.956	0.956	0.404	0.423	0.584	0.373	0.964	0.966	0.976	0.941	0.443	0.444	0.467	0.406	0.96	0.951	0.974	0.973	0.415	0.473	0.587	0.382	0.958	0.976	0.964	0.944	0.425	0.452	0.588	0.367	0.959	0.96	0.855	0.957	0.417	0.429	0.549	0.403	0.953	0.956	0.975
TRAK1	chr22	14459608	0.545	0.618	0.71	0.51	0.951	0.859	0.95	0.95	0.521	0.522	0.654	0.509	0.972	0.965	0.98	0.947	0.543	0.547	0.558	0.523	0.965	0.956	0.973	0.979	0.507	0.565	0.662	0.502	0.971	0.971	0.964	0.954	0.53	0.555	0.662	0.485	0.964	0.969	0.866	0.969	0.518	0.54	0.625	0.515	0.958	0.958	0.973
TRAK1	chr22	14459621	0.313	0.406	0.557	0.267	0.935	0.811	0.932	0.93	0.255	0.275	0.465	0.255	0.956	0.954	0.959	0.93	0.296	0.301	0.328	0.248	0.952	0.932	0.96	0.961	0.268	0.336	0.477	0.215	0.948	0.963	0.957	0.932	0.272	0.315	0.475	0.225	0.952	0.948	0.804	0.95	0.269	0.292	0.432	0.245	0.938	0.947	0.966
TRAK1	chr22	14459662	0.286	0.383	0.543	0.229	0.933	0.826	0.945	0.932	0.233	0.253	0.447	0.238	0.959	0.948	0.968	0.931	0.27	0.277	0.308	0.238	0.957	0.935	0.961	0.962	0.249	0.312	0.465	0.205	0.957	0.964	0.96	0.943	0.24	0.292	0.465	0.211	0.943	0.948	0.818	0.94	0.24	0.258	0.414	0.222	0.941	0.949	0.963
TRAK1	chr22	14459671	0.282	0.382	0.538	0.233	0.935	0.806	0.94	0.915	0.23	0.251	0.444	0.24	0.954	0.94	0.962	0.915	0.266	0.273	0.303	0.234	0.947	0.908	0.942	0.949	0.244	0.308	0.456	0.205	0.949	0.964	0.956	0.93	0.239	0.287	0.457	0.21	0.944	0.94	0.797	0.934	0.241	0.259	0.407	0.222	0.927	0.945	0.959
TRAK1	chr22	14459717	0.282	0.384	0.536	0.232	0.928	0.802	0.934	0.929	0.225	0.248	0.442	0.233	0.947	0.942	0.966	0.92	0.268	0.274	0.306	0.23	0.949	0.926	0.955	0.951	0.244	0.311	0.46	0.205	0.943	0.969	0.956	0.92	0.237	0.288	0.453	0.217	0.95	0.934	0.815	0.933	0.238	0.259	0.413	0.22	0.941	0.938	0.962
TRAK1	chr22	14459566	0.247	0.343	0.468	0.182	0.805	0.682	0.784	0.816	0.197	0.211	0.391	0.166	0.854	0.833	0.856	0.82	0.233	0.236	0.253	0.18	0.845	0.783	0.839	0.826	0.207	0.264	0.384	0.157	0.854	0.877	0.837	0.8	0.205	0.26	0.39	0.159	0.819	0.824	0.628	0.824	0.213	0.23	0.354	0.182	0.83	0.826	0.85
[truncated: 153 more columns]

## Sheet: TableS17d_single CpG statistics
Supplemental Table S17d Reads coverage depth of CpG sites deleted in selected GE-dMHBs
	ID	geneID	chr	pos	Reads coverage depth	aovPadjHolm52vs48	aovPadjHolm52vsHC	aovPadjHolm48vsHC	mean.HSCC1	mean.LSCC	diff. HSCC1-LSCC	pvalueHSCC1vsLSCC	mean.HSCC2	diff.HSCC2 -LSCC	pvalue HSCC2 vs LSCC	diff.HSCC1-HSCC2	pvalue HSCC1vsHSCC2	padj HSCC1vsLSCC	padj HSCC2vsLSCC	padj HSCC1vsHSCC2
1	chr11.46552204	IL1B	chr11	46552204	62284.5	1.10552e-64	3.8553e-15	3.05368e-52	0.907154	0.71817	0.188984	4.87419e-17	0.237271	-0.480899	2.12608e-50	0.669883	6.30891e-70	8.9162e-17	4.55589e-50	9.46336e-70
2	chr11.46552238	IL1B	chr11	46552238	63393.8	2.27342e-64	1.15901e-15	2.50548e-51	0.902	0.70588	0.19612	1.4938e-17	0.225146	-0.480734	8.95797e-50	0.676854	3.80687e-69	3.29514e-17	1.56244e-49	5.49068e-69
3	chr11.46552246	IL1B	chr11	46552246	63396.4	6.65443e-64	1.59514e-15	7.02166e-51	0.900077	0.70444	0.195637	2.18691e-17	0.225771	-0.478669	2.00195e-49	0.674306	2.73175e-68	4.68623e-17	3.33658e-49	3.72511e-68
4	chr11.46552278	IL1B	chr11	46552278	62151	3.87496e-64	3.71763e-15	1.5248e-51	0.833981	0.65488	0.179101	4.57677e-17	0.204771	-0.450109	7.53139e-50	0.62921	8.40387e-70	8.9162e-17	1.37769e-49	1.23586e-69
5	chr11.46552296	IL1B	chr11	46552296	62420.3	2.84083e-64	1.07499e-15	3.57391e-51	0.898635	0.69766	0.200975	1.14965e-17	0.206979	-0.490681	1.34176e-50	0.691655	8.17237e-73	2.69449e-17	2.95977e-50	1.53232e-72
6	chr15.22247523	CRYAB	chr15	22247523	99503.6	2.01895e-63	4.17552e-16	1.08488e-49	0.849019	0.65345	0.195569	6.16195e-18	0.195687	-0.457763	4.08961e-49	0.653332	2.25714e-68	1.54049e-17	6.52598e-49	3.13491e-68
7	chr15.22247527	CRYAB	chr15	22247527	99496.4	2.41644e-65	4.29213e-15	4.08279e-53	0.909308	0.72136	0.187948	4.99983e-17	0.235083	-0.486277	2.33296e-51	0.674224	4.81117e-72	8.92827e-17	8.33201e-51	8.59137e-72
8	chr15.22247534	CRYAB	chr15	22247534	99461.6	4.1731e-65	2.88321e-16	1.17455e-51	0.941269	0.74696	0.194309	6.43156e-19	0.279646	-0.467314	4.09766e-51	0.661623	1.22554e-82	2.41506e-18	1.28052e-50	3.5352e-82
9	chr15.22247539	CRYAB	chr15	22247539	99359.4	9.44439e-64	2.7986e-16	6.20205e-50	0.932904	0.73463	0.198274	7.08417e-19	0.271833	-0.462797	1.13742e-49	0.661071	5.41258e-83	2.41506e-18	1.93879e-49	1.62377e-82
10	chr15.22247548	CRYAB	chr15	22247548	99203.6	2.80449e-64	1.89053e-16	1.97561e-50	0.927865	0.72969	0.198175	5.30113e-19	0.266313	-0.463377	4.93076e-50	0.661553	1.55095e-83	2.41506e-18	9.48222e-50	4.84673e-83
11	chr15.22247553	CRYAB	chr15	22247553	99061.7	3.44741e-66	2.107e-16	6.84922e-53	0.94625	0.75887	0.18738	4.79226e-19	0.301271	-0.457599	5.6856e-52	0.644979	4.32416e-84	2.41506e-18	3.04586e-51	1.47415e-83
12	chr15.22247559	CRYAB	chr15	22247559	99481.8	2.1328e-67	1.98193e-16	2.16001e-54	0.948	0.77337	0.17463	4.63801e-19	0.336625	-0.436745	3.72792e-53	0.611375	7.00307e-85	2.41506e-18	6.87616e-52	3.08959e-84
13	chr15.22247564	CRYAB	chr15	22247564	99663.4	4.24311e-65	1.67119e-16	2.0508e-51	0.93625	0.7405	0.19575	4.36921e-19	0.276042	-0.464458	1.00023e-50	0.660208	1.52453e-84	2.41506e-18	2.50058e-50	5.44475e-84
14	chr15.22247566	CRYAB	chr15	22247566	99586.6	2.13344e-65	1.7631e-16	8.1591e-52	0.938231	0.75279	0.185441	4.46665e-19	0.309396	-0.443394	4.79544e-51	0.628835	1.24615e-84	2.41506e-18	1.43863e-50	4.67306e-84
15	chr15.22247568	CRYAB	chr15	22247568	99344.1	9.61043e-66	2.6193e-16	2.02162e-52	0.946481	0.76837	0.178111	6.66894e-19	0.335188	-0.433183	1.95171e-51	0.611293	2.60107e-85	2.41506e-18	7.43768e-51	1.30053e-84
16	chr15.22247578	CRYAB	chr15	22247578	99379.8	2.69344e-67	8.83678e-17	6.31673e-54	0.951654	0.79328	0.158374	2.28114e-19	0.405604	-0.387676	7.82994e-53	0.54605	6.76191e-85	2.41506e-18	7.34057e-52	3.08959e-84
17	chr15.22247586	CRYAB	chr15	22247586	99590.1	2.4973e-65	1.5445e-16	1.13358e-51	0.944192	0.76612	0.178072	4.30879e-19	0.342333	-0.423787	6.5116e-51	0.601859	1.02545e-84	2.41506e-18	1.74418e-50	4.04785e-84
18	chr15.22247595	CRYAB	chr15	22247595	99698.4	4.16696e-62	2.00448e-16	1.03065e-47	0.938135	0.75857	0.179565	6.69391e-19	0.357687	-0.400882	1.49811e-47	0.580447	1.06003e-83	2.41506e-18	1.84193e-47	3.45661e-83
19	chr15.22247598	CRYAB	chr15	22247598	99669.4	8.8349e-64	1.17454e-16	1.35033e-49	0.924731	0.73466	0.190071	3.5414e-19	0.300125	-0.434535	6.67212e-49	0.624606	4.56273e-86	2.41506e-18	9.62325e-49	2.63234e-85
20	chr15.22247601	CRYAB	chr15	22247601	99569.9	5.22149e-64	5.66166e-17	1.42789e-49	0.942942	0.76409	0.178852	1.61001e-19	0.360375	-0.403715	7.68201e-49	0.582567	8.79879e-87	2.41506e-18	1.06695e-48	6.59909e-86
21	chr15.22247614	CRYAB	chr15	22247614	99792.2	2.52745e-63	5.65967e-16	1.06208e-49	0.860404	0.68928	0.171124	1.987e-18	0.286521	-0.402759	5.46376e-49	0.573883	9.05056e-85	5.51944e-18	8.3629e-49	3.77107e-84
22	chr15.22247620	CRYAB	chr15	22247620	99806.2	4.2357e-64	2.03972e-16	3.08508e-50	0.911885	0.72188	0.190005	6.48198e-19	0.2785	-0.44338	2.55162e-49	0.633385	2.11371e-86	2.41506e-18	4.16026e-49	1.32107e-85
23	chr15.22247622	CRYAB	chr15	22247622	99776.6	4.18105e-67	6.85702e-17	1.40752e-53	0.946538	0.78226	0.164278	2.05884e-19	0.384146	-0.398114	6.88402e-52	0.562393	2.90882e-88	2.41506e-18	3.10117e-51	4.25091e-87
24	chr15.22247625	CRYAB	chr15	22247625	99767.9	6.39437e-64	1.23599e-16	8.52913e-50	0.954558	0.79378	0.160778	3.80422e-19	0.424625	-0.369155	6.90257e-49	0.529933	3.96304e-87	2.41506e-18	9.76778e-49	3.30253e-86
25	chr15.22247627	CRYAB	chr15	22247627	99716.1	7.23756e-65	1.66578e-16	4.04089e-51	0.957615	0.80069	0.156925	5.01049e-19	0.430229	-0.370461	8.39293e-50	0.527386	1.60155e-88	2.41506e-18	1.49874e-49	4.00387e-87
26	chr15.22247637	CRYAB	chr15	22247637	98631	4.60529e-63	3.04446e-16	4.20876e-49	0.949692	0.77353	0.176162	9.38466e-19	0.367625	-0.405905	3.24393e-48	0.582067	9.73059e-88	2.93271e-18	4.05491e-48	1.04256e-86
27	chr15.22247640	CRYAB	chr15	22247640	97762.9	1.32773e-63	2.12756e-16	1.25246e-49	0.950635	0.76987	0.180765	6.42632e-19	0.352146	-0.417724	1.35324e-48	0.598489	2.48669e-88	2.41506e-18	1.81237e-48	4.25091e-87
28	chr15.22247660	CRYAB	chr15	22247660	97885.6	6.93717e-64	1.48555e-16	7.8795e-50	0.908385	0.71544	0.192945	4.85654e-19	0.270771	-0.444669	6.22561e-49	0.637614	1.98756e-86	2.41506e-18	9.15531e-49	1.32107e-85
29	chr15.22247665	CRYAB	chr15	22247665	97944.2	1.43406e-63	1.8e-16	1.63028e-49	0.938077	0.74287	0.195207	5.4863e-19	0.293958	-0.448912	1.38731e-48	0.644119	1.1437e-87	2.41506e-18	1.8254e-48	1.07222e-86
30	chr15.22247670	CRYAB	chr15	22247670	97926.1	8.14574e-66	4.46234e-16	9.7366e-53	0.948385	0.78126	0.167125	1.33739e-18	0.368812	-0.412448	6.2788e-51	0.579572	8.16426e-90	3.85786e-18	1.74411e-50	3.0616e-88
31	chr15.22247674	CRYAB	chr15	22247674	97924.2	2.57927e-63	1.25252e-16	4.9107e-49	0.916077	0.72153	0.194547	4.26956e-19	0.280583	-0.440947	2.64851e-48	0.635494	9.99105e-86	2.41506e-18	3.36675e-48	5.35235e-85
32	chr19.55625643	EVPL	chr19	55625643	101137	1.58281e-67	2.60014e-14	1.28439e-56	0.913192	0.74793	0.165262	2.5506e-16	0.27925	-0.46868	5.71785e-53	0.633942	1.92946e-74	2.943e-16	7.14732e-52	4.0197e-74
33	chr19.55625681	EVPL	chr19	55625681	103509	3.17195e-64	6.67021e-16	6.60464e-51	0.861827	0.66802	0.193807	9.82845e-18	0.200979	-0.467041	4.76163e-49	0.660848	4.30155e-66	2.37785e-17	7.44004e-49	5.56235e-66
34	chr19.55625709	EVPL	chr19	55625709	103801	7.16386e-46	8.96072e-16	2.57652e-28	0.154231	0.38416	-0.229929	2.19482e-18	0.737354	0.353194	2.35331e-30	-0.583123	4.00399e-52	5.87898e-18	2.41778e-30	4.22956e-52
35	chr19.55625713	EVPL	chr19	55625713	103941	2.5323e-46	2.9212e-14	1.66514e-30	0.234442	0.40098	-0.166538	3.57859e-17	0.688958	0.287978	1.22171e-31	-0.454516	2.67172e-50	7.45539e-17	1.27261e-31	2.67172e-50
36	chr19.55625737	EVPL	chr19	55625737	104179	2.84327e-46	3.76307e-14	1.44477e-30	0.248558	0.43065	-0.182092	1.09748e-16	0.747563	0.316912	3.56168e-32	-0.499005	1.68599e-51	1.55304e-16	3.76234e-32	1.75624e-51
37	chr19.55625748	EVPL	chr19	55625748	102476	2.17235e-44	7.12563e-16	1.88476e-26	0.119096	0.3457	-0.226604	3.22746e-18	0.676208	0.330508	8.64945e-29	-0.557112	5.0161e-51	8.34688e-18	8.76633e-29	5.08389e-51
38	chr19.55625780	EVPL	chr19	55625780	122972	2.91831e-41	2.46493e-16	2.47835e-22	0.115865	0.35134	-0.235475	1.13035e-18	0.651667	0.300327	2.35464e-25	-0.535801	1.82002e-51	3.39105e-18	2.35464e-25	1.86989e-51
39	chr21.7042122	MEF2A	chr21	7042122	64894.8	2.60656e-64	1.24903e-14	2.74077e-52	0.0777115	0.26199	-0.184278	1.47621e-16	0.741812	0.479822	4.70894e-52	-0.664101	2.93204e-73	1.84562e-16	2.71669e-51	5.63854e-73
40	chr21.7042147	MEF2A	chr21	7042147	64708.8	1.18836e-62	4.81808e-15	8.54021e-50	0.0820385	0.27327	-0.191232	5.78919e-17	0.741979	0.468709	3.45066e-50	-0.659941	8.24748e-72	9.86793e-17	6.81051e-50	1.43851e-71
41	chr21.7042183	MEF2A	chr21	7042183	99503.6	4.48261e-64	1.00703e-13	6.4438e-53	0.0587885	0.2045	-0.145712	9.28698e-16	0.604062	0.399562	7.43714e-53	-0.545274	1.81454e-75	9.95034e-16	7.34057e-52	4.39002e-75
42	chr21.7042208	MEF2A	chr21	7042208	99203.6	1.23079e-63	4.38431e-14	5.29716e-52	0.0756923	0.25276	-0.177068	4.20283e-16	0.722979	0.470219	6.61702e-52	-0.647287	5.94375e-75	4.63547e-16	3.10117e-51	1.39307e-74
43	chr21.7042223	MEF2A	chr21	7042223	67444.4	4.13381e-65	3.58944e-14	9.50614e-54	0.0739808	0.25401	-0.180029	3.33038e-16	0.744292	0.490282	1.82327e-53	-0.670311	1.04767e-75	3.78452e-16	4.55818e-52	2.61918e-75
44	chr21.7042236	MEF2A	chr21	7042236	67599.6	2.84487e-65	7.13067e-15	3.01965e-53	0.0830577	0.27773	-0.194672	7.53019e-17	0.787333	0.509603	4.5841e-53	-0.704276	2.40183e-74	1.20163e-16	6.87616e-52	4.86858e-74
45	chr21.7042243	MEF2A	chr21	7042243	67663.2	2.60329e-64	1.71556e-14	1.98569e-52	0.0740769	0.25975	-0.185673	1.7312e-16	0.747313	0.487563	2.55455e-52	-0.673236	1.6578e-74	2.06095e-16	1.74174e-51	3.55243e-74
46	chr21.7042257	MEF2A	chr21	7042257	67678.1	2.12329e-64	3.8018e-15	7.01572e-52	0.0862692	0.28282	-0.196551	4.84264e-17	0.779813	0.496993	7.02932e-52	-0.693543	2.51962e-72	8.9162e-17	3.10117e-51	4.60905e-72
47	chr22.14459566	TRAK1	chr22	14459566	42468.7	2.85128e-64	1.93356e-14	1.97077e-52	0.845442	0.66388	0.181562	1.57955e-16	0.185979	-0.477901	3.12451e-52	0.659463	3.9958e-76	1.91074e-16	1.95282e-51	1.0334e-75
48	chr22.14459601	TRAK1	chr22	14459601	42059.4	5.15334e-63	1.4797e-14	9.57594e-51	0.81	0.63171	0.17829	1.37405e-16	0.177979	-0.453731	1.14801e-50	0.632021	1.47174e-74	1.80419e-16	2.69065e-50	3.24648e-74
49	chr22.14459608	TRAK1	chr22	14459608	62284.5	3.77053e-64	2.16012e-14	2.49584e-52	0.871788	0.68583	0.185958	1.4765e-16	0.196146	-0.489684	1.98338e-51	0.675643	1.18515e-78	1.84562e-16	7.43768e-51	3.29208e-78
50	chr22.14459621	TRAK1	chr22	14459621	41536.2	1.00085e-61	2.11319e-14	2.68517e-49	0.876904	0.68523	0.191674	1.18592e-16	0.206146	-0.479084	2.78339e-50	0.670758	4.75546e-74	1.64711e-16	5.64201e-50	9.38577e-74
51	chr22.14459662	TRAK1	chr22	14459662	40345.9	1.51911e-60	1.08521e-13	1.43186e-48	0.940769	0.80351	0.137259	2.39154e-16	0.453521	-0.349989	2.03839e-46	0.487248	1.25609e-56	2.80259e-16	2.38873e-46	1.40607e-56
52	chr22.14459671	TRAK1	chr22	14459671	40379.9	2.26973e-60	6.12768e-14	4.30173e-48	0.946462	0.83417	0.112292	3.5614e-16	0.5535	-0.28067	3.49974e-46	0.392962	9.33559e-57	3.98664e-16	3.97698e-46	1.06086e-56
53	chr22.14459717	TRAK1	chr22	14459717	41382.9	3.21282e-60	5.48348e-14	7.44422e-48	0.924923	0.75009	0.174833	1.0678e-16	0.315896	-0.434194	1.96644e-46	0.609027	1.20557e-57	1.5401e-16	2.341e-46	1.39105e-57
54	chr27.35232234	TCIM	chr27	35232234	42053.9	1.12708e-59	5.6055e-14	3.4572e-47	0.926846	0.74385	0.182996	8.06595e-17	0.294521	-0.449329	3.8456e-46	0.632325	8.21626e-58	1.25242e-16	4.30478e-46	9.93903e-58
55	chr27.35232254	TCIM	chr27	35232254	41588.8	9.1879e-58	4.31908e-14	1.07415e-44	0.917673	0.73008	0.187593	8.1825e-17	0.292021	-0.438059	1.09452e-44	0.625652	1.28694e-58	1.25242e-16	1.1897e-44	1.60868e-58
56	chr27.35232313	TCIM	chr27	35232313	40328.2	3.36894e-60	3.34396e-14	1.32731e-47	0.919577	0.73734	0.182237	5.13077e-17	0.291167	-0.446173	1.51501e-46	0.62841	2.66756e-58	8.94902e-17	1.83268e-46	3.27979e-58
57	chr27.35232320	TCIM	chr27	35232320	10767.9	2.26189e-57	1.59976e-13	8.0324e-45	0.804442	0.64073	0.163712	1.00287e-15	0.24725	-0.39348	8.39085e-45	0.557192	9.38965e-58	1.05937e-15	9.25461e-45	1.10035e-57
58	chr29.49217612	CD81	chr29	49217612	295293	6.64818e-55	4.77227e-14	3.3381e-41	0.0516346	0.17862	-0.126985	5.55507e-16	0.456854	0.278234	6.39712e-44	-0.40522	1.15338e-65	6.03812e-16	6.85405e-44	1.46617e-65
59	chr29.49217643	CD81	chr29	49217643	295071	1.17489e-61	2.13635e-14	3.24233e-49	0.0806346	0.26315	-0.182515	1.57952e-16	0.718792	0.455642	1.23816e-50	-0.638157	2.32655e-70	1.91074e-16	2.81401e-50	3.87758e-70
60	chr29.49217658	CD81	chr29	49217658	295434	2.51245e-62	1.50633e-14	6.78957e-50	0.0849038	0.27189	-0.186986	9.7863e-17	0.741021	0.469131	3.52948e-51	-0.656117	2.62703e-70	1.46794e-16	1.15092e-50	4.19206e-70
61	chr29.49217679	CD81	chr29	49217679	295583	6.71076e-62	1.93756e-14	1.78439e-49	0.0697115	0.24222	-0.172508	1.39524e-16	0.674	0.43178	7.4813e-51	-0.604288	2.40063e-70	1.80419e-16	1.93482e-50	3.91407e-70
62	chr29.49217682	CD81	chr29	49217682	295651	2.04431e-62	1.50124e-14	5.26756e-50	0.0851538	0.2666	-0.181446	1.03708e-16	0.722667	0.456067	2.63034e-51	-0.637513	4.75771e-70	1.52511e-16	8.96706e-51	7.43393e-70
63	chr29.49217686	CD81	chr29	49217686	295496	2.78517e-60	6.20586e-15	6.06039e-47	0.104962	0.28101	-0.176048	6.62428e-17	0.693417	0.412407	6.08895e-49	-0.588455	1.06814e-67	1.10405e-16	9.13343e-49	1.40544e-67
64	chr29.49217695	CD81	chr29	49217695	295538	1.58807e-60	1.20551e-15	1.62541e-46	0.0856154	0.28	-0.194385	1.45094e-17	0.718458	0.438458	1.24502e-48	-0.632843	4.84823e-68	3.29514e-17	1.69776e-48	6.49316e-68

## Sheet: TableS17e_cor_CpGs
Supplemental Table S17e Correlation between CpG sites located in each GE-dMHB
CD81
chr29.49217679	chr29.49217682	chr29.49217686	chr29.49217695	chr29.49217612	chr29.49217643	chr29.49217658
chr29.49217679	1	0.999781	0.99976	0.999375	0.999313	0.998451	0.999796
chr29.49217682	0.999781	1	0.99988	0.999587	0.999532	0.998838	0.999545
chr29.49217686	0.99976	0.99988	1	0.999588	0.999521	0.998907	0.999515
chr29.49217695	0.999375	0.999587	0.999588	1	0.999214	0.998493	0.999125
chr29.49217612	0.999313	0.999532	0.999521	0.999214	1	0.999283	0.999324
chr29.49217643	0.998451	0.998838	0.998907	0.998493	0.999283	1	0.998382
chr29.49217658	0.999796	0.999545	0.999515	0.999125	0.999324	0.998382	1
CRYAB
chr15.22247523	chr15.22247527	chr15.22247534	chr15.22247539	chr15.22247548	chr15.22247553	chr15.22247559	chr15.22247564	chr15.22247566	chr15.22247568	chr15.22247578	chr15.22247586	chr15.22247595	chr15.22247598	chr15.22247601	chr15.22247614	chr15.22247620	chr15.22247622	chr15.22247625	chr15.22247627	chr15.22247637	chr15.22247640	chr15.22247660	chr15.22247665	chr15.22247670	chr15.22247674
chr15.22247523	1	0.999652	0.999536	0.999634	0.998926	0.999728	0.999676	0.999375	0.997624	0.999002	0.99889	0.999358	0.999202	0.99856	0.999328	0.998228	0.998343	0.998104	0.998848	0.999072	0.999097	0.999226	0.998643	0.99893	0.998547	0.999173
chr15.22247527	0.999652	1	0.999653	0.999226	0.998229	0.999606	0.999367	0.998967	0.997245	0.998799	0.99907	0.999375	0.99917	0.998661	0.999436	0.997719	0.998189	0.997659	0.998837	0.998943	0.999334	0.999366	0.998145	0.999204	0.998165	0.999211
chr15.22247534	0.999536	0.999653	1	0.999167	0.99814	0.999626	0.999271	0.998881	0.997343	0.998762	0.999005	0.999274	0.999101	0.998528	0.999467	0.997951	0.998183	0.997739	0.998778	0.998828	0.999349	0.999177	0.998105	0.999237	0.998137	0.999054
chr15.22247539	0.999634	0.999226	0.999167	1	0.999452	0.999564	0.999695	0.999591	0.998497	0.999308	0.998696	0.999221	0.999172	0.99822	0.999101	0.998931	0.998684	0.998534	0.99894	0.999098	0.998712	0.99896	0.998948	0.998549	0.998854	0.998956
chr15.22247548	0.998926	0.998229	0.99814	0.999452	1	0.998737	0.999244	0.999486	0.999052	0.999288	0.998017	0.998409	0.998625	0.997381	0.998168	0.999088	0.998439	0.998447	0.998266	0.998553	0.997648	0.997999	0.998934	0.99755	0.998852	0.997997
chr15.22247553	0.999728	0.999606	0.999626	0.999564	0.998737	1	0.999611	0.999268	0.997621	0.999025	0.999072	0.99946	0.999361	0.998718	0.99957	0.998333	0.998596	0.998239	0.999038	0.99919	0.999366	0.999426	0.998765	0.999244	0.998637	0.999383
chr15.22247559	0.999676	0.999367	0.999271	0.999695	0.999244	0.999611	1	0.999626	0.998243	0.99939	0.999021	0.999414	0.999393	0.998526	0.999328	0.998851	0.998878	0.998682	0.999123	0.999344	0.998996	0.999214	0.999039	0.998907	0.998994	0.999221
chr15.22247564	0.999375	0.998967	0.998881	0.999591	0.999486	0.999268	0.999626	1	0.998799	0.999496	0.998803	0.99909	0.999239	0.998126	0.998963	0.999094	0.998982	0.998786	0.998862	0.999126	0.998534	0.998781	0.998944	0.998498	0.999048	0.998787
chr15.22247566	0.997624	0.997245	0.997343	0.998497	0.999052	0.997621	0.998243	0.998799	1	0.999033	0.997447	0.997402	0.997848	0.996438	0.997162	0.999043	0.997857	0.997809	0.997414	0.997475	0.996708	0.99674	0.997792	0.996698	0.998193	0.996634
chr15.22247568	0.999002	0.998799	0.998762	0.999308	0.999288	0.999025	0.99939	0.999496	0.999033	1	0.998929	0.998943	0.999107	0.997855	0.998811	0.999105	0.998914	0.998688	0.998744	0.99887	0.99832	0.998584	0.998696	0.998413	0.998903	0.998519
chr15.22247578	0.99889	0.99907	0.999005	0.998696	0.998017	0.999072	0.999021	0.998803	0.997447	0.998929	1	0.999278	0.999408	0.998294	0.999119	0.998193	0.998801	0.998317	0.999282	0.999281	0.998903	0.999163	0.998332	0.999168	0.99865	0.999189
chr15.22247586	0.999358	0.999375	0.999274	0.999221	0.998409	0.99946	0.999414	0.99909	0.997402	0.998943	0.999278	1	0.999441	0.998544	0.999524	0.998286	0.998796	0.998479	0.999299	0.999408	0.999269	0.999501	0.998531	0.999367	0.998637	0.999453
chr15.22247595	0.999202	0.99917	0.999101	0.999172	0.998625	0.999361	0.999393	0.999239	0.997848	0.999107	0.999408	0.999441	1	0.998591	0.999347	0.998735	0.99923	0.998821	0.999445	0.999531	0.999111	0.999389	0.998896	0.999175	0.999087	0.999379
chr15.22247598	0.99856	0.998661	0.998528	0.99822	0.997381	0.998718	0.998526	0.998126	0.996438	0.997855	0.998294	0.998544	0.998591	1	0.998654	0.997152	0.998003	0.99743	0.998475	0.998462	0.998673	0.998718	0.997842	0.998363	0.997673	0.998613
chr15.22247601	0.999328	0.999436	0.999467	0.999101	0.998168	0.99957	0.999328	0.998963	0.997162	0.998811	0.999119	0.999524	0.999347	0.998654	1	0.998202	0.998669	0.998286	0.999125	0.999269	0.999542	0.999548	0.998524	0.999529	0.998599	0.999471
chr15.22247614	0.998228	0.997719	0.997951	0.998931	0.999088	0.998333	0.998851	0.999094	0.999043	0.999105	0.998193	0.998286	0.998735	0.997152	0.998202	1	0.998875	0.998971	0.998568	0.998655	0.997819	0.997899	0.998816	0.99787	0.998892	0.997955
chr15.22247620	0.998343	0.998189	0.998183	0.998684	0.998439	0.998596	0.998878	0.998982	0.997857	0.998914	0.998801	0.998796	0.99923	0.998003	0.998669	0.998875	1	0.999524	0.999408	0.999475	0.998363	0.998707	0.998818	0.998349	0.998911	0.99871
chr15.22247622	0.998104	0.997659	0.997739	0.998534	0.998447	0.998239	0.998682	0.998786	0.997809	0.998688	0.998317	0.998479	0.998821	0.99743	0.998286	0.998971	0.999524	1	0.998972	0.9991	0.99775	0.998129	0.998633	0.997791	0.998689	0.998225
chr15.22247625	0.998848	0.998837	0.998778	0.99894	0.998266	0.999038	0.999123	0.998862	0.997414	0.998744	0.999282	0.999299	0.999445	0.998475	0.999125	0.998568	0.999408	0.998972	1	0.999677	0.998996	0.999386	0.99889	0.998982	0.999077	0.999341
chr15.22247627	0.999072	0.998943	0.998828	0.999098	0.998553	0.99919	0.999344	0.999126	0.997475	0.99887	0.999281	0.999408	0.999531	0.998462	0.999269	0.998655	0.999475	0.9991	0.999677	1	0.99912	0.999445	0.999132	0.999066	0.999237	0.999506
chr15.22247637	0.999097	0.999334	0.999349	0.998712	0.997648	0.999366	0.998996	0.998534	0.996708	0.99832	0.998903	0.999269	0.999111	0.998673	0.999542	0.997819	0.998363	0.99775	0.998996	0.99912	1	0.999524	0.998261	0.999558	0.998376	0.999418
chr15.22247640	0.999226	0.999366	0.999177	0.99896	0.997999	0.999426	0.999214	0.998781	0.99674	0.998584	0.999163	0.999501	0.999389	0.998718	0.999548	0.997899	0.998707	0.998129	0.999386	0.999445	0.999524	1	0.998647	0.999437	0.998706	0.999728
chr15.22247660	0.998643	0.998145	0.998105	0.998948	0.998934	0.998765	0.999039	0.998944	0.997792	0.998696	0.998332	0.998531	0.998896	0.997842	0.998524	0.998816	0.998818	0.998633	0.99889	0.999132	0.998261	0.998647	1	0.998195	0.999437	0.998878
chr15.22247665	0.99893	0.999204	0.999237	0.998549	0.99755	0.999244	0.998907	0.998498	0.996698	0.998413	0.999168	0.999367	0.999175	0.998363	0.999529	0.99787	0.998349	0.997791	0.998982	0.999066	0.999558	0.999437	0.998195	1	0.998351	0.999396
chr15.22247670	0.998547	0.998165	0.998137	0.998854	0.998852	0.998637	0.998994	0.999048	0.998193	0.998903	0.99865	0.998637	0.999087	0.997673	0.998599	0.998892	0.998911	0.998689	0.999077	0.999237	0.998376	0.998706	0.999437	0.998351	1	0.998945
chr15.22247674	0.999173	0.999211	0.999054	0.998956	0.997997	0.999383	0.999221	0.998787	0.996634	0.998519	0.999189	0.999453	0.999379	0.998613	0.999471	0.997955	0.99871	0.998225	0.999341	0.999506	0.999418	0.999728	0.998878	0.999396	0.998945	1
EVPL
chr19.55625643	chr19.55625681	chr19.55625709	chr19.55625713	chr19.55625737	chr19.55625748	chr19.55625780
chr19.55625643	1	0.998289	0.999247	0.999198	0.999315	0.998893	0.998098
chr19.55625681	0.998289	1	0.997236	0.999041	0.99788	0.996395	0.998962
chr19.55625709	0.999247	0.997236	1	0.998976	0.999655	0.999492	0.997591
chr19.55625713	0.999198	0.999041	0.998976	1	0.999314	0.998486	0.999126
chr19.55625737	0.999315	0.99788	0.999655	0.999314	1	0.999331	0.998364
chr19.55625748	0.998893	0.996395	0.999492	0.998486	0.999331	1	0.996856
chr19.55625780	0.998098	0.998962	0.997591	0.999126	0.998364	0.996856	1
IL1B
chr11.46552204	chr11.46552238	chr11.46552246	chr11.46552278	chr11.46552296
chr11.46552204	1	0.992167	0.996055	0.998287	0.994482
chr11.46552238	0.992167	1	0.997764	0.988814	0.982124
chr11.46552246	0.996055	0.997764	1	0.993012	0.98672
chr11.46552278	0.998287	0.988814	0.993012	1	0.996846
chr11.46552296	0.994482	0.982124	0.98672	0.996846	1
MEF2A
chr21.7042122	chr21.7042147	chr21.7042183	chr21.7042208	chr21.7042223	chr21.7042236	chr21.7042243	chr21.7042257
chr21.7042122	1	0.999462	0.998304	0.999422	0.999509	0.999769	0.999732	0.99944
chr21.7042147	0.999462	1	0.997259	0.998809	0.998715	0.999411	0.999235	0.999617
chr21.7042183	0.998304	0.997259	1	0.999101	0.99893	0.998064	0.998719	0.996952
chr21.7042208	0.999422	0.998809	0.999101	1	0.999673	0.999269	0.999694	0.998524
chr21.7042223	0.999509	0.998715	0.99893	0.999673	1	0.999556	0.999734	0.998823
chr21.7042236	0.999769	0.999411	0.998064	0.999269	0.999556	1	0.9997	0.999599
chr21.7042243	0.999732	0.999235	0.998719	0.999694	0.999734	0.9997	1	0.999177
chr21.7042257	0.99944	0.999617	0.996952	0.998524	0.998823	0.999599	0.999177	1
TCIM
chr27.35232234	chr27.35232254	chr27.35232313	chr27.35232320
chr27.35232234	1	0.999071	0.999208	0.998578
chr27.35232254	0.999071	1	0.998732	0.998158
chr27.35232313	0.999208	0.998732	1	0.998898
chr27.35232320	0.998578	0.998158	0.998898	1
TRAK1
chr22.14459601	chr22.14459608	chr22.14459621	chr22.14459662	chr22.14459671	chr22.14459717	chr22.14459566
chr22.14459601	1	0.996216	0.997819	0.996589	0.995375	0.995928	0.991683
chr22.14459608	0.996216	1	0.992025	0.989987	0.987991	0.989598	0.986836
chr22.14459621	0.997819	0.992025	1	0.998968	0.998303	0.9984	0.99419
chr22.14459662	0.996589	0.989987	0.998968	1	0.999358	0.999456	0.993441
chr22.14459671	0.995375	0.987991	0.998303	0.999358	1	0.998965	0.993904
chr22.14459717	0.995928	0.989598	0.9984	0.999456	0.998965	1	0.993284
chr22.14459566	0.991683	0.986836	0.99419	0.993441	0.993904	0.993284	1

## Sheet: TableS17f_MHB statistics
Supplemental Table S17f Statistical summary of GE-dMHBs
	CD81	CRYAB	EVPL	IL1B	MEF2A	TCIM	TRAK1
chromosomes	chr29	chr15	chr19	chr11	chr21	chr27	chr22
location start	49217612	2247523	55625643	46552204	7042122	35232234	14459566
location end	49217695	22247674	55625780	46552296	7042257	35232320	14459717
length	83	151	137	92	135	86	151
CpGs_num	7	26	7	5	8	4	7
GE-dMHB start	49217612	22247523	55625643	46552246	7042122	35232234	14459662
GE-dMHB end	49217687	22247602	55625738	46552297	7042224	35232321	14459752
GE-dMHB width	76	80	96	52	103	88	91
status	hyper	hyper	hyper	hypo	hypo	hyper	hyper
overlapping region	promoter	promoter	promoter	promoter	promoter	promoter	first exon
GE-dMHB number of CpG	7	14	5	3	5	4	5
		COVER	COVER	COVER	COVER	COVER	helf COVER
methylation Mean
HSCC1	0.885739	0.936388	0.885997	0.174438	0.0764519	0.851034	0.911528
HSCC2	0.218673	0.32856	0.223863	0.70035	0.733698	0.191562	0.349696
LSCC	0.693691	0.755183	0.703497	0.382566	0.258354	0.666663	0.748539
methylation Median
HSCC1	0.906143	0.950808	0.907	0.145	0.0581875	0.875375	0.931429
HSCC2	0.204429	0.315	0.212286	0.7268	0.74625	0.1685	0.320786
LSCC	0.739286	0.800327	0.743429	0.3638	0.22325	0.7025	0.795714
Comparison of GE-dMHBs between HSCC and LSCC group and correlation of GE-dMHBs with SCC (x1000) and SCS
aovPadjHolm HSCC1 vs HSCC12	2.18976e-64	9.18528e-65	7.97992e-66	4.74922e-45	2.47166e-64	2.10263e-63	6.86753e-60
aovPadjHolm HSCC1 vs LSCC	1.6305e-15	1.63361e-16	5.34206e-15	1.67229e-15	1.40463e-14	1.73105e-14	4.192e-14
aovPadjHolm HSCC2 vs LSCC	1.70056e-51	5.56745e-51	8.2037e-54	1.24946e-27	2.27806e-52	2.66601e-51	2.53778e-47
SCS.t.statistic HSCC1 + LSCC	8.30877	8.49434	8.29762	-9.70821	-8.18386	8.17851	8.32935
SCS.conf.int1 HSCC1 + LSCC	0.441684	0.451686	0.441078	-0.710158	-0.656703	0.434555	0.442803
SCS.conf.int2 HSCC1 + LSCC	0.661488	0.668457	0.661064	-0.512688	-0.43485	0.656497	0.662269
SCS.cor HSCC1 + LSCC	0.561409	0.569905	0.560893	-0.621187	-0.555588	0.555337	0.56236
SCS.pvalue HSCC1 + LSCC	5.32262e-14	1.81728e-14	5.6761e-14	1.3641e-17	1.09212e-13	1.12615e-13	4.72637e-14
SCS.padj. HSCC1 + LSCC	7.952e-14	6.37e-14	7.952e-14	9.52e-17	1.13e-13	1.13e-13	7.952e-14
SCS.t.statistic HSCC2 + LSCC	-12.0705	-11.8179	-12.2483	7.28884	12.1187	-11.842	-11.3461
SCS.conf.int1 HSCC2 + LSCC	-0.779229	-0.773321	-0.78327	0.387475	0.617338	-0.773892	-0.76174
SCS.conf.int2 HSCC2 + LSCC	-0.61559	-0.606272	-0.621989	0.625724	0.780334	-0.607171	-0.588138
SCS.cor HSCC2 + LSCC	-0.70674	-0.699219	-0.711892	0.516527	0.708148	-0.699946	-0.684525
SCS.pvalue HSCC2 + LSCC	1.05823e-23	4.91862e-23	3.59027e-24	1.8173e-11	7.89393e-24	4.249e-23	8.66215e-22
SCS.padj HSCC2 + LSCC	2.47333e-23	6.888e-23	2.47333e-23	1.82e-11	2.47333e-23	6.888e-23	1.01033e-21
SCC.t.statistic HSCC1 + LSCC	4.44488	4.32504	4.34511	-4.71263	-4.34369	4.25612	4.43974
SCC.conf.int1 HSCC1 + LSCC	0.1924	0.183513	0.185005	-0.490287	-0.468529	0.178376	0.192019
SCC.conf.int2 HSCC1 + LSCC	0.474577	0.467408	0.468614	-0.212039	-0.1849	0.463247	0.474271
SCC.cor HSCC1 + LSCC	0.341151	0.332985	0.334358	-0.359117	-0.334261	0.328255	0.340802
SCC.pvalue HSCC1 + LSCC	1.70015e-05	2.76885e-05	2.55333e-05	5.53437e-06	2.56804e-05	3.65006e-05	1.73645e-05
SCC.padj HSCC1 + LSCC	3.23167e-05	3.23167e-05	3.23167e-05	3.23167e-05	3.23167e-05	3.65e-05	3.23167e-05
SCC.t.statistic HSCC2 + LSCC	-8.54406	-8.45976	-8.74895	6.0782	8.64434	-8.55866	-8.09638
SCC.conf.int1 HSCC2 + LSCC	-0.675749	-0.672637	-0.683172	0.310554	0.464065	-0.676285	-0.658824
SCC.conf.int2 HSCC2 + LSCC	-0.458742	-0.454225	-0.46956	0.569438	0.679407	-0.45952	-0.434314
SCC.cor HSCC2 + LSCC	-0.577353	-0.573536	-0.586473	0.449382	0.581844	-0.57801	-0.556651
SCC.pvalue HSCC2 + LSCC	1.57436e-14	2.55894e-14	4.80536e-15	1.0091e-08	8.81668e-15	1.44708e-14	2.03956e-13
SCC.padj HSCC2 + LSCC	2.7475e-14	3.584e-14	2.7475e-14	1.01e-08	2.7475e-14	2.7475e-14	2.38e-13
Comparison of methylation of GE-dMHBs between cows with different milk production performance
Milk24kg.mean.H	0.675497	0.738253	0.683306	0.368751	0.278661	0.648855	0.734747
Milk24kg.mean.M	0.643348	0.709076	0.648616	0.394132	0.311019	0.612373	0.710358
Milk24kg.diff.HvM	0.0321486	0.0291767	0.03469	-0.0253808	-0.0323576	0.0364818	0.0243893
Milk24kg.pvalue.HvM	0.483135	0.479197	0.443326	0.523818	0.474758	0.423373	0.53255
Milk24kg.mean.L	0.557761	0.642747	0.563273	0.460841	0.398213	0.528289	0.629052
Milk24kg.diff.HvL	0.117736	0.0955064	0.120033	-0.0920906	-0.119552	0.120566	0.105696
Milk24kg.pvalue.HvL	0.0178077	0.0362459	0.0149334	0.0270858	0.0146673	0.0144671	0.0130181
Milk24kg.padj.HvL	0.0249308	0.0362459	0.0249308	0.0316001	0.0249308	0.0249308	0.0249308
Milk24kg.diff.MvL	0.0855873	0.0663297	0.085343	-0.0667099	-0.0871945	0.0840845	0.0813064
Milk24kg.pvalue.MvL	0.0798985	0.139614	0.0795549	0.0954509	0.0716175	0.0835908	0.0515841
Milk24kg.padj.MvL	0.111359	0.139614	0.111359	0.111359	0.111359	0.111359	0.111359
TD.milk.Fat.mean.H	0.674933	0.741247	0.686706	0.352365	0.28164	0.645456	0.726983
TD.milk.Fat.mean.M	0.640414	0.708949	0.646247	0.399144	0.315126	0.610355	0.702513
TD.milk.Fat.diff.HvM	0.0345183	0.0322974	0.0404588	-0.0467796	-0.0334863	0.0351014	0.0244703
TD.milk.Fat.pvalue.HvM	0.64436	0.64044	0.588148	0.465795	0.650673	0.643956	0.712155
TD.milk.Fat.mean.L	0.5954	0.670301	0.600834	0.430466	0.357297	0.568508	0.671696
TD.milk.Fat.diff.HvL	0.0795323	0.0709459	0.0858722	-0.0781009	-0.0756574	0.0769477	0.0552876
TD.milk.Fat.pvalue.HvL	0.325283	0.341319	0.287941	0.25739	0.344202	0.34761	0.437892
TD.milk.Fat.diff.MvL	0.045014	0.0386485	0.0454133	-0.0313213	-0.0421711	0.0418463	0.0308173
TD.milk.Fat.pvalue.MvL	0.319173	0.345456	0.310994	0.408235	0.346142	0.351942	0.424974
TD.milkProt.mean.H	0.596575	0.672296	0.603348	0.417056	0.356098	0.566853	0.666017
TD.milkProt.mean.M	0.66264	0.728948	0.668255	0.388598	0.292959	0.634991	0.724456
TD.milkProt.diff.HvM	-0.0660646	-0.0566519	-0.0649074	0.0284582	0.0631387	-0.0681386	-0.0584399
TD.milkProt.pvalue.HvM	0.102561	0.124759	0.106677	0.397521	0.11274	0.0899207	0.0902858
TD.milkProt.mean.L	0.501413	0.574564	0.510333	0.500244	0.460931	0.460722	0.580651
TD.milkProt.diff.HvL	0.0951624	0.0977323	0.0930147	-0.083188	-0.104833	0.10613	0.0853657
TD.milkProt.pvalue.HvL	0.449695	0.392212	0.458831	0.450538	0.412425	0.403662	0.445078
TD.milkProt.diff.MvL	0.161227	0.154384	0.157922	-0.111646	-0.167971	0.174269	0.143806
TD.milkProt.pvalue.MvL	0.209493	0.185187	0.217116	0.315055	0.198491	0.180487	0.207908
Note: H: high, M: median, L: low
