# Supplementary material for: DNA methylation haplotype block signatures responding to Staphylococcus aureus subclinical mastitis and association with production and health traits
Source: BMC Biol. 2024 Mar 14;22:65. doi: 10.1186/s12915-024-01843-y (PMC10941392; doi:10.1186/s12915-024-01843-y)
Supplement: Supplementary file 1 — Additional file 1: Supplementary Table S1. Detail information on cows selected for whole genome DNA methylation sequencing. Supplementary Table S2. General statistics on whole genome DNA methylation sequencing data. Supplementary Table S3. Comparisons of methylation level between cows with S. aureus subclinical mastitis and healthy control cows. Supplementary Table S4. List of differentially methylated cytosines in the context of CpG. Supplementary Table S5. List of differentially methylated cytosines in the context of CHG and CHH. Supplementary Table S6. Distribution of differentially methylated cytosines among chromosomes and genetic features. Supplementary Table S7. Distribution of differentially methylated cytosines in genes. Supplementary Table S8. Functional enrichment of genes harboring differentially methylated cytosines at different genomic functional regions. Supplementary Table S9. Predicted methylation level for LINE-1 and tRNA-derived SINEs and comparisons between cows with S. aureus subclinical mastitis and healthy control cows. Supplementary Table S10. Differential methylation haplotype blocks. Supplementary Table S11. Differential genes with significant changes in general methylation level of regulatory regions and gene expression changes. Supplementary Table S12. Functional enrichment for differential genes with significant changes in general methylation level of regulatory regions and gene expression changes. Supplementary Table S13. Correlation between dMHBs located at regulatory regions and their overlapped differentially expressed genes. Supplementary Table S14. Motif enrichment and identification in GE-dMHBs. Supplementary Table S15. Functional enrichment for GE-dMHBs. Supplementary Table S16. Candidate discriminant signatures selected from GE-dMHBs and their overlapped genes. Supplementary Table S17. Information about samples and primers used for TBAS and results of selected GE-dMHBs. [file 12915_2024_1843_MOESM1_ESM.zip › Supplementary_Table_S2.xlsx]

## Sheet: Sheet1
Supplemental Table S2 General statistics on whole genome DNA methylation sequencing read statistics
Sample Name	% mCpG	% mCHG	% mCHH	M C's	% Dups	M Unique	M Aligned	% Aligned	% GC	Ins. size	≥ 5X	≥ 10X	Median cov	Mean cov
GR70q3SA_R1_val_1	0.773	0.003	0.002	12619.2	0.051	311.1	327.7	0.758	0.22	207	0.962	0.952	29	28.9
ME2q3SA_R1_val_1	0.79	0.002	0.002	12782.3	0.243	294.2	388.7	0.78	0.22	234	0.964	0.954	28	27.8
ME30q1SA_R1_val_1	0.785	0.002	0.002	13487.3	0.063	335.5	358.1	0.746	0.22	205	0.963	0.954	31	31
ME32q3SA_R1_val_1	0.762	0.002	0.002	13038.4	0.06	315.8	336	0.741	0.22	210	0.962	0.952	30	29.5
ME51q4SA_R1_val_1	0.779	0.002	0.001	14489	0.253	331.6	444	0.782	0.22	232	0.964	0.957	32	31.6
ME9q3SA_R1_val_1	0.756	0.002	0.002	10273.5	0.054	257.6	272.5	0.713	0.22	196	0.961	0.944	24	23.8
MK2692q2SA_R1_val_1	0.766	0.002	0.001	12988.7	0.05	313	329.5	0.775	0.22	215	0.962	0.952	29	29.2
MK2700q4SA_R1_val_1	0.747	0.002	0.002	12408.1	0.055	318.6	337.3	0.744	0.22	191	0.961	0.949	29	29.5
MK2744q1SA_R1_val_1	0.778	0.002	0.001	14391.2	0.06	354.8	377.4	0.753	0.22	208	0.964	0.956	33	32.8
PI4639q1SA_R1_val_1	0.761	0.004	0.004	12568.5	0.058	313	332.3	0.711	0.22	199	0.963	0.953	29	28.9
PI7719q3SA_R1_val_1	0.757	0.002	0.002	9891.7	0.054	251.7	266	0.741	0.22	193	0.96	0.941	23	23.2
PI833q1SA_R1_val_1	0.772	0.002	0.002	11137.1	0.051	280.7	295.8	0.761	0.22	199	0.961	0.947	26	25.9
SR16q2SA_R1_val_1	0.775	0.002	0.002	11824.3	0.22	277	355.1	0.772	0.22	227	0.961	0.948	26	26.1
SR20q2SA_R1_val_1	0.757	0.002	0.002	12947	0.231	300.1	390.3	0.759	0.22	227	0.964	0.954	28	28.4
SR36q2SA_R1_val_1	0.768	0.002	0.002	11360.2	0.068	281.8	302.5	0.727	0.22	203	0.962	0.949	26	26
SR65q1SA_R1_val_1	0.769	0.002	0.002	11359.7	0.053	275.9	291.4	0.772	0.22	212	0.96	0.945	26	25.7
GR4CT_R1_val_1	0.708	0.002	0.002	11477.2	0.055	280.5	296.8	0.76	0.22	207	0.961	0.947	26	26
MK2694CT_R1_val_1	0.756	0.002	0.001	10972.6	0.234	263.9	344.3	0.764	0.22	215	0.961	0.946	25	24.6
MK3196CT_R1_val_1	0.757	0.002	0.002	9963.9	0.219	230.9	295.5	0.715	0.22	223	0.961	0.94	21	21.8
PI8CT_R1_val_1	0.72	0.002	0.001	10457.3	0.219	235.8	302	0.711	0.22	236	0.961	0.943	22	22.5
PI920CT_R1_val_1	0.752	0.002	0.001	11410.1	0.206	266.1	335.2	0.769	0.22	225	0.962	0.949	25	25.1
SR23CT_R1_val_1	0.716	0.002	0.002	12641.9	0.25	301.7	402.1	0.747	0.22	214	0.962	0.952	28	28.3
SR27CT_R1_val_1	0.724	0.002	0.002	13604.8	0.241	314.9	415.2	0.743	0.22	226	0.964	0.955	30	29.7
SR45CT_R1_val_1	0.713	0.002	0.001	13919.2	0.058	338.8	359.5	0.747	0.22	212	0.964	0.955	31	31.4
SR51CT_R1_val_1	0.704	0.002	0.002	13477.4	0.058	334.2	354.6	0.74	0.22	201	0.963	0.954	31	30.8
SR52CT_R1_val_1	0.728	0.002	0.002	12093.8	0.228	275.9	357.3	0.742	0.22	233	0.962	0.951	26	26.1
Average	0.752808	0.00211538	0.00180769	12214.8	0.130462	294.427	341.042	0.748962	0.22	213.462	0.962115	0.949962	27.4615	27.4846
