# Supplementary material for: DNA methylation haplotype block signatures responding to Staphylococcus aureus subclinical mastitis and association with production and health traits
Source: BMC Biol. 2024 Mar 14;22:65. doi: 10.1186/s12915-024-01843-y (PMC10941392; doi:10.1186/s12915-024-01843-y)
Supplement: Supplementary file 1 — Additional file 1: Supplementary Table S1. Detail information on cows selected for whole genome DNA methylation sequencing. Supplementary Table S2. General statistics on whole genome DNA methylation sequencing data. Supplementary Table S3. Comparisons of methylation level between cows with S. aureus subclinical mastitis and healthy control cows. Supplementary Table S4. List of differentially methylated cytosines in the context of CpG. Supplementary Table S5. List of differentially methylated cytosines in the context of CHG and CHH. Supplementary Table S6. Distribution of differentially methylated cytosines among chromosomes and genetic features. Supplementary Table S7. Distribution of differentially methylated cytosines in genes. Supplementary Table S8. Functional enrichment of genes harboring differentially methylated cytosines at different genomic functional regions. Supplementary Table S9. Predicted methylation level for LINE-1 and tRNA-derived SINEs and comparisons between cows with S. aureus subclinical mastitis and healthy control cows. Supplementary Table S10. Differential methylation haplotype blocks. Supplementary Table S11. Differential genes with significant changes in general methylation level of regulatory regions and gene expression changes. Supplementary Table S12. Functional enrichment for differential genes with significant changes in general methylation level of regulatory regions and gene expression changes. Supplementary Table S13. Correlation between dMHBs located at regulatory regions and their overlapped differentially expressed genes. Supplementary Table S14. Motif enrichment and identification in GE-dMHBs. Supplementary Table S15. Functional enrichment for GE-dMHBs. Supplementary Table S16. Candidate discriminant signatures selected from GE-dMHBs and their overlapped genes. Supplementary Table S17. Information about samples and primers used for TBAS and results of selected GE-dMHBs. [file 12915_2024_1843_MOESM1_ESM.zip › Supplementary_Table_S3.xlsx]

## Sheet: TableS3a_chromosomes
Supplemental Table S3a Comparison of DNA methylation level at a scope of chromsome between S. aureus subclinical mastitis and healthy control group
context	chr	chr_name	Mean_SA	Mean_HC	p.value	CI0.95_1	CI0.95_2	FDR	methy.diff		context	chr	chr_name	Mean_SA	Mean_HC	p.value	CI0.95_1	CI0.95_2	FDR	methy.diff		context	chr	chr_name	Mean_SA	Mean_HC	p.value	CI0.95_1	CI0.95_2	FDR	methy.diff
CpG	NC_037328.1	chr1	79.3097	76.2491	0.000100828	1.84932	4.27187	0.000104305	3.06059		CHH	NC_006853.1	chrM	0.118336	0.0931682	0.128351	-0.0081017	0.0584381	0.167564	0.0251682		CHG	NC_037328.1	chr1	0.178141	0.153955	0.111765	-0.0062665	0.0546371	0.119749	0.0241853
CpG	NC_037329.1	chr2	78.2061	74.7268	6.12985e-05	2.18695	4.77168	9.94231e-05	3.47932		CHH	NC_037328.1	chr1	0.167562	0.144466	0.144846	-0.00883179	0.0550246	0.167564	0.0230964		CHG	NC_037329.1	chr2	0.177025	0.152208	0.104217	-0.0057081	0.0553422	0.119749	0.0248171
CpG	NC_037330.1	chr3	77.413	73.6219	4.65689e-05	2.4351	5.1471	9.87571e-05	3.7911		CHH	NC_037329.1	chr2	0.167434	0.143201	0.131032	-0.00802693	0.0564944	0.167564	0.0242338		CHG	NC_037330.1	chr3	0.180778	0.156264	0.117385	-0.00686626	0.0558927	0.121433	0.0245132
CpG	NC_037331.1	chr4	79.4547	75.9746	7.69044e-05	2.1643	4.79596	9.94231e-05	3.48013		CHH	NC_037330.1	chr3	0.168384	0.144976	0.151965	-0.00955011	0.0563673	0.167564	0.0234086		CHG	NC_037331.1	chr4	0.181264	0.155206	0.0918935	-0.00473691	0.0568537	0.119749	0.0260584
CpG	NC_037332.1	chr5	78.0469	74.3033	4.83066e-05	2.39811	5.08913	9.87571e-05	3.74362		CHH	NC_037331.1	chr4	0.169768	0.145035	0.12378	-0.00752336	0.0569882	0.167564	0.0247324		CHG	NC_037332.1	chr5	0.183632	0.1579	0.10244	-0.00574088	0.0572037	0.119749	0.0257314
CpG	NC_037333.1	chr6	78.4298	75.0282	9.18032e-05	2.09313	4.70997	0.000103985	3.40155		CHH	NC_037332.1	chr5	0.171536	0.147881	0.147998	-0.00930991	0.0566198	0.167564	0.0236549		CHG	NC_037333.1	chr6	0.181557	0.154599	0.083598	-0.00400145	0.0579175	0.119749	0.026958
CpG	NC_037334.1	chr7	75.62	71.7095	4.33029e-05	2.5233	5.29772	9.87571e-05	3.91051		CHH	NC_037333.1	chr6	0.17	0.143872	0.103531	-0.00594925	0.0582058	0.167564	0.0261283		CHG	NC_037334.1	chr7	0.176943	0.14985	0.0836669	-0.00403253	0.0582199	0.119749	0.0270937
CpG	NC_037335.1	chr8	78.9576	75.4531	7.95385e-05	2.17107	4.83784	9.94231e-05	3.50446		CHH	NC_037334.1	chr7	0.167844	0.141876	0.110656	-0.00661954	0.0585554	0.167564	0.025968		CHG	NC_037335.1	chr8	0.175615	0.150745	0.108285	-0.00610635	0.0558472	0.119749	0.0248704
CpG	NC_037336.1	chr9	79.4966	76.3706	8.9301e-05	1.90422	4.34776	0.000103985	3.12599		CHH	NC_037335.1	chr8	0.167318	0.143037	0.132797	-0.0081944	0.0567556	0.167564	0.0242806		CHG	NC_037336.1	chr9	0.180052	0.155331	0.109647	-0.00619917	0.0556412	0.119749	0.024721
CpG	NC_037337.1	chr10	77.9823	74.6951	4.69229e-05	2.08182	4.4927	9.87571e-05	3.28726		CHH	NC_037336.1	chr9	0.169325	0.145567	0.136433	-0.0083443	0.0558602	0.167564	0.0237579		CHG	NC_037337.1	chr10	0.179992	0.157162	0.136595	-0.00801832	0.0536783	0.136595	0.02283
CpG	NC_037338.1	chr11	77.9952	74.1908	3.19994e-05	2.48513	5.12351	9.87571e-05	3.80432		CHH	NC_037337.1	chr10	0.171077	0.149451	0.181021	-0.0111129	0.054365	0.181021	0.021626		CHG	NC_037338.1	chr11	0.187338	0.161414	0.105981	-0.00614106	0.0579889	0.119749	0.0259239
CpG	NC_037339.1	chr12	79.5911	75.9041	7.72459e-05	2.30058	5.07333	9.94231e-05	3.68695		CHH	NC_037338.1	chr11	0.173326	0.149927	0.158047	-0.010069	0.0568674	0.167564	0.0233992		CHG	NC_037339.1	chr12	0.185294	0.156937	0.0734311	-0.00301405	0.0597271	0.119749	0.0283565
CpG	NC_037340.1	chr13	78.33	74.3718	5.05478e-05	2.54015	5.37624	9.87571e-05	3.95819		CHH	NC_037339.1	chr12	0.173443	0.14601	0.0892708	-0.0047082	0.0595739	0.167564	0.0274328		CHG	NC_037340.1	chr13	0.185452	0.158998	0.093671	-0.00499629	0.0579042	0.119749	0.0264539
CpG	NC_037341.1	chr14	79.029	75.1353	5.72398e-05	2.47587	5.31151	9.94231e-05	3.89369		CHH	NC_037340.1	chr13	0.17377	0.148871	0.132778	-0.00840219	0.0582002	0.167564	0.024899		CHG	NC_037341.1	chr14	0.185058	0.158661	0.0925555	-0.00487405	0.0576691	0.119749	0.0263975
CpG	NC_037342.1	chr15	78.2492	74.427	7.09103e-05	2.4083	5.23616	9.94231e-05	3.82223		CHH	NC_037341.1	chr14	0.174104	0.148423	0.115128	-0.00698396	0.0583441	0.167564	0.0256801		CHG	NC_037342.1	chr15	0.180744	0.1547	0.0916537	-0.00470902	0.0567964	0.119749	0.0260437
CpG	NC_037343.1	chr16	78.6238	74.5315	4.26613e-05	2.65195	5.53259	9.87571e-05	4.09227		CHH	NC_037342.1	chr15	0.169182	0.143957	0.117632	-0.0070887	0.0575392	0.167564	0.0252253		CHG	NC_037343.1	chr16	0.184671	0.15846	0.0990314	-0.00549985	0.0579215	0.119749	0.0262108
CpG	NC_037344.1	chr17	77.2749	73.2236	4.53906e-05	2.62386	5.47883	9.87571e-05	4.05134		CHH	NC_037343.1	chr16	0.172792	0.148181	0.13731	-0.00872064	0.0579418	0.167564	0.0246106		CHG	NC_037344.1	chr17	0.194193	0.163184	0.05925	-0.00136009	0.0633783	0.119749	0.0310091
CpG	NC_037345.1	chr18	74.6555	70.2076	4.12566e-05	2.91458	5.98141	9.87571e-05	4.44799		CHH	NC_037344.1	chr17	0.178403	0.149976	0.0898528	-0.00494406	0.0617991	0.167564	0.0284275		CHG	NC_037345.1	chr18	0.192931	0.16102	0.0528796	-0.000446931	0.0642701	0.119749	0.0319116
CpG	NC_037346.1	chr19	74.8575	70.5153	3.41474e-05	2.86296	5.82128	9.87571e-05	4.34212		CHH	NC_037345.1	chr18	0.175197	0.146382	0.089768	-0.0050074	0.0626369	0.167564	0.0288147		CHG	NC_037346.1	chr19	0.196079	0.168266	0.0928394	-0.00515961	0.0607852	0.119749	0.0278128
CpG	NC_037347.1	chr20	79.4395	76.0677	9.76066e-05	2.06161	4.68188	0.000104305	3.37175		CHH	NC_037346.1	chr19	0.176903	0.153001	0.162159	-0.0106321	0.0584346	0.167564	0.0239012		CHG	NC_037347.1	chr20	0.184753	0.157827	0.0811931	-0.00373257	0.0575856	0.119749	0.0269265
CpG	NC_037348.1	chr21	77.2295	73.1537	4.40016e-05	2.6433	5.50826	9.87571e-05	4.07578		CHH	NC_037347.1	chr20	0.17412	0.147637	0.102147	-0.00588095	0.0588487	0.167564	0.0264838		CHG	NC_037348.1	chr21	0.187491	0.158992	0.0792015	-0.00371689	0.060715	0.119749	0.0284991
CpG	NC_037349.1	chr22	78.9078	75.0183	4.23097e-05	2.5204	5.25842	9.87571e-05	3.88941		CHH	NC_037348.1	chr21	0.172714	0.145992	0.110924	-0.00683978	0.0602835	0.167564	0.0267219		CHG	NC_037349.1	chr22	0.189129	0.161849	0.093505	-0.00513705	0.0596964	0.119749	0.0272797
CpG	NC_037350.1	chr23	76.6586	73.0637	2.94877e-05	2.34715	4.84251	9.87571e-05	3.59483		CHH	NC_037349.1	chr22	0.172937	0.148901	0.147751	-0.00943914	0.0575104	0.167564	0.0240356		CHG	NC_037350.1	chr23	0.201676	0.175946	0.109248	-0.00640783	0.0578682	0.119749	0.0257302
CpG	NC_037351.1	chr24	79.6567	75.8982	7.7707e-05	2.34909	5.16807	9.94231e-05	3.75858		CHH	NC_037350.1	chr23	0.186715	0.163531	0.159243	-0.0100724	0.0564408	0.167564	0.0231842		CHG	NC_037351.1	chr24	0.190999	0.162613	0.0769453	-0.00344364	0.060216	0.119749	0.0283862
CpG	NC_037352.1	chr25	76.1596	71.2702	4.41201e-05	3.21414	6.56465	9.87571e-05	4.8894		CHH	NC_037351.1	chr24	0.175423	0.148464	0.102707	-0.00605323	0.0599722	0.167564	0.0269595		CHG	NC_037352.1	chr25	0.212541	0.176102	0.0405888	0.00176494	0.0711124	0.119749	0.0364387
CpG	NC_037353.1	chr26	78.0444	74.0582	5.26705e-05	2.55952	5.41281	9.87571e-05	3.98617		CHH	NC_037352.1	chr25	0.19005	0.157685	0.0693402	-0.0028779	0.0676071	0.167564	0.0323646		CHG	NC_037353.1	chr26	0.191934	0.163956	0.0773152	-0.00342545	0.059381	0.119749	0.0279778
CpG	NC_037354.1	chr27	79.758	76.0153	9.35868e-05	2.31316	5.17235	0.000103985	3.74275		CHH	NC_037353.1	chr26	0.176758	0.150349	0.109817	-0.00663989	0.0594573	0.167564	0.0264087		CHG	NC_037354.1	chr27	0.194169	0.164491	0.064804	-0.00204379	0.0613994	0.119749	0.0296778
CpG	NC_037355.1	chr28	79.2574	75.612	7.36238e-05	2.27367	5.01698	9.94231e-05	3.64533		CHH	NC_037354.1	chr27	0.180392	0.152279	0.0884918	-0.00473985	0.0609663	0.167564	0.0281132		CHG	NC_037355.1	chr28	0.1847	0.159126	0.0984385	-0.00531555	0.0564635	0.119749	0.025574
CpG	NC_037356.1	chr29	76.5118	71.7079	4.86315e-05	3.13405	6.47362	9.87571e-05	4.80384		CHH	NC_037355.1	chr28	0.173729	0.149138	0.130361	-0.00808491	0.0572687	0.167564	0.0245919		CHG	NC_037356.1	chr29	0.201805	0.169341	0.0522209	-0.000351661	0.0652797	0.119749	0.032464
CpG	NC_037357.1	chrX	75.5463	71.1656	0.000146269	2.70161	6.05988	0.000146269	4.38075		CHH	NC_037356.1	chr29	0.181791	0.150898	0.069415	-0.0027587	0.0645446	0.167564	0.030893		CHG	NC_037357.1	chrX	0.14811	0.119717	0.0630585	-0.00174008	0.0585255	0.119749	0.0283927
Average			77.9564	74.1223	6.28729e-05	2.43961	5.22853	0.000101411	3.83407		CHH	NC_037357.1	chrX	0.140184	0.11082	0.0685601	-0.00251598	0.0612429	0.167564	0.0293635		Average			0.185802	0.158494	0.0882435	-0.00424757	0.0588639	0.120366	0.0273082
											Average			0.170984	0.145257	0.120746	-0.00722656	0.0586824	0.167998	0.0257279

## Sheet: TableS3b_whole_genome
Supplemental Table S3b Comparison of DNA methylation level at a scope of whole genome between S. aureus subclinical mastitis and healthy control group
context	Mean_SA	Mean_HC	p.value	FDR
CpG	74.1046	71.3361	0.000763594	0.00229078
CHH	0.321819	0.288913	0.0583029	0.0583029
CHG	0.341128	0.301091	0.0400812	0.0583029

## Sheet: TableS3c_gene_feature
Supplemental Table S3c Comparison of general DNA methylation level of different genetic features between S. aureus subclinical mastitis and healthy control group
region	context	Mean_all samples	Mean_SA	Mean_HC	p.value	CI0.95_1	CI0.95_2	p.adj	diff
promoter	CpG	38.0964	39.5648	36.6279	2.13186e-05	1.98493	3.88886	0.00014923	2.93689
first exon	CpG	11.7671	12.2933	11.241	3.95444e-05	0.698588	1.40591	0.000170449	1.05225
first intron	CpG	70.335	72.4207	68.2493	2.84082e-05	2.77288	5.5699	0.000170449	4.17139
inner exons	CpG	79.116	81.2536	76.9784	4.86577e-05	2.82084	5.72956	0.000170449	4.2752
inner introns	CpG	83.8401	85.5533	82.1269	5.59716e-05	2.17163	4.68117	0.000170449	3.4264
last exon	CpG	73.558	75.7903	71.3257	3.82983e-05	2.99935	5.92984	0.000170449	4.4646
downstream	CpG	69.5609	71.7079	67.414	3.25586e-05	2.85121	5.73655	0.000170449	4.29388
promoter	CHH	0.144683	0.160021	0.129345	0.0797976	-0.0040871	0.0654384	0.478786	0.0306757
first exon	CHH	0.170717	0.19389	0.147544	0.0419529	0.00189512	0.0907956	0.29367	0.0463453
first intron	CHH	0.158501	0.169791	0.147211	0.172206	-0.0108696	0.0560282	0.610546	0.0225793
inner exons	CHH	0.15172	0.164908	0.138531	0.129144	-0.00854559	0.0612986	0.610546	0.0263765
inner introns	CHH	0.163471	0.174231	0.15271	0.19085	-0.0118242	0.0548658	0.610546	0.0215208
last exon	CHH	0.157715	0.171848	0.143582	0.124165	-0.00865091	0.0651828	0.610546	0.0282659
downstream	CHH	0.158848	0.172329	0.145366	0.122109	-0.00801999	0.0619457	0.610546	0.0269628
promoter	CHG	0.157325	0.174459	0.140192	0.0480287	0.000335002	0.0681997	0.254833	0.0342673
first exon	CHG	0.180104	0.206554	0.153654	0.0323783	0.00498521	0.100815	0.226648	0.0529001
first intron	CHG	0.16902	0.18154	0.156499	0.112844	-0.00658102	0.0566616	0.254833	0.0250403
inner exons	CHG	0.179412	0.198238	0.160585	0.0424722	0.00143788	0.0738678	0.254833	0.0376529
inner introns	CHG	0.175201	0.187093	0.163309	0.13135	-0.00789369	0.0554614	0.254833	0.0237839
last exon	CHG	0.190472	0.208447	0.172497	0.0586431	-0.00146728	0.0733683	0.254833	0.0359505
downstream	CHG	0.174194	0.189989	0.158399	0.0636358	-0.00201072	0.0651911	0.254833	0.0315902
CGI shelf (L)	CpG	81.8789	84.1051	79.6526	5.39968e-05	2.88142	6.02356	0.00025868	4.45249
CGI shore (L)	CpG	70.0671	72.4122	67.722	5.82161e-05	3.04768	6.33274	0.00025868	4.69021
CGI	CpG	28.5248	29.4993	27.5504	7.97253e-05	1.17661	2.72122	0.00025868	1.94891
CGI shore (R)	CpG	70.0403	72.3612	67.7195	5.8074e-05	3.01598	6.2673	0.00025868	4.64164
CGI shelf (R)	CpG	81.5658	83.8053	79.3262	5.1736e-05	2.90934	6.04881	0.00025868	4.47908
CGI shelf (L)	CHH	0.166017	0.178189	0.153845	0.155128	-0.0101907	0.058879	0.437217	0.0243441
CGI shore (L)	CHH	0.162409	0.176567	0.14825	0.109304	-0.00705686	0.0636913	0.437217	0.0283172
CGI	CHH	0.209249	0.242379	0.17612	0.0119025	0.0165952	0.115924	0.0595126	0.0662593
CGI shore (R)	CHH	0.162381	0.1765	0.148262	0.112818	-0.00742084	0.0638967	0.437217	0.0282379
CGI shelf (R)	CHH	0.166482	0.178096	0.154868	0.17461	-0.0113864	0.0578423	0.437217	0.0232279
CGI shelf (L)	CHG	0.179664	0.193182	0.166145	0.100156	-0.00578757	0.0598615	0.214345	0.027037
CGI shore (L)	CHG	0.181491	0.198183	0.1648	0.0563836	-0.00101917	0.067784	0.214345	0.0333824
CGI	CHG	0.287653	0.331754	0.243551	0.00505929	0.0300432	0.146365	0.0252965	0.0882039
CGI shore (R)	CHG	0.183526	0.200369	0.166683	0.0535861	-0.000584859	0.0679567	0.214345	0.0336859
CGI shelf (R)	CHG	0.183976	0.197774	0.170178	0.0973177	-0.00560379	0.0607947	0.214345	0.0275955
