# Supplementary material for: DNA methylation haplotype block signatures responding to Staphylococcus aureus subclinical mastitis and association with production and health traits
Source: BMC Biol. 2024 Mar 14;22:65. doi: 10.1186/s12915-024-01843-y (PMC10941392; doi:10.1186/s12915-024-01843-y)
Supplement: Supplementary file 1 — Additional file 1: Supplementary Table S1. Detail information on cows selected for whole genome DNA methylation sequencing. Supplementary Table S2. General statistics on whole genome DNA methylation sequencing data. Supplementary Table S3. Comparisons of methylation level between cows with S. aureus subclinical mastitis and healthy control cows. Supplementary Table S4. List of differentially methylated cytosines in the context of CpG. Supplementary Table S5. List of differentially methylated cytosines in the context of CHG and CHH. Supplementary Table S6. Distribution of differentially methylated cytosines among chromosomes and genetic features. Supplementary Table S7. Distribution of differentially methylated cytosines in genes. Supplementary Table S8. Functional enrichment of genes harboring differentially methylated cytosines at different genomic functional regions. Supplementary Table S9. Predicted methylation level for LINE-1 and tRNA-derived SINEs and comparisons between cows with S. aureus subclinical mastitis and healthy control cows. Supplementary Table S10. Differential methylation haplotype blocks. Supplementary Table S11. Differential genes with significant changes in general methylation level of regulatory regions and gene expression changes. Supplementary Table S12. Functional enrichment for differential genes with significant changes in general methylation level of regulatory regions and gene expression changes. Supplementary Table S13. Correlation between dMHBs located at regulatory regions and their overlapped differentially expressed genes. Supplementary Table S14. Motif enrichment and identification in GE-dMHBs. Supplementary Table S15. Functional enrichment for GE-dMHBs. Supplementary Table S16. Candidate discriminant signatures selected from GE-dMHBs and their overlapped genes. Supplementary Table S17. Information about samples and primers used for TBAS and results of selected GE-dMHBs. [file 12915_2024_1843_MOESM1_ESM.zip › Supplementary_Table_S5.xlsx]

## Sheet: TableS5a_CHG_DMC_list
Supplemental Table S5a List of differentially methylated cytosines in the context of CHG
	seqnames	start	end	width	strand	DM_status	pvalue
1	chr1	986984	986984	1	*	hyper	6.49111e-10
3	chr1	991932	991932	1	*	hyper	3.90665e-14
7	chr1	1198584	1198584	1	*	hyper	5.27676e-06
9	chr1	3234284	3234284	1	*	hypo	5.76529e-16
11	chr1	3636333	3636333	1	*	hyper	3.60671e-08
13	chr1	6862540	6862540	1	*	hyper	3.4956e-08
16	chr1	7050447	7050447	1	*	hyper	1.24473e-09
18	chr1	10008726	10008726	1	*	hyper	7.07273e-07
20	chr1	10083669	10083669	1	*	hyper	5.05019e-09
23	chr1	10275498	10275498	1	*	hyper	2.33257e-11
27	chr1	11069890	11069890	1	*	hypo	4.38992e-06
29	chr1	11094975	11094975	1	*	hypo	1.3617e-06
31	chr1	11309526	11309526	1	*	hyper	2.91239e-07
34	chr1	11777576	11777576	1	*	hypo	7.69039e-08
36	chr1	11868572	11868572	1	*	hyper	6.91961e-06
39	chr1	13737270	13737270	1	*	hyper	2.36885e-07
41	chr1	14820686	14820686	1	*	hypo	3.32666e-16
43	chr1	14907367	14907367	1	*	hyper	8.44023e-08
45	chr1	14910953	14910953	1	*	hyper	2.10435e-06
48	chr1	15018482	15018482	1	*	hyper	8.37454e-07
51	chr1	15063407	15063407	1	*	hyper	1.08761e-13
54	chr1	15120758	15120758	1	*	hyper	6.04436e-06
57	chr1	15392941	15392941	1	*	hypo	4.01425e-14
59	chr1	15411155	15411155	1	*	hypo	1.04172e-06
62	chr1	15440998	15440998	1	*	hypo	6.52487e-10
65	chr1	15442171	15442171	1	*	hyper	1.77038e-09
68	chr1	15470623	15470623	1	*	hypo	1.37418e-08
71	chr1	16571856	16571856	1	*	hypo	9.86297e-12
73	chr1	16944775	16944775	1	*	hyper	7.89811e-10
76	chr1	17501235	17501235	1	*	hyper	2.53174e-09
79	chr1	17525902	17525902	1	*	hyper	3.09598e-06
81	chr1	18337001	18337001	1	*	hypo	6.36352e-06
84	chr1	18377341	18377341	1	*	hyper	6.56129e-09
86	chr1	18451971	18451971	1	*	hyper	5.39087e-09
89	chr1	18574758	18574758	1	*	hypo	7.47169e-08
94	chr1	18621826	18621826	1	*	hyper	5.79934e-10
98	chr1	18678647	18678647	1	*	hypo	1.78039e-07
102	chr1	19012354	19012354	1	*	hypo	1.44046e-07
104	chr1	19195211	19195211	1	*	hypo	1.5935e-07
107	chr1	19264410	19264410	1	*	hypo	3.6475e-16
109	chr1	19325055	19325055	1	*	hypo	1.11597e-08
111	chr1	19398348	19398348	1	*	hyper	6.41162e-10
113	chr1	19653860	19653860	1	*	hypo	8.36741e-09
116	chr1	19669832	19669832	1	*	hypo	7.91812e-14
119	chr1	19924169	19924169	1	*	hypo	6.91573e-06
122	chr1	20061511	20061511	1	*	hypo	7.27579e-19
125	chr1	20098980	20098980	1	*	hypo	2.28252e-18
128	chr1	20310145	20310145	1	*	hyper	1.40673e-14
130	chr1	20503557	20503557	1	*	hypo	9.4525e-10
132	chr1	20603779	20603779	1	*	hyper	1.16749e-18
134	chr1	20813161	20813161	1	*	hypo	3.14139e-20
136	chr1	21213723	21213723	1	*	hypo	1.35866e-26
138	chr1	21288935	21288935	1	*	hyper	3.63371e-12
140	chr1	21340461	21340461	1	*	hypo	1.37025e-15
142	chr1	21413975	21413975	1	*	hyper	5.99059e-09
144	chr1	21449464	21449464	1	*	hyper	3.11522e-06
147	chr1	21453077	21453077	1	*	hyper	3.70704e-14
149	chr1	21593842	21593842	1	*	hypo	1.76153e-13
151	chr1	21811787	21811787	1	*	hypo	8.16213e-13
154	chr1	21873423	21873423	1	*	hyper	9.92364e-13
157	chr1	21894459	21894459	1	*	hyper	2.02887e-12
159	chr1	21894485	21894485	1	*	hypo	1.28471e-12
161	chr1	22118022	22118022	1	*	hyper	1.15179e-12
163	chr1	22205640	22205640	1	*	hyper	1.45659e-16
166	chr1	22280546	22280546	1	*	hypo	7.86497e-15
168	chr1	22303693	22303693	1	*	hypo	4.51156e-16
171	chr1	22433695	22433695	1	*	hyper	6.58726e-15
173	chr1	22438656	22438656	1	*	hyper	1.30221e-14
176	chr1	22495376	22495376	1	*	hypo	6.01948e-09
179	chr1	22531660	22531660	1	*	hyper	2.82499e-08
181	chr1	22537019	22537019	1	*	hyper	3.5074e-08
183	chr1	22540140	22540140	1	*	hyper	1.12033e-13
185	chr1	23025403	23025403	1	*	hyper	1.07417e-06
188	chr1	23493659	23493659	1	*	hyper	1.4897e-17
190	chr1	23512229	23512229	1	*	hypo	8.29675e-10
193	chr1	23565854	23565854	1	*	hyper	2.12753e-11
196	chr1	23641883	23641883	1	*	hyper	1.01522e-13
199	chr1	23652802	23652802	1	*	hypo	4.25466e-14
201	chr1	23652944	23652944	1	*	hyper	4.18763e-08
203	chr1	23939234	23939234	1	*	hyper	6.25214e-09
205	chr1	23947229	23947229	1	*	hyper	1.90615e-07
207	chr1	23956841	23956841	1	*	hyper	1.56614e-12
210	chr1	24128580	24128580	1	*	hypo	7.04797e-10
213	chr1	24572610	24572610	1	*	hypo	4.22301e-07
215	chr1	25993020	25993020	1	*	hyper	1.38509e-08
218	chr1	26146302	26146302	1	*	hyper	8.44389e-09
222	chr1	26348266	26348266	1	*	hypo	2.07305e-08
226	chr1	26349871	26349871	1	*	hypo	7.11178e-09
230	chr1	26437241	26437241	1	*	hypo	1.78793e-08
234	chr1	26645362	26645362	1	*	hypo	9.81907e-07
239	chr1	26968554	26968554	1	*	hyper	2.0208e-07
244	chr1	27345133	27345133	1	*	hypo	9.66499e-14
247	chr1	27387071	27387071	1	*	hypo	2.76098e-08
249	chr1	27599000	27599000	1	*	hyper	3.29125e-09
251	chr1	28086357	28086357	1	*	hyper	7.05134e-10
253	chr1	28255391	28255391	1	*	hyper	7.20686e-07
256	chr1	30874715	30874715	1	*	hyper	2.87715e-12
259	chr1	32269767	32269767	1	*	hyper	2.2239e-06
261	chr1	34047832	34047832	1	*	hyper	6.54106e-06
264	chr1	34088990	34088990	1	*	hypo	5.12499e-07
266	chr1	34467259	34467259	1	*	hypo	8.39914e-08
269	chr1	34480772	34480772	1	*	hypo	4.89402e-09
272	chr1	35154514	35154514	1	*	hyper	3.67336e-13
274	chr1	38175091	38175091	1	*	hypo	6.06825e-08
276	chr1	41448413	41448413	1	*	hyper	1.82011e-06
278	chr1	43969630	43969630	1	*	hyper	1.54793e-06
282	chr1	44228593	44228593	1	*	hyper	1.41991e-08
286	chr1	44568051	44568051	1	*	hypo	1.57082e-25
289	chr1	45537670	45537670	1	*	hyper	1.44756e-06
291	chr1	47893653	47893653	1	*	hyper	6.75793e-07
293	chr1	49757275	49757275	1	*	hyper	9.23186e-08
296	chr1	52568189	52568189	1	*	hyper	2.43719e-09
298	chr1	55703751	55703751	1	*	hyper	2.89043e-07
301	chr1	56165250	56165250	1	*	hypo	3.77058e-08
304	chr1	56286479	56286479	1	*	hypo	3.44084e-08
306	chr1	56451105	56451105	1	*	hyper	8.48476e-08
309	chr1	56567792	56567792	1	*	hyper	3.02602e-06
312	chr1	56820312	56820312	1	*	hyper	3.6979e-08
315	chr1	57119367	57119367	1	*	hyper	6.12405e-08
318	chr1	57946870	57946870	1	*	hyper	5.64842e-12
320	chr1	58841546	58841546	1	*	hyper	5.24493e-07
322	chr1	59107992	59107992	1	*	hyper	7.83873e-08
324	chr1	59151869	59151869	1	*	hypo	9.17024e-09
326	chr1	59986905	59986905	1	*	hypo	1.14594e-14
328	chr1	60039357	60039357	1	*	hypo	3.7203e-09
330	chr1	60492098	60492098	1	*	hyper	2.42382e-06
334	chr1	61626257	61626257	1	*	hyper	9.52835e-08
336	chr1	61635171	61635171	1	*	hyper	7.66383e-12
339	chr1	62043612	62043612	1	*	hyper	1.16403e-08
342	chr1	62626762	62626762	1	*	hypo	8.91048e-10
345	chr1	62825485	62825485	1	*	hypo	1.61019e-08
348	chr1	64017260	64017260	1	*	hypo	3.04148e-06
351	chr1	65946347	65946347	1	*	hyper	6.16233e-08
353	chr1	65946402	65946402	1	*	hyper	1.76608e-12
355	chr1	66051618	66051618	1	*	hyper	1.30454e-12
358	chr1	66092750	66092750	1	*	hyper	4.26291e-13
360	chr1	68827925	68827925	1	*	hyper	3.8198e-06
365	chr1	69014963	69014963	1	*	hypo	3.13454e-06
369	chr1	69092207	69092207	1	*	hypo	1.39875e-12
373	chr1	69108631	69108631	1	*	hypo	4.4377e-08
377	chr1	69137633	69137633	1	*	hypo	1.10021e-06
382	chr1	69196576	69196576	1	*	hypo	5.67761e-08
385	chr1	70033932	70033932	1	*	hyper	9.86168e-08
390	chr1	70374547	70374547	1	*	hyper	1.24806e-06
392	chr1	70613295	70613295	1	*	hyper	1.51116e-06
397	chr1	71311481	71311481	1	*	hypo	3.79528e-06
402	chr1	72446474	72446474	1	*	hyper	9.82874e-08
406	chr1	73281387	73281387	1	*	hypo	4.62082e-16
408	chr1	73755331	73755331	1	*	hyper	3.81247e-08
410	chr1	74864384	74864384	1	*	hyper	2.34205e-08
414	chr1	77179294	77179294	1	*	hyper	8.80656e-09
418	chr1	77927539	77927539	1	*	hypo	2.2934e-06
420	chr1	78161814	78161814	1	*	hyper	1.36779e-07
424	chr1	78241530	78241530	1	*	hyper	6.93636e-10
426	chr1	79137494	79137494	1	*	hyper	1.51619e-08
429	chr1	79455312	79455312	1	*	hyper	5.58856e-08
431	chr1	79559542	79559542	1	*	hypo	4.63932e-08
433	chr1	82867035	82867035	1	*	hyper	6.47858e-16
435	chr1	88963801	88963801	1	*	hyper	8.24837e-18
437	chr1	89792000	89792000	1	*	hyper	5.2475e-07
440	chr1	94619485	94619485	1	*	hyper	2.90687e-07
443	chr1	95376209	95376209	1	*	hyper	2.05509e-07
447	chr1	97731640	97731640	1	*	hypo	4.22847e-09
449	chr1	97808517	97808517	1	*	hypo	2.31063e-08
451	chr1	100710707	100710707	1	*	hyper	9.84622e-09
454	chr1	103070278	103070278	1	*	hypo	1.36705e-07
456	chr1	104074321	104074321	1	*	hyper	1.85964e-07
459	chr1	105203352	105203352	1	*	hyper	1.37338e-16
461	chr1	105882936	105882936	1	*	hyper	2.64952e-08
465	chr1	105884318	105884318	1	*	hyper	1.68194e-06
469	chr1	107268889	107268889	1	*	hypo	1.39784e-11
472	chr1	107357367	107357367	1	*	hyper	2.93692e-10
474	chr1	107409931	107409931	1	*	hypo	8.72021e-14
476	chr1	107545789	107545789	1	*	hypo	9.75462e-11
478	chr1	108608656	108608656	1	*	hyper	1.45455e-14
480	chr1	109983292	109983292	1	*	hypo	2.04151e-08
483	chr1	112715703	112715703	1	*	hypo	1.24397e-08
485	chr1	114117477	114117477	1	*	hyper	1.56647e-07
487	chr1	114553843	114553843	1	*	hypo	7.66276e-11
490	chr1	115354259	115354259	1	*	hyper	2.58106e-08
494	chr1	116790309	116790309	1	*	hypo	1.03037e-12
501	chr1	117628473	117628473	1	*	hypo	2.88333e-08
503	chr1	117759314	117759314	1	*	hyper	2.17252e-06
505	chr1	117879293	117879293	1	*	hypo	1.32948e-06
508	chr1	117945818	117945818	1	*	hyper	2.17148e-07
510	chr1	118383612	118383612	1	*	hypo	1.58044e-08
512	chr1	118430026	118430026	1	*	hyper	2.00419e-10
515	chr1	118648777	118648777	1	*	hyper	4.42664e-10
518	chr1	118664182	118664182	1	*	hyper	9.99743e-11
523	chr1	118716160	118716160	1	*	hyper	3.68474e-06
526	chr1	119077761	119077761	1	*	hyper	1.63707e-15
531	chr1	119122737	119122737	1	*	hyper	3.11596e-10
536	chr1	119160117	119160117	1	*	hyper	2.24926e-12
540	chr1	119170219	119170219	1	*	hyper	1.8215e-18
544	chr1	122401414	122401414	1	*	hyper	7.80836e-08
549	chr1	122500848	122500848	1	*	hypo	5.48761e-08
551	chr1	123132521	123132521	1	*	hyper	3.71755e-11
554	chr1	123309629	123309629	1	*	hypo	3.88935e-09
557	chr1	123459750	123459750	1	*	hypo	2.62527e-08
560	chr1	123796880	123796880	1	*	hypo	8.47344e-06
562	chr1	123800790	123800790	1	*	hypo	2.7792e-06
565	chr1	123861706	123861706	1	*	hypo	7.4511e-09
568	chr1	124178208	124178208	1	*	hypo	1.41229e-07
570	chr1	124266737	124266737	1	*	hypo	1.49332e-10
572	chr1	124397408	124397408	1	*	hyper	1.67027e-07
574	chr1	124901948	124901948	1	*	hyper	7.08611e-06
576	chr1	124934024	124934024	1	*	hyper	2.02236e-06
578	chr1	125142235	125142235	1	*	hypo	5.41952e-15
583	chr1	125667005	125667005	1	*	hyper	9.43706e-14
587	chr1	125685871	125685871	1	*	hyper	6.48343e-14
591	chr1	125832876	125832876	1	*	hypo	4.82038e-15
594	chr1	125833092	125833092	1	*	hypo	1.59735e-15
597	chr1	126155640	126155640	1	*	hyper	1.2996e-07
601	chr1	126161229	126161229	1	*	hyper	4.23517e-09
606	chr1	126170983	126170983	1	*	hyper	7.35961e-09
611	chr1	126189399	126189399	1	*	hypo	2.42827e-11
616	chr1	126227493	126227493	1	*	hyper	4.38488e-07
620	chr1	126535789	126535789	1	*	hypo	7.06581e-07
622	chr1	127193967	127193967	1	*	hypo	4.44607e-06
624	chr1	127385783	127385783	1	*	hyper	1.00655e-06
628	chr1	127511588	127511588	1	*	hyper	1.48442e-07
631	chr1	127514157	127514157	1	*	hyper	1.20876e-10
634	chr1	127698895	127698895	1	*	hyper	7.95568e-13
636	chr1	127735159	127735159	1	*	hyper	6.72764e-16
639	chr1	128273085	128273085	1	*	hyper	8.92166e-07
641	chr1	129552402	129552402	1	*	hyper	2.38298e-06
644	chr1	129593998	129593998	1	*	hyper	6.96534e-08
647	chr1	130399391	130399391	1	*	hypo	1.12198e-11
651	chr1	130419233	130419233	1	*	hyper	3.9949e-07
656	chr1	130735417	130735417	1	*	hyper	5.24382e-07
660	chr1	131466533	131466533	1	*	hypo	1.11247e-14
663	chr1	131570108	131570108	1	*	hyper	1.13086e-10
666	chr1	132107354	132107354	1	*	hypo	5.03524e-09
669	chr1	132190705	132190705	1	*	hyper	1.37213e-06
674	chr1	132197921	132197921	1	*	hyper	5.29221e-07
678	chr1	132934649	132934649	1	*	hyper	1.64541e-07
683	chr1	132962732	132962732	1	*	hypo	9.39372e-12
688	chr1	133711112	133711112	1	*	hypo	2.14022e-11
690	chr1	134103429	134103429	1	*	hyper	6.96049e-21
694	chr1	134443451	134443451	1	*	hypo	2.86535e-15
698	chr1	134555133	134555133	1	*	hyper	7.98036e-12
700	chr1	134947354	134947354	1	*	hyper	1.70391e-06
702	chr1	135491965	135491965	1	*	hyper	3.65295e-08
707	chr1	135495397	135495397	1	*	hypo	2.02203e-06
711	chr1	135497546	135497546	1	*	hypo	7.61277e-12
715	chr1	135690424	135690424	1	*	hypo	2.60619e-12
718	chr1	135700749	135700749	1	*	hyper	1.96115e-08
721	chr1	135701681	135701681	1	*	hyper	9.06418e-08
724	chr1	135702749	135702749	1	*	hyper	3.98891e-07
727	chr1	136003252	136003252	1	*	hyper	2.3783e-07
731	chr1	136209555	136209555	1	*	hypo	3.89603e-10
736	chr1	137118524	137118524	1	*	hypo	3.27413e-07
741	chr1	137696046	137696046	1	*	hyper	1.33255e-06
744	chr1	139960339	139960339	1	*	hyper	3.53275e-06
749	chr1	140732780	140732780	1	*	hyper	6.72258e-11
751	chr1	141749382	141749382	1	*	hyper	3.01318e-16
754	chr1	141752393	141752393	1	*	hyper	4.39621e-06
756	chr1	141839537	141839537	1	*	hypo	4.3857e-06
759	chr1	142112213	142112213	1	*	hyper	4.48922e-07
762	chr1	142834439	142834439	1	*	hypo	8.30612e-08
764	chr1	143116587	143116587	1	*	hyper	1.99103e-07
767	chr1	143379138	143379138	1	*	hypo	9.95259e-07
769	chr1	143525188	143525188	1	*	hypo	1.79659e-11
772	chr1	143758900	143758900	1	*	hypo	8.80921e-07
774	chr1	143759827	143759827	1	*	hypo	1.13301e-10
776	chr1	143799040	143799040	1	*	hyper	1.0593e-08
780	chr1	143800586	143800586	1	*	hyper	1.36949e-08
785	chr1	144024409	144024409	1	*	hyper	4.54348e-10
789	chr1	144029239	144029239	1	*	hyper	1.64958e-10
791	chr1	144330477	144330477	1	*	hypo	4.81492e-08
795	chr1	144357847	144357847	1	*	hypo	1.69262e-09
797	chr1	144430085	144430085	1	*	hypo	1.08192e-06
800	chr1	144627055	144627055	1	*	hyper	1.00546e-10
802	chr1	144788555	144788555	1	*	hypo	1.82124e-15
806	chr1	144922260	144922260	1	*	hyper	8.17883e-10
809	chr1	145039621	145039621	1	*	hypo	3.28483e-08
812	chr1	145115607	145115607	1	*	hyper	1.95461e-07
814	chr1	145120457	145120457	1	*	hyper	4.59349e-21
816	chr1	145126070	145126070	1	*	hyper	1.35841e-06
818	chr1	145234032	145234032	1	*	hyper	6.57143e-17
821	chr1	145240267	145240267	1	*	hyper	1.7712e-10
823	chr1	145360290	145360290	1	*	hypo	2.48858e-07
825	chr1	145412156	145412156	1	*	hyper	4.79718e-06
830	chr1	145587511	145587511	1	*	hyper	4.21288e-09
835	chr1	145591790	145591790	1	*	hyper	4.10099e-08
839	chr1	146999285	146999285	1	*	hyper	7.88718e-09
843	chr1	147276946	147276946	1	*	hyper	1.41189e-07
846	chr1	148767531	148767531	1	*	hyper	2.0272e-07
848	chr1	149181965	149181965	1	*	hyper	4.92403e-08
850	chr1	149297467	149297467	1	*	hyper	2.47206e-10
852	chr1	149518628	149518628	1	*	hyper	7.92478e-06
854	chr1	149607409	149607409	1	*	hypo	6.09062e-07
856	chr1	149751357	149751357	1	*	hypo	3.30946e-20
858	chr1	150639393	150639393	1	*	hypo	2.30635e-08
860	chr1	150640241	150640241	1	*	hypo	2.96209e-08
863	chr1	150798432	150798432	1	*	hypo	1.8508e-09
867	chr1	150882786	150882786	1	*	hypo	1.16575e-09
869	chr1	151102504	151102504	1	*	hyper	2.52302e-07
871	chr1	151156356	151156356	1	*	hyper	2.99224e-11
873	chr1	151177351	151177351	1	*	hyper	2.44209e-06
877	chr1	151251170	151251170	1	*	hyper	5.31899e-10
879	chr1	151258982	151258982	1	*	hypo	2.66187e-10
881	chr1	151336386	151336386	1	*	hyper	8.54728e-07
883	chr1	151346485	151346485	1	*	hyper	2.19704e-09
886	chr1	151351884	151351884	1	*	hyper	2.09301e-10
888	chr1	151419686	151419686	1	*	hypo	4.91716e-17
890	chr1	151445689	151445689	1	*	hyper	3.07591e-11
893	chr1	151878143	151878143	1	*	hypo	4.49409e-07
895	chr1	152064487	152064487	1	*	hyper	6.24975e-10
898	chr1	152335645	152335645	1	*	hypo	2.84685e-07
902	chr1	152336152	152336152	1	*	hypo	1.67638e-08
907	chr1	152338127	152338127	1	*	hyper	3.34398e-13
911	chr1	152472564	152472564	1	*	hyper	7.82851e-09
914	chr1	152480802	152480802	1	*	hyper	1.84421e-07
917	chr1	152482103	152482103	1	*	hyper	3.14132e-09
922	chr1	152500480	152500480	1	*	hyper	8.59745e-08
926	chr1	152549762	152549762	1	*	hyper	5.56831e-09
929	chr1	153006265	153006265	1	*	hyper	4.8362e-06
931	chr1	153132221	153132221	1	*	hyper	1.0441e-11
934	chr1	153156906	153156906	1	*	hyper	1.772e-08
936	chr1	153364250	153364250	1	*	hyper	8.05936e-14
938	chr1	153402777	153402777	1	*	hypo	1.57314e-07
940	chr1	153519828	153519828	1	*	hyper	1.59985e-09
942	chr1	153520278	153520278	1	*	hyper	2.44337e-07
944	chr1	153794231	153794231	1	*	hypo	2.02983e-15
946	chr1	153887540	153887540	1	*	hyper	7.61834e-09
950	chr1	154022139	154022139	1	*	hyper	2.3516e-09
955	chr1	154049388	154049388	1	*	hyper	4.39507e-10
959	chr1	154492685	154492685	1	*	hyper	5.18759e-07
963	chr1	154803226	154803226	1	*	hypo	4.55728e-13
966	chr1	154807598	154807598	1	*	hyper	1.30604e-06
969	chr1	154894133	154894133	1	*	hyper	8.76327e-07
972	chr1	154958830	154958830	1	*	hyper	7.79057e-11
974	chr1	154985333	154985333	1	*	hyper	6.7368e-07
976	chr1	155072132	155072132	1	*	hyper	5.98249e-07
978	chr1	155137099	155137099	1	*	hyper	9.2747e-07
980	chr1	155166867	155166867	1	*	hyper	5.42103e-12
982	chr1	155221456	155221456	1	*	hyper	4.79889e-12
984	chr1	155498290	155498290	1	*	hypo	3.29526e-08
988	chr1	155757934	155757934	1	*	hyper	3.16217e-07
990	chr1	155923030	155923030	1	*	hypo	1.27797e-10
992	chr1	156030914	156030914	1	*	hyper	4.66877e-14
995	chr1	156035864	156035864	1	*	hyper	1.62014e-17
998	chr1	156039704	156039704	1	*	hyper	2.95892e-12
1001	chr1	156646248	156646248	1	*	hyper	1.21177e-06
1003	chr1	156677463	156677463	1	*	hyper	9.62355e-08
1006	chr1	156752880	156752880	1	*	hypo	1.98299e-09
1009	chr1	156769910	156769910	1	*	hypo	2.07018e-14
1012	chr1	156778282	156778282	1	*	hypo	3.84909e-07
1015	chr1	156876059	156876059	1	*	hyper	3.91958e-08
1018	chr1	156944635	156944635	1	*	hypo	8.30062e-14
1021	chr1	156945296	156945296	1	*	hyper	9.41094e-09
1023	chr1	156952469	156952469	1	*	hyper	1.67515e-09
1026	chr1	156959919	156959919	1	*	hyper	1.11842e-06
1029	chr1	157146944	157146944	1	*	hypo	2.26074e-08
1034	chr1	157453488	157453488	1	*	hyper	7.07716e-08
1037	chr1	157555596	157555596	1	*	hypo	2.56701e-16
1042	chr1	157769935	157769935	1	*	hypo	2.56542e-08
1044	chr1	158512425	158512425	1	*	hyper	5.54327e-10
1047	chr2	1074882	1074882	1	*	hypo	1.47521e-06
1051	chr2	1099747	1099747	1	*	hyper	4.4549e-06
1056	chr2	1130995	1130995	1	*	hyper	1.66476e-07
1060	chr2	1478385	1478385	1	*	hyper	4.92307e-14
1062	chr2	1520182	1520182	1	*	hyper	3.7677e-12
1064	chr2	2122986	2122986	1	*	hypo	6.4871e-06
1067	chr2	2986530	2986530	1	*	hyper	7.13618e-16
1070	chr2	3800501	3800501	1	*	hypo	1.16003e-06
1072	chr2	3868933	3868933	1	*	hyper	3.91709e-06
1075	chr2	4161360	4161360	1	*	hyper	3.0434e-08
1078	chr2	4201456	4201456	1	*	hyper	6.02664e-14
1082	chr2	4205317	4205317	1	*	hyper	1.08006e-06
1086	chr2	4659432	4659432	1	*	hyper	3.19529e-06
1088	chr2	4874440	4874440	1	*	hyper	2.17874e-07
1095	chr2	5250103	5250103	1	*	hypo	5.37999e-11
1099	chr2	5251013	5251013	1	*	hypo	8.69463e-08
1104	chr2	5471034	5471034	1	*	hyper	2.53305e-07
1108	chr2	5516350	5516350	1	*	hyper	2.00892e-07
1111	chr2	5608620	5608620	1	*	hyper	1.50455e-11
1113	chr2	6247296	6247296	1	*	hyper	1.14777e-06
1116	chr2	6564120	6564120	1	*	hyper	2.42468e-13
1121	chr2	7022973	7022973	1	*	hypo	8.79517e-08
1123	chr2	7727699	7727699	1	*	hyper	2.21337e-06
1126	chr2	7784629	7784629	1	*	hypo	8.20993e-07
1128	chr2	9071998	9071998	1	*	hyper	3.02816e-09
1130	chr2	9079367	9079367	1	*	hyper	1.15841e-06
1133	chr2	10276153	10276153	1	*	hyper	4.34539e-08
1136	chr2	11366732	11366732	1	*	hypo	8.99817e-07
1139	chr2	11768183	11768183	1	*	hypo	4.11511e-08
1142	chr2	11947059	11947059	1	*	hyper	4.54675e-07
1145	chr2	13063948	13063948	1	*	hypo	3.14978e-06
1147	chr2	13102729	13102729	1	*	hyper	1.90857e-11
1149	chr2	14311409	14311409	1	*	hyper	1.43917e-07
1153	chr2	14716559	14716559	1	*	hyper	3.3437e-06
1155	chr2	14946677	14946677	1	*	hyper	9.26708e-10
1158	chr2	15392228	15392228	1	*	hypo	1.55952e-06
1161	chr2	16274517	16274517	1	*	hyper	6.0705e-12
1164	chr2	16585869	16585869	1	*	hypo	1.7736e-08
1167	chr2	16769032	16769032	1	*	hypo	2.60125e-12
1169	chr2	17539444	17539444	1	*	hyper	1.60639e-07
1172	chr2	18047584	18047584	1	*	hyper	1.94702e-06
1174	chr2	18314877	18314877	1	*	hypo	1.47615e-06
1176	chr2	18511345	18511345	1	*	hyper	1.47129e-09
1179	chr2	19278003	19278003	1	*	hyper	2.62961e-06
1181	chr2	20170001	20170001	1	*	hyper	3.17703e-12
1184	chr2	20235446	20235446	1	*	hypo	1.03452e-15
1186	chr2	20415877	20415877	1	*	hyper	9.13087e-08
1188	chr2	20474994	20474994	1	*	hypo	9.75627e-10
1191	chr2	20556008	20556008	1	*	hypo	2.04277e-08
1194	chr2	20621999	20621999	1	*	hyper	1.33737e-06
1199	chr2	21426694	21426694	1	*	hypo	6.74959e-07
1202	chr2	21639354	21639354	1	*	hyper	1.65526e-07
1204	chr2	21668314	21668314	1	*	hyper	6.18997e-10
1207	chr2	22239466	22239466	1	*	hypo	5.28698e-09
1212	chr2	22886683	22886683	1	*	hypo	1.47864e-14
1215	chr2	23532610	23532610	1	*	hypo	2.95179e-07
1220	chr2	23533763	23533763	1	*	hyper	2.34985e-07
1225	chr2	23547207	23547207	1	*	hyper	8.372e-09
1229	chr2	23567762	23567762	1	*	hypo	8.19918e-08
1232	chr2	23770980	23770980	1	*	hypo	4.72105e-11
1236	chr2	23971607	23971607	1	*	hyper	3.08269e-12
1239	chr2	24150325	24150325	1	*	hyper	7.41979e-07
1244	chr2	24153601	24153601	1	*	hyper	2.45227e-06
1249	chr2	24250083	24250083	1	*	hyper	4.00604e-06
1252	chr2	24251639	24251639	1	*	hyper	7.87369e-10
1254	chr2	24254262	24254262	1	*	hyper	4.59566e-09
1257	chr2	25635133	25635133	1	*	hypo	2.4883e-06
1262	chr2	25732839	25732839	1	*	hypo	4.32047e-19
1264	chr2	26208162	26208162	1	*	hyper	6.45523e-06
1266	chr2	26403570	26403570	1	*	hyper	6.25427e-06
1269	chr2	26880455	26880455	1	*	hyper	3.85895e-06
1272	chr2	27349427	27349427	1	*	hypo	2.77642e-10
1275	chr2	27588654	27588654	1	*	hypo	8.63795e-10
1279	chr2	27875235	27875235	1	*	hyper	8.58585e-10
1283	chr2	27981995	27981995	1	*	hypo	2.97714e-08
1285	chr2	28905329	28905329	1	*	hypo	3.21885e-07
1287	chr2	28934064	28934064	1	*	hypo	3.2997e-10
1289	chr2	28974092	28974092	1	*	hypo	1.49377e-06
1292	chr2	28995598	28995598	1	*	hypo	4.28364e-07
1294	chr2	29006353	29006353	1	*	hypo	4.11552e-08
1296	chr2	29195010	29195010	1	*	hyper	4.79826e-07
1299	chr2	29355223	29355223	1	*	hyper	5.76834e-08
1302	chr2	29500841	29500841	1	*	hyper	1.62352e-06
1304	chr2	29768358	29768358	1	*	hypo	3.32609e-15
1306	chr2	29786799	29786799	1	*	hypo	9.87107e-07
1309	chr2	29969673	29969673	1	*	hyper	8.13385e-06
1312	chr2	29998935	29998935	1	*	hypo	5.45005e-08
1316	chr2	30134152	30134152	1	*	hyper	1.19865e-09
1319	chr2	30138798	30138798	1	*	hypo	5.32654e-11
1321	chr2	30287304	30287304	1	*	hyper	1.62356e-06
1325	chr2	30297689	30297689	1	*	hyper	7.69333e-08
1330	chr2	30491332	30491332	1	*	hyper	5.74675e-10
1333	chr2	30555362	30555362	1	*	hypo	3.05693e-09
1337	chr2	30577914	30577914	1	*	hypo	4.68619e-09
1340	chr2	30644236	30644236	1	*	hypo	3.5819e-06
1344	chr2	30655604	30655604	1	*	hyper	1.14828e-08
1349	chr2	30659283	30659283	1	*	hyper	7.96061e-11
1353	chr2	30661059	30661059	1	*	hypo	1.17289e-08
1357	chr2	30704226	30704226	1	*	hypo	4.11173e-09
1362	chr2	30986369	30986369	1	*	hyper	1.03305e-09
1366	chr2	31004816	31004816	1	*	hyper	1.11935e-15
1370	chr2	31199491	31199491	1	*	hyper	5.53231e-08
1373	chr2	31294565	31294565	1	*	hyper	5.87514e-06
1378	chr2	31867444	31867444	1	*	hyper	9.53744e-08
1381	chr2	32353626	32353626	1	*	hyper	1.16535e-07
1384	chr2	33278542	33278542	1	*	hyper	2.04488e-07
1386	chr2	33332483	33332483	1	*	hypo	7.96901e-07
1388	chr2	33393139	33393139	1	*	hyper	1.31383e-07
1391	chr2	33583367	33583367	1	*	hyper	1.85645e-08
1393	chr2	34461865	34461865	1	*	hyper	5.45048e-07
1397	chr2	35180471	35180471	1	*	hypo	3.00739e-08
1401	chr2	35852498	35852498	1	*	hypo	1.27232e-07
1404	chr2	35865211	35865211	1	*	hypo	5.28136e-07
1409	chr2	36138835	36138835	1	*	hyper	5.11187e-10
1412	chr2	36275127	36275127	1	*	hypo	1.27782e-07
1416	chr2	36318662	36318662	1	*	hypo	1.92756e-06
1421	chr2	36363169	36363169	1	*	hypo	4.75655e-07
1425	chr2	37128227	37128227	1	*	hypo	1.1098e-08
1428	chr2	37130623	37130623	1	*	hypo	6.18044e-12
1430	chr2	37149235	37149235	1	*	hypo	2.8458e-07
1433	chr2	37733432	37733432	1	*	hyper	3.27063e-06
1438	chr2	37923887	37923887	1	*	hypo	1.61649e-06
1441	chr2	39911336	39911336	1	*	hypo	3.92074e-11
1443	chr2	40138527	40138527	1	*	hyper	8.32275e-12
1446	chr2	40143280	40143280	1	*	hyper	4.32124e-16
1449	chr2	40158594	40158594	1	*	hyper	1.54353e-13
1452	chr2	40191996	40191996	1	*	hypo	2.28627e-08
1454	chr2	40976077	40976077	1	*	hypo	4.01295e-13
1456	chr2	41189161	41189161	1	*	hypo	1.87224e-10
1460	chr2	42311302	42311302	1	*	hypo	2.84354e-09
1464	chr2	42316422	42316422	1	*	hypo	6.59951e-08
1469	chr2	43864625	43864625	1	*	hyper	1.11447e-10
1473	chr2	44809425	44809425	1	*	hypo	8.97788e-13
1475	chr2	45126491	45126491	1	*	hypo	5.44567e-10
1477	chr2	48566596	48566596	1	*	hypo	2.50234e-07
1479	chr2	48601067	48601067	1	*	hypo	2.39391e-15
1481	chr2	48660141	48660141	1	*	hypo	4.11869e-11
1483	chr2	48667504	48667504	1	*	hypo	5.68779e-11
1485	chr2	48704773	48704773	1	*	hypo	6.57735e-14
1488	chr2	48803862	48803862	1	*	hyper	3.98686e-10
1490	chr2	49082009	49082009	1	*	hypo	1.06156e-07
1493	chr2	49262510	49262510	1	*	hypo	3.76395e-11
1495	chr2	49287868	49287868	1	*	hypo	2.09143e-06
1498	chr2	49394472	49394472	1	*	hypo	5.37441e-10
1501	chr2	49412125	49412125	1	*	hypo	4.24717e-10
1503	chr2	49452266	49452266	1	*	hypo	1.10998e-16
1505	chr2	50162847	50162847	1	*	hypo	3.14759e-09
1507	chr2	50277243	50277243	1	*	hypo	5.28343e-12
1510	chr2	50719046	50719046	1	*	hypo	1.0901e-06
1513	chr2	50806003	50806003	1	*	hyper	1.74116e-08
1516	chr2	51283837	51283837	1	*	hyper	7.71359e-06
1518	chr2	51318470	51318470	1	*	hypo	3.31795e-07
1521	chr2	51478183	51478183	1	*	hyper	4.1394e-06
1524	chr2	51690760	51690760	1	*	hypo	1.12239e-07
1526	chr2	51726845	51726845	1	*	hyper	3.50984e-09
1528	chr2	52828337	52828337	1	*	hypo	6.53456e-08
1530	chr2	53099663	53099663	1	*	hyper	1.02194e-06
1535	chr2	53113204	53113204	1	*	hypo	1.21115e-12
1539	chr2	53672041	53672041	1	*	hypo	5.69029e-10
1541	chr2	53904648	53904648	1	*	hyper	9.81659e-07
1544	chr2	53922764	53922764	1	*	hypo	3.3267e-11
1547	chr2	53952340	53952340	1	*	hyper	6.68422e-11
1550	chr2	54391939	54391939	1	*	hypo	9.0607e-17
1553	chr2	54460718	54460718	1	*	hypo	3.18847e-08
1556	chr2	54761573	54761573	1	*	hypo	1.63339e-11
1558	chr2	55870182	55870182	1	*	hypo	4.13644e-12
1560	chr2	55942543	55942543	1	*	hyper	4.32688e-07
1563	chr2	56086894	56086894	1	*	hyper	7.52085e-08
1566	chr2	56185058	56185058	1	*	hypo	2.56908e-07
1569	chr2	56189821	56189821	1	*	hypo	4.27158e-07
1572	chr2	56191854	56191854	1	*	hyper	4.89683e-06
1574	chr2	56238244	56238244	1	*	hypo	1.70187e-08
1577	chr2	56346535	56346535	1	*	hypo	1.155e-16
1579	chr2	56531656	56531656	1	*	hypo	2.53305e-13
1581	chr2	56568478	56568478	1	*	hyper	1.48365e-06
1584	chr2	57377397	57377397	1	*	hypo	6.5386e-09
1586	chr2	57642626	57642626	1	*	hyper	5.48196e-09
1589	chr2	57690578	57690578	1	*	hyper	1.17265e-13
1591	chr2	57705372	57705372	1	*	hypo	1.07472e-06
1594	chr2	58409941	58409941	1	*	hyper	1.22519e-13
1598	chr2	58514259	58514259	1	*	hypo	1.82706e-08
1600	chr2	58876979	58876979	1	*	hypo	1.8009e-10
1603	chr2	58893130	58893130	1	*	hyper	1.95813e-09
1606	chr2	59659393	59659393	1	*	hyper	2.00022e-08
1608	chr2	59795172	59795172	1	*	hyper	1.45219e-07
1610	chr2	59936884	59936884	1	*	hyper	1.68878e-12
1613	chr2	60109884	60109884	1	*	hypo	1.60579e-06
1616	chr2	60183100	60183100	1	*	hyper	2.64339e-07
1618	chr2	61015387	61015387	1	*	hypo	5.63786e-15
1620	chr2	61041071	61041071	1	*	hyper	1.273e-07
1622	chr2	61282479	61282479	1	*	hypo	5.06643e-06
1625	chr2	61422189	61422189	1	*	hyper	8.32656e-11
1630	chr2	61922248	61922248	1	*	hypo	9.15214e-08
1632	chr2	62231956	62231956	1	*	hypo	3.10898e-08
1636	chr2	62853139	62853139	1	*	hypo	3.77692e-13
1640	chr2	63019288	63019288	1	*	hypo	4.38511e-06
1644	chr2	63021920	63021920	1	*	hypo	1.75388e-07
1648	chr2	63093025	63093025	1	*	hypo	7.23527e-08
1650	chr2	63270718	63270718	1	*	hyper	2.68954e-06
1652	chr2	64578360	64578360	1	*	hypo	2.76157e-08
1654	chr2	64713872	64713872	1	*	hyper	1.68139e-06
1656	chr2	65144635	65144635	1	*	hyper	7.9263e-06
1661	chr2	65189068	65189068	1	*	hyper	2.13755e-06
1666	chr2	65297223	65297223	1	*	hyper	1.15428e-07
1669	chr2	65452566	65452566	1	*	hyper	1.13271e-06
1672	chr2	66214462	66214462	1	*	hypo	2.91697e-15
1674	chr2	66639226	66639226	1	*	hypo	3.05378e-06
1677	chr2	66868306	66868306	1	*	hypo	9.00715e-08
1679	chr2	66874348	66874348	1	*	hypo	2.49739e-07
1681	chr2	66976227	66976227	1	*	hyper	1.28037e-06
1686	chr2	67138262	67138262	1	*	hyper	3.00485e-06
1691	chr2	68477147	68477147	1	*	hypo	3.0335e-08
1693	chr2	69386638	69386638	1	*	hypo	5.51021e-10
1696	chr2	69397858	69397858	1	*	hyper	6.68791e-09
1699	chr2	69797777	69797777	1	*	hyper	2.77537e-12
1702	chr2	70182654	70182654	1	*	hyper	2.35735e-08
1704	chr2	70816554	70816554	1	*	hyper	3.61458e-10
1706	chr2	71110511	71110511	1	*	hypo	1.80946e-07
1710	chr2	71153862	71153862	1	*	hypo	2.3104e-10
1715	chr2	71246693	71246693	1	*	hypo	1.50805e-06
1720	chr2	72201363	72201363	1	*	hyper	4.2115e-09
1722	chr2	72399473	72399473	1	*	hypo	3.67298e-06
1724	chr2	72399731	72399731	1	*	hypo	8.81298e-07
1726	chr2	75743621	75743621	1	*	hypo	7.85403e-10
1728	chr2	75916368	75916368	1	*	hyper	1.40617e-06
1730	chr2	76841590	76841590	1	*	hypo	3.05096e-07
1733	chr2	79996044	79996044	1	*	hypo	5.27357e-07
1736	chr2	84629842	84629842	1	*	hypo	3.35905e-06
1740	chr2	85784162	85784162	1	*	hyper	5.21469e-07
1742	chr2	85784739	85784739	1	*	hyper	1.30976e-18
1744	chr2	88397397	88397397	1	*	hyper	3.24786e-08
1746	chr2	88746033	88746033	1	*	hypo	1.97229e-08
1748	chr2	89314986	89314986	1	*	hyper	2.08608e-12
1752	chr2	89337726	89337726	1	*	hypo	2.79165e-09
1756	chr2	89654572	89654572	1	*	hypo	1.01973e-07
1759	chr2	89834572	89834572	1	*	hyper	3.07968e-06
1762	chr2	90663405	90663405	1	*	hypo	4.0992e-11
1767	chr2	91310972	91310972	1	*	hypo	6.30004e-10
1770	chr2	92008529	92008529	1	*	hypo	4.27342e-06
1773	chr2	92013373	92013373	1	*	hypo	1.13437e-08
1776	chr2	92092102	92092102	1	*	hyper	2.17777e-19
1778	chr2	92238234	92238234	1	*	hyper	3.20784e-09
1781	chr2	92730361	92730361	1	*	hyper	3.12047e-09
1784	chr2	92871586	92871586	1	*	hypo	1.90942e-06
1787	chr2	93362393	93362393	1	*	hyper	7.11455e-10
1789	chr2	93569019	93569019	1	*	hypo	4.81799e-07
1792	chr2	93592653	93592653	1	*	hypo	2.40593e-06
1795	chr2	93700323	93700323	1	*	hyper	1.95328e-06
1798	chr2	93825966	93825966	1	*	hyper	3.47012e-08
1800	chr2	93987536	93987536	1	*	hyper	1.49058e-10
1802	chr2	94102204	94102204	1	*	hypo	3.19776e-08
1806	chr2	94124770	94124770	1	*	hyper	3.32871e-07
1810	chr2	94160202	94160202	1	*	hyper	3.75815e-09
1813	chr2	94855315	94855315	1	*	hyper	8.85077e-08
1817	chr2	95837957	95837957	1	*	hypo	6.58476e-07
1820	chr2	96870518	96870518	1	*	hyper	3.55418e-06
1823	chr2	98193541	98193541	1	*	hypo	1.3316e-06
1827	chr2	98226282	98226282	1	*	hypo	8.52872e-07
1831	chr2	98741774	98741774	1	*	hyper	1.97318e-07
1834	chr2	99902452	99902452	1	*	hyper	1.94254e-10
1836	chr2	99904248	99904248	1	*	hypo	3.16832e-07
1838	chr2	100567585	100567585	1	*	hypo	3.11878e-08
1841	chr2	101379411	101379411	1	*	hyper	1.4117e-06
1843	chr2	101475334	101475334	1	*	hyper	2.16359e-07
1846	chr2	101750314	101750314	1	*	hypo	1.80384e-11
1848	chr2	101882375	101882375	1	*	hypo	1.31361e-10
1851	chr2	101968830	101968830	1	*	hypo	2.31036e-07
1854	chr2	103401566	103401566	1	*	hyper	1.7298e-07
1858	chr2	105090090	105090090	1	*	hypo	2.63161e-06
1860	chr2	106287023	106287023	1	*	hypo	1.84718e-11
1863	chr2	106766885	106766885	1	*	hyper	2.75012e-19
1868	chr2	107408691	107408691	1	*	hypo	2.36348e-06
1873	chr2	107556189	107556189	1	*	hyper	3.9355e-16
1877	chr2	107645338	107645338	1	*	hyper	1.32573e-15
1879	chr2	108089101	108089101	1	*	hyper	3.06602e-07
1882	chr2	108275690	108275690	1	*	hyper	1.09365e-08
1884	chr2	110711534	110711534	1	*	hyper	2.50247e-07
1886	chr2	111922192	111922192	1	*	hypo	7.52981e-12
1891	chr2	111972731	111972731	1	*	hyper	3.22269e-06
1893	chr2	112037723	112037723	1	*	hypo	6.76397e-10
1898	chr2	112039026	112039026	1	*	hypo	4.52285e-07
1902	chr2	113036627	113036627	1	*	hypo	5.80971e-15
1907	chr2	113313075	113313075	1	*	hyper	4.25561e-10
1910	chr2	113506750	113506750	1	*	hypo	1.47966e-06
1913	chr2	113670001	113670001	1	*	hyper	2.8445e-06
1916	chr2	113705016	113705016	1	*	hypo	1.08834e-06
1918	chr2	118598537	118598537	1	*	hypo	9.23193e-09
1923	chr2	118665837	118665837	1	*	hyper	9.74129e-07
1926	chr2	118675263	118675263	1	*	hypo	9.83637e-11
1930	chr2	118693458	118693458	1	*	hyper	2.2747e-18
1932	chr2	118858750	118858750	1	*	hypo	2.76961e-06
1935	chr2	118910591	118910591	1	*	hypo	3.05853e-07
1939	chr2	118929496	118929496	1	*	hyper	6.82881e-11
1943	chr2	118958332	118958332	1	*	hypo	1.89961e-10
1946	chr2	118975143	118975143	1	*	hyper	1.37356e-10
1950	chr2	119134549	119134549	1	*	hyper	2.21228e-20
1952	chr2	119585122	119585122	1	*	hypo	3.99851e-07
1955	chr2	121316150	121316150	1	*	hyper	5.58521e-15
1960	chr2	121489661	121489661	1	*	hyper	2.36822e-11
1962	chr2	121917232	121917232	1	*	hyper	2.70395e-07
1964	chr2	122106183	122106183	1	*	hypo	2.32114e-12
1968	chr2	122340246	122340246	1	*	hyper	1.02747e-22
1973	chr2	122462135	122462135	1	*	hyper	6.57706e-21
1976	chr2	122615474	122615474	1	*	hyper	6.27352e-11
1980	chr2	122758432	122758432	1	*	hyper	1.45371e-09
1983	chr2	122801902	122801902	1	*	hyper	1.1828e-09
1985	chr2	123671699	123671699	1	*	hyper	2.86681e-06
1987	chr2	124608344	124608344	1	*	hyper	1.16052e-06
1989	chr2	125474247	125474247	1	*	hypo	7.65979e-15
1991	chr2	125699880	125699880	1	*	hypo	3.73421e-06
1995	chr2	126087275	126087275	1	*	hyper	2.65022e-07
1998	chr2	126123924	126123924	1	*	hyper	1.04663e-09
2002	chr2	126358704	126358704	1	*	hyper	1.10526e-11
2005	chr2	126432261	126432261	1	*	hyper	5.67151e-07
2009	chr2	126738028	126738028	1	*	hyper	2.07658e-08
2011	chr2	126829864	126829864	1	*	hyper	1.54763e-07
2015	chr2	126989552	126989552	1	*	hyper	9.08547e-11
2017	chr2	127212353	127212353	1	*	hypo	2.74435e-11
2019	chr2	128425908	128425908	1	*	hyper	6.13808e-07
2022	chr2	129008678	129008678	1	*	hyper	3.69937e-07
2027	chr2	129022427	129022427	1	*	hypo	1.88486e-06
2032	chr2	130179341	130179341	1	*	hyper	2.28441e-07
2035	chr2	130255699	130255699	1	*	hyper	5.81679e-07
2038	chr2	130395059	130395059	1	*	hypo	5.13552e-08
2041	chr2	130687974	130687974	1	*	hyper	2.29886e-10
2044	chr2	131155332	131155332	1	*	hyper	2.48505e-12
2048	chr2	131981913	131981913	1	*	hypo	9.09081e-07
2053	chr2	132033550	132033550	1	*	hypo	3.8609e-09
2057	chr2	132033694	132033694	1	*	hypo	1.01718e-08
2061	chr2	132040221	132040221	1	*	hypo	1.11135e-07
2066	chr2	132440827	132440827	1	*	hyper	2.18534e-07
2069	chr2	132629220	132629220	1	*	hypo	3.9901e-07
2071	chr2	132649239	132649239	1	*	hypo	2.71305e-08
2076	chr2	132774335	132774335	1	*	hypo	4.70349e-07
2079	chr2	133032152	133032152	1	*	hyper	1.47915e-07
2084	chr2	133065730	133065730	1	*	hyper	1.3829e-07
2087	chr2	133086253	133086253	1	*	hypo	1.26785e-11
2090	chr2	133269536	133269536	1	*	hypo	1.76934e-06
2094	chr2	133318740	133318740	1	*	hypo	8.04581e-15
2098	chr2	133335314	133335314	1	*	hypo	5.80798e-10
2102	chr2	134045824	134045824	1	*	hyper	3.15115e-06
2104	chr2	134062277	134062277	1	*	hyper	1.10718e-07
2107	chr2	134203841	134203841	1	*	hyper	5.18134e-11
2109	chr2	134206296	134206296	1	*	hyper	9.33581e-12
2111	chr2	134295411	134295411	1	*	hypo	3.75944e-09
2114	chr2	134353304	134353304	1	*	hyper	6.36816e-07
2116	chr2	134709031	134709031	1	*	hyper	1.08608e-06
2118	chr2	134763153	134763153	1	*	hyper	2.8652e-10
2121	chr2	135070490	135070490	1	*	hypo	3.14893e-09
2125	chr2	135099361	135099361	1	*	hyper	1.21252e-06
2130	chr2	135106320	135106320	1	*	hyper	9.67694e-10
2134	chr2	135135706	135135706	1	*	hyper	1.29497e-10
2138	chr2	135159888	135159888	1	*	hyper	6.09187e-11
2140	chr2	135188908	135188908	1	*	hypo	3.44256e-11
2143	chr2	135377717	135377717	1	*	hypo	1.33374e-06
2147	chr2	135408272	135408272	1	*	hypo	9.67227e-08
2150	chr2	135529186	135529186	1	*	hypo	6.76031e-07
2152	chr2	135634387	135634387	1	*	hyper	2.24135e-08
2154	chr2	135647016	135647016	1	*	hyper	7.08359e-07
2156	chr2	135664567	135664567	1	*	hyper	2.1244e-06
2159	chr3	2043350	2043350	1	*	hyper	3.62426e-08
2163	chr3	3030193	3030193	1	*	hyper	1.1166e-07
2168	chr3	4313481	4313481	1	*	hypo	1.45164e-15
2172	chr3	7051244	7051244	1	*	hypo	3.95405e-09
2175	chr3	7111118	7111118	1	*	hyper	2.16451e-06
2179	chr3	7188277	7188277	1	*	hyper	6.94356e-07
2183	chr3	7211414	7211414	1	*	hyper	2.20852e-08
2188	chr3	7257751	7257751	1	*	hyper	4.43898e-07
2192	chr3	7602832	7602832	1	*	hypo	1.00834e-10
2194	chr3	7883189	7883189	1	*	hyper	1.6979e-10
2197	chr3	9737090	9737090	1	*	hypo	7.67222e-07
2200	chr3	9857718	9857718	1	*	hypo	1.38173e-06
2204	chr3	9982455	9982455	1	*	hyper	7.02891e-10
2208	chr3	12920112	12920112	1	*	hyper	2.96023e-07
2211	chr3	12932080	12932080	1	*	hypo	2.45122e-07
2214	chr3	13453982	13453982	1	*	hyper	4.07871e-06
2217	chr3	13504492	13504492	1	*	hyper	1.44003e-08
2219	chr3	14847933	14847933	1	*	hypo	6.55418e-10
2223	chr3	14943163	14943163	1	*	hypo	1.64486e-11
2225	chr3	15034832	15034832	1	*	hyper	4.38215e-11
2230	chr3	15352856	15352856	1	*	hypo	2.53391e-09
2234	chr3	15360081	15360081	1	*	hyper	1.73629e-07
2238	chr3	15411209	15411209	1	*	hypo	1.2476e-08
2242	chr3	15544580	15544580	1	*	hyper	1.80529e-06
2247	chr3	15782664	15782664	1	*	hypo	1.34919e-08
2249	chr3	16025330	16025330	1	*	hyper	1.41034e-07
2253	chr3	17168474	17168474	1	*	hyper	2.2955e-08
2256	chr3	17241494	17241494	1	*	hyper	2.73658e-07
2258	chr3	17751640	17751640	1	*	hyper	1.31881e-07
2261	chr3	17812053	17812053	1	*	hyper	1.50993e-16
2263	chr3	18288485	18288485	1	*	hypo	1.37894e-14
2266	chr3	20655555	20655555	1	*	hypo	2.31945e-06
2271	chr3	20740108	20740108	1	*	hypo	1.1173e-13
2273	chr3	21152533	21152533	1	*	hyper	1.32101e-08
2275	chr3	21161876	21161876	1	*	hyper	4.95217e-06
2277	chr3	21171453	21171453	1	*	hyper	8.27582e-13
2279	chr3	22839766	22839766	1	*	hyper	6.45787e-11
2282	chr3	24149003	24149003	1	*	hyper	4.65879e-08
2287	chr3	24768556	24768556	1	*	hypo	9.58182e-08
2290	chr3	24970370	24970370	1	*	hyper	2.33366e-11
2293	chr3	25884166	25884166	1	*	hypo	1.9159e-07
2296	chr3	26141357	26141357	1	*	hypo	2.52412e-08
2301	chr3	26212297	26212297	1	*	hypo	4.21889e-08
2305	chr3	26854581	26854581	1	*	hypo	2.64855e-06
2308	chr3	29408076	29408076	1	*	hyper	2.78666e-07
2312	chr3	29549074	29549074	1	*	hypo	6.65997e-09
2317	chr3	30743862	30743862	1	*	hypo	2.14773e-16
2322	chr3	30935194	30935194	1	*	hypo	4.5784e-14
2325	chr3	31064163	31064163	1	*	hypo	1.64917e-06
2327	chr3	32464232	32464232	1	*	hypo	2.53415e-06
2330	chr3	33445579	33445579	1	*	hypo	1.08316e-07
2333	chr3	33587636	33587636	1	*	hypo	2.55672e-09
2336	chr3	33659383	33659383	1	*	hypo	6.24732e-07
2338	chr3	33664242	33664242	1	*	hypo	1.12764e-08
2340	chr3	33876636	33876636	1	*	hyper	5.03308e-08
2345	chr3	34108506	34108506	1	*	hyper	2.19528e-08
2349	chr3	34108637	34108637	1	*	hyper	4.32944e-07
2354	chr3	34288342	34288342	1	*	hyper	1.61412e-09
2359	chr3	34318940	34318940	1	*	hyper	2.61315e-09
2362	chr3	35000825	35000825	1	*	hyper	2.28091e-10
2364	chr3	35012547	35012547	1	*	hyper	2.39716e-12
2366	chr3	35186524	35186524	1	*	hypo	9.3463e-07
2369	chr3	35334209	35334209	1	*	hypo	1.08731e-11
2371	chr3	35346529	35346529	1	*	hypo	2.87148e-07
2374	chr3	35522229	35522229	1	*	hyper	2.16266e-12
2376	chr3	35523769	35523769	1	*	hyper	4.74723e-08
2378	chr3	35530370	35530370	1	*	hyper	2.12887e-08
2381	chr3	35535149	35535149	1	*	hyper	7.14173e-08
2384	chr3	35536146	35536146	1	*	hyper	2.12853e-07
2386	chr3	35547085	35547085	1	*	hyper	1.51117e-09
2389	chr3	35582698	35582698	1	*	hypo	1.74272e-07
2392	chr3	35599361	35599361	1	*	hyper	1.66275e-10
2394	chr3	35801569	35801569	1	*	hypo	2.25705e-10
2396	chr3	35849090	35849090	1	*	hypo	3.09317e-09
2398	chr3	35849579	35849579	1	*	hypo	1.55717e-12
2400	chr3	35858907	35858907	1	*	hypo	3.11891e-11
2404	chr3	36213834	36213834	1	*	hypo	1.22335e-12
2408	chr3	36309197	36309197	1	*	hyper	4.89779e-08
2410	chr3	36405864	36405864	1	*	hypo	4.22085e-14
2413	chr3	36472898	36472898	1	*	hypo	5.76572e-13
2416	chr3	36498714	36498714	1	*	hypo	4.24946e-09
2418	chr3	36967424	36967424	1	*	hyper	2.89152e-11
2421	chr3	37610625	37610625	1	*	hypo	8.54397e-09
2424	chr3	37643488	37643488	1	*	hypo	2.51906e-12
2427	chr3	39658873	39658873	1	*	hypo	6.0338e-10
2429	chr3	39799011	39799011	1	*	hypo	8.74e-11
2434	chr3	40099709	40099709	1	*	hyper	4.78065e-08
2437	chr3	40099711	40099711	1	*	hypo	1.37076e-07
2440	chr3	40625059	40625059	1	*	hypo	1.68622e-07
2442	chr3	40625063	40625063	1	*	hypo	1.30045e-08
2445	chr3	41382865	41382865	1	*	hyper	7.83221e-09
2449	chr3	41389134	41389134	1	*	hyper	5.62012e-07
2454	chr3	42041790	42041790	1	*	hyper	8.72222e-16
2456	chr3	42139251	42139251	1	*	hyper	1.62965e-08
2459	chr3	42392193	42392193	1	*	hypo	1.14552e-09
2463	chr3	42465908	42465908	1	*	hypo	1.80103e-08
2465	chr3	42658656	42658656	1	*	hyper	2.62638e-07
2468	chr3	43003544	43003544	1	*	hypo	3.77912e-06
2471	chr3	43053559	43053559	1	*	hypo	4.883e-09
2475	chr3	43116904	43116904	1	*	hyper	3.58408e-07
2480	chr3	44157575	44157575	1	*	hyper	1.05539e-07
2483	chr3	45655128	45655128	1	*	hyper	3.35723e-09
2488	chr3	45660063	45660063	1	*	hyper	2.58647e-07
2493	chr3	45839381	45839381	1	*	hyper	1.02931e-09
2497	chr3	45847418	45847418	1	*	hyper	3.15605e-23
2501	chr3	46822438	46822438	1	*	hyper	1.08545e-07
2503	chr3	47900094	47900094	1	*	hypo	5.81512e-07
2506	chr3	48845758	48845758	1	*	hyper	7.48072e-09
2508	chr3	49831579	49831579	1	*	hyper	1.33396e-07
2513	chr3	50351114	50351114	1	*	hyper	2.04057e-06
2517	chr3	50498568	50498568	1	*	hyper	7.77257e-08
2520	chr3	50950509	50950509	1	*	hyper	5.5885e-18
2524	chr3	51556418	51556418	1	*	hyper	4.37966e-16
2526	chr3	53120986	53120986	1	*	hypo	5.09108e-09
2528	chr3	53571328	53571328	1	*	hypo	1.05322e-11
2533	chr3	53674435	53674435	1	*	hyper	1.02726e-07
2535	chr3	56267085	56267085	1	*	hyper	4.22749e-06
2537	chr3	56897763	56897763	1	*	hyper	4.61857e-10
2539	chr3	64517002	64517002	1	*	hypo	8.03697e-07
2541	chr3	65737467	65737467	1	*	hyper	3.37321e-08
2545	chr3	68686331	68686331	1	*	hyper	2.19117e-06
2547	chr3	69472155	69472155	1	*	hyper	2.13094e-07
2552	chr3	70002738	70002738	1	*	hypo	3.2032e-14
2557	chr3	70243620	70243620	1	*	hypo	2.36815e-07
2562	chr3	70432724	70432724	1	*	hyper	2.59558e-07
2567	chr3	70860308	70860308	1	*	hypo	5.10444e-08
2569	chr3	70891466	70891466	1	*	hyper	3.55317e-06
2571	chr3	71441700	71441700	1	*	hypo	4.26421e-09
2573	chr3	71532646	71532646	1	*	hypo	3.62956e-15
2576	chr3	71715300	71715300	1	*	hyper	2.86301e-07
2579	chr3	72927383	72927383	1	*	hypo	6.84171e-06
2584	chr3	73889848	73889848	1	*	hyper	1.07531e-06
2587	chr3	74957789	74957789	1	*	hypo	3.31303e-09
2591	chr3	74959341	74959341	1	*	hypo	3.10582e-06
2596	chr3	75654573	75654573	1	*	hypo	3.55905e-08
2599	chr3	75754888	75754888	1	*	hyper	4.27972e-06
2602	chr3	75877917	75877917	1	*	hypo	1.00049e-12
2605	chr3	75878733	75878733	1	*	hypo	6.29569e-13
2607	chr3	75899490	75899490	1	*	hyper	4.4076e-06
2610	chr3	76040815	76040815	1	*	hypo	8.57074e-11
2612	chr3	76238890	76238890	1	*	hypo	6.31929e-21
2615	chr3	76278974	76278974	1	*	hypo	1.49539e-10
2618	chr3	76507667	76507667	1	*	hyper	2.54663e-08
2621	chr3	77129456	77129456	1	*	hypo	3.11278e-09
2626	chr3	77579771	77579771	1	*	hypo	9.04876e-07
2631	chr3	77610590	77610590	1	*	hyper	1.14433e-13
2635	chr3	77855082	77855082	1	*	hypo	6.50878e-06
2638	chr3	77858882	77858882	1	*	hypo	1.28208e-09
2640	chr3	77921361	77921361	1	*	hypo	6.52509e-08
2644	chr3	78069406	78069406	1	*	hyper	2.447e-11
2647	chr3	78077363	78077363	1	*	hyper	1.07188e-11
2651	chr3	78104871	78104871	1	*	hypo	5.25795e-18
2655	chr3	78179257	78179257	1	*	hypo	3.92447e-14
2658	chr3	78204281	78204281	1	*	hypo	1.92444e-08
2663	chr3	78214078	78214078	1	*	hyper	9.54121e-07
2668	chr3	78329544	78329544	1	*	hypo	4.57348e-11
2670	chr3	79024345	79024345	1	*	hyper	1.42681e-10
2674	chr3	79051917	79051917	1	*	hyper	2.29634e-06
2678	chr3	79114959	79114959	1	*	hyper	4.30907e-08
2682	chr3	79777424	79777424	1	*	hypo	4.00443e-13
2686	chr3	80002061	80002061	1	*	hyper	3.83742e-11
2690	chr3	80569794	80569794	1	*	hyper	3.63609e-12
2694	chr3	80923740	80923740	1	*	hyper	2.45728e-10
2697	chr3	81103010	81103010	1	*	hypo	2.95419e-13
2699	chr3	81628390	81628390	1	*	hypo	6.16271e-06
2702	chr3	84035613	84035613	1	*	hyper	1.58709e-06
2704	chr3	85445231	85445231	1	*	hypo	1.125e-09
2706	chr3	85463256	85463256	1	*	hypo	2.24962e-10
2709	chr3	85910992	85910992	1	*	hyper	3.84259e-08
2711	chr3	85923753	85923753	1	*	hypo	4.31915e-06
2714	chr3	85935869	85935869	1	*	hyper	6.30166e-07
2719	chr3	86310916	86310916	1	*	hyper	1.94072e-06
2723	chr3	86325944	86325944	1	*	hyper	3.56694e-06
2727	chr3	86553390	86553390	1	*	hypo	8.57321e-07
2732	chr3	86836927	86836927	1	*	hypo	7.12749e-08
2735	chr3	87186418	87186418	1	*	hypo	1.20373e-07
2737	chr3	87276668	87276668	1	*	hypo	2.34587e-09
2739	chr3	87304195	87304195	1	*	hypo	6.44643e-14
2742	chr3	87312711	87312711	1	*	hypo	1.2609e-08
2744	chr3	87482838	87482838	1	*	hyper	9.1651e-07
2749	chr3	87718067	87718067	1	*	hypo	1.39588e-07
2751	chr3	87744863	87744863	1	*	hyper	1.03717e-16
2754	chr3	87976111	87976111	1	*	hyper	1.38859e-08
2757	chr3	88128983	88128983	1	*	hyper	2.8681e-07
2759	chr3	89075967	89075967	1	*	hyper	9.29956e-07
2761	chr3	89621876	89621876	1	*	hyper	5.86904e-16
2766	chr3	90591413	90591413	1	*	hyper	2.4878e-06
2768	chr3	90887606	90887606	1	*	hypo	2.46656e-06
2771	chr3	91002867	91002867	1	*	hypo	1.79679e-10
2773	chr3	91015595	91015595	1	*	hyper	1.31996e-07
2775	chr3	91037962	91037962	1	*	hyper	1.16351e-08
2778	chr3	91044305	91044305	1	*	hyper	2.99351e-06
2780	chr3	91100795	91100795	1	*	hyper	1.20008e-13
2783	chr3	91476015	91476015	1	*	hypo	1.78263e-07
2786	chr3	91515371	91515371	1	*	hypo	4.27001e-09
2790	chr3	91519150	91519150	1	*	hypo	1.54509e-08
2793	chr3	91526382	91526382	1	*	hypo	2.92571e-12
2796	chr3	91536402	91536402	1	*	hypo	4.32216e-09
2800	chr3	91537967	91537967	1	*	hyper	6.14231e-09
2803	chr3	91539612	91539612	1	*	hyper	1.55703e-08
2807	chr3	91542686	91542686	1	*	hyper	2.47638e-09
2811	chr3	91598822	91598822	1	*	hypo	4.97217e-10
2815	chr3	91701184	91701184	1	*	hypo	6.1433e-06
2817	chr3	91905839	91905839	1	*	hyper	1.13245e-07
2821	chr3	91953326	91953326	1	*	hypo	3.53861e-08
2825	chr3	92811178	92811178	1	*	hypo	1.33909e-06
2828	chr3	92813710	92813710	1	*	hypo	2.45099e-06
2830	chr3	92823430	92823430	1	*	hyper	1.37382e-09
2833	chr3	92832810	92832810	1	*	hyper	5.13431e-08
2835	chr3	93092924	93092924	1	*	hypo	1.71717e-06
2837	chr3	93095096	93095096	1	*	hypo	1.06109e-06
2840	chr3	94487802	94487802	1	*	hyper	5.01518e-06
2844	chr3	94600283	94600283	1	*	hyper	4.81456e-06
2849	chr3	94979452	94979452	1	*	hypo	6.65883e-08
2851	chr3	95271621	95271621	1	*	hypo	2.66362e-08
2854	chr3	95669255	95669255	1	*	hypo	5.85722e-07
2858	chr3	95677024	95677024	1	*	hypo	1.4686e-07
2862	chr3	96656104	96656104	1	*	hypo	1.31452e-07
2864	chr3	96942297	96942297	1	*	hypo	9.34454e-12
2867	chr3	97563248	97563248	1	*	hyper	6.66204e-07
2870	chr3	98002531	98002531	1	*	hyper	1.09281e-07
2872	chr3	98233772	98233772	1	*	hypo	2.97404e-11
2874	chr3	98423030	98423030	1	*	hyper	2.54412e-16
2876	chr3	98442338	98442338	1	*	hyper	1.49847e-06
2878	chr3	98510701	98510701	1	*	hyper	6.86068e-07
2880	chr3	99533711	99533711	1	*	hypo	3.01325e-11
2885	chr3	99967367	99967367	1	*	hypo	2.03876e-08
2890	chr3	100452046	100452046	1	*	hyper	3.01755e-07
2894	chr3	100507943	100507943	1	*	hypo	1.0751e-09
2898	chr3	101387232	101387232	1	*	hyper	8.2282e-07
2902	chr3	101399736	101399736	1	*	hyper	4.15349e-11
2906	chr3	101402260	101402260	1	*	hyper	1.67289e-10
2910	chr3	101721590	101721590	1	*	hypo	1.01789e-06
2916	chr3	101742307	101742307	1	*	hyper	1.05411e-09
2921	chr3	102556415	102556415	1	*	hyper	5.79925e-07
2924	chr3	103135240	103135240	1	*	hyper	1.2044e-07
2926	chr3	103172925	103172925	1	*	hyper	5.0321e-10
2929	chr3	103793887	103793887	1	*	hyper	3.59979e-07
2931	chr3	103876628	103876628	1	*	hyper	6.47598e-09
2933	chr3	104535134	104535134	1	*	hyper	2.45373e-22
2935	chr3	104583573	104583573	1	*	hypo	3.77312e-06
2938	chr3	104612805	104612805	1	*	hyper	6.46791e-06
2941	chr3	104686262	104686262	1	*	hyper	6.04284e-09
2943	chr3	105808744	105808744	1	*	hypo	6.97869e-08
2945	chr3	106024414	106024414	1	*	hypo	9.62805e-21
2949	chr3	106024423	106024423	1	*	hypo	3.05382e-21
2953	chr3	106201084	106201084	1	*	hyper	9.03504e-07
2956	chr3	106266629	106266629	1	*	hyper	2.24958e-15
2958	chr3	106266673	106266673	1	*	hyper	4.58776e-14
2960	chr3	106325620	106325620	1	*	hyper	3.55398e-08
2962	chr3	106325673	106325673	1	*	hyper	7.05658e-09
2964	chr3	106326193	106326193	1	*	hyper	1.37995e-07
2968	chr3	106592177	106592177	1	*	hyper	2.39273e-23
2972	chr3	107202648	107202648	1	*	hyper	2.12939e-07
2975	chr3	107241505	107241505	1	*	hyper	8.32291e-09
2977	chr3	107280346	107280346	1	*	hyper	1.76682e-07
2979	chr3	107377483	107377483	1	*	hyper	2.23512e-07
2981	chr3	107592298	107592298	1	*	hypo	7.18483e-10
2984	chr3	108378223	108378223	1	*	hyper	2.08072e-06
2989	chr3	108449397	108449397	1	*	hyper	1.18991e-06
2992	chr3	108465656	108465656	1	*	hyper	2.19759e-06
2995	chr3	108478955	108478955	1	*	hyper	1.74018e-06
2997	chr3	108927232	108927232	1	*	hypo	1.48252e-06
3002	chr3	108937872	108937872	1	*	hypo	4.47184e-08
3006	chr3	108960783	108960783	1	*	hyper	8.12838e-06
3011	chr3	108974024	108974024	1	*	hyper	1.90275e-06
3016	chr3	109021107	109021107	1	*	hyper	7.1725e-07
3020	chr3	109122020	109122020	1	*	hyper	3.77332e-13
3023	chr3	109237396	109237396	1	*	hypo	2.44875e-08
3026	chr3	109388935	109388935	1	*	hypo	1.17694e-06
3028	chr3	109433333	109433333	1	*	hyper	1.54753e-07
3032	chr3	109495775	109495775	1	*	hyper	1.24711e-06
3036	chr3	109519861	109519861	1	*	hyper	1.12976e-08
3040	chr3	109519940	109519940	1	*	hyper	2.75354e-12
3044	chr3	109556041	109556041	1	*	hyper	2.48533e-09
3048	chr3	109643701	109643701	1	*	hyper	7.60473e-06
3051	chr3	110165177	110165177	1	*	hyper	7.30117e-21
3056	chr3	111456253	111456253	1	*	hyper	4.00131e-09
3059	chr3	111471601	111471601	1	*	hypo	4.5546e-06
3061	chr3	111781389	111781389	1	*	hypo	5.87955e-06
3063	chr3	112770252	112770252	1	*	hypo	7.33555e-08
3065	chr3	113495468	113495468	1	*	hyper	1.3819e-07
3067	chr3	113899297	113899297	1	*	hyper	8.51655e-07
3070	chr3	113900076	113900076	1	*	hyper	5.72826e-13
3072	chr3	113969906	113969906	1	*	hypo	4.87929e-07
3074	chr3	113976272	113976272	1	*	hyper	1.08427e-10
3076	chr3	114297188	114297188	1	*	hyper	9.59528e-09
3079	chr3	114745515	114745515	1	*	hyper	9.91241e-07
3082	chr3	114811542	114811542	1	*	hypo	5.63991e-10
3085	chr3	115228569	115228569	1	*	hyper	8.59545e-08
3087	chr3	115322972	115322972	1	*	hyper	2.33641e-06
3089	chr3	115479762	115479762	1	*	hyper	1.44037e-07
3091	chr3	115588494	115588494	1	*	hypo	5.43046e-06
3094	chr3	115658677	115658677	1	*	hyper	8.93514e-08
3096	chr3	116075220	116075220	1	*	hyper	7.51096e-07
3098	chr3	116167929	116167929	1	*	hyper	9.81545e-08
3100	chr3	116207979	116207979	1	*	hyper	1.92605e-11
3103	chr3	116895128	116895128	1	*	hyper	5.67325e-06
3105	chr3	116912742	116912742	1	*	hypo	5.99818e-06
3107	chr3	116968394	116968394	1	*	hyper	7.20863e-08
3111	chr3	116989042	116989042	1	*	hypo	8.24868e-06
3116	chr3	117347607	117347607	1	*	hyper	5.59668e-06
3119	chr3	117405485	117405485	1	*	hypo	2.72834e-07
3122	chr3	117987208	117987208	1	*	hyper	9.99622e-10
3124	chr3	118285120	118285120	1	*	hyper	2.38649e-07
3126	chr3	118427507	118427507	1	*	hyper	2.48818e-08
3128	chr3	118451708	118451708	1	*	hypo	1.89826e-10
3130	chr3	118454010	118454010	1	*	hypo	5.64448e-08
3132	chr3	118471257	118471257	1	*	hyper	8.63733e-07
3135	chr3	118495510	118495510	1	*	hypo	1.42968e-09
3137	chr3	118648264	118648264	1	*	hyper	4.3206e-11
3139	chr3	118688753	118688753	1	*	hypo	2.42448e-07
3141	chr3	118725989	118725989	1	*	hypo	9.25486e-10
3143	chr3	118741059	118741059	1	*	hyper	3.0043e-14
3145	chr3	118839533	118839533	1	*	hypo	3.36467e-06
3147	chr3	118873905	118873905	1	*	hyper	1.45344e-06
3149	chr3	119558620	119558620	1	*	hypo	1.00181e-09
3152	chr3	119664988	119664988	1	*	hyper	1.77029e-11
3156	chr3	119730169	119730169	1	*	hyper	7.63433e-07
3158	chr3	119802108	119802108	1	*	hypo	1.0895e-06
3160	chr3	119804129	119804129	1	*	hyper	1.1078e-06
3163	chr3	119817370	119817370	1	*	hyper	1.22949e-06
3165	chr3	119823800	119823800	1	*	hyper	1.31335e-06
3167	chr3	119929912	119929912	1	*	hyper	6.72364e-10
3169	chr3	120010698	120010698	1	*	hypo	1.12363e-11
3171	chr3	120176121	120176121	1	*	hypo	1.62685e-07
3173	chr3	120199848	120199848	1	*	hypo	5.53893e-07
3175	chr3	120226698	120226698	1	*	hypo	2.79368e-10
3177	chr3	120242477	120242477	1	*	hypo	1.49782e-10
3179	chr3	120323930	120323930	1	*	hypo	8.23894e-10
3181	chr3	120401118	120401118	1	*	hyper	5.53532e-07
3183	chr3	120415807	120415807	1	*	hyper	2.53663e-06
3186	chr3	120739343	120739343	1	*	hyper	2.05259e-17
3188	chr3	120739749	120739749	1	*	hypo	5.94768e-10
3190	chr3	120746740	120746740	1	*	hyper	2.02777e-07
3194	chr3	120753872	120753872	1	*	hyper	2.40236e-12
3198	chr3	120779123	120779123	1	*	hypo	5.58246e-07
3202	chr3	120791498	120791498	1	*	hyper	3.44918e-08
3207	chr4	3319920	3319920	1	*	hyper	1.21615e-06
3210	chr4	4637364	4637364	1	*	hyper	8.01556e-14
3212	chr4	5112263	5112263	1	*	hyper	1.93347e-06
3215	chr4	6227342	6227342	1	*	hyper	1.47896e-06
3217	chr4	7017234	7017234	1	*	hyper	7.66121e-09
3219	chr4	7020364	7020364	1	*	hyper	1.49415e-08
3221	chr4	7254181	7254181	1	*	hyper	1.29065e-08
3224	chr4	8049961	8049961	1	*	hypo	2.82672e-07
3229	chr4	8131535	8131535	1	*	hypo	1.33164e-06
3234	chr4	8138639	8138639	1	*	hypo	8.12238e-07
3238	chr4	8606776	8606776	1	*	hypo	3.00823e-06
3243	chr4	8910835	8910835	1	*	hypo	1.25208e-08
3245	chr4	9266965	9266965	1	*	hypo	6.56496e-11
3247	chr4	9744686	9744686	1	*	hyper	1.06457e-07
3251	chr4	9962121	9962121	1	*	hypo	2.09225e-08
3256	chr4	10454624	10454624	1	*	hyper	6.50007e-15
3260	chr4	10821434	10821434	1	*	hypo	4.81937e-10
3266	chr4	10827076	10827076	1	*	hypo	3.33477e-06
3270	chr4	11163591	11163591	1	*	hyper	2.69167e-12
3272	chr4	11472599	11472599	1	*	hyper	3.80812e-08
3275	chr4	11735288	11735288	1	*	hyper	1.66067e-08
3278	chr4	11747498	11747498	1	*	hypo	9.32675e-15
3280	chr4	11790344	11790344	1	*	hyper	5.32896e-08
3284	chr4	11826202	11826202	1	*	hyper	4.19636e-09
3286	chr4	12323354	12323354	1	*	hyper	1.51462e-11
3290	chr4	13068247	13068247	1	*	hyper	2.52974e-11
3294	chr4	13183238	13183238	1	*	hyper	1.24518e-06
3298	chr4	14462130	14462130	1	*	hypo	9.6823e-07
3300	chr4	14891607	14891607	1	*	hypo	8.66213e-07
3303	chr4	14944356	14944356	1	*	hyper	4.52909e-08
3305	chr4	15150956	15150956	1	*	hyper	1.55726e-07
3309	chr4	15491230	15491230	1	*	hypo	5.57228e-08
3311	chr4	15607408	15607408	1	*	hyper	1.84673e-06
3314	chr4	15833852	15833852	1	*	hyper	7.44337e-08
3317	chr4	15865218	15865218	1	*	hyper	8.9209e-09
3320	chr4	16295707	16295707	1	*	hypo	4.34787e-09
3324	chr4	17639561	17639561	1	*	hyper	2.43773e-06
3326	chr4	18546638	18546638	1	*	hyper	1.42435e-10
3328	chr4	18806251	18806251	1	*	hyper	7.39381e-10
3331	chr4	19650931	19650931	1	*	hypo	1.02923e-14
3336	chr4	19853236	19853236	1	*	hypo	2.31845e-12
3341	chr4	20062899	20062899	1	*	hypo	1.96144e-07
3343	chr4	20262419	20262419	1	*	hypo	6.26616e-08
3346	chr4	21728819	21728819	1	*	hypo	1.65114e-14
3349	chr4	22116479	22116479	1	*	hypo	2.33738e-13
3353	chr4	22129948	22129948	1	*	hyper	2.25645e-10
3357	chr4	22647770	22647770	1	*	hypo	3.77829e-09
3362	chr4	22676709	22676709	1	*	hypo	1.986e-09
3366	chr4	22895424	22895424	1	*	hypo	1.24209e-06
3370	chr4	24132927	24132927	1	*	hyper	1.5377e-07
3372	chr4	24787233	24787233	1	*	hypo	1.61753e-11
3375	chr4	24976794	24976794	1	*	hypo	1.6158e-11
3378	chr4	25185920	25185920	1	*	hyper	5.91937e-10
3383	chr4	25460890	25460890	1	*	hyper	1.22196e-11
3385	chr4	29557697	29557697	1	*	hyper	1.09004e-06
3388	chr4	30029763	30029763	1	*	hyper	2.06275e-09
3390	chr4	30037943	30037943	1	*	hyper	3.25435e-06
3393	chr4	30259446	30259446	1	*	hyper	2.24753e-11
3396	chr4	30506492	30506492	1	*	hyper	1.0444e-08
3399	chr4	30925714	30925714	1	*	hypo	2.04932e-06
3401	chr4	31728724	31728724	1	*	hypo	1.08921e-06
3404	chr4	31809300	31809300	1	*	hyper	5.229e-10
3409	chr4	31926352	31926352	1	*	hypo	5.82281e-14
3413	chr4	32282911	32282911	1	*	hypo	8.02006e-07
3415	chr4	32698650	32698650	1	*	hypo	3.25461e-14
3420	chr4	35824964	35824964	1	*	hypo	3.98564e-10
3423	chr4	35842812	35842812	1	*	hyper	2.5739e-07
3425	chr4	36000578	36000578	1	*	hypo	1.40492e-10
3427	chr4	36056607	36056607	1	*	hyper	1.74603e-11
3429	chr4	36271950	36271950	1	*	hyper	4.1152e-14
3431	chr4	37600057	37600057	1	*	hyper	1.37617e-09
3434	chr4	37693396	37693396	1	*	hypo	4.95323e-06
3437	chr4	37722250	37722250	1	*	hypo	2.20299e-06
3440	chr4	38739687	38739687	1	*	hyper	4.11616e-09
3442	chr4	39324660	39324660	1	*	hyper	1.83081e-11
3445	chr4	39620740	39620740	1	*	hypo	9.67499e-09
3447	chr4	39879524	39879524	1	*	hypo	1.09188e-09
3450	chr4	40095441	40095441	1	*	hyper	4.67019e-11
3455	chr4	41222041	41222041	1	*	hyper	3.01858e-10
3457	chr4	42132178	42132178	1	*	hypo	4.68492e-11
3459	chr4	44356040	44356040	1	*	hypo	1.75978e-06
3461	chr4	44615187	44615187	1	*	hyper	1.06801e-07
3466	chr4	44788510	44788510	1	*	hypo	2.31989e-06
3470	chr4	46727704	46727704	1	*	hyper	2.31492e-09
3474	chr4	46749078	46749078	1	*	hyper	6.5799e-06
3478	chr4	46923425	46923425	1	*	hyper	7.38113e-09
3483	chr4	48119542	48119542	1	*	hypo	2.69475e-19
3485	chr4	48309743	48309743	1	*	hyper	2.38921e-08
3488	chr4	48310948	48310948	1	*	hyper	1.39865e-08
3491	chr4	48532430	48532430	1	*	hyper	1.30865e-06
3494	chr4	48559872	48559872	1	*	hypo	6.53003e-07
3496	chr4	48896899	48896899	1	*	hypo	6.51054e-06
3498	chr4	48956191	48956191	1	*	hypo	9.17172e-12
3502	chr4	50178777	50178777	1	*	hyper	1.49719e-08
3504	chr4	50331091	50331091	1	*	hyper	9.38028e-07
3507	chr4	50515258	50515258	1	*	hyper	3.06217e-06
3509	chr4	50828865	50828865	1	*	hyper	5.8595e-08
3514	chr4	50861480	50861480	1	*	hypo	1.36635e-16
3518	chr4	51555225	51555225	1	*	hypo	9.23677e-08
3520	chr4	53546810	53546810	1	*	hyper	8.82203e-09
3523	chr4	55247075	55247075	1	*	hypo	4.18587e-17
3525	chr4	56303359	56303359	1	*	hyper	5.79813e-12
3527	chr4	57250968	57250968	1	*	hypo	1.3303e-11
3530	chr4	58247693	58247693	1	*	hypo	3.78386e-08
3533	chr4	58848104	58848104	1	*	hyper	4.81355e-06
3536	chr4	59620525	59620525	1	*	hypo	1.50048e-08
3538	chr4	59865125	59865125	1	*	hyper	2.37918e-06
3541	chr4	60103656	60103656	1	*	hyper	7.37211e-15
3546	chr4	60114357	60114357	1	*	hyper	5.31095e-13
3551	chr4	60119040	60119040	1	*	hyper	2.18601e-14
3556	chr4	60140876	60140876	1	*	hyper	1.30732e-13
3561	chr4	60196835	60196835	1	*	hyper	3.2171e-12
3565	chr4	60208357	60208357	1	*	hyper	4.32584e-16
3570	chr4	60533942	60533942	1	*	hypo	8.69497e-25
3572	chr4	60593025	60593025	1	*	hyper	5.1614e-10
3577	chr4	60601757	60601757	1	*	hypo	2.56108e-09
3581	chr4	60610721	60610721	1	*	hyper	5.12451e-09
3585	chr4	60907263	60907263	1	*	hyper	9.45759e-07
3587	chr4	60962370	60962370	1	*	hypo	1.42758e-07
3592	chr4	60978534	60978534	1	*	hypo	5.65644e-09
3597	chr4	60984762	60984762	1	*	hypo	1.37541e-08
3601	chr4	62029103	62029103	1	*	hyper	4.86954e-06
3604	chr4	62051976	62051976	1	*	hyper	7.88901e-10
3606	chr4	62097050	62097050	1	*	hyper	3.51537e-10
3608	chr4	62142968	62142968	1	*	hyper	7.40754e-09
3613	chr4	62188835	62188835	1	*	hyper	4.24404e-10
3617	chr4	62379166	62379166	1	*	hyper	1.40743e-11
3619	chr4	65876336	65876336	1	*	hyper	5.82807e-06
3623	chr4	65901703	65901703	1	*	hypo	5.00322e-20
3627	chr4	66151993	66151993	1	*	hyper	4.41745e-08
3629	chr4	66869800	66869800	1	*	hyper	9.81883e-10
3631	chr4	67279327	67279327	1	*	hypo	1.19391e-16
3633	chr4	67429914	67429914	1	*	hypo	6.64726e-12
3637	chr4	67935676	67935676	1	*	hypo	2.58869e-08
3640	chr4	68079522	68079522	1	*	hyper	1.34957e-08
3644	chr4	68472886	68472886	1	*	hypo	7.22193e-09
3648	chr4	68489823	68489823	1	*	hypo	7.01094e-09
3653	chr4	68500591	68500591	1	*	hypo	1.61147e-15
3657	chr4	68543752	68543752	1	*	hypo	2.27502e-07
3662	chr4	68568939	68568939	1	*	hypo	2.96255e-08
3666	chr4	69344637	69344637	1	*	hyper	7.78688e-09
3668	chr4	69659586	69659586	1	*	hyper	1.88251e-08
3671	chr4	69719955	69719955	1	*	hyper	2.83573e-07
3674	chr4	70393732	70393732	1	*	hyper	3.72134e-06
3677	chr4	70506612	70506612	1	*	hyper	2.67536e-06
3679	chr4	70506701	70506701	1	*	hyper	2.29527e-06
3681	chr4	70663606	70663606	1	*	hyper	1.45049e-08
3683	chr4	70688848	70688848	1	*	hyper	5.0086e-06
3686	chr4	70916770	70916770	1	*	hyper	5.82961e-07
3691	chr4	70924472	70924472	1	*	hyper	4.96475e-08
3696	chr4	70951329	70951329	1	*	hyper	6.77857e-10
3700	chr4	70957407	70957407	1	*	hypo	2.13792e-06
3705	chr4	71043877	71043877	1	*	hyper	1.99672e-06
3707	chr4	71093895	71093895	1	*	hypo	1.07686e-12
3712	chr4	71098047	71098047	1	*	hypo	1.29179e-08
3717	chr4	72003204	72003204	1	*	hypo	8.07839e-10
3720	chr4	72119455	72119455	1	*	hypo	1.3926e-06
3724	chr4	72406032	72406032	1	*	hyper	5.0168e-14
3726	chr4	72524812	72524812	1	*	hypo	8.94051e-09
3729	chr4	72534947	72534947	1	*	hypo	3.94982e-06
3732	chr4	72537051	72537051	1	*	hypo	5.68661e-07
3734	chr4	73698611	73698611	1	*	hyper	1.50346e-09
3737	chr4	73882311	73882311	1	*	hypo	1.354e-09
3739	chr4	74515358	74515358	1	*	hypo	3.13728e-07
3741	chr4	74635065	74635065	1	*	hyper	3.55444e-07
3743	chr4	75103815	75103815	1	*	hypo	6.64623e-07
3745	chr4	75793941	75793941	1	*	hyper	5.13225e-06
3747	chr4	76210365	76210365	1	*	hypo	8.99287e-07
3752	chr4	76221162	76221162	1	*	hyper	2.73251e-10
3756	chr4	76297192	76297192	1	*	hyper	8.26343e-09
3759	chr4	76329024	76329024	1	*	hyper	4.33139e-06
3761	chr4	76402437	76402437	1	*	hyper	1.73314e-08
3764	chr4	76654044	76654044	1	*	hyper	1.77703e-07
3766	chr4	76856902	76856902	1	*	hyper	1.16197e-07
3768	chr4	77101458	77101458	1	*	hyper	7.7149e-07
3772	chr4	77120526	77120526	1	*	hyper	2.72615e-06
3775	chr4	77138314	77138314	1	*	hyper	2.40199e-06
3779	chr4	77148204	77148204	1	*	hyper	1.51092e-06
3783	chr4	77190981	77190981	1	*	hyper	1.19155e-13
3787	chr4	77590346	77590346	1	*	hypo	5.81716e-08
3790	chr4	80133854	80133854	1	*	hyper	2.67178e-06
3792	chr4	80211082	80211082	1	*	hypo	3.84897e-08
3796	chr4	80489200	80489200	1	*	hypo	3.30589e-07
3800	chr4	81699809	81699809	1	*	hyper	4.27702e-07
3805	chr4	84936247	84936247	1	*	hypo	5.06176e-08
3810	chr4	85728819	85728819	1	*	hypo	5.49065e-08
3813	chr4	85832978	85832978	1	*	hyper	9.73237e-09
3815	chr4	85994711	85994711	1	*	hypo	3.53393e-06
3817	chr4	86683016	86683016	1	*	hyper	3.22895e-06
3819	chr4	86859447	86859447	1	*	hyper	7.26785e-07
3824	chr4	89187295	89187295	1	*	hyper	3.25448e-06
3827	chr4	89474726	89474726	1	*	hypo	1.59663e-07
3830	chr4	92032351	92032351	1	*	hyper	8.77276e-09
3834	chr4	92039143	92039143	1	*	hypo	1.89334e-23
3838	chr4	92098514	92098514	1	*	hyper	6.37569e-08
3842	chr4	92141582	92141582	1	*	hyper	2.14731e-13
3847	chr4	92179580	92179580	1	*	hyper	3.94398e-08
3854	chr4	92226602	92226602	1	*	hypo	3.07495e-09
3862	chr4	92287337	92287337	1	*	hypo	7.39115e-07
3866	chr4	92846439	92846439	1	*	hyper	2.4845e-10
3868	chr4	92859325	92859325	1	*	hyper	8.78647e-07
3870	chr4	92901795	92901795	1	*	hyper	4.60036e-17
3874	chr4	92935126	92935126	1	*	hyper	1.07169e-07
3878	chr4	92936580	92936580	1	*	hyper	2.05658e-10
3883	chr4	92962291	92962291	1	*	hyper	3.16201e-07
3887	chr4	93785993	93785993	1	*	hyper	3.53577e-12
3889	chr4	94619291	94619291	1	*	hyper	5.96928e-08
3891	chr4	94698873	94698873	1	*	hyper	2.8449e-21
3893	chr4	94772069	94772069	1	*	hyper	8.50275e-12
3895	chr4	94937998	94937998	1	*	hyper	1.52981e-12
3897	chr4	95288212	95288212	1	*	hypo	4.49455e-06
3899	chr4	95880459	95880459	1	*	hypo	1.39663e-06
3903	chr4	96392871	96392871	1	*	hyper	6.35846e-07
3906	chr4	96718236	96718236	1	*	hyper	1.19373e-11
3911	chr4	97963078	97963078	1	*	hyper	6.19267e-13
3915	chr4	98806004	98806004	1	*	hyper	6.28333e-07
3920	chr4	99214136	99214136	1	*	hypo	3.48542e-06
3924	chr4	99250758	99250758	1	*	hypo	1.19048e-06
3929	chr4	99293599	99293599	1	*	hypo	1.39669e-07
3933	chr4	99620144	99620144	1	*	hyper	6.38725e-12
3936	chr4	101716155	101716155	1	*	hyper	1.03616e-06
3941	chr4	103427835	103427835	1	*	hypo	8.49177e-07
3945	chr4	104254659	104254659	1	*	hyper	1.58197e-06
3947	chr4	104274423	104274423	1	*	hyper	2.86851e-06
3951	chr4	104284828	104284828	1	*	hyper	1.00968e-10
3954	chr4	104360070	104360070	1	*	hypo	3.08292e-09
3956	chr4	104412603	104412603	1	*	hyper	2.82174e-08
3958	chr4	104430114	104430114	1	*	hyper	3.24054e-09
3960	chr4	104466019	104466019	1	*	hyper	3.69913e-06
3962	chr4	104654510	104654510	1	*	hyper	5.0706e-18
3965	chr4	104677316	104677316	1	*	hyper	1.60849e-08
3968	chr4	105310498	105310498	1	*	hyper	2.22017e-08
3971	chr4	105316488	105316488	1	*	hyper	2.93917e-08
3973	chr4	105340538	105340538	1	*	hyper	2.92064e-12
3977	chr4	105352894	105352894	1	*	hyper	3.45349e-13
3979	chr4	106206336	106206336	1	*	hypo	2.39407e-06
3982	chr4	106768266	106768266	1	*	hyper	1.79587e-07
3984	chr4	107132296	107132296	1	*	hypo	6.68302e-08
3986	chr4	107226319	107226319	1	*	hypo	1.57038e-06
3988	chr4	107237164	107237164	1	*	hypo	2.87254e-09
3991	chr4	107460070	107460070	1	*	hyper	1.0518e-08
3994	chr4	107688301	107688301	1	*	hyper	5.7018e-07
3997	chr4	107987862	107987862	1	*	hypo	3.12033e-08
4002	chr4	108109674	108109674	1	*	hyper	4.28916e-08
4005	chr4	108155541	108155541	1	*	hypo	3.07314e-06
4008	chr4	109445916	109445916	1	*	hypo	5.98957e-11
4010	chr4	109850529	109850529	1	*	hyper	4.20909e-06
4013	chr4	110096767	110096767	1	*	hypo	3.82817e-11
4015	chr4	110126519	110126519	1	*	hyper	5.20262e-06
4018	chr4	110951859	110951859	1	*	hyper	7.42457e-09
4021	chr4	111632585	111632585	1	*	hyper	1.6226e-07
4023	chr4	111790658	111790658	1	*	hypo	4.20911e-06
4026	chr4	112336088	112336088	1	*	hypo	1.58039e-08
4028	chr4	112538662	112538662	1	*	hypo	1.2102e-06
4031	chr4	112540431	112540431	1	*	hypo	5.92513e-07
4033	chr4	112831858	112831858	1	*	hyper	3.39564e-07
4036	chr4	113139390	113139390	1	*	hyper	7.64439e-07
4040	chr4	113521676	113521676	1	*	hyper	5.83521e-06
4042	chr4	113616229	113616229	1	*	hypo	2.54585e-09
4044	chr4	113819748	113819748	1	*	hyper	6.24615e-09
4048	chr4	113934724	113934724	1	*	hyper	1.79818e-06
4052	chr4	113941969	113941969	1	*	hyper	5.22011e-07
4056	chr4	113994184	113994184	1	*	hyper	7.8838e-07
4058	chr4	114121828	114121828	1	*	hyper	2.44862e-10
4060	chr4	114543305	114543305	1	*	hypo	2.12226e-06
4062	chr4	114763164	114763164	1	*	hypo	9.21658e-08
4065	chr4	115164624	115164624	1	*	hyper	5.93858e-06
4067	chr4	115219888	115219888	1	*	hypo	6.10192e-06
4070	chr4	115601714	115601714	1	*	hypo	4.88517e-11
4073	chr4	116280870	116280870	1	*	hyper	1.09684e-07
4077	chr4	116284753	116284753	1	*	hyper	2.23723e-09
4082	chr4	116373834	116373834	1	*	hyper	1.15859e-10
4086	chr4	116461023	116461023	1	*	hypo	2.93838e-08
4090	chr4	116461433	116461433	1	*	hypo	1.70691e-12
4095	chr4	116479654	116479654	1	*	hyper	2.00089e-08
4100	chr4	116539900	116539900	1	*	hyper	7.1885e-07
4105	chr4	116702219	116702219	1	*	hyper	2.238e-08
4109	chr4	116757382	116757382	1	*	hyper	8.27752e-08
4114	chr4	116804422	116804422	1	*	hyper	8.38208e-08
4118	chr4	116804442	116804442	1	*	hyper	3.15871e-07
4122	chr4	116876568	116876568	1	*	hyper	1.46788e-06
4126	chr4	116950895	116950895	1	*	hypo	1.91652e-07
4130	chr4	116967756	116967756	1	*	hypo	1.77328e-08
4132	chr4	117061500	117061500	1	*	hyper	5.27653e-06
4135	chr4	117076658	117076658	1	*	hyper	3.02648e-10
4137	chr4	117088037	117088037	1	*	hyper	4.13873e-10
4139	chr4	117088042	117088042	1	*	hyper	1.23337e-16
4141	chr4	117523466	117523466	1	*	hyper	2.02972e-09
4143	chr4	117637075	117637075	1	*	hyper	3.75942e-07
4145	chr4	117681666	117681666	1	*	hyper	3.20075e-10
4147	chr4	117722258	117722258	1	*	hyper	9.97507e-12
4149	chr4	117744602	117744602	1	*	hyper	8.08989e-07
4151	chr4	117782170	117782170	1	*	hypo	3.25595e-07
4153	chr4	117811332	117811332	1	*	hyper	6.58698e-08
4155	chr4	117859545	117859545	1	*	hyper	3.24267e-11
4157	chr4	117886291	117886291	1	*	hyper	1.35323e-12
4159	chr4	118169774	118169774	1	*	hypo	1.47932e-07
4163	chr4	118494588	118494588	1	*	hyper	2.74785e-09
4167	chr4	118610709	118610709	1	*	hypo	1.92772e-06
4170	chr4	118636533	118636533	1	*	hyper	1.05662e-17
4174	chr4	118684030	118684030	1	*	hyper	4.33508e-14
4176	chr4	119101376	119101376	1	*	hyper	1.0126e-08
4178	chr4	119155210	119155210	1	*	hyper	1.28482e-06
4180	chr4	119229616	119229616	1	*	hypo	4.10707e-06
4183	chr4	119686065	119686065	1	*	hyper	1.55087e-09
4187	chr5	235368	235368	1	*	hyper	7.53027e-07
4190	chr5	4158904	4158904	1	*	hypo	5.97381e-08
4192	chr5	4644195	4644195	1	*	hypo	3.00168e-09
4195	chr5	9087553	9087553	1	*	hyper	4.11147e-07
4198	chr5	9347630	9347630	1	*	hypo	8.52618e-08
4202	chr5	9495233	9495233	1	*	hypo	5.12394e-06
4204	chr5	9683974	9683974	1	*	hypo	3.90623e-07
4207	chr5	10030594	10030594	1	*	hypo	5.37258e-06
4212	chr5	12295680	12295680	1	*	hyper	5.06605e-08
4214	chr5	12528716	12528716	1	*	hyper	5.71993e-13
4216	chr5	15528040	15528040	1	*	hypo	9.40438e-13
4219	chr5	15596171	15596171	1	*	hyper	5.83961e-06
4222	chr5	16140038	16140038	1	*	hypo	8.17289e-07
4224	chr5	16475727	16475727	1	*	hyper	4.52893e-07
4226	chr5	16723763	16723763	1	*	hypo	1.36088e-11
4228	chr5	16896849	16896849	1	*	hypo	8.9691e-07
4230	chr5	16995106	16995106	1	*	hypo	2.27169e-09
4232	chr5	17409604	17409604	1	*	hyper	4.67128e-06
4234	chr5	17760086	17760086	1	*	hyper	6.5009e-10
4236	chr5	17877000	17877000	1	*	hypo	1.33588e-16
4241	chr5	18165998	18165998	1	*	hypo	1.01435e-13
4244	chr5	18172740	18172740	1	*	hyper	4.02575e-08
4246	chr5	18188517	18188517	1	*	hyper	4.55211e-12
4249	chr5	18439504	18439504	1	*	hyper	1.87113e-10
4252	chr5	19875640	19875640	1	*	hyper	9.79973e-09
4254	chr5	19878107	19878107	1	*	hyper	6.09369e-09
4256	chr5	19892418	19892418	1	*	hypo	2.78218e-13
4259	chr5	19903684	19903684	1	*	hypo	1.34204e-08
4262	chr5	20531040	20531040	1	*	hyper	3.33431e-09
4264	chr5	20532130	20532130	1	*	hypo	1.98964e-10
4267	chr5	22336175	22336175	1	*	hypo	3.60318e-11
4269	chr5	22383964	22383964	1	*	hyper	5.34737e-07
4271	chr5	22453761	22453761	1	*	hyper	3.68086e-09
4274	chr5	22574942	22574942	1	*	hypo	1.70602e-06
4276	chr5	22674234	22674234	1	*	hypo	6.60683e-09
4278	chr5	22925321	22925321	1	*	hypo	2.78571e-06
4281	chr5	24849726	24849726	1	*	hyper	3.68508e-08
4284	chr5	24934938	24934938	1	*	hypo	4.25842e-09
4286	chr5	24964038	24964038	1	*	hypo	5.68693e-06
4289	chr5	25158305	25158305	1	*	hypo	6.51402e-06
4292	chr5	25737382	25737382	1	*	hyper	9.06948e-10
4296	chr5	26721610	26721610	1	*	hyper	1.30065e-10
4300	chr5	26722106	26722106	1	*	hyper	1.70647e-08
4304	chr5	27044637	27044637	1	*	hyper	2.95129e-08
4308	chr5	27364599	27364599	1	*	hyper	1.19744e-12
4310	chr5	27680451	27680451	1	*	hyper	3.49022e-08
4314	chr5	28166435	28166435	1	*	hypo	4.62202e-07
4318	chr5	33862297	33862297	1	*	hyper	9.34655e-19
4322	chr5	36711003	36711003	1	*	hyper	9.5337e-07
4326	chr5	39801894	39801894	1	*	hyper	3.63871e-09
4331	chr5	41417026	41417026	1	*	hyper	1.86055e-08
4334	chr5	43045214	43045214	1	*	hyper	1.31913e-07
4339	chr5	43917901	43917901	1	*	hyper	6.76041e-07
4342	chr5	54289582	54289582	1	*	hyper	6.83064e-08
4345	chr5	56494392	56494392	1	*	hyper	5.66177e-13
4347	chr5	60456185	60456185	1	*	hypo	1.20135e-06
4350	chr5	61231146	61231146	1	*	hyper	6.53947e-08
4353	chr5	61637834	61637834	1	*	hyper	4.28611e-07
4356	chr5	62566048	62566048	1	*	hyper	2.20062e-10
4358	chr5	63343530	63343530	1	*	hyper	5.69679e-06
4360	chr5	63724071	63724071	1	*	hyper	3.69547e-09
4362	chr5	64081174	64081174	1	*	hyper	4.6903e-06
4367	chr5	64762851	64762851	1	*	hypo	5.69574e-06
4371	chr5	65316877	65316877	1	*	hypo	7.10066e-07
4374	chr5	66532434	66532434	1	*	hyper	2.09728e-08
4376	chr5	67498858	67498858	1	*	hyper	1.26499e-15
4378	chr5	67499535	67499535	1	*	hyper	1.70085e-09
4381	chr5	67513452	67513452	1	*	hyper	1.90514e-06
4383	chr5	67532012	67532012	1	*	hyper	4.88215e-08
4386	chr5	67560417	67560417	1	*	hyper	1.85734e-07
4389	chr5	67577212	67577212	1	*	hypo	7.60125e-09
4392	chr5	68150570	68150570	1	*	hypo	5.74521e-11
4397	chr5	68153266	68153266	1	*	hyper	8.85979e-07
4401	chr5	68228947	68228947	1	*	hyper	7.28111e-07
4405	chr5	68252634	68252634	1	*	hyper	4.85587e-11
4409	chr5	68254345	68254345	1	*	hyper	4.0901e-07
4413	chr5	68725090	68725090	1	*	hyper	1.93299e-08
4417	chr5	68838568	68838568	1	*	hyper	2.32484e-07
4421	chr5	68858473	68858473	1	*	hyper	2.066e-07
4425	chr5	70200478	70200478	1	*	hyper	2.35653e-14
4427	chr5	71069136	71069136	1	*	hyper	6.38758e-06
4431	chr5	71462754	71462754	1	*	hyper	1.68507e-11
4435	chr5	72453179	72453179	1	*	hyper	7.82118e-06
4438	chr5	73677851	73677851	1	*	hyper	1.58485e-10
4441	chr5	73734213	73734213	1	*	hyper	2.54399e-07
4444	chr5	74089643	74089643	1	*	hypo	1.02183e-07
4449	chr5	74774692	74774692	1	*	hyper	5.53881e-07
4454	chr5	74834465	74834465	1	*	hyper	5.12046e-11
4457	chr5	74870604	74870604	1	*	hyper	1.43864e-09
4460	chr5	74910289	74910289	1	*	hyper	2.05552e-12
4465	chr5	74935945	74935945	1	*	hyper	1.67443e-06
4469	chr5	75005837	75005837	1	*	hyper	3.5481e-14
4474	chr5	75167901	75167901	1	*	hyper	1.49555e-13
4476	chr5	75275931	75275931	1	*	hyper	7.57683e-07
4480	chr5	75283077	75283077	1	*	hyper	4.16859e-06
4484	chr5	75294110	75294110	1	*	hyper	1.41076e-07
4486	chr5	75351208	75351208	1	*	hyper	5.56667e-10
4491	chr5	75362129	75362129	1	*	hyper	3.53761e-15
4495	chr5	75615709	75615709	1	*	hypo	1.06197e-08
4498	chr5	75679621	75679621	1	*	hyper	1.55855e-07
4500	chr5	75691350	75691350	1	*	hyper	1.54776e-06
4503	chr5	75711848	75711848	1	*	hyper	4.21332e-07
4507	chr5	75730796	75730796	1	*	hyper	1.39638e-12
4511	chr5	75730834	75730834	1	*	hyper	1.85642e-08
4515	chr5	75742831	75742831	1	*	hyper	2.63233e-08
4518	chr5	75744599	75744599	1	*	hyper	5.95643e-09
4520	chr5	75781017	75781017	1	*	hyper	1.79211e-09
4523	chr5	75796959	75796959	1	*	hyper	1.72449e-11
4525	chr5	76076051	76076051	1	*	hyper	1.47218e-09
4527	chr5	76406419	76406419	1	*	hypo	1.63666e-06
4531	chr5	76407007	76407007	1	*	hyper	4.17348e-07
4536	chr5	76422867	76422867	1	*	hyper	3.25738e-06
4538	chr5	76848238	76848238	1	*	hypo	1.96717e-14
4541	chr5	77133105	77133105	1	*	hyper	1.38048e-06
4545	chr5	77426759	77426759	1	*	hyper	1.14839e-12
4548	chr5	77746303	77746303	1	*	hyper	5.78181e-06
4551	chr5	78045418	78045418	1	*	hypo	5.36908e-06
4554	chr5	78067808	78067808	1	*	hyper	2.36413e-08
4557	chr5	78076882	78076882	1	*	hypo	6.06433e-11
4560	chr5	78298788	78298788	1	*	hypo	9.48274e-07
4563	chr5	78313008	78313008	1	*	hypo	2.41824e-07
4566	chr5	78743124	78743124	1	*	hyper	4.49893e-06
4569	chr5	79756567	79756567	1	*	hyper	7.33086e-10
4571	chr5	79814075	79814075	1	*	hyper	1.05837e-06
4576	chr5	80190634	80190634	1	*	hypo	9.92553e-07
4578	chr5	80191654	80191654	1	*	hypo	5.84647e-08
4580	chr5	80197092	80197092	1	*	hypo	9.63852e-09
4583	chr5	80236718	80236718	1	*	hypo	9.97128e-10
4588	chr5	80748805	80748805	1	*	hyper	3.77115e-09
4590	chr5	80835927	80835927	1	*	hyper	6.73795e-12
4592	chr5	80953721	80953721	1	*	hypo	3.49602e-07
4595	chr5	81010032	81010032	1	*	hypo	3.74891e-12
4598	chr5	81200566	81200566	1	*	hyper	3.85805e-08
4603	chr5	81522934	81522934	1	*	hyper	1.05566e-07
4608	chr5	81778974	81778974	1	*	hyper	9.19384e-07
4610	chr5	81808097	81808097	1	*	hypo	1.16897e-08
4612	chr5	82079538	82079538	1	*	hyper	2.77718e-06
4614	chr5	82318630	82318630	1	*	hyper	3.97395e-07
4619	chr5	82409173	82409173	1	*	hyper	5.34797e-11
4622	chr5	82441678	82441678	1	*	hyper	2.2758e-12
4624	chr5	82867666	82867666	1	*	hyper	3.57134e-10
4629	chr5	82957180	82957180	1	*	hypo	3.2969e-11
4632	chr5	83150467	83150467	1	*	hyper	7.51737e-11
4637	chr5	83178435	83178435	1	*	hyper	6.78793e-07
4641	chr5	83183000	83183000	1	*	hyper	6.3722e-12
4647	chr5	83228898	83228898	1	*	hypo	3.80373e-09
4652	chr5	83444927	83444927	1	*	hyper	1.66872e-10
4657	chr5	83519263	83519263	1	*	hypo	1.71308e-06
4662	chr5	83550303	83550303	1	*	hypo	6.14816e-07
4666	chr5	83581868	83581868	1	*	hyper	1.94092e-07
4669	chr5	83715896	83715896	1	*	hypo	1.60534e-10
4674	chr5	83762438	83762438	1	*	hypo	2.24513e-07
4677	chr5	84529121	84529121	1	*	hypo	3.50044e-06
4680	chr5	84675138	84675138	1	*	hypo	3.02003e-07
4682	chr5	84739920	84739920	1	*	hyper	1.96908e-09
4684	chr5	84781752	84781752	1	*	hyper	4.51327e-11
4688	chr5	85133118	85133118	1	*	hypo	3.72256e-06
4692	chr5	85149619	85149619	1	*	hypo	6.60075e-09
4697	chr5	85259424	85259424	1	*	hypo	9.90049e-10
4700	chr5	85761794	85761794	1	*	hypo	1.23836e-08
4702	chr5	85969711	85969711	1	*	hypo	1.23576e-09
4705	chr5	86352766	86352766	1	*	hyper	4.58154e-12
4709	chr5	86384547	86384547	1	*	hyper	1.92718e-07
4713	chr5	86395546	86395546	1	*	hypo	2.18474e-07
4717	chr5	86761005	86761005	1	*	hypo	9.07034e-09
4719	chr5	87597898	87597898	1	*	hypo	5.1884e-06
4722	chr5	88571513	88571513	1	*	hypo	5.20573e-08
4726	chr5	88746883	88746883	1	*	hypo	1.72201e-08
4730	chr5	88838848	88838848	1	*	hypo	4.73351e-11
4734	chr5	88922044	88922044	1	*	hyper	3.62009e-08
4738	chr5	88998161	88998161	1	*	hypo	2.99594e-07
4741	chr5	89013452	89013452	1	*	hypo	3.34499e-07
4743	chr5	89018500	89018500	1	*	hyper	4.42783e-08
4747	chr5	89441082	89441082	1	*	hyper	4.83907e-12
4749	chr5	90360116	90360116	1	*	hypo	2.27823e-09
4752	chr5	91260342	91260342	1	*	hyper	3.46458e-08
4754	chr5	91502936	91502936	1	*	hypo	7.3832e-06
4759	chr5	92505275	92505275	1	*	hyper	5.74046e-09
4762	chr5	92833266	92833266	1	*	hypo	2.21256e-11
4765	chr5	93141473	93141473	1	*	hypo	1.18634e-09
4768	chr5	93155023	93155023	1	*	hyper	7.28424e-08
4771	chr5	93868409	93868409	1	*	hypo	5.24314e-08
4774	chr5	93872451	93872451	1	*	hypo	1.11119e-07
4777	chr5	94636155	94636155	1	*	hypo	4.47726e-06
4780	chr5	94915492	94915492	1	*	hypo	4.01362e-10
4782	chr5	95264207	95264207	1	*	hyper	1.11102e-11
4785	chr5	95609390	95609390	1	*	hypo	3.36969e-08
4787	chr5	95701891	95701891	1	*	hypo	3.43035e-06
4789	chr5	95729776	95729776	1	*	hypo	6.06686e-08
4791	chr5	95740154	95740154	1	*	hypo	1.7643e-08
4793	chr5	95842561	95842561	1	*	hyper	2.82698e-06
4795	chr5	95842948	95842948	1	*	hyper	2.08506e-16
4797	chr5	95845659	95845659	1	*	hyper	1.07014e-17
4801	chr5	96145260	96145260	1	*	hypo	1.14811e-06
4806	chr5	96580441	96580441	1	*	hypo	1.536e-11
4809	chr5	96604737	96604737	1	*	hyper	1.15273e-07
4812	chr5	96898407	96898407	1	*	hypo	1.31426e-11
4817	chr5	96967129	96967129	1	*	hypo	5.48261e-07
4822	chr5	96988206	96988206	1	*	hyper	5.86159e-11
4825	chr5	96988299	96988299	1	*	hyper	3.42231e-06
4828	chr5	96994148	96994148	1	*	hyper	2.95525e-06
4831	chr5	97018886	97018886	1	*	hyper	8.83347e-14
4835	chr5	97060263	97060263	1	*	hyper	4.52427e-10
4838	chr5	97464570	97464570	1	*	hyper	9.31007e-07
4842	chr5	97600349	97600349	1	*	hypo	4.28434e-06
4845	chr5	97853368	97853368	1	*	hypo	2.7609e-09
4848	chr5	98282113	98282113	1	*	hyper	1.20845e-22
4850	chr5	98874494	98874494	1	*	hypo	2.39894e-06
4854	chr5	99245058	99245058	1	*	hyper	1.74139e-06
4858	chr5	99576199	99576199	1	*	hypo	7.20239e-10
4861	chr5	99680729	99680729	1	*	hyper	3.12462e-07
4863	chr5	99708525	99708525	1	*	hyper	5.83431e-07
4866	chr5	101750027	101750027	1	*	hyper	1.38217e-06
4869	chr5	102119768	102119768	1	*	hyper	1.08136e-06
4872	chr5	103901025	103901025	1	*	hyper	2.81805e-10
4877	chr5	106185410	106185410	1	*	hypo	1.35274e-06
4879	chr5	106357584	106357584	1	*	hyper	6.11202e-08
4883	chr5	106732653	106732653	1	*	hyper	1.91175e-12
4885	chr5	107181378	107181378	1	*	hyper	6.07088e-08
4890	chr5	107437056	107437056	1	*	hyper	2.93935e-09
4894	chr5	108788958	108788958	1	*	hyper	6.57595e-08
4896	chr5	109239182	109239182	1	*	hyper	1.56185e-24
4898	chr5	109258787	109258787	1	*	hyper	1.06637e-08
4900	chr5	110090997	110090997	1	*	hyper	1.56447e-13
4903	chr5	111357015	111357015	1	*	hyper	1.72291e-07
4905	chr5	112326182	112326182	1	*	hypo	9.02022e-07
4908	chr5	112442053	112442053	1	*	hyper	7.26319e-07
4913	chr5	113789759	113789759	1	*	hyper	1.33654e-10
4917	chr5	113820493	113820493	1	*	hyper	5.91323e-13
4919	chr5	114006811	114006811	1	*	hypo	1.0435e-07
4921	chr5	114042464	114042464	1	*	hyper	1.37487e-11
4923	chr5	114185738	114185738	1	*	hypo	4.11725e-14
4926	chr5	114433626	114433626	1	*	hyper	2.29259e-06
4928	chr5	114533442	114533442	1	*	hyper	8.1326e-10
4932	chr5	114676387	114676387	1	*	hyper	4.76558e-08
4935	chr5	114738828	114738828	1	*	hyper	3.02198e-07
4938	chr5	114848597	114848597	1	*	hyper	7.08102e-08
4942	chr5	114967600	114967600	1	*	hyper	1.15023e-12
4944	chr5	116097960	116097960	1	*	hyper	6.11194e-07
4949	chr5	116267096	116267096	1	*	hyper	3.2857e-08
4951	chr5	116268373	116268373	1	*	hyper	7.58817e-11
4953	chr5	116373994	116373994	1	*	hyper	1.69793e-13
4955	chr5	116384127	116384127	1	*	hyper	8.52944e-09
4957	chr5	116386388	116386388	1	*	hyper	1.28011e-07
4959	chr5	116394759	116394759	1	*	hyper	9.54378e-23
4961	chr5	116479006	116479006	1	*	hyper	9.66422e-07
4965	chr5	116852861	116852861	1	*	hyper	1.27181e-09
4967	chr5	116879486	116879486	1	*	hyper	2.6225e-09
4969	chr5	116961715	116961715	1	*	hyper	2.2076e-08
4972	chr5	117240284	117240284	1	*	hyper	1.2773e-11
4974	chr5	117772317	117772317	1	*	hypo	5.13751e-07
4976	chr5	117958262	117958262	1	*	hyper	1.20209e-13
4978	chr5	118086548	118086548	1	*	hyper	4.1196e-07
4980	chr5	118343454	118343454	1	*	hyper	5.98129e-09
4984	chr5	118358430	118358430	1	*	hyper	4.37505e-06
4988	chr5	118429118	118429118	1	*	hyper	2.3327e-12
4992	chr5	119290103	119290103	1	*	hypo	1.93217e-06
4994	chr5	119303513	119303513	1	*	hyper	1.0776e-07
4999	chr5	119303533	119303533	1	*	hyper	7.00271e-08
5004	chr5	119307548	119307548	1	*	hypo	6.8274e-09
5008	chr5	119347654	119347654	1	*	hyper	2.60128e-10
5010	chr5	119494190	119494190	1	*	hyper	1.62771e-12
5012	chr5	119903802	119903802	1	*	hyper	1.7422e-06
5015	chr5	119915179	119915179	1	*	hyper	1.71737e-10
5018	chr5	120049127	120049127	1	*	hypo	2.85136e-08
5022	chr6	3579515	3579515	1	*	hyper	2.46878e-10
5026	chr6	9400551	9400551	1	*	hypo	4.1056e-07
5028	chr6	11924548	11924548	1	*	hyper	4.67889e-07
5032	chr6	12524474	12524474	1	*	hyper	1.93885e-06
5035	chr6	12573713	12573713	1	*	hypo	5.06695e-15
5037	chr6	13118266	13118266	1	*	hypo	1.22893e-10
5039	chr6	15214803	15214803	1	*	hyper	1.96156e-06
5042	chr6	15400937	15400937	1	*	hyper	8.99808e-08
5045	chr6	15704691	15704691	1	*	hyper	4.26282e-19
5049	chr6	15705060	15705060	1	*	hyper	3.51186e-11
5053	chr6	15809537	15809537	1	*	hypo	2.83066e-07
5058	chr6	16911568	16911568	1	*	hypo	1.37518e-07
5060	chr6	19249877	19249877	1	*	hyper	4.16922e-09
5062	chr6	22688544	22688544	1	*	hyper	1.92214e-06
5065	chr6	23364584	23364584	1	*	hyper	1.48328e-08
5068	chr6	23959520	23959520	1	*	hypo	3.18477e-10
5071	chr6	24070572	24070572	1	*	hyper	1.90053e-06
5073	chr6	24115512	24115512	1	*	hyper	9.67722e-07
5076	chr6	24544567	24544567	1	*	hyper	2.07496e-06
5078	chr6	25125808	25125808	1	*	hyper	9.21629e-08
5082	chr6	25542164	25542164	1	*	hypo	5.49181e-07
5086	chr6	30375004	30375004	1	*	hypo	1.15075e-07
5090	chr6	34785231	34785231	1	*	hypo	1.80838e-08
5093	chr6	36170103	36170103	1	*	hyper	3.25212e-15
5097	chr6	38597310	38597310	1	*	hyper	3.31402e-10
5100	chr6	40937683	40937683	1	*	hyper	5.17101e-07
5103	chr6	42343879	42343879	1	*	hyper	1.20115e-07
5107	chr6	42658835	42658835	1	*	hyper	3.14288e-11
5109	chr6	43063939	43063939	1	*	hyper	8.2211e-07
5111	chr6	43900226	43900226	1	*	hyper	5.02495e-06
5113	chr6	46989430	46989430	1	*	hypo	1.76662e-07
5115	chr6	47702192	47702192	1	*	hyper	7.83861e-09
5118	chr6	48681208	48681208	1	*	hyper	7.10274e-07
5120	chr6	54397280	54397280	1	*	hypo	2.51881e-06
5123	chr6	55245277	55245277	1	*	hypo	1.24965e-07
5126	chr6	55295657	55295657	1	*	hyper	8.47231e-08
5128	chr6	55663966	55663966	1	*	hypo	2.75843e-10
5131	chr6	56434633	56434633	1	*	hyper	4.21408e-06
5134	chr6	56435892	56435892	1	*	hyper	8.3013e-09
5137	chr6	56757362	56757362	1	*	hypo	6.36192e-13
5139	chr6	56976663	56976663	1	*	hyper	4.94489e-07
5143	chr6	57392859	57392859	1	*	hypo	4.1041e-09
5148	chr6	57617889	57617889	1	*	hypo	1.28735e-11
5150	chr6	57634972	57634972	1	*	hypo	4.06454e-09
5153	chr6	58015068	58015068	1	*	hyper	1.59526e-06
5155	chr6	58262168	58262168	1	*	hypo	5.35033e-09
5158	chr6	58531184	58531184	1	*	hypo	8.0729e-08
5162	chr6	58683641	58683641	1	*	hyper	3.4329e-11
5167	chr6	59432567	59432567	1	*	hyper	5.06593e-11
5171	chr6	59739161	59739161	1	*	hyper	5.1319e-12
5175	chr6	59879269	59879269	1	*	hypo	8.83221e-07
5180	chr6	60010625	60010625	1	*	hypo	2.59134e-06
5184	chr6	60285329	60285329	1	*	hyper	1.03111e-06
5187	chr6	60565439	60565439	1	*	hypo	1.2254e-10
5190	chr6	60570114	60570114	1	*	hypo	1.42111e-06
5193	chr6	61124505	61124505	1	*	hyper	4.99233e-06
5196	chr6	61217563	61217563	1	*	hyper	2.46295e-08
5198	chr6	61234808	61234808	1	*	hypo	1.88886e-15
5201	chr6	61365894	61365894	1	*	hyper	3.78913e-07
5205	chr6	61408589	61408589	1	*	hyper	3.70765e-11
5209	chr6	61425287	61425287	1	*	hyper	4.36619e-06
5214	chr6	61969363	61969363	1	*	hypo	5.99602e-07
5217	chr6	62240784	62240784	1	*	hypo	4.48962e-16
5220	chr6	62254619	62254619	1	*	hyper	1.90575e-07
5223	chr6	62306922	62306922	1	*	hyper	2.97901e-09
5225	chr6	64393678	64393678	1	*	hypo	1.407e-08
5228	chr6	66185205	66185205	1	*	hyper	1.298e-06
5233	chr6	66300557	66300557	1	*	hypo	1.1093e-07
5236	chr6	66596216	66596216	1	*	hypo	5.55804e-08
5241	chr6	67036757	67036757	1	*	hyper	1.28075e-08
5244	chr6	67037512	67037512	1	*	hyper	1.76736e-10
5247	chr6	67060815	67060815	1	*	hyper	4.14323e-06
5252	chr6	67063185	67063185	1	*	hyper	4.22147e-11
5257	chr6	67234868	67234868	1	*	hyper	3.35293e-06
5262	chr6	67495001	67495001	1	*	hyper	8.66882e-08
5266	chr6	68748340	68748340	1	*	hyper	1.82542e-10
5270	chr6	69135916	69135916	1	*	hyper	4.67404e-17
5272	chr6	69916933	69916933	1	*	hyper	5.03705e-06
5274	chr6	70366745	70366745	1	*	hyper	5.43554e-13
5277	chr6	70595423	70595423	1	*	hyper	6.67654e-07
5281	chr6	70620097	70620097	1	*	hyper	1.86452e-09
5284	chr6	70707623	70707623	1	*	hyper	9.47514e-11
5286	chr6	70709776	70709776	1	*	hyper	3.36809e-07
5289	chr6	70731381	70731381	1	*	hyper	1.28294e-07
5292	chr6	71056134	71056134	1	*	hyper	1.56473e-07
5296	chr6	71098720	71098720	1	*	hyper	2.59766e-07
5299	chr6	71158681	71158681	1	*	hyper	5.00676e-13
5302	chr6	71903589	71903589	1	*	hyper	4.13134e-07
5305	chr6	71971319	71971319	1	*	hypo	1.92276e-06
5308	chr6	77354644	77354644	1	*	hypo	1.28206e-08
5312	chr6	77807599	77807599	1	*	hypo	1.46287e-07
5315	chr6	78256333	78256333	1	*	hypo	9.42782e-08
5318	chr6	78658354	78658354	1	*	hypo	5.12182e-07
5320	chr6	78974247	78974247	1	*	hypo	2.64127e-09
5323	chr6	79000568	79000568	1	*	hyper	2.30158e-06
5326	chr6	79349913	79349913	1	*	hypo	8.57803e-07
5329	chr6	79383540	79383540	1	*	hypo	5.89244e-07
5332	chr6	80086648	80086648	1	*	hyper	9.55694e-09
5335	chr6	80873524	80873524	1	*	hyper	2.01753e-09
5338	chr6	82266595	82266595	1	*	hyper	4.46693e-12
5340	chr6	87154243	87154243	1	*	hyper	5.84262e-11
5343	chr6	89381029	89381029	1	*	hypo	9.08997e-07
5347	chr6	90126883	90126883	1	*	hypo	4.9425e-11
5350	chr6	90376624	90376624	1	*	hyper	1.26839e-14
5353	chr6	90855070	90855070	1	*	hypo	3.47073e-10
5356	chr6	90871751	90871751	1	*	hyper	3.45545e-14
5361	chr6	90877372	90877372	1	*	hyper	1.60906e-06
5366	chr6	91069561	91069561	1	*	hypo	4.55133e-08
5370	chr6	91363527	91363527	1	*	hypo	6.1868e-06
5375	chr6	91367038	91367038	1	*	hypo	9.20393e-07
5380	chr6	91394723	91394723	1	*	hyper	4.08928e-10
5384	chr6	91397917	91397917	1	*	hyper	8.07724e-09
5389	chr6	91411579	91411579	1	*	hyper	1.97196e-07
5394	chr6	91427383	91427383	1	*	hyper	5.14591e-12
5398	chr6	91437825	91437825	1	*	hypo	5.23864e-13
5403	chr6	91440074	91440074	1	*	hypo	7.61916e-08
5408	chr6	91514083	91514083	1	*	hyper	8.96863e-07
5413	chr6	91526993	91526993	1	*	hypo	1.28464e-15
5418	chr6	91534892	91534892	1	*	hypo	1.38502e-09
5423	chr6	91539282	91539282	1	*	hyper	8.25846e-09
5428	chr6	91549759	91549759	1	*	hyper	4.09892e-10
5433	chr6	91551711	91551711	1	*	hypo	4.08451e-06
5437	chr6	91629995	91629995	1	*	hyper	1.97164e-08
5441	chr6	91922955	91922955	1	*	hypo	9.7718e-13
5444	chr6	91929372	91929372	1	*	hypo	1.26261e-08
5447	chr6	92124057	92124057	1	*	hyper	2.34981e-09
5450	chr6	92759657	92759657	1	*	hypo	4.38849e-07
5453	chr6	92886301	92886301	1	*	hyper	1.38341e-06
5455	chr6	92978803	92978803	1	*	hypo	4.39901e-07
5457	chr6	93154917	93154917	1	*	hyper	2.65548e-07
5459	chr6	93272627	93272627	1	*	hyper	8.62144e-13
5461	chr6	93273558	93273558	1	*	hyper	7.30925e-08
5463	chr6	93643498	93643498	1	*	hyper	6.80412e-06
5468	chr6	93682163	93682163	1	*	hyper	6.91867e-09
5471	chr6	93729024	93729024	1	*	hyper	7.49827e-12
5474	chr6	93936660	93936660	1	*	hypo	8.14414e-07
5477	chr6	94252875	94252875	1	*	hyper	1.67725e-09
5479	chr6	94718086	94718086	1	*	hyper	2.75129e-09
5483	chr6	94939663	94939663	1	*	hyper	3.15812e-07
5485	chr6	96082885	96082885	1	*	hyper	6.67399e-09
5488	chr6	96424690	96424690	1	*	hypo	4.63422e-12
5490	chr6	97438149	97438149	1	*	hypo	1.67027e-08
5492	chr6	97608329	97608329	1	*	hyper	1.50279e-06
5496	chr6	97699264	97699264	1	*	hyper	2.52595e-12
5500	chr6	100882219	100882219	1	*	hypo	4.31841e-08
5504	chr6	101904651	101904651	1	*	hypo	4.68535e-13
5506	chr6	101925015	101925015	1	*	hypo	1.1805e-17
5510	chr6	102945003	102945003	1	*	hyper	1.01388e-09
5513	chr6	104345965	104345965	1	*	hyper	8.58611e-07
5515	chr6	104781610	104781610	1	*	hyper	2.46064e-08
5518	chr6	105029650	105029650	1	*	hyper	1.28079e-06
5520	chr6	106057818	106057818	1	*	hyper	2.8592e-14
5523	chr6	106667527	106667527	1	*	hyper	2.53503e-07
5526	chr6	108529008	108529008	1	*	hyper	6.09285e-06
5529	chr6	108644666	108644666	1	*	hyper	9.5318e-09
5534	chr6	108861584	108861584	1	*	hyper	1.07241e-06
5537	chr6	109533650	109533650	1	*	hypo	7.33012e-14
5540	chr6	109570900	109570900	1	*	hyper	3.15424e-07
5542	chr6	109787234	109787234	1	*	hyper	1.03552e-08
5544	chr6	110596937	110596937	1	*	hyper	1.82836e-09
5546	chr6	110644753	110644753	1	*	hyper	2.17449e-07
5549	chr6	110861675	110861675	1	*	hypo	4.05211e-10
5551	chr6	110889871	110889871	1	*	hypo	6.38493e-12
5554	chr6	111043204	111043204	1	*	hypo	7.71952e-06
5557	chr6	111089044	111089044	1	*	hyper	5.76576e-12
5559	chr6	111155507	111155507	1	*	hyper	4.7117e-13
5561	chr6	111170289	111170289	1	*	hypo	1.72039e-08
5565	chr6	111204325	111204325	1	*	hypo	1.03219e-06
5570	chr6	111210469	111210469	1	*	hypo	1.53513e-08
5574	chr6	111229685	111229685	1	*	hypo	1.82507e-07
5578	chr6	111390746	111390746	1	*	hyper	2.10232e-11
5580	chr6	111393098	111393098	1	*	hyper	2.83475e-16
5582	chr6	112748069	112748069	1	*	hyper	2.38318e-06
5585	chr6	112936727	112936727	1	*	hyper	2.18237e-07
5589	chr6	113367678	113367678	1	*	hyper	1.61492e-06
5591	chr6	113427489	113427489	1	*	hyper	2.25015e-11
5596	chr6	113463629	113463629	1	*	hyper	8.3649e-18
5600	chr6	113466724	113466724	1	*	hyper	9.50948e-08
5604	chr6	113496844	113496844	1	*	hyper	6.01942e-07
5609	chr6	113519612	113519612	1	*	hyper	1.40745e-10
5614	chr6	113554876	113554876	1	*	hyper	8.10994e-15
5617	chr6	113599687	113599687	1	*	hypo	9.14646e-11
5619	chr6	113601411	113601411	1	*	hypo	1.54467e-06
5621	chr6	113601690	113601690	1	*	hypo	1.41194e-08
5623	chr6	113757058	113757058	1	*	hyper	1.22975e-08
5625	chr6	113785278	113785278	1	*	hypo	5.3109e-06
5627	chr6	113785884	113785884	1	*	hypo	1.45881e-06
5629	chr6	113867893	113867893	1	*	hyper	2.44024e-08
5632	chr6	113957570	113957570	1	*	hyper	2.12727e-07
5635	chr6	114005375	114005375	1	*	hyper	6.30362e-11
5638	chr6	114281614	114281614	1	*	hyper	1.56125e-11
5642	chr6	114289264	114289264	1	*	hyper	6.28541e-13
5644	chr6	114325354	114325354	1	*	hypo	1.68098e-06
5646	chr6	114351014	114351014	1	*	hypo	6.88922e-07
5649	chr6	114367100	114367100	1	*	hyper	4.36698e-14
5651	chr6	114591565	114591565	1	*	hyper	2.2696e-07
5653	chr6	114608011	114608011	1	*	hypo	2.02021e-08
5656	chr6	114616715	114616715	1	*	hyper	2.11433e-07
5658	chr6	114883787	114883787	1	*	hyper	2.30837e-07
5660	chr6	114887727	114887727	1	*	hyper	4.41573e-06
5662	chr6	114925477	114925477	1	*	hyper	1.06911e-06
5664	chr6	114990953	114990953	1	*	hypo	5.7229e-06
5667	chr6	114996329	114996329	1	*	hyper	1.40278e-06
5669	chr6	115079116	115079116	1	*	hyper	7.00496e-06
5672	chr6	115080374	115080374	1	*	hyper	1.19258e-07
5674	chr6	115106417	115106417	1	*	hyper	2.1771e-07
5676	chr6	115125003	115125003	1	*	hyper	5.89895e-13
5678	chr6	115125532	115125532	1	*	hyper	3.99421e-12
5680	chr6	115126697	115126697	1	*	hyper	2.90469e-12
5682	chr6	115130587	115130587	1	*	hyper	3.49342e-14
5685	chr6	115130920	115130920	1	*	hyper	1.59126e-15
5687	chr6	115133089	115133089	1	*	hyper	2.7681e-11
5689	chr6	115162056	115162056	1	*	hyper	9.05425e-23
5691	chr6	115206568	115206568	1	*	hypo	6.29889e-11
5693	chr6	115208287	115208287	1	*	hypo	7.73682e-17
5695	chr6	115225324	115225324	1	*	hyper	2.18576e-06
5698	chr6	115238099	115238099	1	*	hyper	5.48885e-10
5700	chr6	115259577	115259577	1	*	hypo	6.56992e-10
5702	chr6	115361738	115361738	1	*	hypo	1.95309e-14
5705	chr6	115364923	115364923	1	*	hypo	1.05128e-14
5707	chr6	115367669	115367669	1	*	hypo	1.35765e-14
5710	chr6	115371938	115371938	1	*	hypo	1.02567e-15
5714	chr6	115377834	115377834	1	*	hypo	2.10398e-13
5718	chr6	115407596	115407596	1	*	hyper	1.15005e-06
5720	chr6	115416817	115416817	1	*	hypo	5.78808e-13
5723	chr6	115457194	115457194	1	*	hyper	8.36483e-07
5725	chr6	115457197	115457197	1	*	hyper	2.96833e-07
5727	chr6	115495774	115495774	1	*	hyper	1.34685e-11
5729	chr6	115536294	115536294	1	*	hypo	2.73238e-29
5731	chr6	115605044	115605044	1	*	hypo	5.08621e-17
5734	chr6	115624693	115624693	1	*	hypo	7.96026e-16
5736	chr6	115624710	115624710	1	*	hypo	8.78924e-20
5738	chr6	115626587	115626587	1	*	hypo	9.17536e-20
5740	chr6	115629857	115629857	1	*	hypo	4.92033e-09
5742	chr6	115630116	115630116	1	*	hypo	2.35197e-09
5745	chr6	115639126	115639126	1	*	hypo	2.76836e-10
5747	chr6	115746303	115746303	1	*	hyper	6.69011e-17
5749	chr6	115779318	115779318	1	*	hyper	3.51594e-11
5751	chr6	116003473	116003473	1	*	hyper	1.45042e-09
5755	chr6	116007556	116007556	1	*	hyper	4.73044e-08
5760	chr6	116307030	116307030	1	*	hypo	7.74179e-17
5762	chr6	116307073	116307073	1	*	hypo	2.81027e-07
5765	chr6	116458025	116458025	1	*	hypo	4.41556e-08
5767	chr6	116465607	116465607	1	*	hypo	5.86329e-09
5770	chr6	116490756	116490756	1	*	hypo	1.89801e-08
5772	chr6	116594884	116594884	1	*	hyper	1.25976e-06
5774	chr6	116594896	116594896	1	*	hyper	1.35821e-08
5776	chr6	116825959	116825959	1	*	hypo	1.94133e-06
5781	chr6	116902084	116902084	1	*	hypo	5.00173e-08
5783	chr6	116915506	116915506	1	*	hypo	1.04641e-19
5785	chr6	116990119	116990119	1	*	hypo	4.60877e-08
5788	chr6	117103044	117103044	1	*	hyper	1.58362e-06
5790	chr6	117140171	117140171	1	*	hyper	1.34027e-07
5794	chr6	117242752	117242752	1	*	hypo	3.72762e-08
5796	chr6	117379038	117379038	1	*	hypo	2.7139e-07
5799	chr7	3007911	3007911	1	*	hyper	1.02408e-07
5803	chr7	3055982	3055982	1	*	hyper	5.51641e-06
5805	chr7	3737259	3737259	1	*	hyper	7.26135e-07
5809	chr7	3844075	3844075	1	*	hyper	1.75227e-10
5813	chr7	3947887	3947887	1	*	hypo	5.70767e-06
5815	chr7	4067120	4067120	1	*	hyper	1.82182e-14
5823	chr7	4357192	4357192	1	*	hyper	6.31948e-08
5825	chr7	4363689	4363689	1	*	hyper	2.61537e-07
5827	chr7	4660333	4660333	1	*	hypo	3.33887e-12
5831	chr7	4886836	4886836	1	*	hyper	4.85991e-30
5836	chr7	4889344	4889344	1	*	hyper	5.42463e-09
5840	chr7	5639327	5639327	1	*	hypo	1.91964e-07
5845	chr7	5649532	5649532	1	*	hyper	5.87666e-07
5848	chr7	6314860	6314860	1	*	hyper	8.4855e-13
5850	chr7	6802531	6802531	1	*	hyper	1.24947e-08
5854	chr7	7701740	7701740	1	*	hyper	8.70171e-08
5859	chr7	11229133	11229133	1	*	hyper	2.33335e-08
5864	chr7	11244678	11244678	1	*	hyper	5.38233e-08
5868	chr7	12041478	12041478	1	*	hyper	6.14189e-07
5870	chr7	12327461	12327461	1	*	hyper	6.28989e-07
5874	chr7	12327496	12327496	1	*	hyper	3.43071e-07
5878	chr7	12560685	12560685	1	*	hyper	9.18661e-23
5880	chr7	13981694	13981694	1	*	hyper	1.75785e-07
5882	chr7	14856123	14856123	1	*	hyper	2.72193e-07
5886	chr7	14884094	14884094	1	*	hyper	7.08486e-07
5890	chr7	14903022	14903022	1	*	hyper	5.80356e-08
5895	chr7	14964797	14964797	1	*	hyper	5.92405e-16
5897	chr7	15054982	15054982	1	*	hyper	5.878e-06
5902	chr7	15230287	15230287	1	*	hyper	4.44257e-09
5907	chr7	15245779	15245779	1	*	hyper	1.75741e-09
5911	chr7	15256432	15256432	1	*	hyper	4.40092e-06
5915	chr7	15257128	15257128	1	*	hyper	1.34249e-06
5919	chr7	15295417	15295417	1	*	hyper	3.00799e-06
5923	chr7	15406168	15406168	1	*	hypo	6.38652e-08
5926	chr7	15643121	15643121	1	*	hyper	2.07673e-08
5930	chr7	15804089	15804089	1	*	hypo	1.43824e-06
5936	chr7	16305707	16305707	1	*	hypo	4.81301e-18
5938	chr7	16523336	16523336	1	*	hyper	1.18603e-07
5940	chr7	16647503	16647503	1	*	hyper	9.24303e-15
5942	chr7	16839165	16839165	1	*	hyper	2.64046e-09
5945	chr7	17106701	17106701	1	*	hypo	2.48355e-06
5948	chr7	17193057	17193057	1	*	hypo	6.05574e-13
5951	chr7	17882679	17882679	1	*	hyper	8.01608e-09
5954	chr7	17891413	17891413	1	*	hyper	2.64174e-06
5957	chr7	17901586	17901586	1	*	hyper	9.64971e-09
5959	chr7	17912654	17912654	1	*	hyper	6.28892e-07
5962	chr7	17970088	17970088	1	*	hypo	2.12702e-14
5964	chr7	18282356	18282356	1	*	hyper	2.11125e-06
5967	chr7	18435064	18435064	1	*	hyper	8.07849e-12
5971	chr7	18494088	18494088	1	*	hyper	4.45782e-06
5973	chr7	18607537	18607537	1	*	hyper	1.94226e-07
5978	chr7	18807660	18807660	1	*	hyper	4.9578e-06
5980	chr7	19110662	19110662	1	*	hyper	9.5587e-14
5982	chr7	19121507	19121507	1	*	hyper	6.6371e-14
5984	chr7	19252110	19252110	1	*	hyper	2.23742e-12
5988	chr7	19356433	19356433	1	*	hyper	1.32125e-06
5992	chr7	19356468	19356468	1	*	hyper	6.36777e-07
5996	chr7	19937525	19937525	1	*	hyper	2.14243e-10
5999	chr7	20155280	20155280	1	*	hyper	7.8454e-07
6001	chr7	20191419	20191419	1	*	hyper	1.99155e-08
6004	chr7	20287078	20287078	1	*	hyper	3.76878e-06
6008	chr7	20324207	20324207	1	*	hyper	6.88849e-07
6010	chr7	20334027	20334027	1	*	hyper	1.24228e-07
6013	chr7	20355415	20355415	1	*	hyper	9.28488e-07
6017	chr7	20356384	20356384	1	*	hyper	2.41795e-15
6021	chr7	20468924	20468924	1	*	hyper	2.23439e-11
6026	chr7	20771078	20771078	1	*	hypo	8.22771e-16
6028	chr7	20886845	20886845	1	*	hypo	5.34526e-10
6031	chr7	20966232	20966232	1	*	hypo	2.27729e-16
6036	chr7	20975024	20975024	1	*	hypo	4.30584e-08
6041	chr7	21042042	21042042	1	*	hypo	1.74447e-08
6046	chr7	21136713	21136713	1	*	hypo	1.42344e-13
6051	chr7	21403835	21403835	1	*	hyper	5.28551e-07
6056	chr7	21966128	21966128	1	*	hyper	3.78595e-08
6058	chr7	21988311	21988311	1	*	hyper	5.09275e-06
6060	chr7	21999338	21999338	1	*	hyper	7.51553e-07
6062	chr7	22184105	22184105	1	*	hyper	4.84493e-08
6066	chr7	22512170	22512170	1	*	hyper	3.31838e-06
6070	chr7	22594381	22594381	1	*	hyper	1.98095e-08
6072	chr7	22612425	22612425	1	*	hyper	4.6936e-07
6075	chr7	23065010	23065010	1	*	hyper	3.35947e-07
6077	chr7	23305071	23305071	1	*	hypo	2.84301e-10
6079	chr7	24804001	24804001	1	*	hyper	2.2317e-09
6081	chr7	26012461	26012461	1	*	hyper	7.81445e-13
6083	chr7	26398023	26398023	1	*	hyper	3.6886e-13
6085	chr7	26549491	26549491	1	*	hyper	1.90703e-07
6088	chr7	26697359	26697359	1	*	hypo	3.89822e-10
6093	chr7	26720574	26720574	1	*	hypo	1.74531e-06
6098	chr7	27054117	27054117	1	*	hyper	5.70942e-11
6102	chr7	27084872	27084872	1	*	hyper	2.93696e-08
6107	chr7	27119097	27119097	1	*	hyper	3.15195e-08
6110	chr7	27119624	27119624	1	*	hyper	1.21328e-12
6112	chr7	27210922	27210922	1	*	hypo	8.26391e-09
6115	chr7	27285783	27285783	1	*	hyper	7.9815e-13
6119	chr7	27407797	27407797	1	*	hypo	5.97487e-07
6124	chr7	27443285	27443285	1	*	hypo	5.58179e-16
6127	chr7	27518970	27518970	1	*	hypo	4.1477e-08
6129	chr7	27604544	27604544	1	*	hyper	3.34994e-09
6131	chr7	30318712	30318712	1	*	hypo	1.15909e-06
6134	chr7	30899111	30899111	1	*	hypo	3.62248e-07
6139	chr7	31075072	31075072	1	*	hyper	5.48962e-07
6142	chr7	32149342	32149342	1	*	hyper	2.09103e-10
6145	chr7	32526080	32526080	1	*	hyper	1.33857e-10
6148	chr7	34550307	34550307	1	*	hypo	5.93654e-08
6150	chr7	34836761	34836761	1	*	hypo	1.57448e-13
6152	chr7	37412085	37412085	1	*	hypo	4.51441e-09
6156	chr7	37776262	37776262	1	*	hyper	9.71438e-07
6161	chr7	39066682	39066682	1	*	hypo	5.68648e-13
6163	chr7	39591694	39591694	1	*	hyper	2.15509e-09
6166	chr7	39762550	39762550	1	*	hyper	5.90585e-08
6170	chr7	40454522	40454522	1	*	hyper	4.5357e-10
6172	chr7	40500519	40500519	1	*	hypo	4.82865e-07
6175	chr7	42503681	42503681	1	*	hypo	4.90137e-09
6178	chr7	42645278	42645278	1	*	hyper	4.43384e-07
6180	chr7	43145138	43145138	1	*	hyper	7.35686e-07
6182	chr7	43548813	43548813	1	*	hyper	1.52121e-06
[truncated: 5,257 more rows]

## Sheet: TableS5b_CHH_DMC_list
Supplemental Table S5b List of differentially methylated cytosines in the context of CHH
	seqnames	start	end	width	strand	DM_status	pvalue
1	chr1	248510	248510	1	*	hyper	5.29501e-07
4	chr1	670379	670379	1	*	hypo	1.62101e-10
6	chr1	980951	980951	1	*	hypo	2.80189e-07
8	chr1	1019277	1019277	1	*	hyper	4.29667e-13
11	chr1	1020004	1020004	1	*	hyper	1.0947e-06
13	chr1	1685881	1685881	1	*	hyper	1.22039e-11
15	chr1	1701713	1701713	1	*	hypo	9.99332e-08
17	chr1	2970646	2970646	1	*	hyper	1.97083e-09
19	chr1	2974219	2974219	1	*	hyper	2.85151e-11
21	chr1	3057691	3057691	1	*	hypo	1.58005e-11
26	chr1	3058687	3058687	1	*	hyper	1.44656e-06
30	chr1	3484183	3484183	1	*	hyper	2.03536e-06
32	chr1	3636330	3636330	1	*	hyper	1.27456e-07
34	chr1	4322758	4322758	1	*	hyper	1.5237e-09
36	chr1	4357681	4357681	1	*	hyper	1.88899e-09
39	chr1	4904070	4904070	1	*	hyper	2.99009e-08
42	chr1	5086771	5086771	1	*	hyper	1.37942e-09
45	chr1	5784500	5784500	1	*	hyper	1.1153e-07
47	chr1	5985806	5985806	1	*	hyper	3.05339e-06
49	chr1	6493464	6493464	1	*	hyper	8.27916e-10
53	chr1	6967610	6967610	1	*	hyper	1.34517e-09
56	chr1	7010745	7010745	1	*	hyper	4.81545e-07
59	chr1	7443775	7443775	1	*	hyper	6.92648e-09
61	chr1	7506415	7506415	1	*	hypo	8.85463e-07
63	chr1	7990108	7990108	1	*	hyper	1.21341e-08
65	chr1	8352578	8352578	1	*	hypo	6.22622e-09
68	chr1	8356236	8356236	1	*	hypo	8.69038e-07
71	chr1	8804327	8804327	1	*	hypo	3.56359e-07
74	chr1	9271920	9271920	1	*	hypo	4.72104e-09
77	chr1	9273553	9273553	1	*	hypo	4.70364e-09
80	chr1	9774072	9774072	1	*	hyper	3.63816e-07
82	chr1	10091454	10091454	1	*	hyper	5.42466e-12
85	chr1	10108384	10108384	1	*	hyper	1.88149e-06
88	chr1	10125790	10125790	1	*	hyper	4.34398e-07
91	chr1	10158539	10158539	1	*	hyper	2.3527e-08
94	chr1	10263971	10263971	1	*	hypo	2.56684e-08
99	chr1	10282575	10282575	1	*	hyper	6.24954e-09
103	chr1	10651007	10651007	1	*	hyper	1.49247e-11
106	chr1	10827756	10827756	1	*	hyper	2.41778e-06
110	chr1	11084371	11084371	1	*	hypo	1.11592e-09
112	chr1	11188472	11188472	1	*	hyper	1.1297e-12
114	chr1	11475935	11475935	1	*	hyper	3.45749e-06
116	chr1	11763897	11763897	1	*	hypo	1.58074e-10
119	chr1	11958404	11958404	1	*	hypo	1.98054e-06
121	chr1	12490718	12490718	1	*	hypo	5.12319e-10
124	chr1	12565421	12565421	1	*	hypo	5.35745e-12
126	chr1	12894778	12894778	1	*	hyper	1.36648e-05
129	chr1	13008227	13008227	1	*	hypo	4.47566e-06
132	chr1	13117652	13117652	1	*	hyper	1.14607e-05
134	chr1	13271086	13271086	1	*	hypo	2.38012e-06
137	chr1	13296263	13296263	1	*	hyper	1.20487e-05
140	chr1	13848260	13848260	1	*	hyper	1.07415e-05
142	chr1	13895742	13895742	1	*	hypo	9.52527e-07
144	chr1	14375056	14375056	1	*	hyper	1.3101e-09
147	chr1	14790049	14790049	1	*	hyper	1.23206e-08
149	chr1	14798270	14798270	1	*	hyper	1.09361e-12
152	chr1	14816158	14816158	1	*	hypo	2.01229e-13
154	chr1	14838390	14838390	1	*	hyper	6.10246e-12
157	chr1	14862691	14862691	1	*	hyper	2.42108e-06
160	chr1	14863812	14863812	1	*	hyper	2.92827e-08
163	chr1	14903398	14903398	1	*	hyper	1.09589e-08
165	chr1	14905205	14905205	1	*	hyper	1.1191e-07
167	chr1	14905286	14905286	1	*	hyper	1.80867e-07
169	chr1	14907665	14907665	1	*	hyper	7.30249e-15
171	chr1	14910502	14910502	1	*	hyper	1.88967e-10
173	chr1	14922893	14922893	1	*	hypo	4.75105e-08
175	chr1	14930576	14930576	1	*	hypo	9.37331e-09
178	chr1	14971090	14971090	1	*	hypo	7.44319e-10
181	chr1	15186722	15186722	1	*	hypo	3.02342e-06
184	chr1	15206717	15206717	1	*	hypo	4.88153e-16
187	chr1	15283700	15283700	1	*	hypo	2.9481e-07
190	chr1	15283711	15283711	1	*	hypo	4.87889e-17
193	chr1	15338758	15338758	1	*	hypo	1.73226e-11
196	chr1	15342834	15342834	1	*	hypo	7.06298e-08
199	chr1	15371968	15371968	1	*	hypo	2.5903e-11
201	chr1	15469406	15469406	1	*	hypo	1.15967e-05
204	chr1	15476692	15476692	1	*	hypo	6.5116e-08
206	chr1	15482677	15482677	1	*	hyper	7.79728e-13
208	chr1	15484158	15484158	1	*	hyper	5.25342e-11
211	chr1	15484334	15484334	1	*	hypo	5.61528e-07
214	chr1	15498157	15498157	1	*	hyper	4.08011e-13
217	chr1	15502998	15502998	1	*	hypo	1.48542e-14
219	chr1	15504238	15504238	1	*	hypo	7.76795e-08
221	chr1	15525994	15525994	1	*	hypo	5.86579e-08
224	chr1	15559292	15559292	1	*	hypo	3.52228e-19
226	chr1	15560733	15560733	1	*	hypo	1.6735e-09
228	chr1	15560849	15560849	1	*	hypo	5.287e-09
230	chr1	15572950	15572950	1	*	hypo	5.44715e-07
232	chr1	15576433	15576433	1	*	hypo	2.42549e-07
234	chr1	15595214	15595214	1	*	hyper	4.18336e-08
236	chr1	15596512	15596512	1	*	hyper	7.41309e-10
239	chr1	15598664	15598664	1	*	hypo	1.9965e-09
241	chr1	15633790	15633790	1	*	hypo	2.21594e-09
243	chr1	15897677	15897677	1	*	hypo	1.78201e-06
245	chr1	16033948	16033948	1	*	hypo	2.07342e-07
247	chr1	16098757	16098757	1	*	hyper	1.2794e-06
249	chr1	16099366	16099366	1	*	hyper	1.91592e-07
251	chr1	16115418	16115418	1	*	hypo	7.34989e-07
254	chr1	16208285	16208285	1	*	hypo	1.55913e-06
258	chr1	16498043	16498043	1	*	hypo	8.06476e-07
260	chr1	16605571	16605571	1	*	hyper	1.24132e-06
263	chr1	16751855	16751855	1	*	hypo	7.28483e-07
265	chr1	16980399	16980399	1	*	hypo	8.76553e-07
268	chr1	16984131	16984131	1	*	hypo	8.38863e-14
271	chr1	17013568	17013568	1	*	hypo	2.6717e-07
274	chr1	17163165	17163165	1	*	hyper	1.42887e-11
276	chr1	17468925	17468925	1	*	hyper	8.16061e-13
278	chr1	17533453	17533453	1	*	hypo	4.87735e-10
281	chr1	17602627	17602627	1	*	hypo	1.47165e-05
283	chr1	17736192	17736192	1	*	hyper	1.96945e-08
286	chr1	17897695	17897695	1	*	hyper	1.64429e-07
288	chr1	17957662	17957662	1	*	hypo	2.12262e-10
290	chr1	18083024	18083024	1	*	hypo	2.40184e-07
292	chr1	18185688	18185688	1	*	hypo	8.45403e-08
295	chr1	18382513	18382513	1	*	hypo	1.97601e-09
298	chr1	18423345	18423345	1	*	hyper	4.68093e-06
301	chr1	18668133	18668133	1	*	hypo	5.46351e-07
306	chr1	18674895	18674895	1	*	hypo	9.89132e-12
310	chr1	18755338	18755338	1	*	hyper	3.68851e-11
312	chr1	18769280	18769280	1	*	hyper	5.72709e-06
315	chr1	18772511	18772511	1	*	hypo	2.15359e-06
318	chr1	18930137	18930137	1	*	hypo	2.58742e-07
321	chr1	18967375	18967375	1	*	hyper	5.28226e-06
323	chr1	19035358	19035358	1	*	hyper	3.74685e-11
326	chr1	19088146	19088146	1	*	hypo	6.56168e-08
329	chr1	19093976	19093976	1	*	hypo	9.51141e-08
331	chr1	19097051	19097051	1	*	hypo	1.8375e-06
333	chr1	19167184	19167184	1	*	hypo	8.1374e-11
336	chr1	19230506	19230506	1	*	hypo	1.42722e-06
341	chr1	19254329	19254329	1	*	hypo	1.04298e-07
346	chr1	19262746	19262746	1	*	hypo	8.53193e-21
348	chr1	19271556	19271556	1	*	hypo	7.77721e-17
351	chr1	19318409	19318409	1	*	hypo	6.97369e-14
354	chr1	19336723	19336723	1	*	hypo	3.26196e-06
357	chr1	19401325	19401325	1	*	hyper	1.24029e-05
360	chr1	19412123	19412123	1	*	hyper	2.55857e-09
362	chr1	19463142	19463142	1	*	hyper	1.78033e-13
366	chr1	19647346	19647346	1	*	hypo	1.94082e-12
369	chr1	19648453	19648453	1	*	hypo	2.62362e-13
372	chr1	19696232	19696232	1	*	hypo	2.19933e-11
375	chr1	19702272	19702272	1	*	hypo	7.15815e-13
377	chr1	19714709	19714709	1	*	hypo	4.14126e-13
379	chr1	19919684	19919684	1	*	hypo	4.33574e-11
382	chr1	19930527	19930527	1	*	hypo	1.05903e-09
384	chr1	19957794	19957794	1	*	hyper	1.17906e-09
386	chr1	19983340	19983340	1	*	hypo	8.35303e-21
388	chr1	19992318	19992318	1	*	hypo	3.32558e-13
391	chr1	20000361	20000361	1	*	hypo	5.2653e-08
394	chr1	20070579	20070579	1	*	hypo	1.70096e-10
397	chr1	20289109	20289109	1	*	hypo	8.81378e-07
400	chr1	20325534	20325534	1	*	hyper	2.38766e-09
403	chr1	20368510	20368510	1	*	hypo	1.64233e-12
406	chr1	20375966	20375966	1	*	hypo	3.33737e-14
408	chr1	20400058	20400058	1	*	hypo	7.86407e-12
411	chr1	20402504	20402504	1	*	hypo	2.70135e-08
414	chr1	20402650	20402650	1	*	hypo	4.99906e-12
416	chr1	20430796	20430796	1	*	hypo	4.41722e-18
418	chr1	20433825	20433825	1	*	hypo	9.99455e-15
422	chr1	20457626	20457626	1	*	hypo	6.9671e-10
425	chr1	20463071	20463071	1	*	hypo	7.59072e-13
427	chr1	20495653	20495653	1	*	hypo	6.03088e-09
430	chr1	20520776	20520776	1	*	hypo	1.99193e-11
433	chr1	20541758	20541758	1	*	hypo	1.81888e-13
435	chr1	20551170	20551170	1	*	hypo	2.68295e-09
438	chr1	20567059	20567059	1	*	hyper	6.37817e-12
441	chr1	20568416	20568416	1	*	hyper	6.27175e-18
444	chr1	20569450	20569450	1	*	hyper	4.46848e-20
446	chr1	20632262	20632262	1	*	hyper	3.90162e-24
448	chr1	20642900	20642900	1	*	hyper	2.99093e-13
450	chr1	20669817	20669817	1	*	hypo	5.18764e-10
453	chr1	20769376	20769376	1	*	hypo	7.0209e-09
456	chr1	20881150	20881150	1	*	hypo	2.03669e-12
459	chr1	20930442	20930442	1	*	hypo	1.79402e-12
461	chr1	20933919	20933919	1	*	hypo	4.12454e-11
463	chr1	20941472	20941472	1	*	hypo	3.11114e-15
466	chr1	20942008	20942008	1	*	hypo	1.84136e-06
469	chr1	20955195	20955195	1	*	hypo	5.67871e-13
472	chr1	20999961	20999961	1	*	hyper	3.31479e-13
474	chr1	21006943	21006943	1	*	hyper	5.75193e-15
476	chr1	21035542	21035542	1	*	hyper	1.74318e-08
478	chr1	21060556	21060556	1	*	hyper	1.44262e-11
481	chr1	21079217	21079217	1	*	hyper	2.21435e-24
483	chr1	21086033	21086033	1	*	hyper	3.06909e-16
485	chr1	21093917	21093917	1	*	hyper	3.43335e-11
488	chr1	21095339	21095339	1	*	hyper	1.63308e-10
491	chr1	21119247	21119247	1	*	hyper	8.76228e-07
494	chr1	21127025	21127025	1	*	hyper	2.16247e-09
497	chr1	21138850	21138850	1	*	hyper	6.26903e-13
499	chr1	21237674	21237674	1	*	hypo	2.47117e-20
501	chr1	21326640	21326640	1	*	hypo	5.8149e-06
504	chr1	21333287	21333287	1	*	hypo	7.93602e-12
507	chr1	21333299	21333299	1	*	hypo	1.43633e-10
510	chr1	21337061	21337061	1	*	hypo	2.99459e-08
512	chr1	21352616	21352616	1	*	hypo	3.75391e-14
515	chr1	21364293	21364293	1	*	hypo	1.01226e-14
518	chr1	21384500	21384500	1	*	hyper	4.99834e-14
520	chr1	21448332	21448332	1	*	hyper	1.37482e-10
523	chr1	21454997	21454997	1	*	hyper	5.88519e-13
526	chr1	21455090	21455090	1	*	hyper	1.46523e-12
528	chr1	21457270	21457270	1	*	hyper	2.93861e-07
531	chr1	21458928	21458928	1	*	hyper	3.35398e-11
533	chr1	21459912	21459912	1	*	hyper	1.90964e-07
536	chr1	21461751	21461751	1	*	hyper	1.35391e-07
538	chr1	21491473	21491473	1	*	hyper	9.62818e-13
541	chr1	21516282	21516282	1	*	hyper	6.3545e-09
544	chr1	21529856	21529856	1	*	hyper	1.53282e-12
547	chr1	21540411	21540411	1	*	hyper	3.87885e-10
550	chr1	21541890	21541890	1	*	hyper	6.43462e-14
553	chr1	21542669	21542669	1	*	hyper	1.66216e-09
556	chr1	21569398	21569398	1	*	hyper	2.67117e-11
559	chr1	21641516	21641516	1	*	hypo	9.10939e-06
561	chr1	21655526	21655526	1	*	hypo	1.38598e-13
563	chr1	21724040	21724040	1	*	hyper	1.47035e-06
565	chr1	21727623	21727623	1	*	hyper	3.3939e-10
568	chr1	21814621	21814621	1	*	hypo	5.99711e-07
571	chr1	21889081	21889081	1	*	hyper	2.62358e-11
574	chr1	21889317	21889317	1	*	hyper	1.96545e-12
576	chr1	21889711	21889711	1	*	hyper	4.44521e-12
579	chr1	21892940	21892940	1	*	hyper	3.06605e-10
582	chr1	21903725	21903725	1	*	hyper	5.21983e-16
584	chr1	21908177	21908177	1	*	hyper	1.79621e-10
586	chr1	21920569	21920569	1	*	hyper	8.44467e-12
588	chr1	22058870	22058870	1	*	hyper	2.35223e-10
591	chr1	22084231	22084231	1	*	hyper	6.15897e-10
593	chr1	22202219	22202219	1	*	hypo	1.6896e-07
596	chr1	22305609	22305609	1	*	hypo	6.30923e-11
598	chr1	22306757	22306757	1	*	hypo	9.57195e-16
601	chr1	22353549	22353549	1	*	hypo	6.92189e-19
604	chr1	22357339	22357339	1	*	hyper	4.34431e-08
607	chr1	22357585	22357585	1	*	hyper	5.11157e-10
609	chr1	22364246	22364246	1	*	hyper	1.13001e-10
612	chr1	22371060	22371060	1	*	hyper	2.53009e-12
614	chr1	22388235	22388235	1	*	hyper	2.02353e-08
616	chr1	22416548	22416548	1	*	hypo	1.85349e-10
618	chr1	22421471	22421471	1	*	hypo	1.05335e-16
621	chr1	22430977	22430977	1	*	hyper	3.45136e-07
624	chr1	22435068	22435068	1	*	hyper	1.85198e-12
627	chr1	22439360	22439360	1	*	hypo	3.80049e-14
630	chr1	22511155	22511155	1	*	hypo	2.99726e-09
632	chr1	22532641	22532641	1	*	hyper	3.50699e-12
635	chr1	22540739	22540739	1	*	hyper	1.05607e-07
638	chr1	22542380	22542380	1	*	hyper	1.44833e-12
641	chr1	22549737	22549737	1	*	hypo	4.31991e-13
643	chr1	22555017	22555017	1	*	hypo	6.47106e-06
646	chr1	22574556	22574556	1	*	hypo	4.34105e-09
649	chr1	22611440	22611440	1	*	hyper	3.0289e-15
651	chr1	22615605	22615605	1	*	hypo	5.63848e-16
655	chr1	22621286	22621286	1	*	hyper	6.40336e-06
659	chr1	22647207	22647207	1	*	hypo	2.91849e-23
664	chr1	22685875	22685875	1	*	hyper	1.54811e-12
666	chr1	22703466	22703466	1	*	hyper	3.49419e-09
669	chr1	22894101	22894101	1	*	hypo	2.78691e-06
671	chr1	22894128	22894128	1	*	hypo	2.89654e-06
673	chr1	22909885	22909885	1	*	hypo	6.02646e-06
676	chr1	22980517	22980517	1	*	hyper	2.36623e-10
680	chr1	23026537	23026537	1	*	hyper	1.33378e-11
682	chr1	23037507	23037507	1	*	hypo	8.6995e-09
685	chr1	23345600	23345600	1	*	hyper	9.53358e-06
688	chr1	23469675	23469675	1	*	hyper	6.47742e-06
691	chr1	23481682	23481682	1	*	hyper	2.15333e-09
694	chr1	23496771	23496771	1	*	hypo	1.47277e-08
696	chr1	23499793	23499793	1	*	hypo	2.71217e-15
699	chr1	23505546	23505546	1	*	hypo	1.8033e-07
701	chr1	23513718	23513718	1	*	hypo	9.14521e-17
704	chr1	23514035	23514035	1	*	hyper	6.96161e-12
706	chr1	23514109	23514109	1	*	hypo	1.10645e-16
708	chr1	23548837	23548837	1	*	hyper	8.00979e-09
710	chr1	23549123	23549123	1	*	hyper	6.3111e-20
713	chr1	23549473	23549473	1	*	hyper	2.07737e-10
715	chr1	23564860	23564860	1	*	hypo	8.53338e-12
717	chr1	23571354	23571354	1	*	hyper	5.21108e-13
719	chr1	23578688	23578688	1	*	hyper	1.4534e-11
721	chr1	23581665	23581665	1	*	hyper	1.28699e-12
724	chr1	23592344	23592344	1	*	hypo	5.18035e-16
727	chr1	23600675	23600675	1	*	hypo	8.04804e-19
729	chr1	23618694	23618694	1	*	hyper	3.49297e-09
732	chr1	23619413	23619413	1	*	hyper	4.41966e-14
734	chr1	23624288	23624288	1	*	hyper	5.35704e-12
737	chr1	23625926	23625926	1	*	hyper	1.30944e-08
740	chr1	23626456	23626456	1	*	hyper	6.73652e-11
742	chr1	23628064	23628064	1	*	hyper	1.90558e-08
744	chr1	23629364	23629364	1	*	hypo	2.8568e-14
747	chr1	23648201	23648201	1	*	hyper	1.68352e-10
750	chr1	23652133	23652133	1	*	hyper	2.46407e-12
753	chr1	23658991	23658991	1	*	hyper	1.30241e-10
756	chr1	23661391	23661391	1	*	hyper	4.46992e-06
758	chr1	23673850	23673850	1	*	hyper	2.5002e-08
761	chr1	23688815	23688815	1	*	hyper	2.0896e-12
763	chr1	23713382	23713382	1	*	hypo	3.36821e-11
766	chr1	23792186	23792186	1	*	hypo	7.0665e-09
769	chr1	23815896	23815896	1	*	hypo	1.32658e-07
771	chr1	23846017	23846017	1	*	hypo	2.56928e-12
773	chr1	23868726	23868726	1	*	hypo	2.57482e-19
775	chr1	23932802	23932802	1	*	hyper	1.65283e-11
777	chr1	23932845	23932845	1	*	hyper	6.79129e-12
779	chr1	23935583	23935583	1	*	hyper	9.77902e-11
782	chr1	23940392	23940392	1	*	hyper	6.87395e-10
784	chr1	23955205	23955205	1	*	hyper	7.63206e-14
786	chr1	23956070	23956070	1	*	hypo	2.69815e-11
789	chr1	23972686	23972686	1	*	hyper	2.89735e-13
791	chr1	24253783	24253783	1	*	hyper	1.34573e-14
793	chr1	24264840	24264840	1	*	hypo	2.27691e-20
795	chr1	24277185	24277185	1	*	hypo	1.7312e-15
797	chr1	24277837	24277837	1	*	hypo	2.18274e-19
799	chr1	24279174	24279174	1	*	hypo	1.06549e-23
802	chr1	24281604	24281604	1	*	hypo	2.09825e-09
804	chr1	24360059	24360059	1	*	hypo	7.04648e-17
806	chr1	24403942	24403942	1	*	hyper	4.61741e-11
808	chr1	24424939	24424939	1	*	hypo	1.36271e-08
810	chr1	24461069	24461069	1	*	hypo	4.32847e-08
812	chr1	24527186	24527186	1	*	hypo	4.05873e-06
815	chr1	24588520	24588520	1	*	hypo	8.5661e-07
817	chr1	24594389	24594389	1	*	hypo	4.70547e-07
820	chr1	24638057	24638057	1	*	hypo	3.55928e-08
822	chr1	24817344	24817344	1	*	hyper	6.68375e-08
824	chr1	25416338	25416338	1	*	hypo	2.64151e-09
827	chr1	25661480	25661480	1	*	hyper	1.44865e-06
830	chr1	25982751	25982751	1	*	hyper	1.09351e-10
833	chr1	25989787	25989787	1	*	hyper	4.08984e-07
836	chr1	25993624	25993624	1	*	hyper	9.20957e-09
839	chr1	25993857	25993857	1	*	hyper	2.32968e-08
842	chr1	26012009	26012009	1	*	hypo	1.98432e-11
845	chr1	26127867	26127867	1	*	hypo	5.60571e-07
850	chr1	26151923	26151923	1	*	hyper	5.13867e-06
854	chr1	26242353	26242353	1	*	hypo	2.44462e-07
858	chr1	26324462	26324462	1	*	hyper	1.10352e-08
863	chr1	26338552	26338552	1	*	hypo	4.16038e-09
868	chr1	26341409	26341409	1	*	hypo	2.32379e-13
873	chr1	26348521	26348521	1	*	hypo	3.57356e-09
877	chr1	26351271	26351271	1	*	hypo	2.74456e-14
881	chr1	26400765	26400765	1	*	hyper	6.3953e-09
886	chr1	27260282	27260282	1	*	hypo	5.49958e-12
889	chr1	27279346	27279346	1	*	hyper	4.24545e-08
891	chr1	27351594	27351594	1	*	hypo	7.84687e-08
893	chr1	27376942	27376942	1	*	hypo	9.24161e-08
895	chr1	27377746	27377746	1	*	hypo	6.92644e-10
897	chr1	27457481	27457481	1	*	hyper	1.0822e-06
899	chr1	27499859	27499859	1	*	hyper	2.04326e-08
901	chr1	27582791	27582791	1	*	hypo	7.75341e-07
904	chr1	27584002	27584002	1	*	hyper	5.3782e-07
907	chr1	27586234	27586234	1	*	hyper	5.18751e-11
909	chr1	27861607	27861607	1	*	hyper	6.32097e-08
911	chr1	27912605	27912605	1	*	hyper	4.60603e-06
914	chr1	27919922	27919922	1	*	hyper	1.2108e-11
917	chr1	27952662	27952662	1	*	hyper	6.10674e-08
920	chr1	27971068	27971068	1	*	hyper	1.06911e-06
923	chr1	28110336	28110336	1	*	hyper	1.00808e-06
926	chr1	28202506	28202506	1	*	hyper	1.94313e-06
928	chr1	28207040	28207040	1	*	hyper	2.36831e-06
931	chr1	28219189	28219189	1	*	hyper	4.78558e-10
934	chr1	28228684	28228684	1	*	hyper	6.28298e-07
936	chr1	28446179	28446179	1	*	hyper	3.64125e-08
940	chr1	28460206	28460206	1	*	hypo	3.34375e-08
942	chr1	28639152	28639152	1	*	hyper	1.00559e-09
944	chr1	29003614	29003614	1	*	hypo	8.18594e-08
947	chr1	29087745	29087745	1	*	hypo	2.6846e-09
950	chr1	29101426	29101426	1	*	hypo	5.40777e-08
952	chr1	29301961	29301961	1	*	hypo	5.02703e-09
957	chr1	29305748	29305748	1	*	hypo	1.40533e-09
961	chr1	29367714	29367714	1	*	hypo	9.27989e-22
965	chr1	29498418	29498418	1	*	hyper	3.44758e-09
968	chr1	30050914	30050914	1	*	hyper	2.616e-09
971	chr1	31051867	31051867	1	*	hyper	4.98533e-06
973	chr1	31079967	31079967	1	*	hypo	5.54169e-06
976	chr1	32966613	32966613	1	*	hyper	1.11227e-06
978	chr1	33161479	33161479	1	*	hyper	7.18663e-08
980	chr1	33168917	33168917	1	*	hypo	3.56371e-06
982	chr1	33192725	33192725	1	*	hypo	2.1881e-08
984	chr1	33233276	33233276	1	*	hypo	4.5134e-06
986	chr1	33319636	33319636	1	*	hypo	2.75536e-06
988	chr1	33560449	33560449	1	*	hypo	1.21446e-06
990	chr1	33798632	33798632	1	*	hypo	7.85155e-08
992	chr1	33995023	33995023	1	*	hypo	3.64299e-07
994	chr1	34055446	34055446	1	*	hyper	1.49601e-06
996	chr1	34065917	34065917	1	*	hyper	1.37264e-09
999	chr1	34072765	34072765	1	*	hyper	2.39423e-07
1001	chr1	34076153	34076153	1	*	hyper	3.96235e-06
1004	chr1	34088087	34088087	1	*	hypo	5.09629e-07
1007	chr1	34092014	34092014	1	*	hyper	4.79175e-06
1010	chr1	34400125	34400125	1	*	hyper	6.86902e-08
1012	chr1	34410263	34410263	1	*	hyper	1.91176e-08
1014	chr1	34553388	34553388	1	*	hyper	1.90713e-06
1017	chr1	34612346	34612346	1	*	hyper	9.14798e-08
1019	chr1	34662534	34662534	1	*	hypo	1.76307e-06
1022	chr1	34764026	34764026	1	*	hypo	2.45354e-07
1024	chr1	34930139	34930139	1	*	hyper	3.92817e-06
1026	chr1	34979808	34979808	1	*	hypo	1.76009e-06
1029	chr1	35017247	35017247	1	*	hypo	5.777e-06
1031	chr1	35139347	35139347	1	*	hyper	1.14962e-08
1033	chr1	35144323	35144323	1	*	hyper	5.08213e-07
1036	chr1	35192695	35192695	1	*	hyper	1.48971e-08
1039	chr1	35197446	35197446	1	*	hyper	2.63194e-06
1041	chr1	35385722	35385722	1	*	hypo	6.15483e-09
1045	chr1	35615785	35615785	1	*	hyper	8.13074e-07
1047	chr1	35623730	35623730	1	*	hyper	1.01528e-06
1050	chr1	35688676	35688676	1	*	hyper	4.76149e-07
1052	chr1	41282074	41282074	1	*	hypo	6.89925e-08
1054	chr1	41881056	41881056	1	*	hyper	4.88508e-07
1056	chr1	42146894	42146894	1	*	hyper	4.3945e-09
1058	chr1	43089721	43089721	1	*	hypo	1.74262e-10
1063	chr1	44145872	44145872	1	*	hypo	4.50948e-10
1067	chr1	45162516	45162516	1	*	hyper	1.22523e-14
1071	chr1	49793346	49793346	1	*	hyper	1.58106e-08
1074	chr1	50325249	50325249	1	*	hypo	1.31294e-06
1079	chr1	53176989	53176989	1	*	hyper	1.82829e-07
1081	chr1	54407065	54407065	1	*	hyper	7.78398e-07
1083	chr1	56201707	56201707	1	*	hyper	1.88847e-08
1085	chr1	56202756	56202756	1	*	hypo	1.06175e-10
1087	chr1	56203450	56203450	1	*	hypo	2.94579e-07
1089	chr1	56236609	56236609	1	*	hyper	2.44763e-09
1091	chr1	56256932	56256932	1	*	hypo	2.7931e-08
1093	chr1	56315236	56315236	1	*	hypo	6.37435e-12
1098	chr1	56326540	56326540	1	*	hyper	7.42561e-09
1102	chr1	56348132	56348132	1	*	hyper	2.89641e-10
1107	chr1	56423748	56423748	1	*	hyper	5.53816e-10
1110	chr1	56663987	56663987	1	*	hyper	1.2755e-07
1115	chr1	56703263	56703263	1	*	hyper	2.76636e-17
1119	chr1	56933746	56933746	1	*	hyper	2.2897e-07
1124	chr1	57066903	57066903	1	*	hypo	6.92612e-10
1127	chr1	57113634	57113634	1	*	hyper	1.95966e-06
1129	chr1	58163810	58163810	1	*	hyper	2.26726e-10
1133	chr1	58219823	58219823	1	*	hypo	8.71699e-08
1137	chr1	58270790	58270790	1	*	hyper	2.47392e-09
1141	chr1	58976675	58976675	1	*	hyper	1.10006e-07
1143	chr1	58991706	58991706	1	*	hyper	1.19249e-08
1145	chr1	59127238	59127238	1	*	hyper	8.5525e-10
1148	chr1	59176891	59176891	1	*	hyper	7.05756e-07
1150	chr1	59348540	59348540	1	*	hyper	1.69322e-13
1152	chr1	59542328	59542328	1	*	hypo	3.49933e-09
1154	chr1	59599305	59599305	1	*	hypo	8.72486e-10
1156	chr1	59601593	59601593	1	*	hypo	1.42387e-11
1159	chr1	59648779	59648779	1	*	hypo	9.43098e-08
1161	chr1	59684092	59684092	1	*	hyper	8.91429e-08
1164	chr1	59694257	59694257	1	*	hypo	1.28425e-06
1167	chr1	59824171	59824171	1	*	hypo	1.24446e-06
1169	chr1	59849785	59849785	1	*	hyper	2.25787e-06
1172	chr1	59866221	59866221	1	*	hypo	5.33664e-10
1175	chr1	59885702	59885702	1	*	hyper	2.01841e-07
1177	chr1	59924643	59924643	1	*	hyper	1.38768e-06
1179	chr1	59969661	59969661	1	*	hyper	1.06172e-06
1182	chr1	60011855	60011855	1	*	hypo	6.31841e-07
1185	chr1	60035151	60035151	1	*	hypo	6.06199e-15
1188	chr1	60036158	60036158	1	*	hypo	1.48641e-11
1192	chr1	60054275	60054275	1	*	hypo	9.31034e-07
1195	chr1	60087868	60087868	1	*	hypo	7.90679e-06
1197	chr1	60161153	60161153	1	*	hypo	1.82054e-07
1199	chr1	60171370	60171370	1	*	hypo	1.38236e-08
1202	chr1	60263298	60263298	1	*	hypo	6.58221e-09
1204	chr1	60326190	60326190	1	*	hypo	2.57449e-08
1208	chr1	60405818	60405818	1	*	hyper	1.58625e-08
1212	chr1	60596850	60596850	1	*	hypo	9.70563e-09
1216	chr1	60598611	60598611	1	*	hypo	1.04142e-08
1221	chr1	60598772	60598772	1	*	hypo	3.85472e-07
1225	chr1	60675380	60675380	1	*	hyper	8.80784e-09
1229	chr1	60734651	60734651	1	*	hypo	1.66735e-09
1234	chr1	60763241	60763241	1	*	hyper	1.05223e-06
1239	chr1	60763269	60763269	1	*	hyper	1.43262e-08
1244	chr1	60793680	60793680	1	*	hypo	3.028e-09
1249	chr1	60797519	60797519	1	*	hypo	3.62198e-07
1253	chr1	60812741	60812741	1	*	hypo	4.32574e-07
1257	chr1	61043348	61043348	1	*	hypo	1.88543e-07
1262	chr1	61102356	61102356	1	*	hypo	2.90895e-08
1266	chr1	61106905	61106905	1	*	hypo	1.83079e-10
1271	chr1	61125768	61125768	1	*	hyper	8.00247e-08
1275	chr1	61903277	61903277	1	*	hyper	1.59411e-09
1277	chr1	62194753	62194753	1	*	hypo	1.70212e-07
1280	chr1	62630448	62630448	1	*	hypo	2.07526e-08
1282	chr1	62648633	62648633	1	*	hyper	3.73375e-06
1285	chr1	62781092	62781092	1	*	hypo	3.54026e-10
1287	chr1	62985588	62985588	1	*	hypo	8.18374e-08
1290	chr1	63620221	63620221	1	*	hyper	5.18528e-09
1293	chr1	63628630	63628630	1	*	hyper	1.16843e-10
1295	chr1	63691946	63691946	1	*	hyper	5.92246e-14
1297	chr1	63870841	63870841	1	*	hyper	1.17859e-06
1302	chr1	64178782	64178782	1	*	hyper	6.22407e-08
1307	chr1	64375338	64375338	1	*	hypo	6.27749e-08
1311	chr1	64395924	64395924	1	*	hyper	8.38903e-07
1314	chr1	64529554	64529554	1	*	hyper	4.29164e-12
1317	chr1	64650322	64650322	1	*	hypo	1.08143e-06
1321	chr1	65182749	65182749	1	*	hyper	1.17081e-11
1325	chr1	65879261	65879261	1	*	hyper	4.4657e-06
1330	chr1	65903459	65903459	1	*	hyper	2.53745e-08
1334	chr1	65911458	65911458	1	*	hyper	8.41642e-08
1338	chr1	65919721	65919721	1	*	hyper	4.34375e-06
1343	chr1	65941708	65941708	1	*	hyper	1.26665e-07
1346	chr1	65944159	65944159	1	*	hyper	4.38719e-08
1348	chr1	65950731	65950731	1	*	hyper	2.33143e-06
1351	chr1	65952279	65952279	1	*	hyper	5.11934e-06
1354	chr1	65969785	65969785	1	*	hyper	2.77969e-06
1357	chr1	66003498	66003498	1	*	hyper	1.88314e-09
1360	chr1	66022244	66022244	1	*	hyper	1.29386e-06
1362	chr1	66023367	66023367	1	*	hyper	4.32275e-11
1364	chr1	66062767	66062767	1	*	hyper	3.40936e-07
1367	chr1	66087780	66087780	1	*	hyper	3.17347e-08
1369	chr1	66112550	66112550	1	*	hyper	5.79327e-10
1375	chr1	66113805	66113805	1	*	hyper	5.25459e-10
1379	chr1	66506920	66506920	1	*	hypo	1.36227e-08
1383	chr1	67472836	67472836	1	*	hypo	8.05234e-07
1388	chr1	67517761	67517761	1	*	hypo	2.22057e-14
1391	chr1	67763262	67763262	1	*	hypo	5.10942e-06
1395	chr1	67847330	67847330	1	*	hyper	2.72138e-09
1397	chr1	67856957	67856957	1	*	hyper	1.18206e-11
1399	chr1	67983598	67983598	1	*	hyper	1.63988e-11
1403	chr1	68005787	68005787	1	*	hyper	1.18168e-11
1407	chr1	68263460	68263460	1	*	hypo	7.29235e-08
1410	chr1	68399451	68399451	1	*	hyper	5.34933e-08
1413	chr1	68415365	68415365	1	*	hyper	2.62344e-10
1415	chr1	68612134	68612134	1	*	hyper	1.27392e-07
1419	chr1	68615991	68615991	1	*	hyper	3.95679e-06
1423	chr1	68616088	68616088	1	*	hypo	7.20072e-06
1427	chr1	68617142	68617142	1	*	hypo	7.40605e-11
1432	chr1	68627671	68627671	1	*	hypo	1.43688e-07
1436	chr1	68630892	68630892	1	*	hypo	9.70311e-10
1440	chr1	68633323	68633323	1	*	hypo	4.30279e-06
1444	chr1	68635236	68635236	1	*	hypo	1.59804e-06
1449	chr1	68644853	68644853	1	*	hypo	4.97474e-08
1453	chr1	68647526	68647526	1	*	hypo	4.52759e-07
1457	chr1	68651643	68651643	1	*	hypo	1.60514e-06
1461	chr1	68658647	68658647	1	*	hypo	6.75009e-07
1465	chr1	68675630	68675630	1	*	hypo	1.75617e-09
1469	chr1	68680348	68680348	1	*	hypo	6.24585e-11
1473	chr1	68685901	68685901	1	*	hyper	8.05648e-07
1477	chr1	68690914	68690914	1	*	hyper	2.62681e-06
1481	chr1	68833485	68833485	1	*	hyper	1.02139e-06
1485	chr1	68834323	68834323	1	*	hyper	2.15847e-10
1489	chr1	68845414	68845414	1	*	hyper	1.6654e-09
1493	chr1	68845817	68845817	1	*	hyper	7.43296e-08
1498	chr1	68848056	68848056	1	*	hyper	1.4012e-12
1502	chr1	68877366	68877366	1	*	hyper	1.08147e-07
1506	chr1	68883656	68883656	1	*	hyper	7.23024e-10
1510	chr1	68894574	68894574	1	*	hyper	3.92129e-06
1515	chr1	69054006	69054006	1	*	hypo	3.80603e-07
1520	chr1	69087530	69087530	1	*	hypo	7.28636e-09
1525	chr1	69098834	69098834	1	*	hypo	8.39102e-14
1529	chr1	69106755	69106755	1	*	hypo	7.33064e-07
1534	chr1	69141030	69141030	1	*	hypo	2.62178e-08
1539	chr1	69182863	69182863	1	*	hypo	9.07986e-12
1542	chr1	69185879	69185879	1	*	hypo	1.7543e-08
1545	chr1	69191185	69191185	1	*	hypo	9.92608e-21
1547	chr1	69223634	69223634	1	*	hypo	2.38259e-15
1551	chr1	69295492	69295492	1	*	hypo	3.05881e-06
1555	chr1	69399290	69399290	1	*	hypo	1.758e-06
1558	chr1	69684151	69684151	1	*	hyper	4.2396e-07
1563	chr1	69887324	69887324	1	*	hypo	5.25586e-07
1565	chr1	70237595	70237595	1	*	hyper	1.95734e-08
1568	chr1	70633807	70633807	1	*	hypo	5.58636e-08
1571	chr1	71117341	71117341	1	*	hyper	3.35915e-07
1574	chr1	71118035	71118035	1	*	hyper	5.38437e-07
1577	chr1	71129535	71129535	1	*	hyper	1.18805e-06
1580	chr1	71130780	71130780	1	*	hyper	2.31303e-07
1582	chr1	71189573	71189573	1	*	hyper	3.07143e-11
1584	chr1	71460346	71460346	1	*	hypo	3.39697e-18
1586	chr1	71975571	71975571	1	*	hypo	3.38171e-11
1590	chr1	72350125	72350125	1	*	hyper	2.17596e-16
1594	chr1	72447453	72447453	1	*	hyper	5.73868e-07
1599	chr1	72462660	72462660	1	*	hyper	3.54027e-13
1604	chr1	72794624	72794624	1	*	hyper	1.6015e-09
1607	chr1	72950251	72950251	1	*	hyper	8.3319e-13
1611	chr1	73836628	73836628	1	*	hyper	2.33002e-07
1615	chr1	73847398	73847398	1	*	hyper	7.61586e-13
1620	chr1	73971300	73971300	1	*	hyper	4.13382e-15
1622	chr1	74547331	74547331	1	*	hyper	2.42865e-14
1627	chr1	75770973	75770973	1	*	hyper	4.86301e-07
1629	chr1	76049156	76049156	1	*	hypo	7.92112e-25
1631	chr1	78635805	78635805	1	*	hyper	1.98919e-06
1635	chr1	78657336	78657336	1	*	hypo	5.33078e-08
1639	chr1	78708011	78708011	1	*	hyper	3.15451e-07
1643	chr1	78919485	78919485	1	*	hyper	6.03972e-07
1648	chr1	79132194	79132194	1	*	hyper	8.97404e-08
1652	chr1	79184196	79184196	1	*	hyper	2.91464e-20
1654	chr1	80033412	80033412	1	*	hyper	3.58306e-07
1659	chr1	82334799	82334799	1	*	hyper	8.4645e-11
1661	chr1	82604994	82604994	1	*	hyper	1.0344e-07
1663	chr1	83252233	83252233	1	*	hypo	7.51572e-10
1667	chr1	83604804	83604804	1	*	hyper	6.58511e-13
1669	chr1	84248956	84248956	1	*	hyper	2.57958e-09
1672	chr1	85051169	85051169	1	*	hyper	8.25067e-07
1674	chr1	86848182	86848182	1	*	hypo	6.60183e-07
1677	chr1	87300846	87300846	1	*	hyper	1.68234e-10
1681	chr1	88467404	88467404	1	*	hyper	7.00776e-07
1685	chr1	93122447	93122447	1	*	hypo	2.66776e-22
1687	chr1	94833630	94833630	1	*	hypo	5.28886e-10
1691	chr1	95330874	95330874	1	*	hyper	1.25622e-08
1695	chr1	95558702	95558702	1	*	hyper	6.91771e-07
1697	chr1	96304501	96304501	1	*	hyper	1.2013e-07
1699	chr1	96309791	96309791	1	*	hyper	2.30834e-09
1701	chr1	96354262	96354262	1	*	hyper	8.71428e-08
1703	chr1	96357026	96357026	1	*	hyper	9.90488e-10
1706	chr1	96522289	96522289	1	*	hyper	5.80661e-08
1709	chr1	96528238	96528238	1	*	hyper	1.37378e-09
1712	chr1	96624526	96624526	1	*	hyper	1.6531e-12
1714	chr1	96874764	96874764	1	*	hyper	7.58973e-07
1718	chr1	97053769	97053769	1	*	hyper	5.61787e-07
1722	chr1	97531591	97531591	1	*	hypo	1.02616e-15
1724	chr1	97731488	97731488	1	*	hypo	2.86603e-08
1726	chr1	97742380	97742380	1	*	hypo	3.82762e-07
1728	chr1	98399519	98399519	1	*	hyper	1.11488e-06
1731	chr1	99214580	99214580	1	*	hypo	5.38577e-07
1733	chr1	105361979	105361979	1	*	hypo	2.36978e-10
1736	chr1	105890234	105890234	1	*	hypo	2.28613e-08
1740	chr1	105958268	105958268	1	*	hypo	5.46428e-07
1742	chr1	106011233	106011233	1	*	hypo	2.72857e-08
1744	chr1	106041106	106041106	1	*	hyper	3.88387e-09
1750	chr1	106714378	106714378	1	*	hyper	5.47538e-12
1755	chr1	107086527	107086527	1	*	hypo	1.37802e-10
1758	chr1	107264457	107264457	1	*	hypo	1.08178e-11
1760	chr1	107352592	107352592	1	*	hyper	1.80901e-07
1762	chr1	107420273	107420273	1	*	hypo	6.37006e-13
1764	chr1	107450674	107450674	1	*	hypo	2.5422e-11
1767	chr1	108227706	108227706	1	*	hyper	1.20551e-06
1770	chr1	108573547	108573547	1	*	hyper	4.16176e-07
1773	chr1	108716732	108716732	1	*	hyper	9.88168e-08
1777	chr1	109978735	109978735	1	*	hyper	1.28896e-06
1780	chr1	110141023	110141023	1	*	hypo	2.68053e-06
1783	chr1	110252840	110252840	1	*	hyper	2.22023e-06
1785	chr1	110319559	110319559	1	*	hyper	2.89713e-07
1787	chr1	110435533	110435533	1	*	hypo	4.676e-13
1790	chr1	110478348	110478348	1	*	hyper	2.45552e-07
1793	chr1	110479140	110479140	1	*	hypo	1.63017e-13
1795	chr1	111118981	111118981	1	*	hypo	1.78212e-07
1799	chr1	113493739	113493739	1	*	hyper	2.19023e-09
1803	chr1	113500027	113500027	1	*	hyper	1.20696e-14
1807	chr1	113506967	113506967	1	*	hyper	1.75545e-06
1811	chr1	113835699	113835699	1	*	hypo	4.55797e-14
1813	chr1	114499018	114499018	1	*	hypo	6.13669e-19
1815	chr1	114514370	114514370	1	*	hypo	4.536e-14
1817	chr1	114514435	114514435	1	*	hypo	1.26391e-16
1819	chr1	115519829	115519829	1	*	hypo	4.24379e-07
1822	chr1	115524375	115524375	1	*	hypo	3.91915e-15
1824	chr1	115551068	115551068	1	*	hyper	4.28266e-13
1826	chr1	115558554	115558554	1	*	hyper	1.11559e-06
1829	chr1	115738685	115738685	1	*	hyper	7.55792e-12
1832	chr1	115755811	115755811	1	*	hyper	9.03998e-07
1834	chr1	115868979	115868979	1	*	hyper	7.29282e-08
1837	chr1	115871431	115871431	1	*	hyper	3.97934e-06
1840	chr1	116156275	116156275	1	*	hypo	4.37616e-06
1842	chr1	116718577	116718577	1	*	hypo	5.34318e-18
1849	chr1	116798170	116798170	1	*	hyper	3.42791e-07
1854	chr1	117116620	117116620	1	*	hyper	8.65644e-07
1856	chr1	117250551	117250551	1	*	hyper	3.15983e-07
1859	chr1	117646765	117646765	1	*	hyper	1.88049e-06
1862	chr1	117873180	117873180	1	*	hypo	1.98938e-09
1864	chr1	117875876	117875876	1	*	hypo	3.19201e-06
1866	chr1	117877396	117877396	1	*	hypo	1.93308e-08
1869	chr1	118069553	118069553	1	*	hyper	9.09086e-14
1871	chr1	118331830	118331830	1	*	hypo	1.02126e-11
1876	chr1	118382610	118382610	1	*	hyper	4.08547e-17
1878	chr1	118385031	118385031	1	*	hypo	4.13052e-07
1880	chr1	118583000	118583000	1	*	hypo	7.51293e-12
1885	chr1	118625128	118625128	1	*	hyper	1.46567e-11
1889	chr1	118693530	118693530	1	*	hyper	4.24306e-07
1892	chr1	118767927	118767927	1	*	hyper	3.54013e-09
1895	chr1	118830818	118830818	1	*	hypo	2.27113e-09
1898	chr1	118835176	118835176	1	*	hypo	6.84508e-09
1900	chr1	118837840	118837840	1	*	hypo	1.20564e-07
1903	chr1	118925469	118925469	1	*	hyper	6.5629e-09
1905	chr1	119014120	119014120	1	*	hyper	1.67776e-08
1910	chr1	119015981	119015981	1	*	hyper	3.4701e-13
1915	chr1	119039892	119039892	1	*	hyper	2.13524e-11
1920	chr1	119076839	119076839	1	*	hyper	1.07541e-19
1925	chr1	119090891	119090891	1	*	hyper	4.14394e-08
1930	chr1	119120996	119120996	1	*	hyper	1.91017e-09
1934	chr1	119121854	119121854	1	*	hyper	2.03875e-17
1939	chr1	119128407	119128407	1	*	hyper	8.46053e-12
1943	chr1	119130873	119130873	1	*	hyper	1.13905e-11
1948	chr1	119130885	119130885	1	*	hyper	6.97175e-07
1953	chr1	119163609	119163609	1	*	hyper	1.44753e-07
1958	chr1	119376414	119376414	1	*	hyper	9.0356e-07
1962	chr1	119560726	119560726	1	*	hyper	1.2032e-07
1964	chr1	119579772	119579772	1	*	hypo	1.75347e-13
1966	chr1	119985830	119985830	1	*	hyper	1.14666e-07
1969	chr1	120375463	120375463	1	*	hypo	2.12502e-08
1971	chr1	120553982	120553982	1	*	hyper	3.2263e-06
1974	chr1	121128855	121128855	1	*	hyper	1.5836e-06
1977	chr1	121557332	121557332	1	*	hypo	8.50239e-08
1980	chr1	121720687	121720687	1	*	hyper	2.18306e-08
1983	chr1	121967271	121967271	1	*	hypo	5.90769e-08
1988	chr1	122076923	122076923	1	*	hypo	3.86093e-06
1993	chr1	122207069	122207069	1	*	hypo	5.25449e-07
1996	chr1	122241379	122241379	1	*	hyper	5.28573e-08
1999	chr1	122261235	122261235	1	*	hypo	7.68552e-06
2003	chr1	122469342	122469342	1	*	hyper	5.01938e-07
2007	chr1	122469980	122469980	1	*	hyper	4.85396e-08
2012	chr1	122471454	122471454	1	*	hyper	1.86718e-09
2016	chr1	122490226	122490226	1	*	hypo	6.51511e-07
2019	chr1	122490464	122490464	1	*	hypo	1.04823e-11
2022	chr1	122508159	122508159	1	*	hypo	5.4802e-12
2025	chr1	122518244	122518244	1	*	hypo	5.79496e-06
2027	chr1	122543657	122543657	1	*	hyper	1.60018e-06
2030	chr1	122558363	122558363	1	*	hyper	5.26662e-12
2032	chr1	122559233	122559233	1	*	hyper	4.24105e-08
2034	chr1	122656970	122656970	1	*	hyper	2.58341e-10
2037	chr1	122797285	122797285	1	*	hyper	2.47149e-08
2039	chr1	122801593	122801593	1	*	hyper	8.95962e-09
2041	chr1	122805613	122805613	1	*	hyper	2.89949e-09
2043	chr1	123259454	123259454	1	*	hyper	3.3876e-06
2045	chr1	123444932	123444932	1	*	hypo	4.71787e-06
2047	chr1	123457332	123457332	1	*	hypo	2.71142e-06
2050	chr1	123610159	123610159	1	*	hypo	1.0676e-06
2053	chr1	123667329	123667329	1	*	hypo	2.29003e-08
2056	chr1	123780143	123780143	1	*	hypo	6.64877e-06
2059	chr1	123786376	123786376	1	*	hypo	7.06562e-07
2062	chr1	123787858	123787858	1	*	hypo	3.76431e-06
2065	chr1	123869668	123869668	1	*	hyper	1.72684e-06
2068	chr1	123986623	123986623	1	*	hypo	1.10123e-07
2070	chr1	124061404	124061404	1	*	hyper	7.65841e-11
2072	chr1	124253612	124253612	1	*	hyper	3.97327e-07
2074	chr1	124254046	124254046	1	*	hyper	1.87724e-06
2077	chr1	124319194	124319194	1	*	hyper	6.28662e-07
2080	chr1	124381813	124381813	1	*	hyper	4.04983e-11
2082	chr1	124394868	124394868	1	*	hyper	6.33264e-07
2085	chr1	124397144	124397144	1	*	hyper	1.33884e-06
2088	chr1	124463064	124463064	1	*	hypo	1.48057e-07
2091	chr1	124722586	124722586	1	*	hypo	1.20829e-10
2093	chr1	124738548	124738548	1	*	hypo	8.95847e-07
2096	chr1	124782291	124782291	1	*	hyper	8.89125e-07
2099	chr1	124893132	124893132	1	*	hyper	2.1647e-12
2102	chr1	124896570	124896570	1	*	hyper	3.69162e-06
2104	chr1	124900965	124900965	1	*	hyper	6.1218e-09
2107	chr1	124912516	124912516	1	*	hyper	1.68691e-07
2110	chr1	124928346	124928346	1	*	hyper	1.28743e-10
2113	chr1	124937993	124937993	1	*	hyper	3.03141e-06
2115	chr1	125061609	125061609	1	*	hyper	4.50791e-07
2119	chr1	125145915	125145915	1	*	hyper	2.52317e-06
2123	chr1	125148173	125148173	1	*	hypo	1.31437e-08
2128	chr1	125243556	125243556	1	*	hypo	7.64496e-08
2132	chr1	125321694	125321694	1	*	hyper	1.43354e-06
2137	chr1	125401183	125401183	1	*	hyper	5.57876e-07
2141	chr1	125617685	125617685	1	*	hyper	1.36803e-09
2145	chr1	125833226	125833226	1	*	hypo	7.92918e-18
2148	chr1	125851048	125851048	1	*	hypo	1.59694e-08
2151	chr1	126152181	126152181	1	*	hyper	1.30131e-07
2155	chr1	126153155	126153155	1	*	hyper	5.73027e-10
2160	chr1	126154407	126154407	1	*	hyper	1.00625e-09
2164	chr1	126155378	126155378	1	*	hyper	4.8288e-08
2169	chr1	126156097	126156097	1	*	hyper	3.26789e-11
2174	chr1	126156140	126156140	1	*	hyper	4.54512e-09
2179	chr1	126157534	126157534	1	*	hyper	1.26838e-08
2184	chr1	126164449	126164449	1	*	hyper	3.89116e-08
2189	chr1	126170777	126170777	1	*	hyper	1.40241e-06
2194	chr1	126185307	126185307	1	*	hyper	3.61835e-12
2199	chr1	126190868	126190868	1	*	hypo	9.88795e-06
2204	chr1	126728586	126728586	1	*	hyper	1.20969e-10
2207	chr1	126918974	126918974	1	*	hyper	2.14363e-06
2210	chr1	126939272	126939272	1	*	hypo	8.88233e-07
2212	chr1	126999646	126999646	1	*	hypo	9.26015e-06
2217	chr1	127051083	127051083	1	*	hypo	1.07281e-11
2222	chr1	127463854	127463854	1	*	hyper	1.02321e-06
2226	chr1	127489258	127489258	1	*	hypo	5.05659e-11
2229	chr1	127510988	127510988	1	*	hyper	4.28879e-11
2231	chr1	127511055	127511055	1	*	hyper	1.16654e-07
2233	chr1	127514579	127514579	1	*	hyper	3.06743e-07
2235	chr1	127514851	127514851	1	*	hyper	8.47866e-12
2238	chr1	127515473	127515473	1	*	hyper	2.19667e-07
2241	chr1	127518181	127518181	1	*	hyper	1.42962e-10
2243	chr1	127519016	127519016	1	*	hyper	4.4084e-09
2246	chr1	127522423	127522423	1	*	hyper	3.6822e-08
2249	chr1	127571930	127571930	1	*	hyper	5.85751e-13
2251	chr1	127679386	127679386	1	*	hyper	6.97358e-13
2253	chr1	127681370	127681370	1	*	hyper	2.30047e-14
2256	chr1	127699019	127699019	1	*	hyper	2.14374e-12
2258	chr1	127848708	127848708	1	*	hyper	5.43283e-07
2263	chr1	127858605	127858605	1	*	hyper	9.4405e-07
2267	chr1	127879147	127879147	1	*	hyper	3.68745e-06
2272	chr1	127903492	127903492	1	*	hyper	5.42166e-07
2275	chr1	128020177	128020177	1	*	hypo	4.96854e-06
2279	chr1	128096598	128096598	1	*	hypo	9.84775e-06
2282	chr1	128379595	128379595	1	*	hypo	9.32108e-07
2284	chr1	128389647	128389647	1	*	hypo	2.82481e-08
2289	chr1	128390081	128390081	1	*	hypo	2.27344e-06
2293	chr1	128396425	128396425	1	*	hypo	2.80724e-07
2297	chr1	128432147	128432147	1	*	hyper	2.08502e-06
2302	chr1	128767746	128767746	1	*	hyper	5.21562e-06
2306	chr1	128789500	128789500	1	*	hyper	1.87245e-06
2311	chr1	128895896	128895896	1	*	hyper	6.37314e-07
2315	chr1	128943276	128943276	1	*	hyper	9.61583e-07
2319	chr1	128954985	128954985	1	*	hypo	2.43434e-07
2324	chr1	129141979	129141979	1	*	hypo	1.06159e-08
2327	chr1	129489325	129489325	1	*	hyper	1.06868e-14
2329	chr1	129557969	129557969	1	*	hyper	3.42753e-09
2334	chr1	129558989	129558989	1	*	hyper	6.69946e-15
2338	chr1	129635516	129635516	1	*	hyper	3.22748e-07
2343	chr1	129739095	129739095	1	*	hyper	1.92294e-16
2347	chr1	129741017	129741017	1	*	hypo	2.5974e-07
2351	chr1	129985245	129985245	1	*	hypo	1.61192e-06
2353	chr1	130007993	130007993	1	*	hypo	4.12174e-09
2356	chr1	130018915	130018915	1	*	hypo	7.05184e-07
2359	chr1	130044717	130044717	1	*	hypo	5.88357e-08
2362	chr1	130162232	130162232	1	*	hypo	6.49393e-06
2365	chr1	130167171	130167171	1	*	hypo	8.17205e-06
2368	chr1	130225395	130225395	1	*	hypo	1.83056e-11
2370	chr1	130447141	130447141	1	*	hypo	3.59746e-10
2375	chr1	130452414	130452414	1	*	hyper	2.4812e-10
2380	chr1	130463402	130463402	1	*	hyper	1.68353e-09
2385	chr1	130487951	130487951	1	*	hyper	4.39288e-12
2389	chr1	130776675	130776675	1	*	hyper	4.03836e-06
2391	chr1	130984764	130984764	1	*	hyper	2.24023e-14
2393	chr1	131131988	131131988	1	*	hyper	1.49388e-10
2396	chr1	131222436	131222436	1	*	hyper	1.83887e-08
2399	chr1	131529003	131529003	1	*	hyper	6.06029e-09
2402	chr1	131536565	131536565	1	*	hypo	3.09244e-09
2405	chr1	131537513	131537513	1	*	hyper	1.01565e-06
2408	chr1	131542182	131542182	1	*	hyper	1.12268e-06
2411	chr1	131566269	131566269	1	*	hyper	9.58832e-10
2414	chr1	131645095	131645095	1	*	hyper	2.59916e-06
2417	chr1	131648633	131648633	1	*	hyper	3.04161e-08
2420	chr1	131648659	131648659	1	*	hyper	3.13351e-08
2423	chr1	131652298	131652298	1	*	hyper	4.37868e-13
2425	chr1	131654110	131654110	1	*	hyper	6.9202e-14
2427	chr1	131749363	131749363	1	*	hypo	4.32481e-08
2430	chr1	131961328	131961328	1	*	hyper	1.19553e-08
2433	chr1	132106649	132106649	1	*	hypo	1.30114e-08
2435	chr1	132108502	132108502	1	*	hypo	2.75817e-11
2438	chr1	132193303	132193303	1	*	hypo	1.92202e-07
2443	chr1	132196091	132196091	1	*	hyper	2.7342e-07
2448	chr1	132892966	132892966	1	*	hyper	3.99771e-09
2450	chr1	133661758	133661758	1	*	hypo	1.71352e-15
2452	chr1	133811120	133811120	1	*	hyper	1.48295e-06
2454	chr1	134153075	134153075	1	*	hypo	1.07694e-12
2458	chr1	134180255	134180255	1	*	hyper	1.55729e-09
2462	chr1	134441386	134441386	1	*	hypo	4.33226e-10
2467	chr1	134442470	134442470	1	*	hypo	1.92812e-15
2471	chr1	134501657	134501657	1	*	hyper	2.2682e-12
2475	chr1	134536174	134536174	1	*	hypo	4.04971e-18
2479	chr1	134607001	134607001	1	*	hypo	1.07346e-14
2482	chr1	134746963	134746963	1	*	hyper	3.91954e-07
2484	chr1	134997083	134997083	1	*	hyper	1.0557e-12
2487	chr1	135014794	135014794	1	*	hypo	6.24781e-11
2490	chr1	135076757	135076757	1	*	hyper	6.45818e-16
2493	chr1	135368479	135368479	1	*	hyper	2.02915e-06
2497	chr1	135516197	135516197	1	*	hypo	7.693e-07
2501	chr1	135637608	135637608	1	*	hypo	6.94486e-13
2504	chr1	135656225	135656225	1	*	hypo	3.03203e-09
2509	chr1	135679497	135679497	1	*	hyper	5.47112e-09
2514	chr1	135903061	135903061	1	*	hyper	7.88277e-10
2517	chr1	135926673	135926673	1	*	hyper	5.76954e-07
2520	chr1	135951660	135951660	1	*	hyper	6.09822e-09
2525	chr1	135960752	135960752	1	*	hyper	8.39987e-10
2530	chr1	136003255	136003255	1	*	hyper	5.23997e-07
2534	chr1	136062862	136062862	1	*	hypo	1.16329e-13
2539	chr1	136163619	136163619	1	*	hypo	2.44566e-11
2543	chr1	136194269	136194269	1	*	hypo	3.36075e-12
2547	chr1	136203057	136203057	1	*	hypo	9.48373e-12
2551	chr1	137118538	137118538	1	*	hypo	2.05716e-07
2556	chr1	137148210	137148210	1	*	hypo	2.69757e-07
2561	chr1	137313843	137313843	1	*	hyper	1.73547e-06
2564	chr1	137422390	137422390	1	*	hyper	6.19833e-07
2566	chr1	138542621	138542621	1	*	hypo	1.05799e-06
2568	chr1	139020082	139020082	1	*	hyper	7.22111e-08
2572	chr1	139927434	139927434	1	*	hyper	5.64122e-07
2574	chr1	140517488	140517488	1	*	hyper	1.31531e-06
2577	chr1	140668133	140668133	1	*	hyper	3.40784e-06
2580	chr1	140717542	140717542	1	*	hyper	1.6087e-07
2582	chr1	140733057	140733057	1	*	hyper	6.06757e-10
2584	chr1	141051448	141051448	1	*	hyper	9.91462e-09
2586	chr1	142046117	142046117	1	*	hypo	1.33225e-07
2589	chr1	142831529	142831529	1	*	hypo	2.58108e-07
2592	chr1	142834701	142834701	1	*	hypo	6.54802e-06
2594	chr1	143132008	143132008	1	*	hyper	7.48835e-09
2597	chr1	143132250	143132250	1	*	hyper	4.80922e-06
2600	chr1	143146042	143146042	1	*	hypo	1.22734e-11
2602	chr1	143187072	143187072	1	*	hypo	4.37202e-06
2606	chr1	143198900	143198900	1	*	hypo	2.75483e-06
2610	chr1	143421456	143421456	1	*	hyper	9.26516e-07
2613	chr1	143542277	143542277	1	*	hypo	3.46937e-13
2616	chr1	143709610	143709610	1	*	hyper	5.45935e-09
2620	chr1	143755665	143755665	1	*	hyper	3.65114e-08
2622	chr1	143876687	143876687	1	*	hyper	9.06829e-07
2626	chr1	144019989	144019989	1	*	hyper	1.28687e-08
2630	chr1	144020758	144020758	1	*	hyper	2.66958e-07
2634	chr1	144023499	144023499	1	*	hyper	5.25581e-06
2638	chr1	144024321	144024321	1	*	hyper	7.35686e-07
2642	chr1	144024535	144024535	1	*	hyper	3.10543e-07
2646	chr1	144025021	144025021	1	*	hyper	6.55673e-08
2650	chr1	144028363	144028363	1	*	hyper	1.23612e-08
2652	chr1	144032184	144032184	1	*	hyper	1.91956e-07
2654	chr1	144073775	144073775	1	*	hypo	6.10345e-12
2658	chr1	144077964	144077964	1	*	hypo	7.36406e-16
2662	chr1	144218047	144218047	1	*	hypo	6.51124e-17
2664	chr1	144245440	144245440	1	*	hypo	1.47415e-12
2666	chr1	144441236	144441236	1	*	hyper	3.524e-07
2669	chr1	144445922	144445922	1	*	hyper	7.04499e-06
2673	chr1	144448727	144448727	1	*	hypo	7.91427e-07
2678	chr1	144635399	144635399	1	*	hypo	1.63217e-07
2680	chr1	144902344	144902344	1	*	hyper	1.33666e-08
2682	chr1	144910140	144910140	1	*	hyper	1.8799e-09
2685	chr1	144910835	144910835	1	*	hyper	2.4322e-06
2688	chr1	144912726	144912726	1	*	hyper	2.80574e-08
2691	chr1	144919429	144919429	1	*	hyper	1.09281e-09
2693	chr1	144971642	144971642	1	*	hypo	4.47379e-14
2695	chr1	145073395	145073395	1	*	hyper	1.16375e-09
2698	chr1	145121622	145121622	1	*	hyper	3.02782e-09
2700	chr1	145121679	145121679	1	*	hyper	1.36932e-14
2702	chr1	145121723	145121723	1	*	hyper	8.80921e-07
2704	chr1	145124522	145124522	1	*	hyper	7.83315e-06
2707	chr1	145126085	145126085	1	*	hyper	3.51392e-06
2709	chr1	145132883	145132883	1	*	hypo	1.22013e-11
2711	chr1	145153775	145153775	1	*	hyper	1.39212e-08
2714	chr1	145166008	145166008	1	*	hypo	1.11175e-12
2717	chr1	145216724	145216724	1	*	hyper	7.13257e-07
2719	chr1	145228033	145228033	1	*	hyper	2.78293e-06
2721	chr1	145237787	145237787	1	*	hyper	4.36205e-07
2723	chr1	145238207	145238207	1	*	hyper	1.61142e-06
2725	chr1	145264644	145264644	1	*	hyper	1.88339e-07
2729	chr1	145291502	145291502	1	*	hyper	1.92757e-06
2733	chr1	145367760	145367760	1	*	hypo	4.22067e-06
2735	chr1	145619645	145619645	1	*	hyper	1.19488e-08
2740	chr1	145710442	145710442	1	*	hypo	5.89282e-06
2742	chr1	145870843	145870843	1	*	hypo	3.89546e-06
2747	chr1	146004878	146004878	1	*	hypo	1.55965e-16
2749	chr1	146033861	146033861	1	*	hypo	3.91822e-11
2751	chr1	146159171	146159171	1	*	hypo	7.54609e-09
2753	chr1	146687986	146687986	1	*	hyper	1.67851e-08
2756	chr1	147049892	147049892	1	*	hypo	5.09386e-24
2760	chr1	147100152	147100152	1	*	hyper	8.52076e-08
2764	chr1	147122761	147122761	1	*	hyper	3.21986e-15
2768	chr1	147300645	147300645	1	*	hyper	2.98567e-07
2771	chr1	147459039	147459039	1	*	hyper	1.3652e-12
2774	chr1	147672094	147672094	1	*	hyper	4.82764e-07
2776	chr1	147864935	147864935	1	*	hyper	6.12269e-06
2778	chr1	147935895	147935895	1	*	hypo	9.63864e-07
2780	chr1	148165660	148165660	1	*	hyper	5.48402e-06
2782	chr1	148193660	148193660	1	*	hyper	5.76309e-06
2785	chr1	148329629	148329629	1	*	hypo	1.34882e-07
2790	chr1	148430842	148430842	1	*	hyper	3.48496e-06
2793	chr1	148482044	148482044	1	*	hyper	6.83103e-08
2795	chr1	148485705	148485705	1	*	hyper	3.21334e-06
2797	chr1	148496032	148496032	1	*	hyper	3.31364e-06
2799	chr1	148499534	148499534	1	*	hyper	6.96021e-17
2801	chr1	148529695	148529695	1	*	hypo	1.91545e-09
2803	chr1	148725670	148725670	1	*	hypo	1.00399e-07
2805	chr1	148887712	148887712	1	*	hyper	7.13994e-07
2807	chr1	148890775	148890775	1	*	hypo	2.92178e-07
2809	chr1	149061712	149061712	1	*	hypo	8.02056e-07
2811	chr1	149182031	149182031	1	*	hyper	6.68033e-06
2813	chr1	149187200	149187200	1	*	hypo	5.81149e-08
2815	chr1	149456943	149456943	1	*	hypo	1.9923e-07
2817	chr1	149497558	149497558	1	*	hypo	1.86149e-06
2821	chr1	149667796	149667796	1	*	hyper	3.96959e-13
2825	chr1	149782354	149782354	1	*	hypo	9.52486e-17
2828	chr1	149814876	149814876	1	*	hypo	3.39332e-07
2830	chr1	149821675	149821675	1	*	hyper	4.24318e-07
2833	chr1	149957020	149957020	1	*	hypo	2.34329e-07
2836	chr1	150128695	150128695	1	*	hyper	6.02817e-07
2838	chr1	150640669	150640669	1	*	hypo	1.30088e-06
2840	chr1	150647146	150647146	1	*	hypo	1.9998e-06
2842	chr1	150649089	150649089	1	*	hypo	2.01349e-06
2844	chr1	150655143	150655143	1	*	hypo	3.9677e-12
2846	chr1	150853291	150853291	1	*	hyper	4.66769e-06
2849	chr1	151025034	151025034	1	*	hypo	2.55771e-06
2851	chr1	151048845	151048845	1	*	hyper	6.189e-06
2853	chr1	151062847	151062847	1	*	hyper	2.49562e-07
2856	chr1	151148997	151148997	1	*	hyper	1.17866e-14
2859	chr1	151173099	151173099	1	*	hyper	2.06802e-10
2863	chr1	151173286	151173286	1	*	hyper	5.52535e-08
2867	chr1	151189470	151189470	1	*	hyper	4.11066e-14
2869	chr1	151221102	151221102	1	*	hyper	3.28697e-06
2872	chr1	151249035	151249035	1	*	hyper	3.86984e-14
2875	chr1	151322843	151322843	1	*	hypo	3.91903e-06
2878	chr1	151335090	151335090	1	*	hyper	7.29417e-09
2880	chr1	151335167	151335167	1	*	hyper	2.6883e-18
2882	chr1	151344606	151344606	1	*	hyper	1.56472e-06
2885	chr1	151351870	151351870	1	*	hyper	5.58145e-08
2887	chr1	151370243	151370243	1	*	hyper	2.48218e-07
2889	chr1	151429080	151429080	1	*	hyper	2.31196e-06
2892	chr1	151446551	151446551	1	*	hypo	8.33186e-09
2894	chr1	151448791	151448791	1	*	hypo	8.02335e-08
2896	chr1	151451097	151451097	1	*	hyper	2.19916e-11
2898	chr1	151577048	151577048	1	*	hyper	4.21507e-09
2900	chr1	151581023	151581023	1	*	hyper	1.11485e-06
2903	chr1	151616037	151616037	1	*	hypo	3.4177e-06
2905	chr1	151621777	151621777	1	*	hyper	1.68417e-16
2908	chr1	151621994	151621994	1	*	hyper	3.46848e-24
2910	chr1	151730684	151730684	1	*	hypo	7.51339e-08
2913	chr1	151731927	151731927	1	*	hypo	4.94212e-11
2916	chr1	151835426	151835426	1	*	hypo	1.22223e-11
2919	chr1	151863061	151863061	1	*	hypo	4.01804e-10
2921	chr1	151900334	151900334	1	*	hyper	1.31732e-07
2924	chr1	151966313	151966313	1	*	hyper	3.6315e-08
2927	chr1	152000000	152000000	1	*	hyper	1.84207e-07
2929	chr1	152027529	152027529	1	*	hypo	7.17921e-06
2932	chr1	152030702	152030702	1	*	hyper	1.66178e-09
2935	chr1	152105699	152105699	1	*	hyper	9.50172e-08
2938	chr1	152142131	152142131	1	*	hyper	1.32842e-06
2941	chr1	152165667	152165667	1	*	hyper	1.81379e-06
2944	chr1	152191409	152191409	1	*	hyper	1.38478e-06
2947	chr1	152378286	152378286	1	*	hypo	3.68569e-06
2950	chr1	152379725	152379725	1	*	hypo	2.98673e-08
2953	chr1	152383061	152383061	1	*	hypo	4.36607e-10
2956	chr1	152439933	152439933	1	*	hypo	1.63609e-06
2961	chr1	152479283	152479283	1	*	hyper	9.55787e-10
2964	chr1	152487311	152487311	1	*	hypo	1.00566e-08
2969	chr1	152536355	152536355	1	*	hyper	9.50533e-10
2974	chr1	152586057	152586057	1	*	hypo	5.37062e-06
2976	chr1	152983940	152983940	1	*	hypo	5.10516e-07
2978	chr1	153168201	153168201	1	*	hyper	1.72538e-08
2981	chr1	153239170	153239170	1	*	hyper	2.42678e-08
2983	chr1	153269223	153269223	1	*	hypo	3.55057e-10
2985	chr1	153322733	153322733	1	*	hypo	2.55168e-07
2988	chr1	153330671	153330671	1	*	hypo	1.11264e-08
2990	chr1	153333547	153333547	1	*	hypo	1.25221e-08
2993	chr1	153457039	153457039	1	*	hypo	1.94549e-19
2995	chr1	153474354	153474354	1	*	hyper	2.64308e-10
2998	chr1	153477146	153477146	1	*	hyper	4.33972e-10
3001	chr1	153485451	153485451	1	*	hyper	1.19241e-13
3003	chr1	153485718	153485718	1	*	hyper	4.81781e-09
3005	chr1	153520376	153520376	1	*	hyper	7.20287e-06
3007	chr1	153522749	153522749	1	*	hypo	3.10027e-08
3010	chr1	153541027	153541027	1	*	hyper	2.64483e-07
3012	chr1	153591398	153591398	1	*	hypo	5.95514e-07
3014	chr1	153690014	153690014	1	*	hypo	1.29953e-07
3017	chr1	153792054	153792054	1	*	hypo	1.20235e-12
3020	chr1	153813063	153813063	1	*	hyper	8.71498e-15
3023	chr1	153826253	153826253	1	*	hyper	3.88414e-14
3026	chr1	153830913	153830913	1	*	hyper	1.303e-07
3029	chr1	153887897	153887897	1	*	hyper	1.37508e-07
3033	chr1	153993758	153993758	1	*	hypo	7.04745e-08
3037	chr1	154008905	154008905	1	*	hyper	3.51325e-06
3041	chr1	154013599	154013599	1	*	hyper	6.00795e-07
3046	chr1	154014390	154014390	1	*	hyper	7.61475e-07
3051	chr1	154029968	154029968	1	*	hypo	3.48261e-08
3055	chr1	154238630	154238630	1	*	hypo	1.09614e-06
3060	chr1	154285589	154285589	1	*	hypo	2.69636e-07
3065	chr1	154333720	154333720	1	*	hyper	8.06683e-11
3070	chr1	154490878	154490878	1	*	hyper	2.48249e-09
3074	chr1	154492670	154492670	1	*	hyper	5.58334e-12
3078	chr1	154790493	154790493	1	*	hypo	1.13266e-17
3080	chr1	154824192	154824192	1	*	hypo	1.47248e-06
3083	chr1	154965922	154965922	1	*	hyper	9.64446e-07
3085	chr1	154970217	154970217	1	*	hypo	9.83575e-06
3087	chr1	154974298	154974298	1	*	hyper	7.95666e-08
3090	chr1	154977818	154977818	1	*	hyper	1.22212e-12
3093	chr1	154983698	154983698	1	*	hyper	1.15029e-08
3095	chr1	154986519	154986519	1	*	hyper	3.54738e-11
3097	chr1	155025209	155025209	1	*	hyper	7.26055e-07
3100	chr1	155044845	155044845	1	*	hyper	7.07646e-09
3103	chr1	155045360	155045360	1	*	hyper	1.76074e-07
3106	chr1	155048005	155048005	1	*	hypo	1.98984e-08
3108	chr1	155088536	155088536	1	*	hypo	1.77249e-06
3110	chr1	155166949	155166949	1	*	hyper	3.5925e-07
3112	chr1	155220818	155220818	1	*	hyper	5.72836e-06
3115	chr1	155226633	155226633	1	*	hypo	1.19077e-06
3117	chr1	155231884	155231884	1	*	hyper	2.42703e-06
3120	chr1	155235872	155235872	1	*	hyper	3.7642e-08
3123	chr1	155236259	155236259	1	*	hyper	2.23107e-08
3125	chr1	155461668	155461668	1	*	hypo	4.8912e-06
3129	chr1	155483918	155483918	1	*	hypo	5.75561e-08
3133	chr1	155651235	155651235	1	*	hypo	5.01038e-08
3135	chr1	155679653	155679653	1	*	hypo	1.24728e-06
3137	chr1	155685936	155685936	1	*	hypo	1.99659e-06
3140	chr1	155834843	155834843	1	*	hyper	7.28169e-07
3142	chr1	155919548	155919548	1	*	hypo	4.20508e-08
3145	chr1	155945160	155945160	1	*	hypo	4.84132e-07
3148	chr1	155948216	155948216	1	*	hypo	1.30215e-12
3151	chr1	156016856	156016856	1	*	hypo	2.60765e-10
3153	chr1	156021788	156021788	1	*	hypo	3.89513e-08
3155	chr1	156024196	156024196	1	*	hypo	2.39098e-10
3157	chr1	156034202	156034202	1	*	hyper	1.40924e-18
3160	chr1	156045270	156045270	1	*	hyper	1.16375e-06
3162	chr1	156100592	156100592	1	*	hyper	2.60383e-07
3164	chr1	156144770	156144770	1	*	hyper	8.53169e-10
3167	chr1	156170067	156170067	1	*	hyper	2.78049e-11
3169	chr1	156603992	156603992	1	*	hypo	3.36323e-08
3172	chr1	156677450	156677450	1	*	hyper	1.20967e-08
3175	chr1	156761737	156761737	1	*	hyper	2.31575e-10
3178	chr1	156761790	156761790	1	*	hyper	2.28958e-08
3181	chr1	156766147	156766147	1	*	hyper	4.18172e-08
3183	chr1	156802144	156802144	1	*	hyper	5.81673e-07
3185	chr1	156841364	156841364	1	*	hypo	8.04212e-07
3187	chr1	156882280	156882280	1	*	hyper	6.40876e-10
3190	chr1	156882437	156882437	1	*	hyper	4.07282e-07
3193	chr1	156882446	156882446	1	*	hyper	8.64756e-07
3196	chr1	156898622	156898622	1	*	hypo	1.53782e-08
3199	chr1	156910467	156910467	1	*	hyper	8.72819e-06
3201	chr1	156935517	156935517	1	*	hypo	2.46465e-06
3204	chr1	156943015	156943015	1	*	hypo	9.99231e-14
3207	chr1	156944077	156944077	1	*	hypo	3.44532e-08
3210	chr1	156944176	156944176	1	*	hypo	7.08029e-13
3213	chr1	156967467	156967467	1	*	hyper	3.88001e-11
3216	chr1	156985691	156985691	1	*	hyper	1.01325e-12
3219	chr1	157003625	157003625	1	*	hyper	3.37816e-07
3221	chr1	157007968	157007968	1	*	hyper	3.48605e-06
3224	chr1	157019590	157019590	1	*	hyper	5.94909e-07
3226	chr1	157021862	157021862	1	*	hyper	1.26657e-12
3228	chr1	157111503	157111503	1	*	hyper	7.74851e-07
3231	chr1	157124615	157124615	1	*	hyper	2.3162e-08
3234	chr1	157229340	157229340	1	*	hyper	1.06498e-16
3239	chr1	157245717	157245717	1	*	hyper	1.95801e-08
3241	chr1	157268322	157268322	1	*	hypo	1.22316e-11
3244	chr1	157269461	157269461	1	*	hypo	3.37743e-06
3247	chr1	157275077	157275077	1	*	hypo	7.4059e-12
3249	chr1	157275202	157275202	1	*	hyper	4.67836e-16
3251	chr1	157284642	157284642	1	*	hyper	3.07846e-10
3253	chr1	157327679	157327679	1	*	hypo	5.01159e-13
3256	chr1	157401254	157401254	1	*	hyper	4.10616e-12
3260	chr1	157402347	157402347	1	*	hyper	1.05026e-08
3265	chr1	157459705	157459705	1	*	hyper	5.0173e-10
3267	chr1	157523240	157523240	1	*	hypo	1.08064e-07
3270	chr1	157876258	157876258	1	*	hypo	6.55111e-08
3273	chr1	158304365	158304365	1	*	hypo	1.40722e-11
3278	chr1	158484169	158484169	1	*	hyper	2.6794e-08
3281	chr2	578665	578665	1	*	hyper	9.34944e-06
3284	chr2	734317	734317	1	*	hyper	2.42562e-06
3289	chr2	747805	747805	1	*	hypo	3.0641e-19
3293	chr2	754974	754974	1	*	hyper	2.97816e-07
3297	chr2	853461	853461	1	*	hypo	1.44776e-07
3302	chr2	941769	941769	1	*	hypo	4.39372e-12
3306	chr2	942049	942049	1	*	hypo	8.20573e-16
3310	chr2	1024558	1024558	1	*	hyper	3.73274e-06
3313	chr2	1086203	1086203	1	*	hyper	8.5551e-11
3317	chr2	1106987	1106987	1	*	hyper	9.13533e-06
3321	chr2	1108707	1108707	1	*	hyper	1.4538e-06
3326	chr2	1109369	1109369	1	*	hyper	1.70558e-08
3330	chr2	1113176	1113176	1	*	hyper	8.61081e-09
3335	chr2	1113364	1113364	1	*	hyper	1.71281e-08
3340	chr2	1121694	1121694	1	*	hyper	3.56899e-07
3344	chr2	1125008	1125008	1	*	hyper	2.58078e-10
3349	chr2	1130510	1130510	1	*	hyper	1.03024e-05
3353	chr2	1130861	1130861	1	*	hyper	1.67657e-08
3357	chr2	1224176	1224176	1	*	hyper	1.73861e-09
3360	chr2	1275401	1275401	1	*	hypo	6.28852e-06
3364	chr2	1425325	1425325	1	*	hyper	7.54378e-09
3367	chr2	1435669	1435669	1	*	hyper	3.59767e-09
3370	chr2	1446413	1446413	1	*	hypo	4.38395e-06
3372	chr2	1462605	1462605	1	*	hypo	7.09678e-07
3375	chr2	1474234	1474234	1	*	hyper	2.90386e-15
3377	chr2	1541750	1541750	1	*	hyper	1.11874e-08
3379	chr2	1796789	1796789	1	*	hyper	2.39639e-07
3381	chr2	1830048	1830048	1	*	hypo	1.36241e-18
3384	chr2	1833012	1833012	1	*	hypo	1.18779e-07
3387	chr2	1951484	1951484	1	*	hypo	2.52466e-08
3392	chr2	1971871	1971871	1	*	hypo	8.44821e-08
3394	chr2	2000279	2000279	1	*	hyper	4.15224e-06
3396	chr2	2133974	2133974	1	*	hyper	4.93329e-06
3399	chr2	2212717	2212717	1	*	hyper	4.18304e-11
3402	chr2	2281282	2281282	1	*	hypo	2.4151e-06
3405	chr2	2454446	2454446	1	*	hyper	2.58335e-08
3407	chr2	2463806	2463806	1	*	hyper	8.0138e-07
3410	chr2	2917071	2917071	1	*	hyper	1.96593e-10
3412	chr2	2924181	2924181	1	*	hyper	3.71043e-06
3414	chr2	2956934	2956934	1	*	hyper	7.98877e-10
3417	chr2	3037326	3037326	1	*	hyper	2.82498e-07
3420	chr2	3226537	3226537	1	*	hypo	3.82536e-08
3422	chr2	3869269	3869269	1	*	hyper	3.35373e-09
3425	chr2	4156515	4156515	1	*	hyper	8.4285e-07
3428	chr2	4162036	4162036	1	*	hyper	2.14966e-08
3430	chr2	4200083	4200083	1	*	hyper	3.49191e-09
3434	chr2	4200372	4200372	1	*	hyper	1.29698e-11
3438	chr2	5130664	5130664	1	*	hyper	2.03462e-08
3441	chr2	5157415	5157415	1	*	hypo	1.95787e-06
3444	chr2	5181041	5181041	1	*	hypo	2.93338e-08
3447	chr2	5227812	5227812	1	*	hypo	1.48461e-07
3450	chr2	5239421	5239421	1	*	hypo	3.42936e-06
3452	chr2	5260216	5260216	1	*	hypo	2.52842e-07
3457	chr2	5316107	5316107	1	*	hyper	5.27069e-07
3459	chr2	5331870	5331870	1	*	hyper	1.09161e-08
3461	chr2	5826029	5826029	1	*	hyper	1.18594e-07
3464	chr2	5904266	5904266	1	*	hyper	3.57755e-07
3467	chr2	6140301	6140301	1	*	hyper	1.70509e-07
3471	chr2	6221339	6221339	1	*	hyper	3.70779e-06
3474	chr2	6250566	6250566	1	*	hypo	7.88324e-08
3477	chr2	6291796	6291796	1	*	hyper	9.82255e-14
3479	chr2	6292994	6292994	1	*	hyper	3.41103e-09
3481	chr2	6361140	6361140	1	*	hypo	4.99546e-07
3484	chr2	6564137	6564137	1	*	hyper	1.73739e-18
3489	chr2	7080379	7080379	1	*	hyper	2.56924e-06
3492	chr2	7262586	7262586	1	*	hyper	7.56034e-08
3494	chr2	7326205	7326205	1	*	hypo	3.036e-07
3497	chr2	8734705	8734705	1	*	hyper	9.70754e-07
3499	chr2	8798455	8798455	1	*	hyper	3.96572e-12
3504	chr2	9060156	9060156	1	*	hyper	3.74713e-06
3506	chr2	9082228	9082228	1	*	hyper	2.13979e-07
3509	chr2	9088533	9088533	1	*	hyper	3.00923e-06
3511	chr2	9091669	9091669	1	*	hyper	2.85849e-06
3513	chr2	9160719	9160719	1	*	hyper	3.32442e-12
3515	chr2	9485775	9485775	1	*	hyper	1.49707e-06
3518	chr2	9485891	9485891	1	*	hyper	1.34965e-13
3521	chr2	9541210	9541210	1	*	hyper	1.47006e-07
3524	chr2	9774770	9774770	1	*	hypo	2.23259e-09
3527	chr2	9855061	9855061	1	*	hyper	1.52653e-11
3531	chr2	11503010	11503010	1	*	hyper	2.83551e-07
3533	chr2	11757284	11757284	1	*	hypo	2.60566e-07
3536	chr2	11815893	11815893	1	*	hypo	8.46224e-08
3539	chr2	11902502	11902502	1	*	hypo	9.22799e-11
3542	chr2	11945662	11945662	1	*	hypo	1.89752e-09
3544	chr2	12165269	12165269	1	*	hyper	2.92821e-06
3546	chr2	12204843	12204843	1	*	hyper	7.3822e-10
3548	chr2	12324766	12324766	1	*	hypo	6.22641e-06
3551	chr2	12633907	12633907	1	*	hypo	2.30329e-06
3553	chr2	12647099	12647099	1	*	hypo	1.74486e-06
3556	chr2	12945542	12945542	1	*	hypo	1.16102e-08
3558	chr2	13043752	13043752	1	*	hypo	2.46819e-14
3561	chr2	13052681	13052681	1	*	hyper	8.37802e-17
3564	chr2	13102641	13102641	1	*	hypo	8.83704e-10
3566	chr2	13237199	13237199	1	*	hypo	2.76456e-07
3569	chr2	13261213	13261213	1	*	hypo	4.57334e-06
3572	chr2	13297758	13297758	1	*	hypo	4.7541e-06
3575	chr2	13459991	13459991	1	*	hyper	1.79587e-07
3579	chr2	13473866	13473866	1	*	hyper	2.18095e-06
3583	chr2	13491808	13491808	1	*	hyper	5.36996e-13
3586	chr2	13541633	13541633	1	*	hyper	3.57359e-11
3588	chr2	13669727	13669727	1	*	hypo	7.05187e-12
3590	chr2	13807867	13807867	1	*	hyper	2.1621e-06
3595	chr2	13827938	13827938	1	*	hypo	2.70828e-07
3599	chr2	13864866	13864866	1	*	hyper	1.79821e-06
3602	chr2	13967625	13967625	1	*	hypo	7.28362e-07
3604	chr2	14105132	14105132	1	*	hypo	2.85426e-06
3607	chr2	14138992	14138992	1	*	hypo	5.41336e-08
3609	chr2	14144707	14144707	1	*	hypo	2.17618e-15
3613	chr2	14147871	14147871	1	*	hypo	7.93126e-09
3617	chr2	14250919	14250919	1	*	hypo	1.95509e-06
3622	chr2	14307378	14307378	1	*	hyper	4.50864e-10
3626	chr2	14320778	14320778	1	*	hyper	1.82855e-11
3630	chr2	14322775	14322775	1	*	hyper	6.20375e-12
3635	chr2	14324066	14324066	1	*	hyper	3.25536e-07
3640	chr2	14337921	14337921	1	*	hyper	1.20296e-10
3644	chr2	14339017	14339017	1	*	hyper	3.17944e-10
3648	chr2	14347363	14347363	1	*	hyper	7.8282e-11
3652	chr2	14348036	14348036	1	*	hyper	1.33308e-10
3656	chr2	14416820	14416820	1	*	hyper	2.81297e-09
3661	chr2	14440477	14440477	1	*	hypo	1.24198e-14
3665	chr2	14453811	14453811	1	*	hyper	6.14653e-07
3668	chr2	14560125	14560125	1	*	hypo	7.84991e-07
3673	chr2	14667988	14667988	1	*	hyper	3.96622e-07
3677	chr2	14984763	14984763	1	*	hyper	1.34966e-07
3679	chr2	14987848	14987848	1	*	hypo	1.06471e-09
3681	chr2	15114754	15114754	1	*	hyper	1.64371e-09
3686	chr2	15186299	15186299	1	*	hyper	1.22148e-06
3688	chr2	15342580	15342580	1	*	hyper	1.76072e-07
3690	chr2	15507847	15507847	1	*	hypo	3.21645e-06
3692	chr2	15871231	15871231	1	*	hypo	4.42483e-07
3695	chr2	16268623	16268623	1	*	hyper	2.17023e-15
3697	chr2	16277607	16277607	1	*	hyper	3.71153e-11
3700	chr2	16478899	16478899	1	*	hypo	3.67505e-07
3703	chr2	16560138	16560138	1	*	hyper	1.50946e-12
3706	chr2	16560257	16560257	1	*	hyper	4.83419e-16
3709	chr2	16653412	16653412	1	*	hyper	1.2838e-06
3711	chr2	16846822	16846822	1	*	hyper	1.40676e-07
3713	chr2	17199879	17199879	1	*	hyper	4.14662e-06
3717	chr2	17212617	17212617	1	*	hyper	2.53696e-13
3722	chr2	17255337	17255337	1	*	hyper	1.29285e-10
3727	chr2	17259262	17259262	1	*	hyper	1.45186e-11
3731	chr2	17471669	17471669	1	*	hypo	1.86869e-08
3734	chr2	17748784	17748784	1	*	hypo	1.66617e-17
3739	chr2	17799273	17799273	1	*	hypo	6.21375e-13
3742	chr2	17912705	17912705	1	*	hyper	1.82711e-11
3746	chr2	17958916	17958916	1	*	hyper	9.28662e-11
3750	chr2	18104234	18104234	1	*	hyper	2.28446e-06
3752	chr2	18177020	18177020	1	*	hyper	5.21418e-08
3754	chr2	18442743	18442743	1	*	hyper	2.55514e-07
3758	chr2	18504959	18504959	1	*	hyper	1.4207e-07
3760	chr2	18505932	18505932	1	*	hyper	2.46694e-08
3762	chr2	18948078	18948078	1	*	hyper	7.86652e-08
3766	chr2	19165644	19165644	1	*	hyper	6.56861e-08
3771	chr2	19364238	19364238	1	*	hyper	1.1776e-06
3775	chr2	19652709	19652709	1	*	hyper	9.62695e-08
3777	chr2	20126645	20126645	1	*	hyper	2.3826e-11
3779	chr2	20212508	20212508	1	*	hypo	1.76819e-08
3782	chr2	20226428	20226428	1	*	hypo	3.02571e-16
3785	chr2	20231310	20231310	1	*	hypo	3.44752e-10
3787	chr2	20234413	20234413	1	*	hypo	2.94207e-10
3790	chr2	20237805	20237805	1	*	hypo	3.83237e-08
3792	chr2	20337455	20337455	1	*	hypo	3.98438e-11
3794	chr2	20560746	20560746	1	*	hypo	1.36208e-09
3797	chr2	20566252	20566252	1	*	hypo	1.84652e-09
3800	chr2	20912068	20912068	1	*	hypo	1.57237e-06
3805	chr2	20987929	20987929	1	*	hyper	4.65656e-06
3809	chr2	21277634	21277634	1	*	hypo	1.07964e-07
3812	chr2	21513456	21513456	1	*	hyper	5.03282e-06
3815	chr2	21532631	21532631	1	*	hyper	3.82514e-07
3817	chr2	21802465	21802465	1	*	hypo	4.36094e-06
3820	chr2	21978297	21978297	1	*	hyper	7.56274e-08
3825	chr2	22145308	22145308	1	*	hypo	2.40786e-13
3827	chr2	22145346	22145346	1	*	hypo	1.70103e-13
3829	chr2	22171706	22171706	1	*	hypo	6.41735e-13
3831	chr2	22189082	22189082	1	*	hypo	5.98635e-14
3833	chr2	22211033	22211033	1	*	hypo	2.07598e-13
3835	chr2	22229205	22229205	1	*	hypo	1.02965e-12
3839	chr2	22238629	22238629	1	*	hypo	7.62897e-11
3844	chr2	22240240	22240240	1	*	hypo	8.69619e-08
3848	chr2	22240869	22240869	1	*	hypo	2.1025e-11
3852	chr2	22532930	22532930	1	*	hyper	7.79799e-09
3857	chr2	22549377	22549377	1	*	hypo	2.39376e-11
3861	chr2	22652176	22652176	1	*	hyper	2.46365e-06
3865	chr2	22782706	22782706	1	*	hypo	8.54362e-13
3867	chr2	22796043	22796043	1	*	hypo	2.12206e-09
3869	chr2	22812359	22812359	1	*	hypo	7.66284e-11
3872	chr2	22902835	22902835	1	*	hypo	4.74058e-06
3874	chr2	23532398	23532398	1	*	hypo	7.39175e-07
3879	chr2	23534580	23534580	1	*	hyper	1.70558e-11
3884	chr2	23545483	23545483	1	*	hyper	3.36003e-13
3889	chr2	23547435	23547435	1	*	hyper	1.63379e-15
3893	chr2	23568119	23568119	1	*	hypo	7.24466e-12
3895	chr2	23606633	23606633	1	*	hypo	9.51195e-08
3899	chr2	23606639	23606639	1	*	hypo	4.99456e-07
3903	chr2	23606648	23606648	1	*	hypo	3.05864e-07
3907	chr2	23629586	23629586	1	*	hyper	1.43271e-06
3911	chr2	23798444	23798444	1	*	hyper	1.59587e-06
3915	chr2	23804149	23804149	1	*	hypo	1.55776e-07
3920	chr2	23809858	23809858	1	*	hypo	1.95125e-08
3924	chr2	23842549	23842549	1	*	hypo	2.01058e-23
3929	chr2	24145654	24145654	1	*	hyper	2.06303e-09
3934	chr2	24151538	24151538	1	*	hypo	1.03892e-08
3938	chr2	24175006	24175006	1	*	hyper	3.36885e-07
3942	chr2	24207142	24207142	1	*	hypo	1.03316e-14
3944	chr2	24258511	24258511	1	*	hyper	2.02464e-10
3947	chr2	26243446	26243446	1	*	hypo	1.5392e-08
3949	chr2	26250959	26250959	1	*	hyper	2.72419e-07
3951	chr2	26311551	26311551	1	*	hyper	3.67539e-06
3954	chr2	26392724	26392724	1	*	hyper	9.69596e-07
3956	chr2	26414310	26414310	1	*	hyper	2.50301e-07
3958	chr2	26775340	26775340	1	*	hypo	2.12276e-09
3962	chr2	26954025	26954025	1	*	hyper	6.02792e-07
3964	chr2	26954033	26954033	1	*	hyper	6.78611e-07
3966	chr2	26956585	26956585	1	*	hyper	2.38998e-10
3968	chr2	26959303	26959303	1	*	hyper	2.91825e-06
3970	chr2	26973439	26973439	1	*	hyper	2.49188e-06
3972	chr2	27349425	27349425	1	*	hypo	1.89634e-09
3975	chr2	27350217	27350217	1	*	hyper	1.91535e-07
3978	chr2	27466190	27466190	1	*	hyper	9.41425e-13
3982	chr2	27469916	27469916	1	*	hyper	3.71929e-11
3987	chr2	27511201	27511201	1	*	hyper	6.04234e-08
3991	chr2	27511912	27511912	1	*	hyper	1.07044e-10
3995	chr2	27513508	27513508	1	*	hypo	4.23685e-08
3999	chr2	27575394	27575394	1	*	hypo	6.69442e-07
4003	chr2	27579321	27579321	1	*	hyper	3.7308e-08
4007	chr2	27681234	27681234	1	*	hyper	7.99569e-08
4011	chr2	27715901	27715901	1	*	hypo	1.42302e-08
4013	chr2	27771781	27771781	1	*	hyper	1.96543e-08
4015	chr2	27831936	27831936	1	*	hyper	1.62349e-07
4018	chr2	27937839	27937839	1	*	hyper	9.9906e-07
4022	chr2	28085446	28085446	1	*	hyper	2.65435e-07
4024	chr2	28200074	28200074	1	*	hypo	6.30121e-06
4027	chr2	28205778	28205778	1	*	hyper	1.83472e-07
4029	chr2	28245256	28245256	1	*	hyper	3.31607e-07
4032	chr2	28346960	28346960	1	*	hyper	1.50813e-09
4035	chr2	28349236	28349236	1	*	hyper	2.71463e-11
4037	chr2	28563643	28563643	1	*	hyper	8.63814e-07
4040	chr2	28741370	28741370	1	*	hypo	2.83838e-06
4042	chr2	28857920	28857920	1	*	hyper	3.917e-07
4044	chr2	28931803	28931803	1	*	hypo	1.89591e-13
4047	chr2	28934002	28934002	1	*	hypo	4.16155e-08
4049	chr2	28945691	28945691	1	*	hyper	1.16821e-07
4052	chr2	28947950	28947950	1	*	hyper	2.05118e-07
4055	chr2	28972275	28972275	1	*	hypo	3.42682e-06
4058	chr2	28972847	28972847	1	*	hypo	1.23716e-10
4061	chr2	28981369	28981369	1	*	hypo	6.30587e-13
4064	chr2	28984596	28984596	1	*	hypo	2.5762e-07
4067	chr2	29031384	29031384	1	*	hypo	1.30348e-11
4070	chr2	29087649	29087649	1	*	hypo	1.38935e-11
4072	chr2	29184869	29184869	1	*	hyper	4.61685e-07
4074	chr2	29279864	29279864	1	*	hypo	7.80102e-12
4077	chr2	29351326	29351326	1	*	hyper	1.30602e-14
4080	chr2	29351720	29351720	1	*	hyper	1.48022e-07
4083	chr2	29400469	29400469	1	*	hyper	8.46984e-06
4085	chr2	29567779	29567779	1	*	hyper	6.05185e-06
4087	chr2	29570861	29570861	1	*	hyper	4.05559e-06
4089	chr2	29781980	29781980	1	*	hypo	9.1462e-07
4092	chr2	29806116	29806116	1	*	hypo	1.09862e-06
4094	chr2	29976236	29976236	1	*	hypo	2.19223e-08
4096	chr2	29997898	29997898	1	*	hypo	6.98056e-11
4101	chr2	29998943	29998943	1	*	hypo	2.31786e-08
4105	chr2	30005032	30005032	1	*	hypo	4.26449e-10
4109	chr2	30021096	30021096	1	*	hypo	1.94437e-10
4113	chr2	30132866	30132866	1	*	hyper	2.94318e-06
4116	chr2	30176781	30176781	1	*	hyper	6.3428e-11
4118	chr2	30191640	30191640	1	*	hyper	5.65085e-10
4121	chr2	30248737	30248737	1	*	hyper	2.57115e-09
4126	chr2	30295313	30295313	1	*	hyper	8.85168e-07
4130	chr2	30301209	30301209	1	*	hyper	1.93074e-07
4135	chr2	30310155	30310155	1	*	hypo	1.92834e-07
4139	chr2	30312121	30312121	1	*	hypo	2.16414e-07
4143	chr2	30313034	30313034	1	*	hyper	3.08435e-09
4147	chr2	30318185	30318185	1	*	hypo	1.39049e-06
4152	chr2	30324421	30324421	1	*	hypo	1.99364e-06
4154	chr2	30324738	30324738	1	*	hypo	8.18302e-07
4156	chr2	30377064	30377064	1	*	hyper	1.98913e-08
4160	chr2	30464897	30464897	1	*	hypo	1.55915e-18
4163	chr2	30488162	30488162	1	*	hyper	7.35632e-08
4165	chr2	30489058	30489058	1	*	hypo	3.85493e-12
4167	chr2	30534613	30534613	1	*	hypo	5.05691e-11
4170	chr2	30622009	30622009	1	*	hyper	7.89427e-07
4174	chr2	30639282	30639282	1	*	hypo	4.47693e-06
4179	chr2	30645640	30645640	1	*	hypo	3.7199e-06
4183	chr2	30659104	30659104	1	*	hyper	7.96569e-08
4187	chr2	30669908	30669908	1	*	hyper	4.18269e-07
4192	chr2	30687775	30687775	1	*	hypo	1.93393e-15
4196	chr2	30707541	30707541	1	*	hypo	3.53303e-09
4201	chr2	30772511	30772511	1	*	hypo	3.86485e-07
4203	chr2	30983107	30983107	1	*	hyper	4.03794e-10
4208	chr2	30984665	30984665	1	*	hyper	4.57296e-07
4213	chr2	30986221	30986221	1	*	hyper	5.44214e-15
4217	chr2	31001305	31001305	1	*	hyper	2.30312e-06
4221	chr2	31004198	31004198	1	*	hyper	2.44855e-10
4226	chr2	31005283	31005283	1	*	hyper	4.48876e-11
4231	chr2	31008306	31008306	1	*	hyper	1.23478e-10
4236	chr2	31015173	31015173	1	*	hyper	6.97683e-06
4240	chr2	31021658	31021658	1	*	hypo	9.29099e-08
4242	chr2	31171030	31171030	1	*	hyper	4.81625e-06
4245	chr2	31202128	31202128	1	*	hyper	3.75589e-06
4248	chr2	31220219	31220219	1	*	hyper	3.49067e-07
4250	chr2	31289515	31289515	1	*	hyper	5.41055e-11
4254	chr2	31386930	31386930	1	*	hyper	3.10263e-07
4257	chr2	31511074	31511074	1	*	hyper	2.62938e-08
4260	chr2	31512420	31512420	1	*	hyper	1.83837e-08
4263	chr2	31512450	31512450	1	*	hyper	2.87207e-06
4266	chr2	31513163	31513163	1	*	hyper	2.26032e-07
4269	chr2	31540270	31540270	1	*	hypo	2.09762e-09
4271	chr2	31574740	31574740	1	*	hyper	3.58286e-06
4274	chr2	31578497	31578497	1	*	hypo	8.37904e-08
4277	chr2	31790655	31790655	1	*	hypo	2.91375e-06
4282	chr2	32026808	32026808	1	*	hyper	5.1885e-06
4284	chr2	32357070	32357070	1	*	hyper	2.87976e-07
4287	chr2	32359462	32359462	1	*	hyper	5.29831e-06
4289	chr2	32414938	32414938	1	*	hyper	1.93499e-06
4292	chr2	32456270	32456270	1	*	hyper	7.92104e-08
4294	chr2	32507774	32507774	1	*	hypo	1.90543e-08
4296	chr2	32521924	32521924	1	*	hypo	1.74133e-11
4299	chr2	32554026	32554026	1	*	hypo	3.62409e-09
4301	chr2	32560504	32560504	1	*	hypo	1.14818e-15
4304	chr2	32725812	32725812	1	*	hyper	2.95263e-06
4306	chr2	32830718	32830718	1	*	hypo	3.28212e-08
4309	chr2	32942795	32942795	1	*	hypo	7.56473e-10
4311	chr2	33027086	33027086	1	*	hypo	4.9414e-12
4314	chr2	33202192	33202192	1	*	hypo	6.44065e-06
4316	chr2	33236765	33236765	1	*	hyper	1.84384e-07
4319	chr2	33301276	33301276	1	*	hyper	8.0713e-07
4321	chr2	33303237	33303237	1	*	hypo	3.33662e-07
4324	chr2	33397085	33397085	1	*	hyper	1.02757e-09
4327	chr2	33401038	33401038	1	*	hyper	1.26667e-07
4330	chr2	33401418	33401418	1	*	hyper	3.95884e-08
4332	chr2	33405146	33405146	1	*	hyper	2.80655e-09
4334	chr2	33407553	33407553	1	*	hyper	3.68756e-11
4337	chr2	33477360	33477360	1	*	hyper	7.60902e-09
4339	chr2	33502850	33502850	1	*	hyper	4.32086e-07
4341	chr2	33538338	33538338	1	*	hyper	9.13526e-09
4343	chr2	33578504	33578504	1	*	hyper	8.50486e-16
4346	chr2	33583662	33583662	1	*	hyper	7.10277e-13
4348	chr2	33588796	33588796	1	*	hyper	4.19715e-10
4350	chr2	33655083	33655083	1	*	hyper	5.74404e-07
4352	chr2	33662818	33662818	1	*	hyper	1.41034e-08
4354	chr2	34530386	34530386	1	*	hyper	9.21886e-07
4359	chr2	34812170	34812170	1	*	hypo	7.63395e-06
4362	chr2	34985549	34985549	1	*	hypo	2.66342e-06
4367	chr2	34998466	34998466	1	*	hypo	3.43352e-08
4371	chr2	35208612	35208612	1	*	hypo	1.37857e-08
4375	chr2	35583947	35583947	1	*	hyper	1.11857e-10
4378	chr2	35628168	35628168	1	*	hypo	1.7506e-06
4381	chr2	35690503	35690503	1	*	hypo	1.55666e-07
4384	chr2	35840532	35840532	1	*	hyper	2.17349e-06
4387	chr2	35859995	35859995	1	*	hypo	2.31084e-11
4391	chr2	35889892	35889892	1	*	hypo	7.65914e-06
4395	chr2	35906387	35906387	1	*	hypo	6.42191e-06
4400	chr2	36056981	36056981	1	*	hypo	1.23906e-12
4404	chr2	36080988	36080988	1	*	hypo	4.79728e-10
4407	chr2	36081250	36081250	1	*	hypo	3.96315e-07
4409	chr2	36297671	36297671	1	*	hypo	1.6041e-06
4414	chr2	36623794	36623794	1	*	hyper	2.1999e-12
4419	chr2	36733158	36733158	1	*	hyper	1.52905e-06
4423	chr2	36735435	36735435	1	*	hypo	1.65385e-07
4428	chr2	36775512	36775512	1	*	hypo	7.53635e-07
4433	chr2	36889379	36889379	1	*	hypo	1.56826e-06
4437	chr2	36907373	36907373	1	*	hypo	5.50979e-16
4441	chr2	37090737	37090737	1	*	hypo	3.30873e-08
4444	chr2	37177625	37177625	1	*	hypo	2.28664e-06
4446	chr2	37446408	37446408	1	*	hypo	2.28763e-09
4449	chr2	37463950	37463950	1	*	hypo	5.76556e-08
4451	chr2	37759613	37759613	1	*	hyper	4.48863e-08
4456	chr2	37799079	37799079	1	*	hyper	2.55742e-07
4460	chr2	37892119	37892119	1	*	hypo	2.1376e-24
4463	chr2	38122433	38122433	1	*	hyper	5.92715e-07
4466	chr2	38206154	38206154	1	*	hyper	1.9094e-06
4468	chr2	38503528	38503528	1	*	hypo	3.3124e-10
4470	chr2	38872967	38872967	1	*	hypo	2.47944e-09
4473	chr2	38917759	38917759	1	*	hypo	5.05346e-13
4477	chr2	39186513	39186513	1	*	hypo	3.16022e-07
4480	chr2	39448784	39448784	1	*	hyper	1.35594e-07
4482	chr2	39755806	39755806	1	*	hypo	2.5531e-08
4486	chr2	39907854	39907854	1	*	hypo	3.95764e-22
4488	chr2	40070466	40070466	1	*	hyper	2.23625e-09
4490	chr2	40105565	40105565	1	*	hyper	1.05015e-15
4493	chr2	40158589	40158589	1	*	hyper	1.28837e-15
4496	chr2	40161991	40161991	1	*	hyper	4.63677e-12
4499	chr2	40179365	40179365	1	*	hyper	6.24796e-10
4502	chr2	40188308	40188308	1	*	hypo	4.21266e-08
4505	chr2	40293267	40293267	1	*	hyper	3.29572e-07
4507	chr2	40356230	40356230	1	*	hyper	2.54582e-08
4509	chr2	40369350	40369350	1	*	hyper	6.59436e-08
4511	chr2	40624567	40624567	1	*	hypo	5.12845e-07
4514	chr2	40782241	40782241	1	*	hypo	2.46682e-07
4517	chr2	40919551	40919551	1	*	hypo	7.22557e-12
4519	chr2	40953396	40953396	1	*	hypo	1.15463e-09
4521	chr2	40953843	40953843	1	*	hypo	1.68121e-07
4523	chr2	40968013	40968013	1	*	hypo	6.81138e-07
4526	chr2	41104749	41104749	1	*	hyper	2.13336e-06
4528	chr2	41134744	41134744	1	*	hyper	4.95029e-14
4531	chr2	41356705	41356705	1	*	hypo	7.68005e-07
4535	chr2	41687383	41687383	1	*	hypo	5.67356e-08
4540	chr2	42049885	42049885	1	*	hypo	2.89327e-08
4545	chr2	42209147	42209147	1	*	hyper	3.76281e-07
4549	chr2	42301158	42301158	1	*	hyper	8.0893e-11
4553	chr2	42404997	42404997	1	*	hypo	1.5834e-10
4556	chr2	43688077	43688077	1	*	hypo	1.29282e-06
4561	chr2	44114148	44114148	1	*	hypo	4.36783e-10
4566	chr2	44293212	44293212	1	*	hyper	3.72785e-07
4570	chr2	45401241	45401241	1	*	hyper	4.14688e-11
4572	chr2	45909784	45909784	1	*	hypo	2.78704e-11
4575	chr2	45912787	45912787	1	*	hypo	1.09156e-08
4577	chr2	46192109	46192109	1	*	hyper	3.65027e-06
4579	chr2	46208930	46208930	1	*	hypo	5.78125e-11
4582	chr2	46567092	46567092	1	*	hypo	2.62586e-08
4586	chr2	46732662	46732662	1	*	hypo	2.80935e-10
4588	chr2	46942134	46942134	1	*	hyper	1.27121e-11
4590	chr2	46972782	46972782	1	*	hypo	1.943e-10
4592	chr2	47096536	47096536	1	*	hyper	1.94665e-06
4594	chr2	47593014	47593014	1	*	hyper	2.5572e-09
4597	chr2	48169208	48169208	1	*	hyper	2.74515e-06
4599	chr2	48542896	48542896	1	*	hypo	2.53488e-09
4601	chr2	48640040	48640040	1	*	hypo	2.24039e-06
4604	chr2	48737471	48737471	1	*	hyper	1.0215e-06
4607	chr2	48740531	48740531	1	*	hyper	1.33248e-09
4610	chr2	48798116	48798116	1	*	hyper	4.37016e-06
4612	chr2	48798341	48798341	1	*	hyper	3.51049e-08
4615	chr2	48802964	48802964	1	*	hyper	1.68392e-07
4617	chr2	48853550	48853550	1	*	hypo	6.50245e-07
4619	chr2	49009829	49009829	1	*	hypo	1.71514e-07
4622	chr2	49016834	49016834	1	*	hypo	6.7103e-09
4625	chr2	49265164	49265164	1	*	hypo	8.68571e-07
4627	chr2	49290525	49290525	1	*	hypo	1.32387e-07
4630	chr2	49295452	49295452	1	*	hypo	7.70813e-10
4632	chr2	49296326	49296326	1	*	hypo	2.75643e-06
4634	chr2	49303139	49303139	1	*	hypo	4.81193e-08
4636	chr2	49414906	49414906	1	*	hypo	1.52126e-10
4639	chr2	49446790	49446790	1	*	hypo	1.3528e-14
4642	chr2	49446983	49446983	1	*	hypo	1.72778e-10
4644	chr2	49460401	49460401	1	*	hypo	1.61302e-07
4646	chr2	49471853	49471853	1	*	hypo	3.15156e-07
4648	chr2	49598840	49598840	1	*	hyper	2.67535e-09
4651	chr2	49633517	49633517	1	*	hypo	9.96338e-13
4654	chr2	49747585	49747585	1	*	hyper	5.59803e-11
4656	chr2	49765261	49765261	1	*	hypo	2.34628e-09
4658	chr2	49766231	49766231	1	*	hypo	5.61164e-06
4660	chr2	49768163	49768163	1	*	hypo	8.04197e-14
4662	chr2	49771703	49771703	1	*	hypo	7.85765e-06
4665	chr2	49802931	49802931	1	*	hypo	2.49086e-06
4667	chr2	49824685	49824685	1	*	hypo	2.75874e-09
4669	chr2	49913655	49913655	1	*	hypo	6.65328e-07
4671	chr2	49976908	49976908	1	*	hypo	6.84493e-10
4674	chr2	50162258	50162258	1	*	hyper	5.8004e-07
4676	chr2	50263261	50263261	1	*	hypo	1.51117e-12
4679	chr2	50474476	50474476	1	*	hypo	4.9342e-07
4682	chr2	50481605	50481605	1	*	hypo	6.76717e-07
4684	chr2	50736996	50736996	1	*	hypo	1.90076e-07
4686	chr2	50741103	50741103	1	*	hypo	2.63417e-08
4688	chr2	50815998	50815998	1	*	hyper	1.37646e-06
4691	chr2	50911627	50911627	1	*	hyper	4.98994e-07
4693	chr2	51023120	51023120	1	*	hyper	1.44651e-08
4696	chr2	51030444	51030444	1	*	hyper	2.18106e-13
4698	chr2	51083108	51083108	1	*	hyper	5.11105e-06
4701	chr2	51157078	51157078	1	*	hypo	1.71452e-06
4704	chr2	51285824	51285824	1	*	hyper	7.23981e-06
4707	chr2	51316072	51316072	1	*	hypo	4.29683e-07
4710	chr2	51322920	51322920	1	*	hypo	2.01855e-06
4713	chr2	51333346	51333346	1	*	hypo	1.20707e-10
4715	chr2	51351042	51351042	1	*	hypo	7.70862e-09
4718	chr2	51377993	51377993	1	*	hyper	1.92778e-08
4721	chr2	51387801	51387801	1	*	hypo	2.49175e-06
4723	chr2	51407118	51407118	1	*	hypo	6.71022e-09
4726	chr2	51533296	51533296	1	*	hypo	6.4958e-08
4729	chr2	51579217	51579217	1	*	hyper	6.8814e-06
4732	chr2	51630797	51630797	1	*	hyper	1.6512e-07
4734	chr2	51787250	51787250	1	*	hyper	1.50516e-06
4736	chr2	51795153	51795153	1	*	hypo	3.69555e-06
4738	chr2	51844851	51844851	1	*	hypo	2.19454e-07
4740	chr2	51882547	51882547	1	*	hyper	1.48269e-10
4742	chr2	51978916	51978916	1	*	hypo	2.16414e-22
4744	chr2	51987147	51987147	1	*	hyper	2.98036e-06
4747	chr2	52134626	52134626	1	*	hyper	1.96714e-09
4750	chr2	52200917	52200917	1	*	hyper	5.46115e-07
4755	chr2	52759296	52759296	1	*	hyper	1.01758e-10
4759	chr2	52866478	52866478	1	*	hypo	9.29351e-10
4761	chr2	52951692	52951692	1	*	hyper	1.68035e-07
4763	chr2	53231783	53231783	1	*	hypo	1.96914e-07
4767	chr2	53331762	53331762	1	*	hypo	9.00135e-11
4771	chr2	53342356	53342356	1	*	hypo	1.84792e-06
4776	chr2	53351946	53351946	1	*	hyper	5.12615e-08
4780	chr2	53406156	53406156	1	*	hyper	1.55291e-24
4784	chr2	53451150	53451150	1	*	hypo	7.00537e-06
4788	chr2	53498906	53498906	1	*	hyper	5.91302e-09
4792	chr2	53553388	53553388	1	*	hyper	7.98767e-10
4797	chr2	53600411	53600411	1	*	hyper	5.19239e-10
4801	chr2	53606255	53606255	1	*	hyper	6.54393e-06
4806	chr2	53630148	53630148	1	*	hyper	2.3179e-06
4810	chr2	53636610	53636610	1	*	hyper	1.90253e-12
4814	chr2	53716872	53716872	1	*	hypo	6.23554e-08
4817	chr2	53719719	53719719	1	*	hypo	6.29965e-06
4820	chr2	53722980	53722980	1	*	hypo	8.97537e-12
4822	chr2	53738217	53738217	1	*	hyper	1.20216e-09
4826	chr2	53738374	53738374	1	*	hyper	7.39999e-14
4830	chr2	53740688	53740688	1	*	hyper	2.17452e-08
4835	chr2	53758386	53758386	1	*	hyper	5.20686e-11
4840	chr2	53855712	53855712	1	*	hyper	1.59378e-20
4844	chr2	53861798	53861798	1	*	hyper	5.90711e-08
4846	chr2	53912249	53912249	1	*	hyper	1.44684e-10
4849	chr2	53924827	53924827	1	*	hypo	5.59828e-09
4852	chr2	53970511	53970511	1	*	hypo	5.88827e-13
4855	chr2	54121197	54121197	1	*	hyper	1.01126e-07
4858	chr2	54158131	54158131	1	*	hyper	1.47343e-17
4860	chr2	54158185	54158185	1	*	hyper	2.67134e-08
4862	chr2	54266913	54266913	1	*	hyper	1.15847e-08
4864	chr2	54394660	54394660	1	*	hypo	2.07921e-11
4867	chr2	54416523	54416523	1	*	hyper	8.09431e-06
4869	chr2	54419000	54419000	1	*	hypo	8.40725e-06
4871	chr2	54423956	54423956	1	*	hyper	7.27575e-09
4874	chr2	54425845	54425845	1	*	hyper	1.80255e-06
4876	chr2	54524148	54524148	1	*	hyper	2.66568e-06
4879	chr2	54750840	54750840	1	*	hypo	1.9895e-08
4882	chr2	54764783	54764783	1	*	hypo	1.3196e-08
4884	chr2	54775267	54775267	1	*	hypo	7.29415e-06
4887	chr2	54777118	54777118	1	*	hypo	5.78576e-12
4889	chr2	54808620	54808620	1	*	hypo	3.93037e-10
4892	chr2	55950345	55950345	1	*	hyper	5.80024e-09
4894	chr2	55957826	55957826	1	*	hyper	7.80549e-09
4896	chr2	56105154	56105154	1	*	hypo	7.88746e-09
4899	chr2	56108847	56108847	1	*	hyper	1.56047e-07
4901	chr2	56111034	56111034	1	*	hyper	3.36838e-06
4904	chr2	56119235	56119235	1	*	hypo	1.05787e-13
4906	chr2	56122615	56122615	1	*	hypo	5.89944e-06
4909	chr2	56157167	56157167	1	*	hypo	8.19329e-06
4911	chr2	56187335	56187335	1	*	hypo	1.97872e-06
4913	chr2	56249093	56249093	1	*	hyper	3.9484e-09
4915	chr2	56306865	56306865	1	*	hypo	1.3467e-06
4918	chr2	56314206	56314206	1	*	hypo	3.75055e-10
4921	chr2	56354560	56354560	1	*	hypo	1.26535e-08
4924	chr2	56422245	56422245	1	*	hypo	1.0238e-06
4926	chr2	56424764	56424764	1	*	hypo	1.58278e-10
4928	chr2	56439906	56439906	1	*	hypo	5.12324e-13
4931	chr2	56470153	56470153	1	*	hypo	4.51202e-09
4933	chr2	56583918	56583918	1	*	hyper	1.47365e-06
4936	chr2	56586225	56586225	1	*	hyper	9.13053e-07
4939	chr2	56601420	56601420	1	*	hyper	1.20803e-06
4941	chr2	56870498	56870498	1	*	hypo	2.04511e-14
4944	chr2	56877489	56877489	1	*	hypo	2.6532e-06
4946	chr2	56900326	56900326	1	*	hypo	1.17224e-10
4948	chr2	57064639	57064639	1	*	hypo	5.94594e-06
4950	chr2	57077968	57077968	1	*	hypo	2.40105e-10
4953	chr2	57083379	57083379	1	*	hypo	3.67873e-06
4956	chr2	57387808	57387808	1	*	hypo	1.29705e-08
4958	chr2	57442119	57442119	1	*	hyper	2.15256e-08
4960	chr2	57457738	57457738	1	*	hyper	2.16152e-08
4962	chr2	57490822	57490822	1	*	hypo	8.14545e-06
4964	chr2	57493006	57493006	1	*	hypo	3.80712e-08
4966	chr2	57648781	57648781	1	*	hyper	1.84327e-06
4969	chr2	57650074	57650074	1	*	hyper	8.8027e-08
4972	chr2	57653484	57653484	1	*	hyper	2.63991e-10
4974	chr2	57667135	57667135	1	*	hypo	1.85515e-07
4977	chr2	57674625	57674625	1	*	hyper	3.88289e-10
4979	chr2	57686616	57686616	1	*	hyper	1.10577e-11
4982	chr2	57688851	57688851	1	*	hyper	9.30133e-09
4985	chr2	57781210	57781210	1	*	hyper	3.33764e-12
4987	chr2	57789817	57789817	1	*	hyper	6.28271e-07
4989	chr2	57878946	57878946	1	*	hyper	8.81913e-06
4992	chr2	58008060	58008060	1	*	hyper	2.61982e-08
4994	chr2	58029555	58029555	1	*	hyper	4.58247e-11
4996	chr2	58088849	58088849	1	*	hyper	7.6137e-08
4999	chr2	58344164	58344164	1	*	hyper	1.30262e-07
5002	chr2	58389804	58389804	1	*	hypo	8.75972e-07
5007	chr2	58393815	58393815	1	*	hypo	1.25128e-08
5012	chr2	58404260	58404260	1	*	hypo	1.36086e-10
5016	chr2	58407388	58407388	1	*	hyper	3.72842e-11
5021	chr2	58457951	58457951	1	*	hyper	1.14672e-06
5025	chr2	58499249	58499249	1	*	hyper	4.87758e-11
5028	chr2	58503519	58503519	1	*	hyper	3.35204e-08
5030	chr2	58508775	58508775	1	*	hypo	2.37263e-06
5033	chr2	58519080	58519080	1	*	hypo	9.28998e-08
5036	chr2	58528449	58528449	1	*	hyper	6.72524e-09
5039	chr2	58707193	58707193	1	*	hyper	2.67623e-08
5042	chr2	58836610	58836610	1	*	hypo	1.30204e-12
5044	chr2	58887172	58887172	1	*	hypo	1.91596e-10
5046	chr2	58888647	58888647	1	*	hyper	9.58781e-10
5049	chr2	58892631	58892631	1	*	hyper	1.84491e-07
5052	chr2	58914852	58914852	1	*	hypo	1.12891e-06
5055	chr2	58987820	58987820	1	*	hyper	6.48694e-13
5058	chr2	59049290	59049290	1	*	hyper	1.23529e-06
5061	chr2	59483326	59483326	1	*	hypo	4.99662e-06
5064	chr2	59533169	59533169	1	*	hypo	2.76932e-07
5066	chr2	59624479	59624479	1	*	hyper	2.03429e-06
5069	chr2	59712070	59712070	1	*	hyper	1.78515e-11
5072	chr2	59929724	59929724	1	*	hypo	1.15765e-09
5075	chr2	59952793	59952793	1	*	hypo	2.36039e-07
5078	chr2	60036381	60036381	1	*	hypo	7.36125e-06
5081	chr2	60519720	60519720	1	*	hypo	4.07028e-12
5083	chr2	60904050	60904050	1	*	hyper	2.98932e-08
5085	chr2	60932302	60932302	1	*	hypo	7.80246e-11
5088	chr2	60962606	60962606	1	*	hyper	1.44273e-07
5090	chr2	60984594	60984594	1	*	hyper	8.24133e-16
5092	chr2	60995685	60995685	1	*	hyper	2.25844e-13
5094	chr2	61004484	61004484	1	*	hyper	1.28396e-11
5096	chr2	61010205	61010205	1	*	hypo	3.13779e-10
5098	chr2	61012174	61012174	1	*	hypo	4.08134e-14
5100	chr2	61030089	61030089	1	*	hyper	1.40846e-09
5103	chr2	61037799	61037799	1	*	hyper	7.15605e-10
5106	chr2	61067284	61067284	1	*	hypo	7.55364e-18
5109	chr2	61069572	61069572	1	*	hypo	1.1707e-18
5111	chr2	61185468	61185468	1	*	hyper	5.60268e-07
5113	chr2	61245565	61245565	1	*	hypo	4.659e-10
5116	chr2	61252371	61252371	1	*	hypo	7.61316e-07
5121	chr2	61253064	61253064	1	*	hyper	3.69259e-12
5126	chr2	61258062	61258062	1	*	hypo	3.5826e-08
5128	chr2	61279305	61279305	1	*	hypo	6.18874e-08
5130	chr2	61283103	61283103	1	*	hypo	4.42815e-10
5133	chr2	61402467	61402467	1	*	hypo	3.59372e-06
5137	chr2	61434065	61434065	1	*	hyper	4.27949e-10
5142	chr2	61435822	61435822	1	*	hypo	2.8022e-20
5146	chr2	61440706	61440706	1	*	hypo	3.81724e-06
5150	chr2	61558857	61558857	1	*	hyper	5.548e-12
5154	chr2	61672930	61672930	1	*	hypo	3.25038e-14
5156	chr2	61685512	61685512	1	*	hyper	4.5274e-09
5158	chr2	61695633	61695633	1	*	hyper	1.07531e-10
5160	chr2	61766903	61766903	1	*	hypo	8.62607e-06
5162	chr2	61803052	61803052	1	*	hypo	1.14532e-11
5164	chr2	61907064	61907064	1	*	hypo	5.2003e-06
5167	chr2	61919077	61919077	1	*	hyper	6.07649e-09
5170	chr2	61928137	61928137	1	*	hypo	4.11626e-09
5173	chr2	61976446	61976446	1	*	hypo	1.29521e-17
5175	chr2	62016283	62016283	1	*	hypo	4.80215e-07
5177	chr2	62096991	62096991	1	*	hypo	5.81851e-07
5179	chr2	62112597	62112597	1	*	hypo	4.8802e-06
5181	chr2	62303496	62303496	1	*	hyper	8.91951e-07
5186	chr2	62354937	62354937	1	*	hypo	2.48869e-06
5189	chr2	62536685	62536685	1	*	hypo	6.62479e-07
5193	chr2	62555188	62555188	1	*	hypo	1.65452e-09
5197	chr2	62558092	62558092	1	*	hypo	7.61606e-06
5202	chr2	62561094	62561094	1	*	hypo	1.64884e-09
5206	chr2	62564904	62564904	1	*	hypo	2.76199e-14
5211	chr2	62568291	62568291	1	*	hypo	2.08323e-08
5216	chr2	63018609	63018609	1	*	hypo	1.87508e-07
5220	chr2	63019148	63019148	1	*	hypo	9.73986e-06
5225	chr2	63022305	63022305	1	*	hypo	1.98042e-08
5229	chr2	63061801	63061801	1	*	hypo	1.59291e-08
5232	chr2	63084159	63084159	1	*	hypo	8.24456e-09
5234	chr2	63092546	63092546	1	*	hyper	1.0776e-05
5237	chr2	63172522	63172522	1	*	hypo	8.57909e-07
5239	chr2	63236455	63236455	1	*	hypo	4.90416e-08
5242	chr2	63236481	63236481	1	*	hypo	1.55878e-07
5245	chr2	63237630	63237630	1	*	hypo	5.37195e-08
5247	chr2	63350388	63350388	1	*	hypo	1.94097e-07
5250	chr2	63771599	63771599	1	*	hypo	3.0669e-10
5252	chr2	63973727	63973727	1	*	hypo	4.04771e-07
5254	chr2	64155587	64155587	1	*	hyper	1.47147e-10
5256	chr2	64190023	64190023	1	*	hyper	1.94261e-06
5259	chr2	64190392	64190392	1	*	hyper	9.03949e-07
5262	chr2	64216950	64216950	1	*	hyper	1.74013e-06
5264	chr2	64225469	64225469	1	*	hyper	1.25321e-08
5266	chr2	64309673	64309673	1	*	hypo	5.03013e-12
5268	chr2	64616009	64616009	1	*	hypo	3.3431e-06
5271	chr2	64652669	64652669	1	*	hypo	2.25818e-07
5274	chr2	64681632	64681632	1	*	hypo	1.05893e-07
5277	chr2	64681842	64681842	1	*	hypo	7.98515e-11
5279	chr2	64690684	64690684	1	*	hypo	1.06623e-07
5282	chr2	64711709	64711709	1	*	hyper	8.99909e-06
5284	chr2	65108432	65108432	1	*	hyper	3.04494e-06
5288	chr2	65137025	65137025	1	*	hyper	3.32516e-13
5292	chr2	65144196	65144196	1	*	hyper	2.30741e-07
5296	chr2	65167169	65167169	1	*	hyper	2.50537e-14
5300	chr2	65178002	65178002	1	*	hyper	8.28129e-07
5305	chr2	65206137	65206137	1	*	hyper	4.92432e-07
5308	chr2	65209082	65209082	1	*	hyper	2.84505e-09
5310	chr2	65226009	65226009	1	*	hyper	2.31673e-10
5312	chr2	65228215	65228215	1	*	hyper	2.77449e-11
5314	chr2	65229969	65229969	1	*	hyper	1.40243e-10
5317	chr2	65279192	65279192	1	*	hyper	3.57987e-06
5319	chr2	65280399	65280399	1	*	hyper	2.09344e-07
5322	chr2	65283881	65283881	1	*	hyper	6.25088e-09
5324	chr2	65285817	65285817	1	*	hyper	8.08807e-06
5327	chr2	65291692	65291692	1	*	hyper	4.51585e-11
5330	chr2	65332981	65332981	1	*	hyper	7.08936e-07
5333	chr2	65350252	65350252	1	*	hyper	1.86067e-10
5337	chr2	65408617	65408617	1	*	hyper	1.37414e-10
5340	chr2	65448533	65448533	1	*	hyper	6.16954e-07
5343	chr2	65710256	65710256	1	*	hyper	3.14182e-06
5345	chr2	65884166	65884166	1	*	hypo	9.35861e-07
5347	chr2	65906838	65906838	1	*	hypo	1.9242e-08
5350	chr2	65949305	65949305	1	*	hyper	1.45837e-08
5353	chr2	66086334	66086334	1	*	hypo	2.75402e-06
5356	chr2	66100682	66100682	1	*	hyper	7.25592e-08
5359	chr2	66203789	66203789	1	*	hyper	4.90754e-10
5361	chr2	66224005	66224005	1	*	hyper	1.07505e-06
5364	chr2	66240917	66240917	1	*	hyper	1.78755e-07
5367	chr2	66597610	66597610	1	*	hypo	5.90084e-07
5370	chr2	66873158	66873158	1	*	hypo	5.66108e-08
5372	chr2	67051270	67051270	1	*	hyper	3.85983e-06
5376	chr2	67127272	67127272	1	*	hyper	1.08421e-05
5381	chr2	67465506	67465506	1	*	hypo	5.54787e-08
5386	chr2	67753818	67753818	1	*	hypo	2.87083e-08
5390	chr2	67765305	67765305	1	*	hyper	5.20538e-06
5392	chr2	67765362	67765362	1	*	hyper	8.94711e-09
5394	chr2	67924898	67924898	1	*	hyper	1.08605e-05
5397	chr2	68461963	68461963	1	*	hypo	6.72e-08
5399	chr2	68933067	68933067	1	*	hypo	5.67339e-09
5402	chr2	69392133	69392133	1	*	hyper	5.6926e-08
5405	chr2	69792050	69792050	1	*	hyper	1.57556e-09
5407	chr2	70155374	70155374	1	*	hyper	1.0692e-11
5410	chr2	70518089	70518089	1	*	hyper	2.01073e-08
5413	chr2	71035531	71035531	1	*	hypo	3.01205e-19
5418	chr2	71065430	71065430	1	*	hypo	4.69954e-08
5421	chr2	71401292	71401292	1	*	hyper	7.26545e-07
5424	chr2	71436916	71436916	1	*	hyper	6.7484e-11
5427	chr2	71455421	71455421	1	*	hyper	2.68602e-07
5430	chr2	71580180	71580180	1	*	hypo	3.26171e-09
5434	chr2	71586089	71586089	1	*	hypo	1.80368e-06
5439	chr2	71668913	71668913	1	*	hyper	2.22484e-06
5443	chr2	71970044	71970044	1	*	hypo	2.54522e-09
5447	chr2	72237718	72237718	1	*	hyper	1.24001e-11
5449	chr2	72250545	72250545	1	*	hyper	1.73279e-08
5451	chr2	72749318	72749318	1	*	hyper	7.58909e-08
5456	chr2	72933735	72933735	1	*	hyper	2.47913e-10
5458	chr2	72934653	72934653	1	*	hyper	6.71168e-10
5460	chr2	73083858	73083858	1	*	hypo	4.91341e-09
5464	chr2	73183471	73183471	1	*	hypo	8.63945e-14
5468	chr2	73912379	73912379	1	*	hyper	1.11227e-06
5470	chr2	74056286	74056286	1	*	hyper	1.05755e-06
5472	chr2	74226922	74226922	1	*	hyper	1.8777e-07
5474	chr2	74293111	74293111	1	*	hypo	2.19997e-09
5476	chr2	74430855	74430855	1	*	hyper	2.50709e-08
5479	chr2	74467147	74467147	1	*	hyper	2.39461e-11
5481	chr2	75273008	75273008	1	*	hyper	8.523e-07
5484	chr2	75557050	75557050	1	*	hyper	1.38823e-06
5487	chr2	75782709	75782709	1	*	hyper	2.30157e-09
5489	chr2	76720721	76720721	1	*	hyper	3.09733e-07
5491	chr2	76729369	76729369	1	*	hyper	3.86768e-07
5494	chr2	78111524	78111524	1	*	hyper	1.06969e-06
5496	chr2	78853347	78853347	1	*	hyper	1.33792e-06
5498	chr2	78913030	78913030	1	*	hyper	2.04076e-07
5503	chr2	78928114	78928114	1	*	hyper	1.76972e-07
5507	chr2	78938354	78938354	1	*	hyper	6.8426e-08
5509	chr2	79430465	79430465	1	*	hypo	3.47283e-13
5513	chr2	79999487	79999487	1	*	hypo	4.2801e-08
5515	chr2	80229358	80229358	1	*	hyper	3.27857e-07
5518	chr2	80380744	80380744	1	*	hyper	1.0978e-08
5521	chr2	80531174	80531174	1	*	hypo	4.54769e-06
5523	chr2	80762082	80762082	1	*	hyper	9.41835e-13
5527	chr2	81258985	81258985	1	*	hyper	7.22149e-10
5530	chr2	81642410	81642410	1	*	hyper	1.79092e-10
5533	chr2	81999101	81999101	1	*	hyper	6.03169e-10
5535	chr2	82122132	82122132	1	*	hyper	4.2437e-07
5538	chr2	82236193	82236193	1	*	hyper	1.87786e-07
5541	chr2	82657970	82657970	1	*	hyper	2.7046e-06
5544	chr2	82856043	82856043	1	*	hyper	2.36267e-06
5547	chr2	83167944	83167944	1	*	hypo	1.427e-06
5549	chr2	84626081	84626081	1	*	hypo	4.96909e-08
5553	chr2	84975935	84975935	1	*	hyper	2.94901e-06
5556	chr2	85572901	85572901	1	*	hypo	4.12017e-06
5558	chr2	85579477	85579477	1	*	hyper	4.93201e-08
5560	chr2	85688310	85688310	1	*	hyper	4.13656e-11
5562	chr2	85688519	85688519	1	*	hyper	1.55958e-08
5564	chr2	85694933	85694933	1	*	hyper	5.10044e-10
5567	chr2	85725779	85725779	1	*	hypo	2.98498e-07
5569	chr2	85740754	85740754	1	*	hypo	4.16918e-06
5572	chr2	85759096	85759096	1	*	hypo	1.37333e-07
5575	chr2	85763733	85763733	1	*	hypo	3.87032e-06
5577	chr2	85953314	85953314	1	*	hypo	1.50817e-08
5581	chr2	86130989	86130989	1	*	hyper	3.8161e-06
5586	chr2	86809308	86809308	1	*	hyper	3.17235e-08
5588	chr2	87093999	87093999	1	*	hyper	5.4305e-07
5590	chr2	87111895	87111895	1	*	hyper	4.69071e-07
5593	chr2	87302106	87302106	1	*	hyper	2.05335e-07
5595	chr2	87304310	87304310	1	*	hyper	1.39432e-09
5597	chr2	87307326	87307326	1	*	hyper	3.26125e-07
5600	chr2	87389037	87389037	1	*	hyper	3.52123e-06
5602	chr2	88027094	88027094	1	*	hyper	1.03037e-07
5606	chr2	88197967	88197967	1	*	hyper	1.35494e-08
5609	chr2	88509132	88509132	1	*	hyper	1.7039e-06
5612	chr2	88685324	88685324	1	*	hypo	3.41375e-09
5615	chr2	88823845	88823845	1	*	hypo	1.19596e-06
5618	chr2	89117888	89117888	1	*	hyper	2.80267e-12
5622	chr2	89139102	89139102	1	*	hyper	4.59852e-18
5626	chr2	89269864	89269864	1	*	hyper	1.25269e-06
5629	chr2	89272199	89272199	1	*	hyper	1.84724e-08
5632	chr2	89336899	89336899	1	*	hyper	5.58557e-16
5636	chr2	89434040	89434040	1	*	hypo	2.04214e-08
5640	chr2	89637527	89637527	1	*	hyper	5.50508e-08
5642	chr2	89709319	89709319	1	*	hypo	3.13912e-11
5644	chr2	90445278	90445278	1	*	hypo	4.21947e-14
5646	chr2	90486073	90486073	1	*	hypo	2.71527e-06
5649	chr2	90690954	90690954	1	*	hypo	8.63043e-07
5653	chr2	91028024	91028024	1	*	hypo	1.03232e-06
5655	chr2	91246014	91246014	1	*	hypo	4.93022e-08
5660	chr2	91480455	91480455	1	*	hypo	8.02389e-07
5662	chr2	91493613	91493613	1	*	hypo	2.40836e-09
5666	chr2	91553594	91553594	1	*	hyper	3.5432e-06
5671	chr2	91770542	91770542	1	*	hyper	3.82913e-10
5675	chr2	91792832	91792832	1	*	hyper	2.31606e-13
5678	chr2	91794542	91794542	1	*	hyper	4.09885e-15
5680	chr2	92036365	92036365	1	*	hyper	2.26063e-18
5682	chr2	92481316	92481316	1	*	hypo	4.37437e-07
5684	chr2	92549330	92549330	1	*	hypo	7.51056e-09
5686	chr2	92550947	92550947	1	*	hypo	2.60191e-06
5689	chr2	92561502	92561502	1	*	hyper	6.15243e-08
5691	chr2	92730367	92730367	1	*	hyper	3.16891e-06
5694	chr2	92736590	92736590	1	*	hyper	5.78286e-08
5696	chr2	92759271	92759271	1	*	hyper	4.94319e-08
5699	chr2	92882034	92882034	1	*	hypo	2.69223e-07
5702	chr2	92939055	92939055	1	*	hypo	1.6559e-08
5705	chr2	93011425	93011425	1	*	hypo	6.89585e-07
5707	chr2	93203594	93203594	1	*	hypo	4.67412e-09
5710	chr2	93427326	93427326	1	*	hypo	1.0187e-09
5713	chr2	93457687	93457687	1	*	hypo	5.47808e-08
5715	chr2	93688616	93688616	1	*	hyper	2.37855e-09
5718	chr2	93693317	93693317	1	*	hyper	1.29654e-08
5720	chr2	93708947	93708947	1	*	hyper	2.02239e-06
5722	chr2	93726800	93726800	1	*	hypo	4.09767e-06
5724	chr2	94091196	94091196	1	*	hyper	1.03252e-06
5728	chr2	94120573	94120573	1	*	hyper	3.84305e-11
5733	chr2	94150057	94150057	1	*	hypo	6.6342e-07
5736	chr2	94158861	94158861	1	*	hyper	5.5021e-07
5738	chr2	94174765	94174765	1	*	hyper	2.59409e-12
5741	chr2	94660494	94660494	1	*	hyper	3.03201e-06
5743	chr2	94675491	94675491	1	*	hyper	1.75412e-06
5746	chr2	94679438	94679438	1	*	hyper	3.50985e-06
5748	chr2	94793864	94793864	1	*	hypo	1.84929e-06
5753	chr2	95018572	95018572	1	*	hypo	6.93317e-07
5756	chr2	95061127	95061127	1	*	hypo	6.71075e-12
5761	chr2	95111027	95111027	1	*	hypo	9.64568e-07
5763	chr2	95111337	95111337	1	*	hypo	5.51787e-07
5765	chr2	95136777	95136777	1	*	hyper	2.02256e-06
5768	chr2	95854059	95854059	1	*	hyper	1.30642e-06
5771	chr2	95985792	95985792	1	*	hypo	2.18917e-09
5774	chr2	96348473	96348473	1	*	hyper	6.4684e-11
5777	chr2	96373774	96373774	1	*	hypo	2.32245e-10
5780	chr2	96455051	96455051	1	*	hyper	3.26179e-07
5784	chr2	96519076	96519076	1	*	hyper	1.92889e-12
5788	chr2	97391558	97391558	1	*	hypo	2.49185e-11
5791	chr2	97774763	97774763	1	*	hyper	3.01031e-06
5796	chr2	98431626	98431626	1	*	hypo	1.56316e-08
5801	chr2	98682753	98682753	1	*	hypo	3.14399e-06
5803	chr2	98760080	98760080	1	*	hypo	1.03122e-06
5805	chr2	98782593	98782593	1	*	hypo	2.2267e-11
5808	chr2	98794630	98794630	1	*	hypo	3.33577e-06
5810	chr2	99162183	99162183	1	*	hyper	1.04872e-06
5813	chr2	99347959	99347959	1	*	hyper	4.47397e-09
5815	chr2	99352079	99352079	1	*	hyper	1.78159e-14
5817	chr2	99773850	99773850	1	*	hyper	4.39854e-06
5819	chr2	99856955	99856955	1	*	hyper	3.54655e-07
5821	chr2	99872836	99872836	1	*	hyper	3.33657e-07
5823	chr2	99907297	99907297	1	*	hypo	7.0277e-08
5825	chr2	99930377	99930377	1	*	hyper	4.36597e-06
5827	chr2	100178820	100178820	1	*	hypo	2.94473e-08
5830	chr2	100555806	100555806	1	*	hypo	1.08263e-06
5833	chr2	100560447	100560447	1	*	hypo	1.08452e-09
5835	chr2	100665144	100665144	1	*	hypo	1.92006e-07
5838	chr2	100666921	100666921	1	*	hypo	7.70666e-08
5840	chr2	100715874	100715874	1	*	hypo	9.27084e-07
5842	chr2	100720393	100720393	1	*	hyper	3.19879e-10
5846	chr2	101300255	101300255	1	*	hypo	3.40592e-09
5848	chr2	101854377	101854377	1	*	hypo	1.48718e-06
5851	chr2	101900672	101900672	1	*	hypo	1.0101e-07
5853	chr2	101962777	101962777	1	*	hypo	6.16377e-08
5856	chr2	102512640	102512640	1	*	hypo	6.84201e-07
5860	chr2	102537491	102537491	1	*	hypo	1.82977e-06
5865	chr2	102888376	102888376	1	*	hyper	3.31444e-07
5868	chr2	102995709	102995709	1	*	hyper	4.41678e-08
5871	chr2	103010906	103010906	1	*	hyper	1.275e-13
5876	chr2	103485011	103485011	1	*	hypo	4.75473e-08
5879	chr2	103632780	103632780	1	*	hyper	4.35353e-07
5882	chr2	103685967	103685967	1	*	hypo	5.20469e-09
5884	chr2	103884675	103884675	1	*	hypo	1.68147e-08
5886	chr2	104024492	104024492	1	*	hypo	4.65605e-09
5890	chr2	104523096	104523096	1	*	hyper	6.24511e-07
5892	chr2	105128370	105128370	1	*	hypo	1.58925e-06
5894	chr2	105249894	105249894	1	*	hypo	2.06815e-07
5897	chr2	105482506	105482506	1	*	hypo	1.86843e-06
5899	chr2	105847955	105847955	1	*	hyper	6.23812e-10
5901	chr2	105895764	105895764	1	*	hyper	3.75148e-10
5903	chr2	105909188	105909188	1	*	hypo	3.2364e-11
5907	chr2	106111261	106111261	1	*	hyper	1.11035e-14
5909	chr2	106217012	106217012	1	*	hyper	1.61808e-07
5913	chr2	106239528	106239528	1	*	hyper	1.46913e-07
5915	chr2	106259776	106259776	1	*	hypo	8.50456e-14
5919	chr2	106263191	106263191	1	*	hypo	1.67764e-14
5923	chr2	106400969	106400969	1	*	hypo	1.26392e-08
5928	chr2	106796913	106796913	1	*	hyper	1.53349e-06
5931	chr2	107023105	107023105	1	*	hyper	1.80446e-10
5935	chr2	107397505	107397505	1	*	hyper	4.37708e-11
5939	chr2	107427038	107427038	1	*	hyper	1.71288e-06
5942	chr2	107528263	107528263	1	*	hypo	2.84681e-13
5945	chr2	107561317	107561317	1	*	hyper	1.29949e-07
5949	chr2	107564356	107564356	1	*	hyper	1.98422e-10
5953	chr2	107803606	107803606	1	*	hyper	3.32569e-09
5956	chr2	108053357	108053357	1	*	hyper	1.88332e-06
5958	chr2	108222971	108222971	1	*	hypo	2.13412e-06
5960	chr2	108275560	108275560	1	*	hyper	3.70733e-08
5962	chr2	108823782	108823782	1	*	hyper	1.02061e-09
5965	chr2	110028678	110028678	1	*	hyper	6.9177e-07
5968	chr2	110160801	110160801	1	*	hypo	6.37231e-08
5971	chr2	111412184	111412184	1	*	hypo	1.13819e-06
5974	chr2	111457834	111457834	1	*	hypo	1.42124e-07
5976	chr2	111662648	111662648	1	*	hypo	1.22268e-08
[truncated: 18,360 more rows]
