# Supplementary material for: DNA methylation haplotype block signatures responding to Staphylococcus aureus subclinical mastitis and association with production and health traits
Source: BMC Biol. 2024 Mar 14;22:65. doi: 10.1186/s12915-024-01843-y (PMC10941392; doi:10.1186/s12915-024-01843-y)
Supplement: Supplementary file 1 — Additional file 1: Supplementary Table S1. Detail information on cows selected for whole genome DNA methylation sequencing. Supplementary Table S2. General statistics on whole genome DNA methylation sequencing data. Supplementary Table S3. Comparisons of methylation level between cows with S. aureus subclinical mastitis and healthy control cows. Supplementary Table S4. List of differentially methylated cytosines in the context of CpG. Supplementary Table S5. List of differentially methylated cytosines in the context of CHG and CHH. Supplementary Table S6. Distribution of differentially methylated cytosines among chromosomes and genetic features. Supplementary Table S7. Distribution of differentially methylated cytosines in genes. Supplementary Table S8. Functional enrichment of genes harboring differentially methylated cytosines at different genomic functional regions. Supplementary Table S9. Predicted methylation level for LINE-1 and tRNA-derived SINEs and comparisons between cows with S. aureus subclinical mastitis and healthy control cows. Supplementary Table S10. Differential methylation haplotype blocks. Supplementary Table S11. Differential genes with significant changes in general methylation level of regulatory regions and gene expression changes. Supplementary Table S12. Functional enrichment for differential genes with significant changes in general methylation level of regulatory regions and gene expression changes. Supplementary Table S13. Correlation between dMHBs located at regulatory regions and their overlapped differentially expressed genes. Supplementary Table S14. Motif enrichment and identification in GE-dMHBs. Supplementary Table S15. Functional enrichment for GE-dMHBs. Supplementary Table S16. Candidate discriminant signatures selected from GE-dMHBs and their overlapped genes. Supplementary Table S17. Information about samples and primers used for TBAS and results of selected GE-dMHBs. [file 12915_2024_1843_MOESM1_ESM.zip › Supplementary_Table_S6.xlsx]

## Sheet: TableS6a
Table S6a Count of DMCs in the context of CpG, CHG and CHH per chromosome (Chr)
chr	hyper_CpG	hypo_CpG	hyper_CHG	hypo_CHG	hyper_CHH	hypo_CHH	total CpG	total CHG	total CHH	total
chr1	105225	27281	222	137	625	476	132506	359	1101	133966
chr2	112190	26495	184	176	619	519	138685	360	1138	140183
chr3	118300	27811	188	150	582	412	146111	338	994	147443
chr4	96885	21103	188	117	617	390	117988	305	1007	119300
chr5	124068	30114	172	93	558	303	154182	265	861	155308
chr6	83852	17617	152	103	469	297	101469	255	766	102490
chr7	117229	26690	164	89	427	301	143919	253	728	144900
chr8	92992	21492	144	78	397	238	114484	222	635	115341
chr9	78315	20916	156	129	435	362	99231	285	797	100313
chr10	90070	24094	168	126	548	368	114164	294	916	115374
chr11	128076	32990	198	96	499	285	161066	294	784	162144
chr12	76571	16909	133	80	379	226	93480	213	605	94298
chr13	108556	25973	98	42	233	117	134529	140	350	135019
chr14	82967	17141	82	54	301	179	100108	136	480	100724
chr15	81253	20227	191	94	599	277	101480	285	876	102641
chr16	99765	24694	183	113	461	306	124459	296	767	125522
chr17	92959	22231	180	112	496	275	115190	292	771	116253
chr18	111988	27534	188	114	443	282	139522	302	725	140549
chr19	124444	32737	151	80	326	194	157181	231	520	157932
chr20	62688	14692	177	139	550	341	77380	316	891	78587
chr21	84987	20255	133	86	348	228	105242	219	576	106037
chr22	87251	23759	121	69	246	144	111010	190	390	111590
chr23	73159	22707	130	85	347	237	95866	215	584	96665
chr24	67012	15537	136	73	375	195	82549	209	570	83328
chr25	94927	19594	128	75	272	161	114521	203	433	115157
chr26	62203	13562	87	60	239	111	75765	147	350	76262
chr27	49064	11186	66	39	222	128	60250	105	350	60705
chr28	44363	11665	150	88	396	218	56028	238	614	56880
chr29	79584	15963	104	47	271	119	95547	151	390	96088
chrX	50537	7622	85	33	209	92	58159	118	301	58578
chrUn_NW_020192292v1	503	60	1	1	8	6	563	2	14	579
chrUn_NW_020190209v1	395	34	0	0	0	0	429	0	0	429
chrUn_NW_020192294v1	382	44	1	0	1	0	426	1	1	428
chrUn_NW_020191223v1	210	59	1	0	3	1	269	1	4	274
chrUn_NW_020191540v1	258	15	0	0	1	0	273	0	1	274
chrUn_NW_020190851v1	260	2	0	0	0	0	262	0	0	262
chrUn_NW_020190439v1	207	7	1	0	3	0	214	1	3	218
chrUn_NW_020191298v1	204	9	1	0	1	0	213	1	1	215
chrUn_NW_020192254v1	197	7	0	0	5	0	204	0	5	209
chrUn_NW_020190496v1	169	23	0	0	1	1	192	0	2	194
chrUn_NW_020191629v1	121	71	0	0	0	0	192	0	0	192
chrUn_NW_020192051v1	121	58	0	1	1	0	179	1	1	181
chrUn_NW_020192291v1	154	9	0	0	6	0	163	0	6	169
chrUn_NW_020190893v1	114	13	1	0	1	0	127	1	1	129
chrUn_NW_020191471v1	97	8	0	0	0	0	105	0	0	105
chrUn_NW_020192288v1	88	10	1	1	0	0	98	2	0	100
chrUn_NW_020190467v1	85	3	0	0	2	1	88	0	3	91
chrUn_NW_020190994v1	72	15	0	0	1	0	87	0	1	88
chrUn_NW_020192125v1	65	0	0	0	1	0	65	0	1	66
chrUn_NW_020190613v1	57	0	0	0	0	0	57	0	0	57
chrUn_NW_020191494v1	52	2	0	0	1	0	54	0	1	55
chrUn_NW_020190675v1	36	18	0	0	0	0	54	0	0	54
chrUn_NW_020192122v1	38	16	0	0	0	0	54	0	0	54
chrUn_NW_020192089v1	47	2	0	0	1	1	49	0	2	51
chrUn_NW_020191512v1	45	4	0	0	0	0	49	0	0	49
chrUn_NW_020192290v1	46	2	0	0	1	0	48	0	1	49
chrUn_NW_020190858v1	37	10	0	0	0	0	47	0	0	47
chrUn_NW_020191262v1	45	0	0	0	0	0	45	0	0	45
chrUn_NW_020191822v1	43	0	0	0	0	0	43	0	0	43
chrUn_NW_020190499v1	30	10	0	0	0	0	40	0	0	40
chrUn_NW_020192147v1	39	0	0	0	0	0	39	0	0	39
chrUn_NW_020191436v1	34	4	0	0	0	0	38	0	0	38
chrUn_NW_020192258v1	26	12	0	0	0	0	38	0	0	38
chrUn_NW_020192050v1	34	2	0	0	0	0	36	0	0	36
chrUn_NW_020191542v1	31	3	0	0	0	1	34	0	1	35
chrUn_NW_020192222v1	32	0	0	0	0	0	32	0	0	32
chrUn_NW_020190692v1	30	0	0	0	0	0	30	0	0	30
chrUn_NW_020191238v1	20	8	1	0	0	0	28	1	0	29
chrUn_NW_020191836v1	25	2	0	0	0	0	27	0	0	27
chrUn_NW_020190727v1	18	2	0	1	0	5	20	1	5	26
chrUn_NW_020191578v1	12	10	0	0	3	0	22	0	3	25
chrUn_NW_020191608v1	18	6	0	0	1	0	24	0	1	25
chrUn_NW_020191195v1	24	0	0	0	0	0	24	0	0	24
chrUn_NW_020191539v1	24	0	0	0	0	0	24	0	0	24
chrUn_NW_020190346v1	23	0	0	0	0	0	23	0	0	23
chrUn_NW_020191085v1	23	0	0	0	0	0	23	0	0	23
chrUn_NW_020190741v1	7	14	0	0	0	0	21	0	0	21
chrUn_NW_020191356v1	21	0	0	0	0	0	21	0	0	21
chrUn_NW_020192015v1	6	15	0	0	0	0	21	0	0	21
chrUn_NW_020190324v1	19	1	0	0	0	0	20	0	0	20
chrUn_NW_020191576v1	20	0	0	0	0	0	20	0	0	20
chrUn_NW_020192012v1	14	3	1	0	2	0	17	1	2	20
chrUn_NW_020191050v1	19	0	0	0	0	0	19	0	0	19
chrUn_NW_020190279v1	16	2	0	0	0	0	18	0	0	18
chrUn_NW_020190791v1	16	1	0	0	0	0	17	0	0	17
chrUn_NW_020191411v1	17	0	0	0	0	0	17	0	0	17
chrUn_NW_020191746v1	17	0	0	0	0	0	17	0	0	17
chrUn_NW_020191063v1	15	0	0	0	0	0	15	0	0	15
chrUn_NW_020191467v1	15	0	0	0	0	0	15	0	0	15
chrUn_NW_020192190v1	13	0	0	0	1	1	13	0	2	15
chrUn_NW_020192287v1	12	0	0	0	1	2	12	0	3	15
chrUn_NW_020190874v1	14	0	0	0	0	0	14	0	0	14
chrUn_NW_020190985v1	14	0	0	0	0	0	14	0	0	14
chrUn_NW_020191870v1	14	0	0	0	0	0	14	0	0	14
chrUn_NW_020192192v1	14	0	0	0	0	0	14	0	0	14
chrUn_NW_020191247v1	13	0	0	0	0	0	13	0	0	13
chrUn_NW_020190342v1	10	2	0	0	0	0	12	0	0	12
chrUn_NW_020190533v1	9	2	0	0	0	1	11	0	1	12
chrUn_NW_020191664v1	12	0	0	0	0	0	12	0	0	12
chrUn_NW_020191908v1	12	0	0	0	0	0	12	0	0	12
chrUn_NW_020192194v1	12	0	0	0	0	0	12	0	0	12
chrUn_NW_020192289v1	10	1	0	0	1	0	11	0	1	12
chrUn_NW_020190364v1	9	2	0	0	0	0	11	0	0	11
chrUn_NW_020190418v1	11	0	0	0	0	0	11	0	0	11
chrUn_NW_020190432v1	11	0	0	0	0	0	11	0	0	11
chrUn_NW_020190543v1	10	1	0	0	0	0	11	0	0	11
chrUn_NW_020190759v1	10	1	0	0	0	0	11	0	0	11
chrUn_NW_020191263v1	2	9	0	0	0	0	11	0	0	11
chrUn_NW_020191707v1	10	0	0	0	1	0	10	0	1	11
chrUn_NW_020190434v1	10	0	0	0	0	0	10	0	0	10
chrUn_NW_020190914v1	8	1	0	0	1	0	9	0	1	10
chrUn_NW_020190953v1	10	0	0	0	0	0	10	0	0	10
chrUn_NW_020190988v1	10	0	0	0	0	0	10	0	0	10
chrUn_NW_020191325v1	9	0	0	1	0	0	9	1	0	10
chrUn_NW_020191373v1	8	2	0	0	0	0	10	0	0	10
chrUn_NW_020191827v1	6	4	0	0	0	0	10	0	0	10
chrUn_NW_020192186v1	10	0	0	0	0	0	10	0	0	10
chrUn_NW_020190428v1	6	2	0	0	0	1	8	0	1	9
chrUn_NW_020190720v1	6	1	0	0	0	2	7	0	2	9
chrUn_NW_020191178v1	0	9	0	0	0	0	9	0	0	9
chrUn_NW_020191185v1	9	0	0	0	0	0	9	0	0	9
chrUn_NW_020191531v1	9	0	0	0	0	0	9	0	0	9
chrUn_NW_020191674v1	9	0	0	0	0	0	9	0	0	9
chrUn_NW_020191873v1	6	2	0	0	0	1	8	0	1	9
chrUn_NW_020192267v1	9	0	0	0	0	0	9	0	0	9
chrUn_NW_020190445v1	6	2	0	0	0	0	8	0	0	8
chrUn_NW_020191277v1	8	0	0	0	0	0	8	0	0	8
chrUn_NW_020191545v1	8	0	0	0	0	0	8	0	0	8
chrUn_NW_020191830v1	8	0	0	0	0	0	8	0	0	8
chrUn_NW_020190139v1	6	1	0	0	0	0	7	0	0	7
chrUn_NW_020190166v1	7	0	0	0	0	0	7	0	0	7
chrUn_NW_020190231v1	6	1	0	0	0	0	7	0	0	7
chrUn_NW_020190323v1	7	0	0	0	0	0	7	0	0	7
chrUn_NW_020190397v1	4	2	0	0	1	0	6	0	1	7
chrUn_NW_020190449v1	7	0	0	0	0	0	7	0	0	7
chrUn_NW_020190566v1	7	0	0	0	0	0	7	0	0	7
chrUn_NW_020190938v1	2	5	0	0	0	0	7	0	0	7
chrUn_NW_020191054v1	7	0	0	0	0	0	7	0	0	7
chrUn_NW_020191161v1	7	0	0	0	0	0	7	0	0	7
chrUn_NW_020191361v1	6	1	0	0	0	0	7	0	0	7
chrUn_NW_020191382v1	7	0	0	0	0	0	7	0	0	7
chrUn_NW_020191479v1	3	4	0	0	0	0	7	0	0	7
chrUn_NW_020191541v1	6	0	0	0	0	1	6	0	1	7
chrUn_NW_020191857v1	7	0	0	0	0	0	7	0	0	7
chrUn_NW_020192145v1	7	0	0	0	0	0	7	0	0	7
chrUn_NW_020190117v1	5	1	0	0	0	0	6	0	0	6
chrUn_NW_020190183v1	6	0	0	0	0	0	6	0	0	6
chrUn_NW_020190195v1	6	0	0	0	0	0	6	0	0	6
chrUn_NW_020190339v1	5	1	0	0	0	0	6	0	0	6
chrUn_NW_020190394v1	6	0	0	0	0	0	6	0	0	6
chrUn_NW_020190415v1	5	1	0	0	0	0	6	0	0	6
chrUn_NW_020190486v1	5	1	0	0	0	0	6	0	0	6
chrUn_NW_020190518v1	6	0	0	0	0	0	6	0	0	6
chrUn_NW_020190594v1	6	0	0	0	0	0	6	0	0	6
chrUn_NW_020190798v1	6	0	0	0	0	0	6	0	0	6
chrUn_NW_020190904v1	6	0	0	0	0	0	6	0	0	6
chrUn_NW_020191036v1	6	0	0	0	0	0	6	0	0	6
chrUn_NW_020191637v1	6	0	0	0	0	0	6	0	0	6
chrUn_NW_020191768v1	5	0	0	0	1	0	5	0	1	6
chrUn_NW_020191779v1	6	0	0	0	0	0	6	0	0	6
chrUn_NW_020191847v1	6	0	0	0	0	0	6	0	0	6
chrUn_NW_020191901v1	5	1	0	0	0	0	6	0	0	6
chrUn_NW_020192070v1	5	1	0	0	0	0	6	0	0	6
chrUn_NW_020190345v1	0	3	0	0	1	1	3	0	2	5
chrUn_NW_020190399v1	5	0	0	0	0	0	5	0	0	5
chrUn_NW_020190421v1	3	1	0	0	1	0	4	0	1	5
chrUn_NW_020190503v1	5	0	0	0	0	0	5	0	0	5
chrUn_NW_020190505v1	5	0	0	0	0	0	5	0	0	5
chrUn_NW_020190512v1	5	0	0	0	0	0	5	0	0	5
chrUn_NW_020190531v1	4	1	0	0	0	0	5	0	0	5
chrUn_NW_020190558v1	5	0	0	0	0	0	5	0	0	5
chrUn_NW_020190592v1	5	0	0	0	0	0	5	0	0	5
chrUn_NW_020190796v1	5	0	0	0	0	0	5	0	0	5
chrUn_NW_020191059v1	4	1	0	0	0	0	5	0	0	5
chrUn_NW_020191115v1	5	0	0	0	0	0	5	0	0	5
chrUn_NW_020191200v1	5	0	0	0	0	0	5	0	0	5
chrUn_NW_020191210v1	5	0	0	0	0	0	5	0	0	5
chrUn_NW_020191221v1	5	0	0	0	0	0	5	0	0	5
chrUn_NW_020191612v1	5	0	0	0	0	0	5	0	0	5
chrUn_NW_020191620v1	4	1	0	0	0	0	5	0	0	5
chrUn_NW_020191852v1	3	2	0	0	0	0	5	0	0	5
chrUn_NW_020191853v1	5	0	0	0	0	0	5	0	0	5
chrUn_NW_020191864v1	5	0	0	0	0	0	5	0	0	5
chrUn_NW_020192056v1	3	1	0	0	0	1	4	0	1	5
chrUn_NW_020192060v1	5	0	0	0	0	0	5	0	0	5
chrUn_NW_020192234v1	5	0	0	0	0	0	5	0	0	5
chrUn_NW_020190269v1	3	1	0	0	0	0	4	0	0	4
chrUn_NW_020190294v1	4	0	0	0	0	0	4	0	0	4
chrUn_NW_020190372v1	4	0	0	0	0	0	4	0	0	4
chrUn_NW_020190389v1	3	1	0	0	0	0	4	0	0	4
chrUn_NW_020190459v1	2	1	0	0	1	0	3	0	1	4
chrUn_NW_020190478v1	2	2	0	0	0	0	4	0	0	4
chrUn_NW_020190482v1	4	0	0	0	0	0	4	0	0	4
chrUn_NW_020190509v1	4	0	0	0	0	0	4	0	0	4
chrUn_NW_020190553v1	4	0	0	0	0	0	4	0	0	4
chrUn_NW_020190604v1	4	0	0	0	0	0	4	0	0	4
chrUn_NW_020190737v1	4	0	0	0	0	0	4	0	0	4
chrUn_NW_020190812v1	3	0	0	0	1	0	3	0	1	4
chrUn_NW_020190911v1	4	0	0	0	0	0	4	0	0	4
chrUn_NW_020190931v1	4	0	0	0	0	0	4	0	0	4
chrUn_NW_020191160v1	4	0	0	0	0	0	4	0	0	4
chrUn_NW_020191194v1	3	1	0	0	0	0	4	0	0	4
chrUn_NW_020191249v1	1	3	0	0	0	0	4	0	0	4
chrUn_NW_020191265v1	4	0	0	0	0	0	4	0	0	4
chrUn_NW_020191343v1	2	2	0	0	0	0	4	0	0	4
chrUn_NW_020191370v1	4	0	0	0	0	0	4	0	0	4
chrUn_NW_020191623v1	4	0	0	0	0	0	4	0	0	4
chrUn_NW_020191765v1	4	0	0	0	0	0	4	0	0	4
chrUn_NW_020191817v1	4	0	0	0	0	0	4	0	0	4
chrUn_NW_020192230v1	4	0	0	0	0	0	4	0	0	4
chrUn_NW_020192236v1	2	2	0	0	0	0	4	0	0	4
chrUn_NW_020190164v1	3	0	0	0	0	0	3	0	0	3
chrUn_NW_020190213v1	3	0	0	0	0	0	3	0	0	3
chrUn_NW_020190218v1	3	0	0	0	0	0	3	0	0	3
chrUn_NW_020190225v1	1	1	1	0	0	0	2	1	0	3
chrUn_NW_020190240v1	3	0	0	0	0	0	3	0	0	3
chrUn_NW_020190286v1	3	0	0	0	0	0	3	0	0	3
chrUn_NW_020190385v1	3	0	0	0	0	0	3	0	0	3
chrUn_NW_020190409v1	2	1	0	0	0	0	3	0	0	3
chrUn_NW_020190488v1	3	0	0	0	0	0	3	0	0	3
chrUn_NW_020190506v1	1	2	0	0	0	0	3	0	0	3
chrUn_NW_020190525v1	3	0	0	0	0	0	3	0	0	3
chrUn_NW_020190538v1	3	0	0	0	0	0	3	0	0	3
chrUn_NW_020190554v1	3	0	0	0	0	0	3	0	0	3
chrUn_NW_020190576v1	2	1	0	0	0	0	3	0	0	3
chrUn_NW_020190673v1	3	0	0	0	0	0	3	0	0	3
chrUn_NW_020190686v1	3	0	0	0	0	0	3	0	0	3
chrUn_NW_020190746v1	3	0	0	0	0	0	3	0	0	3
chrUn_NW_020190811v1	3	0	0	0	0	0	3	0	0	3
chrUn_NW_020190813v1	2	0	0	0	0	1	2	0	1	3
chrUn_NW_020190827v1	3	0	0	0	0	0	3	0	0	3
chrUn_NW_020190857v1	3	0	0	0	0	0	3	0	0	3
chrUn_NW_020190873v1	3	0	0	0	0	0	3	0	0	3
chrUn_NW_020190882v1	3	0	0	0	0	0	3	0	0	3
chrUn_NW_020190913v1	3	0	0	0	0	0	3	0	0	3
chrUn_NW_020190974v1	3	0	0	0	0	0	3	0	0	3
chrUn_NW_020190991v1	3	0	0	0	0	0	3	0	0	3
chrUn_NW_020191051v1	3	0	0	0	0	0	3	0	0	3
chrUn_NW_020191079v1	3	0	0	0	0	0	3	0	0	3
chrUn_NW_020191097v1	3	0	0	0	0	0	3	0	0	3
chrUn_NW_020191098v1	3	0	0	0	0	0	3	0	0	3
chrUn_NW_020191123v1	3	0	0	0	0	0	3	0	0	3
chrUn_NW_020191141v1	3	0	0	0	0	0	3	0	0	3
chrUn_NW_020191198v1	3	0	0	0	0	0	3	0	0	3
chrUn_NW_020191228v1	1	0	0	1	0	1	1	1	1	3
chrUn_NW_020191234v1	3	0	0	0	0	0	3	0	0	3
chrUn_NW_020191248v1	3	0	0	0	0	0	3	0	0	3
chrUn_NW_020191255v1	3	0	0	0	0	0	3	0	0	3
chrUn_NW_020191264v1	3	0	0	0	0	0	3	0	0	3
chrUn_NW_020191268v1	3	0	0	0	0	0	3	0	0	3
chrUn_NW_020191315v1	3	0	0	0	0	0	3	0	0	3
chrUn_NW_020191341v1	3	0	0	0	0	0	3	0	0	3
chrUn_NW_020191416v1	2	0	0	1	0	0	2	1	0	3
chrUn_NW_020191419v1	3	0	0	0	0	0	3	0	0	3
chrUn_NW_020191430v1	3	0	0	0	0	0	3	0	0	3
chrUn_NW_020191449v1	3	0	0	0	0	0	3	0	0	3
chrUn_NW_020191450v1	1	2	0	0	0	0	3	0	0	3
chrUn_NW_020191505v1	2	1	0	0	0	0	3	0	0	3
chrUn_NW_020191597v1	3	0	0	0	0	0	3	0	0	3
chrUn_NW_020191614v1	2	1	0	0	0	0	3	0	0	3
chrUn_NW_020191631v1	3	0	0	0	0	0	3	0	0	3
chrUn_NW_020191649v1	3	0	0	0	0	0	3	0	0	3
chrUn_NW_020191668v1	3	0	0	0	0	0	3	0	0	3
chrUn_NW_020191686v1	3	0	0	0	0	0	3	0	0	3
chrUn_NW_020191821v1	3	0	0	0	0	0	3	0	0	3
chrUn_NW_020191905v1	3	0	0	0	0	0	3	0	0	3
chrUn_NW_020191909v1	3	0	0	0	0	0	3	0	0	3
chrUn_NW_020192016v1	3	0	0	0	0	0	3	0	0	3
chrUn_NW_020192018v1	3	0	0	0	0	0	3	0	0	3
chrUn_NW_020192028v1	3	0	0	0	0	0	3	0	0	3
chrUn_NW_020192042v1	3	0	0	0	0	0	3	0	0	3
chrUn_NW_020192075v1	3	0	0	0	0	0	3	0	0	3
chrUn_NW_020192085v1	3	0	0	0	0	0	3	0	0	3
chrUn_NW_020192098v1	3	0	0	0	0	0	3	0	0	3
chrUn_NW_020192129v1	3	0	0	0	0	0	3	0	0	3
chrUn_NW_020190118v1	2	0	0	0	0	0	2	0	0	2
chrUn_NW_020190124v1	2	0	0	0	0	0	2	0	0	2
chrUn_NW_020190136v1	2	0	0	0	0	0	2	0	0	2
chrUn_NW_020190137v1	2	0	0	0	0	0	2	0	0	2
chrUn_NW_020190140v1	0	2	0	0	0	0	2	0	0	2
chrUn_NW_020190145v1	2	0	0	0	0	0	2	0	0	2
chrUn_NW_020190158v1	2	0	0	0	0	0	2	0	0	2
chrUn_NW_020190159v1	2	0	0	0	0	0	2	0	0	2
chrUn_NW_020190171v1	2	0	0	0	0	0	2	0	0	2
chrUn_NW_020190196v1	0	2	0	0	0	0	2	0	0	2
chrUn_NW_020190199v1	2	0	0	0	0	0	2	0	0	2
chrUn_NW_020190208v1	2	0	0	0	0	0	2	0	0	2
chrUn_NW_020190259v1	2	0	0	0	0	0	2	0	0	2
chrUn_NW_020190263v1	2	0	0	0	0	0	2	0	0	2
chrUn_NW_020190289v1	2	0	0	0	0	0	2	0	0	2
chrUn_NW_020190343v1	1	0	0	1	0	0	1	1	0	2
chrUn_NW_020190347v1	2	0	0	0	0	0	2	0	0	2
chrUn_NW_020190375v1	2	0	0	0	0	0	2	0	0	2
chrUn_NW_020190379v1	2	0	0	0	0	0	2	0	0	2
chrUn_NW_020190413v1	1	0	0	0	1	0	1	0	1	2
chrUn_NW_020190435v1	2	0	0	0	0	0	2	0	0	2
chrUn_NW_020190494v1	2	0	0	0	0	0	2	0	0	2
chrUn_NW_020190552v1	0	2	0	0	0	0	2	0	0	2
chrUn_NW_020190567v1	2	0	0	0	0	0	2	0	0	2
chrUn_NW_020190599v1	2	0	0	0	0	0	2	0	0	2
chrUn_NW_020190603v1	2	0	0	0	0	0	2	0	0	2
chrUn_NW_020190656v1	1	1	0	0	0	0	2	0	0	2
chrUn_NW_020190660v1	2	0	0	0	0	0	2	0	0	2
chrUn_NW_020190663v1	2	0	0	0	0	0	2	0	0	2
chrUn_NW_020190677v1	2	0	0	0	0	0	2	0	0	2
chrUn_NW_020190679v1	2	0	0	0	0	0	2	0	0	2
chrUn_NW_020190714v1	2	0	0	0	0	0	2	0	0	2
chrUn_NW_020190716v1	2	0	0	0	0	0	2	0	0	2
chrUn_NW_020190718v1	2	0	0	0	0	0	2	0	0	2
chrUn_NW_020190755v1	2	0	0	0	0	0	2	0	0	2
chrUn_NW_020190826v1	2	0	0	0	0	0	2	0	0	2
chrUn_NW_020190836v1	2	0	0	0	0	0	2	0	0	2
chrUn_NW_020190861v1	2	0	0	0	0	0	2	0	0	2
chrUn_NW_020190871v1	2	0	0	0	0	0	2	0	0	2
chrUn_NW_020190899v1	2	0	0	0	0	0	2	0	0	2
chrUn_NW_020190901v1	2	0	0	0	0	0	2	0	0	2
chrUn_NW_020190915v1	2	0	0	0	0	0	2	0	0	2
chrUn_NW_020190919v1	2	0	0	0	0	0	2	0	0	2
chrUn_NW_020190943v1	2	0	0	0	0	0	2	0	0	2
chrUn_NW_020190945v1	2	0	0	0	0	0	2	0	0	2
chrUn_NW_020190961v1	0	2	0	0	0	0	2	0	0	2
chrUn_NW_020191021v1	2	0	0	0	0	0	2	0	0	2
chrUn_NW_020191022v1	2	0	0	0	0	0	2	0	0	2
chrUn_NW_020191034v1	2	0	0	0	0	0	2	0	0	2
chrUn_NW_020191046v1	2	0	0	0	0	0	2	0	0	2
chrUn_NW_020191068v1	2	0	0	0	0	0	2	0	0	2
chrUn_NW_020191072v1	1	1	0	0	0	0	2	0	0	2
chrUn_NW_020191087v1	2	0	0	0	0	0	2	0	0	2
chrUn_NW_020191100v1	2	0	0	0	0	0	2	0	0	2
chrUn_NW_020191120v1	2	0	0	0	0	0	2	0	0	2
chrUn_NW_020191124v1	2	0	0	0	0	0	2	0	0	2
chrUn_NW_020191148v1	2	0	0	0	0	0	2	0	0	2
chrUn_NW_020191150v1	2	0	0	0	0	0	2	0	0	2
chrUn_NW_020191225v1	2	0	0	0	0	0	2	0	0	2
chrUn_NW_020191260v1	2	0	0	0	0	0	2	0	0	2
chrUn_NW_020191272v1	2	0	0	0	0	0	2	0	0	2
chrUn_NW_020191313v1	1	1	0	0	0	0	2	0	0	2
chrUn_NW_020191320v1	2	0	0	0	0	0	2	0	0	2
chrUn_NW_020191336v1	1	1	0	0	0	0	2	0	0	2
chrUn_NW_020191345v1	2	0	0	0	0	0	2	0	0	2
chrUn_NW_020191364v1	2	0	0	0	0	0	2	0	0	2
chrUn_NW_020191376v1	2	0	0	0	0	0	2	0	0	2
chrUn_NW_020191396v1	2	0	0	0	0	0	2	0	0	2
chrUn_NW_020191470v1	2	0	0	0	0	0	2	0	0	2
chrUn_NW_020191485v1	2	0	0	0	0	0	2	0	0	2
chrUn_NW_020191619v1	2	0	0	0	0	0	2	0	0	2
chrUn_NW_020191634v1	1	1	0	0	0	0	2	0	0	2
chrUn_NW_020191644v1	0	2	0	0	0	0	2	0	0	2
chrUn_NW_020191725v1	2	0	0	0	0	0	2	0	0	2
chrUn_NW_020191727v1	2	0	0	0	0	0	2	0	0	2
chrUn_NW_020191743v1	2	0	0	0	0	0	2	0	0	2
chrUn_NW_020191756v1	0	1	0	0	1	0	1	0	1	2
chrUn_NW_020191774v1	2	0	0	0	0	0	2	0	0	2
chrUn_NW_020191792v1	2	0	0	0	0	0	2	0	0	2
chrUn_NW_020191794v1	2	0	0	0	0	0	2	0	0	2
chrUn_NW_020191862v1	2	0	0	0	0	0	2	0	0	2
chrUn_NW_020191863v1	2	0	0	0	0	0	2	0	0	2
chrUn_NW_020191934v1	2	0	0	0	0	0	2	0	0	2
chrUn_NW_020192011v1	2	0	0	0	0	0	2	0	0	2
chrUn_NW_020192033v1	2	0	0	0	0	0	2	0	0	2
chrUn_NW_020192057v1	2	0	0	0	0	0	2	0	0	2
chrUn_NW_020192124v1	2	0	0	0	0	0	2	0	0	2
chrUn_NW_020192127v1	2	0	0	0	0	0	2	0	0	2
chrUn_NW_020192169v1	2	0	0	0	0	0	2	0	0	2
chrUn_NW_020192176v1	2	0	0	0	0	0	2	0	0	2
chrUn_NW_020192209v1	2	0	0	0	0	0	2	0	0	2
chrUn_NW_020192228v1	2	0	0	0	0	0	2	0	0	2
chrUn_NW_020192282v1	1	1	0	0	0	0	2	0	0	2
chrUn_NW_020190123v1	1	0	0	0	0	0	1	0	0	1
chrUn_NW_020190200v1	1	0	0	0	0	0	1	0	0	1
chrUn_NW_020190203v1	0	1	0	0	0	0	1	0	0	1
chrUn_NW_020190206v1	1	0	0	0	0	0	1	0	0	1
chrUn_NW_020190207v1	1	0	0	0	0	0	1	0	0	1
chrUn_NW_020190214v1	1	0	0	0	0	0	1	0	0	1
chrUn_NW_020190220v1	1	0	0	0	0	0	1	0	0	1
chrUn_NW_020190233v1	1	0	0	0	0	0	1	0	0	1
chrUn_NW_020190256v1	1	0	0	0	0	0	1	0	0	1
chrUn_NW_020190270v1	1	0	0	0	0	0	1	0	0	1
chrUn_NW_020190275v1	1	0	0	0	0	0	1	0	0	1
chrUn_NW_020190278v1	1	0	0	0	0	0	1	0	0	1
chrUn_NW_020190283v1	1	0	0	0	0	0	1	0	0	1
chrUn_NW_020190326v1	1	0	0	0	0	0	1	0	0	1
chrUn_NW_020190352v1	1	0	0	0	0	0	1	0	0	1
chrUn_NW_020190357v1	1	0	0	0	0	0	1	0	0	1
chrUn_NW_020190363v1	0	0	1	0	0	0	0	1	0	1
chrUn_NW_020190370v1	1	0	0	0	0	0	1	0	0	1
chrUn_NW_020190374v1	1	0	0	0	0	0	1	0	0	1
chrUn_NW_020190396v1	1	0	0	0	0	0	1	0	0	1
chrUn_NW_020190400v1	1	0	0	0	0	0	1	0	0	1
chrUn_NW_020190406v1	1	0	0	0	0	0	1	0	0	1
chrUn_NW_020190412v1	1	0	0	0	0	0	1	0	0	1
chrUn_NW_020190417v1	1	0	0	0	0	0	1	0	0	1
chrUn_NW_020190431v1	1	0	0	0	0	0	1	0	0	1
chrUn_NW_020190447v1	1	0	0	0	0	0	1	0	0	1
chrUn_NW_020190451v1	1	0	0	0	0	0	1	0	0	1
chrUn_NW_020190463v1	1	0	0	0	0	0	1	0	0	1
chrUn_NW_020190465v1	1	0	0	0	0	0	1	0	0	1
chrUn_NW_020190471v1	1	0	0	0	0	0	1	0	0	1
chrUn_NW_020190477v1	1	0	0	0	0	0	1	0	0	1
chrUn_NW_020190480v1	1	0	0	0	0	0	1	0	0	1
chrUn_NW_020190491v1	1	0	0	0	0	0	1	0	0	1
chrUn_NW_020190492v1	1	0	0	0	0	0	1	0	0	1
chrUn_NW_020190514v1	1	0	0	0	0	0	1	0	0	1
chrUn_NW_020190540v1	1	0	0	0	0	0	1	0	0	1
chrUn_NW_020190544v1	1	0	0	0	0	0	1	0	0	1
chrUn_NW_020190559v1	1	0	0	0	0	0	1	0	0	1
chrUn_NW_020190564v1	1	0	0	0	0	0	1	0	0	1
chrUn_NW_020190569v1	1	0	0	0	0	0	1	0	0	1
chrUn_NW_020190572v1	1	0	0	0	0	0	1	0	0	1
chrUn_NW_020190573v1	1	0	0	0	0	0	1	0	0	1
chrUn_NW_020190584v1	1	0	0	0	0	0	1	0	0	1
chrUn_NW_020190605v1	1	0	0	0	0	0	1	0	0	1
chrUn_NW_020190606v1	0	1	0	0	0	0	1	0	0	1
chrUn_NW_020190632v1	1	0	0	0	0	0	1	0	0	1
chrUn_NW_020190646v1	1	0	0	0	0	0	1	0	0	1
chrUn_NW_020190680v1	1	0	0	0	0	0	1	0	0	1
chrUn_NW_020190683v1	1	0	0	0	0	0	1	0	0	1
chrUn_NW_020190685v1	1	0	0	0	0	0	1	0	0	1
chrUn_NW_020190707v1	1	0	0	0	0	0	1	0	0	1
chrUn_NW_020190712v1	1	0	0	0	0	0	1	0	0	1
chrUn_NW_020190715v1	0	1	0	0	0	0	1	0	0	1
chrUn_NW_020190739v1	1	0	0	0	0	0	1	0	0	1
chrUn_NW_020190740v1	1	0	0	0	0	0	1	0	0	1
chrUn_NW_020190743v1	1	0	0	0	0	0	1	0	0	1
chrUn_NW_020190767v1	1	0	0	0	0	0	1	0	0	1
chrUn_NW_020190772v1	1	0	0	0	0	0	1	0	0	1
chrUn_NW_020190792v1	1	0	0	0	0	0	1	0	0	1
chrUn_NW_020190803v1	1	0	0	0	0	0	1	0	0	1
chrUn_NW_020190820v1	1	0	0	0	0	0	1	0	0	1
chrUn_NW_020190821v1	1	0	0	0	0	0	1	0	0	1
chrUn_NW_020190822v1	1	0	0	0	0	0	1	0	0	1
chrUn_NW_020190853v1	1	0	0	0	0	0	1	0	0	1
chrUn_NW_020190868v1	1	0	0	0	0	0	1	0	0	1
chrUn_NW_020190900v1	1	0	0	0	0	0	1	0	0	1
chrUn_NW_020190926v1	1	0	0	0	0	0	1	0	0	1
chrUn_NW_020190927v1	1	0	0	0	0	0	1	0	0	1
chrUn_NW_020190941v1	1	0	0	0	0	0	1	0	0	1
chrUn_NW_020190948v1	1	0	0	0	0	0	1	0	0	1
chrUn_NW_020190954v1	1	0	0	0	0	0	1	0	0	1
chrUn_NW_020190966v1	1	0	0	0	0	0	1	0	0	1
chrUn_NW_020190987v1	1	0	0	0	0	0	1	0	0	1
chrUn_NW_020190998v1	1	0	0	0	0	0	1	0	0	1
chrUn_NW_020190999v1	1	0	0	0	0	0	1	0	0	1
chrUn_NW_020191005v1	0	1	0	0	0	0	1	0	0	1
chrUn_NW_020191067v1	1	0	0	0	0	0	1	0	0	1
chrUn_NW_020191078v1	1	0	0	0	0	0	1	0	0	1
chrUn_NW_020191112v1	1	0	0	0	0	0	1	0	0	1
chrUn_NW_020191113v1	1	0	0	0	0	0	1	0	0	1
chrUn_NW_020191114v1	1	0	0	0	0	0	1	0	0	1
chrUn_NW_020191162v1	1	0	0	0	0	0	1	0	0	1
chrUn_NW_020191168v1	1	0	0	0	0	0	1	0	0	1
chrUn_NW_020191176v1	1	0	0	0	0	0	1	0	0	1
chrUn_NW_020191182v1	1	0	0	0	0	0	1	0	0	1
chrUn_NW_020191217v1	1	0	0	0	0	0	1	0	0	1
chrUn_NW_020191235v1	1	0	0	0	0	0	1	0	0	1
chrUn_NW_020191243v1	1	0	0	0	0	0	1	0	0	1
chrUn_NW_020191256v1	1	0	0	0	0	0	1	0	0	1
chrUn_NW_020191259v1	1	0	0	0	0	0	1	0	0	1
chrUn_NW_020191303v1	1	0	0	0	0	0	1	0	0	1
chrUn_NW_020191326v1	1	0	0	0	0	0	1	0	0	1
chrUn_NW_020191331v1	0	1	0	0	0	0	1	0	0	1
chrUn_NW_020191353v1	1	0	0	0	0	0	1	0	0	1
chrUn_NW_020191369v1	1	0	0	0	0	0	1	0	0	1
chrUn_NW_020191377v1	1	0	0	0	0	0	1	0	0	1
chrUn_NW_020191388v1	1	0	0	0	0	0	1	0	0	1
chrUn_NW_020191399v1	1	0	0	0	0	0	1	0	0	1
chrUn_NW_020191408v1	1	0	0	0	0	0	1	0	0	1
chrUn_NW_020191414v1	1	0	0	0	0	0	1	0	0	1
chrUn_NW_020191420v1	1	0	0	0	0	0	1	0	0	1
chrUn_NW_020191423v1	1	0	0	0	0	0	1	0	0	1
chrUn_NW_020191428v1	1	0	0	0	0	0	1	0	0	1
chrUn_NW_020191439v1	1	0	0	0	0	0	1	0	0	1
chrUn_NW_020191445v1	1	0	0	0	0	0	1	0	0	1
chrUn_NW_020191510v1	1	0	0	0	0	0	1	0	0	1
chrUn_NW_020191524v1	1	0	0	0	0	0	1	0	0	1
chrUn_NW_020191532v1	1	0	0	0	0	0	1	0	0	1
chrUn_NW_020191562v1	1	0	0	0	0	0	1	0	0	1
chrUn_NW_020191592v1	1	0	0	0	0	0	1	0	0	1
chrUn_NW_020191610v1	1	0	0	0	0	0	1	0	0	1
chrUn_NW_020191611v1	1	0	0	0	0	0	1	0	0	1
chrUn_NW_020191628v1	1	0	0	0	0	0	1	0	0	1
chrUn_NW_020191636v1	0	0	0	0	0	1	0	0	1	1
chrUn_NW_020191641v1	1	0	0	0	0	0	1	0	0	1
chrUn_NW_020191646v1	1	0	0	0	0	0	1	0	0	1
chrUn_NW_020191650v1	0	1	0	0	0	0	1	0	0	1
chrUn_NW_020191658v1	1	0	0	0	0	0	1	0	0	1
chrUn_NW_020191660v1	0	0	0	0	0	1	0	0	1	1
chrUn_NW_020191676v1	1	0	0	0	0	0	1	0	0	1
chrUn_NW_020191695v1	1	0	0	0	0	0	1	0	0	1
chrUn_NW_020191710v1	1	0	0	0	0	0	1	0	0	1
chrUn_NW_020191715v1	1	0	0	0	0	0	1	0	0	1
chrUn_NW_020191740v1	1	0	0	0	0	0	1	0	0	1
chrUn_NW_020191748v1	1	0	0	0	0	0	1	0	0	1
chrUn_NW_020191753v1	1	0	0	0	0	0	1	0	0	1
chrUn_NW_020191772v1	1	0	0	0	0	0	1	0	0	1
chrUn_NW_020191807v1	1	0	0	0	0	0	1	0	0	1
chrUn_NW_020191843v1	1	0	0	0	0	0	1	0	0	1
chrUn_NW_020191854v1	1	0	0	0	0	0	1	0	0	1
chrUn_NW_020191867v1	1	0	0	0	0	0	1	0	0	1
chrUn_NW_020191888v1	1	0	0	0	0	0	1	0	0	1
chrUn_NW_020191895v1	1	0	0	0	0	0	1	0	0	1
chrUn_NW_020191896v1	1	0	0	0	0	0	1	0	0	1
chrUn_NW_020191912v1	1	0	0	0	0	0	1	0	0	1
chrUn_NW_020191935v1	1	0	0	0	0	0	1	0	0	1
chrUn_NW_020191944v1	1	0	0	0	0	0	1	0	0	1
chrUn_NW_020191945v1	1	0	0	0	0	0	1	0	0	1
chrUn_NW_020191955v1	1	0	0	0	0	0	1	0	0	1
chrUn_NW_020191967v1	1	0	0	0	0	0	1	0	0	1
chrUn_NW_020191972v1	0	1	0	0	0	0	1	0	0	1
chrUn_NW_020191979v1	1	0	0	0	0	0	1	0	0	1
chrUn_NW_020191999v1	1	0	0	0	0	0	1	0	0	1
chrUn_NW_020192020v1	1	0	0	0	0	0	1	0	0	1
chrUn_NW_020192023v1	1	0	0	0	0	0	1	0	0	1
chrUn_NW_020192035v1	1	0	0	0	0	0	1	0	0	1
chrUn_NW_020192049v1	1	0	0	0	0	0	1	0	0	1
chrUn_NW_020192059v1	0	1	0	0	0	0	1	0	0	1
chrUn_NW_020192063v1	0	1	0	0	0	0	1	0	0	1
chrUn_NW_020192068v1	1	0	0	0	0	0	1	0	0	1
chrUn_NW_020192078v1	0	1	0	0	0	0	1	0	0	1
chrUn_NW_020192081v1	1	0	0	0	0	0	1	0	0	1
chrUn_NW_020192087v1	1	0	0	0	0	0	1	0	0	1
chrUn_NW_020192102v1	1	0	0	0	0	0	1	0	0	1
chrUn_NW_020192111v1	1	0	0	0	0	0	1	0	0	1
chrUn_NW_020192112v1	1	0	0	0	0	0	1	0	0	1
chrUn_NW_020192133v1	1	0	0	0	0	0	1	0	0	1
chrUn_NW_020192134v1	1	0	0	0	0	0	1	0	0	1
chrUn_NW_020192139v1	1	0	0	0	0	0	1	0	0	1
chrUn_NW_020192144v1	1	0	0	0	0	0	1	0	0	1
chrUn_NW_020192154v1	0	1	0	0	0	0	1	0	0	1
chrUn_NW_020192199v1	1	0	0	0	0	0	1	0	0	1
chrUn_NW_020192207v1	1	0	0	0	0	0	1	0	0	1
chrUn_NW_020192220v1	1	0	0	0	0	0	1	0	0	1
chrUn_NW_020192226v1	1	0	0	0	0	0	1	0	0	1
chrUn_NW_020192245v1	1	0	0	0	0	0	1	0	0	1
chrUn_NW_020192259v1	1	0	0	0	0	0	1	0	0	1
chrUn_NW_020192260v1	1	0	0	0	0	0	1	0	0	1
chrUn_NW_020192262v1	1	0	0	0	0	0	1	0	0	1
chrUn_NW_020192273v1	1	0	0	0	0	0	1	0	0	1
chrUn_NW_020192281v1	1	0	0	0	0	0	1	0	0	1
chrUn_NW_020192286v1	1	0	0	0	0	0	1	0	0	1
total	2687535	641308	4470	2785	12546	7812	3328843	7255	20358	3356456

## Sheet: TableS6b
Table S6b Count of DMCs in the context of CpG, CHG and CHH in different genetic regions
annot.type	CpG_hyper	CpG_hypo	CHG_hyper	CHG_hypo	CHH_hyper	CHH_hypo	CpG total	Proporation to total CpG-DMCs 3328843	CHG total	Proporation to total CHG-DMCs 7255	CHH total	Proporation to total CHH-DMCs 20358	total	Proporation to total CpG-DMCs 3356456
3UTR	17732	4961	21	13	71	26	22693	0.00681708	34	0.00468642	97	0.00476471	22824	0.00680003
5UTR	3515	1149	2		3	2	4664	0.00140109	2	0.000275672	5	0.000245604	4671	0.00139165
CDS	26	13	0	0	117	58	39	1.17158e-05	0	0	175	0.00859613	214	6.37577e-05
CpG-deserts	1999754	475323	3552	2346	10710	6893	2475077	0.743525	5898	0.812957	17603	0.864672	2498578	0.74441
CpG-islands	121679	26403	119	30	111	51	148082	0.0444845	149	0.0205376	162	0.00795756	148393	0.0442112
CpG-shelves	197050	54558	300	191	738	410	251608	0.0755842	491	0.0676775	1148	0.0563906	253247	0.0754507
CpG-shores	369052	85024	499	218	987	458	454076	0.136407	717	0.0988284	1445	0.0709795	456238	0.135928
TSS	26	13	0	0	0	0	39	1.17158e-05	0	0	0	0	39	1.16194e-05
downstream	57912	15521	87	39	178	117	73433	0.0220596	126	0.0173673	295	0.0144906	73854	0.0220036
exons	100577	21947	79	35	191	85	122524	0.0368068	114	0.0157133	276	0.0135573	122914	0.0366202
first exon	9485	2091	8	0	11	4	11576	0.00347748	8	0.00110269	15	0.000736811	11599	0.00345573
genes	783732	218764	1281	781	3396	2100	1002496	0.301154	2062	0.284218	5496	0.269968	1010054	0.300929
inter	1903803	422544	3189	2004	9150	5712	2326347	0.698846	5193	0.715782	14862	0.730032	2346402	0.699071
introns	683964	196768	1207	747	3209	2018	880732	0.264576	1954	0.269331	5227	0.256754	887913	0.264539
first intron	241691	64989	362	195	916	566	306680	0.0921281	557	0.0767746	1482	0.0727969	308719	0.0919777
promoters	57975	14577	72	35	123	73	72552	0.021795	107	0.0147484	196	0.00962766	72855	0.0217059
repeats	769616	194528	1740	1278	5185	3698	964144	0.289633	3018	0.415989	8883	0.43634	976045	0.290796
transcripts	786884	219448	1286	782	3403	2103	1006332	0.302307	2068	0.285045	5506	0.270459	1013906	0.302076
QTLs-mastitis	31		1			3	31	9.31254e-06	1	0.000137836	3	0.000147362	35	1.04277e-05
QTLs-immune-capacity	2	13					15	4.50607e-06	0	0	0	0	15	4.469e-06
				hyper	hypo	total	hyper%	hypo%
			CpG	2687535	641308	3328843	80.7348	19.2652
			CHG	4470	2785	7255	61.6127	38.3873
			CHH	12546	7812	20358	61.6269	38.3731
repeats	CpG_hyper	CpG_hypo	CHG_hyper	CHG_hypo	CHH_hyper	CHH_hypo	CpG total	CHG total	CHH total	total
SINE	308505	80700	780	531	2126	1458	389205	1311	3584	394100
LINE	284426	74397	640	537	2160	1659	358823	1177	3819	363819
LTR	113659	23384	209	143	545	335	137043	352	880	138275
DNA	51958	13755	96	65	287	208	65713	161	495	66369
Simple_repeat	9911	2383	16	8	79	40	12294	24	119	12437
Satellite	2832	179	4	4	11	15	3011	8	26	3045
Low_complexity	2144	506	2		7	3	2650	2	10	2662
LTR?	885	223	1	2	2	1	1108	3	3	1114
DNA?	688	125	1	3	3	1	813	4	4	821
Unknown	684	128			2	2	812	0	4	816
tRNA	324	47			1		371	0	1	372
rRNA	266	46			1	1	312	0	2	314
snRNA	221	67			3	1	288	0	4	292
RC	184	47			1		231	0	1	232
RNA	47	21					68	0	0	68
RC?	23	12					35	0	0	35
srpRNA	6						6	0	0	6
