# Supplementary material for: DNA methylation haplotype block signatures responding to Staphylococcus aureus subclinical mastitis and association with production and health traits
Source: BMC Biol. 2024 Mar 14;22:65. doi: 10.1186/s12915-024-01843-y (PMC10941392; doi:10.1186/s12915-024-01843-y)
Supplement: Supplementary file 1 — Additional file 1: Supplementary Table S1. Detail information on cows selected for whole genome DNA methylation sequencing. Supplementary Table S2. General statistics on whole genome DNA methylation sequencing data. Supplementary Table S3. Comparisons of methylation level between cows with S. aureus subclinical mastitis and healthy control cows. Supplementary Table S4. List of differentially methylated cytosines in the context of CpG. Supplementary Table S5. List of differentially methylated cytosines in the context of CHG and CHH. Supplementary Table S6. Distribution of differentially methylated cytosines among chromosomes and genetic features. Supplementary Table S7. Distribution of differentially methylated cytosines in genes. Supplementary Table S8. Functional enrichment of genes harboring differentially methylated cytosines at different genomic functional regions. Supplementary Table S9. Predicted methylation level for LINE-1 and tRNA-derived SINEs and comparisons between cows with S. aureus subclinical mastitis and healthy control cows. Supplementary Table S10. Differential methylation haplotype blocks. Supplementary Table S11. Differential genes with significant changes in general methylation level of regulatory regions and gene expression changes. Supplementary Table S12. Functional enrichment for differential genes with significant changes in general methylation level of regulatory regions and gene expression changes. Supplementary Table S13. Correlation between dMHBs located at regulatory regions and their overlapped differentially expressed genes. Supplementary Table S14. Motif enrichment and identification in GE-dMHBs. Supplementary Table S15. Functional enrichment for GE-dMHBs. Supplementary Table S16. Candidate discriminant signatures selected from GE-dMHBs and their overlapped genes. Supplementary Table S17. Information about samples and primers used for TBAS and results of selected GE-dMHBs. [file 12915_2024_1843_MOESM1_ESM.zip › Supplementary_Table_S7.xlsx]

## Sheet: TableS7a
			Table S7a Count of differentially methylated cytosines (DMCs) in the context of CpG, CHG and CHH in different genetic features per gene
symbol	hyper.cpg	hypo.cpg	num_dmc.cpg	hyper.chg	hypo.chg	num_dmc.chg	hyper.chh	hypo.chh	num_dmc.chh	gene.feature	feature.width	total.dmc	cpg_density/100bp	dmc_density/100bp		Row Labels	Average of cpg_density/100bp	Average of dmc_density/100bp
20ALPHA-HSD	10	0	10	0	0	0	0	0	0	genes	17323	10	0.0577267	0.0577267		3UTR	1.89682	1.90186
A1BG	15	0	15	0	0	0	0	0	0	genes	4163	15	0.360317	0.360317		5UTR	6.15346	6.15996
A2M	32	6	38	0	0	0	0	0	0	genes	48449	38	0.078433	0.078433		downstream	0.413839	0.416225
A2ML1	27	11	38	0	0	0	0	0	0	genes	50137	38	0.0757923	0.0757923		exonic_first	2.51583	2.5198
A4GNT	3	1	4	0	0	0	0	0	0	genes	4646	4	0.0860956	0.0860956		exons	98.7401	98.7769
AAAS	0	6	6	0	0	0	0	0	0	genes	16024	6	0.0374438	0.0374438		genes	0.349758	0.351234
AACS	241	28	269	1	0	1	4	0	4	genes	52988	274	0.507662	0.517098		intronic_first	0.379727	0.381348
AADAC	10	0	10	0	0	0	0	0	0	genes	16414	10	0.0609236	0.0609236		introns	284.637	285.939
AADAT	1	4	5	0	0	0	0	0	0	genes	23810	5	0.0209996	0.0209996		promoters	0.371978	0.373533
AAGAB	97	23	120	0	0	0	1	1	2	genes	73046	122	0.16428	0.167018		TSS	102.564	102.564
AAMDC	11	1	12	0	0	0	0	0	0	genes	33561	12	0.0357558	0.0357558		(blank)
AANAT	2	0	2	0	0	0	0	0	0	genes	1838	2	0.108814	0.108814		Grand Total	174.846	175.584
AAR2	9	0	9	0	0	0	0	0	0	genes	20160	9	0.0446429	0.0446429
AARS1	16	16	32	0	0	0	0	0	0	genes	21277	32	0.150397	0.150397
AARS2	14	6	20	0	0	0	0	0	0	genes	10985	20	0.182066	0.182066
AARSD1	20	5	25	0	0	0	0	0	0	genes	17803	25	0.140426	0.140426
AASDHPPT	19	8	27	0	0	0	0	0	0	genes	26861	27	0.100517	0.100517
AASS	13	7	20	0	0	0	0	0	0	genes	72058	20	0.0277554	0.0277554
ABAT	156	3	159	0	0	0	0	0	0	genes	89897	159	0.176869	0.176869
ABCA1	84	54	138	0	0	0	0	0	0	genes	115980	138	0.118986	0.118986
ABCA12	80	8	88	0	0	0	1	0	1	genes	199564	89	0.0440961	0.0445972
ABCA3	27	28	55	0	0	0	0	0	0	genes	31472	55	0.174759	0.174759
ABCA4	155	41	196	0	0	0	0	0	0	genes	143912	196	0.136194	0.136194
ABCA7	203	2	205	1	0	1	1	0	1	genes	16648	207	1.23138	1.24339
ABCA9	146	29	175	0	0	0	0	1	1	genes	52192	176	0.3353	0.337216
ABCB11	109	5	114	0	0	0	0	0	0	genes	81882	114	0.139225	0.139225
ABCB6	4	0	4	0	0	0	0	0	0	genes	7631	4	0.0524178	0.0524178
ABCB7	31	2	33	0	0	0	0	0	0	genes	158626	33	0.0208037	0.0208037
ABCB9	138	9	147	0	0	0	0	0	0	genes	23596	147	0.622987	0.622987
ABCC1	194	163	357	2	0	2	0	0	0	genes	150264	359	0.237582	0.238913
ABCC3	130	45	175	0	0	0	0	0	0	genes	48026	175	0.364386	0.364386
ABCC5	22	0	22	0	0	0	0	0	0	genes	27899	22	0.0788559	0.0788559
ABCC6	114	20	134	0	0	0	1	0	1	genes	66230	135	0.202325	0.203835
ABCC8	117	11	128	2	0	2	0	0	0	genes	79017	130	0.16199	0.164522
ABCD1	49	7	56	0	0	0	0	0	0	genes	15817	56	0.354049	0.354049
ABCD3	46	11	57	0	0	0	0	0	0	genes	89395	57	0.063762	0.063762
ABCD4	66	7	73	0	0	0	0	0	0	genes	16038	73	0.455169	0.455169
ABCE1	6	12	18	0	0	0	1	0	1	genes	30849	19	0.0583487	0.0615903
ABCF1	17	14	31	0	0	0	0	0	0	genes	13153	31	0.235688	0.235688
ABCF2	5	7	12	0	0	0	0	0	0	genes	14687	12	0.0817049	0.0817049
ABCF3	6	2	8	0	0	0	0	0	0	genes	7844	8	0.101989	0.101989
ABCG1	103	73	176	0	0	0	0	0	0	genes	63046	176	0.279161	0.279161
ABCG2	51	12	63	0	0	0	0	0	0	genes	71051	63	0.0886687	0.0886687
ABCG4	27	12	39	0	0	0	0	0	0	genes	14458	39	0.269747	0.269747
ABCG5	24	1	25	0	0	0	0	0	0	genes	32177	25	0.0776952	0.0776952
ABCG8	62	2	64	0	0	0	0	0	0	genes	17683	64	0.36193	0.36193
ABHD1	4	3	7	0	0	0	0	0	0	genes	6959	7	0.100589	0.100589
ABHD10	7	8	15	0	0	0	0	0	0	genes	13138	15	0.114173	0.114173
ABHD11	42	0	42	0	0	0	0	0	0	genes	2398	42	1.75146	1.75146
ABHD12	254	67	321	0	0	0	0	0	0	genes	53575	321	0.59916	0.59916
ABHD13	17	20	37	0	0	0	0	0	0	genes	13978	37	0.264702	0.264702
ABHD14B	49	2	51	0	0	0	0	0	0	genes	3646	51	1.39879	1.39879
ABHD15	0	36	36	0	0	0	0	0	0	genes	4977	36	0.723327	0.723327
ABHD16A	33	1	34	0	0	0	0	0	0	genes	12281	34	0.27685	0.27685
ABHD16B	5	0	5	0	0	0	0	0	0	genes	1685	5	0.296736	0.296736
ABHD17A	163	0	163	0	0	0	1	0	1	genes	8215	164	1.98418	1.99635
ABHD17B	50	12	62	0	0	0	0	0	0	genes	48608	62	0.127551	0.127551
ABHD17C	67	2	69	0	1	1	0	0	0	genes	54632	70	0.1263	0.12813
ABHD18	5	2	7	0	0	0	0	0	0	genes	26545	7	0.0263703	0.0263703
ABHD2	126	121	247	0	1	1	0	0	0	genes	108114	248	0.228463	0.229387
ABHD3	38	22	60	0	0	0	0	1	1	genes	49666	61	0.120807	0.12282
ABHD4	6	5	11	0	0	0	1	0	1	genes	12264	12	0.0896934	0.0978474
ABHD5	13	59	72	0	0	0	0	1	1	genes	41444	73	0.173728	0.176141
ABHD6	45	20	65	0	0	0	0	0	0	genes	48297	65	0.134584	0.134584
ABHD8	47	4	51	0	0	0	0	0	0	genes	6958	51	0.732969	0.732969
ABI1	145	18	163	0	0	0	0	0	0	genes	82919	163	0.196577	0.196577
ABI2	16	21	37	0	0	0	1	0	1	genes	97578	38	0.0379184	0.0389432
ABI3	6	41	47	0	0	0	0	0	0	genes	9234	47	0.508989	0.508989
ABITRAM	1	0	1	0	0	0	0	0	0	genes	6503	1	0.0153775	0.0153775
ABL1	221	72	293	0	0	0	0	4	4	genes	141677	297	0.206808	0.209632
ABL2	67	22	89	1	0	1	1	0	1	genes	95633	91	0.0930641	0.0951554
ABLIM3	159	7	166	0	1	1	0	3	3	genes	135391	170	0.122608	0.125562
ABO	214	9	223	0	1	1	0	1	1	genes	37884	225	0.588639	0.593918
ABR	310	207	517	0	0	0	0	0	0	genes	144093	517	0.358796	0.358796
ABRA	1	3	4	1	0	1	0	0	0	genes	10815	5	0.0369857	0.0462321
ABRACL	5	6	11	0	0	0	0	0	0	genes	15040	11	0.0731383	0.0731383
ABRAXAS1	6	1	7	0	0	0	0	0	0	genes	17200	7	0.0406977	0.0406977
ABRAXAS2	38	61	99	0	0	0	1	0	1	genes	28816	100	0.343559	0.347029
ABT1	3	0	3	0	0	0	0	0	0	genes	2953	3	0.101592	0.101592
ABTB1	40	47	87	0	0	0	0	0	0	genes	4659	87	1.86735	1.86735
ACAA1	98	31	129	0	0	0	0	0	0	genes	24222	129	0.532574	0.532574
ACAA2	20	2	22	0	0	0	0	0	0	genes	34951	22	0.0629453	0.0629453
ACACA	433	21	454	0	0	0	0	0	0	genes	240943	454	0.188426	0.188426
ACACB	205	27	232	0	0	0	1	2	3	genes	115072	235	0.201613	0.20422
ACAD10	44	5	49	1	0	1	2	0	2	genes	47747	52	0.102624	0.108907
ACAD11	26	0	26	0	0	0	0	0	0	genes	119037	26	0.0218419	0.0218419
ACAD8	15	50	65	0	1	1	0	0	0	genes	13807	66	0.470776	0.478018
ACAD9	105	57	162	0	0	0	0	0	0	genes	47629	162	0.340129	0.340129
ACADL	5	2	7	0	0	0	0	0	0	genes	40132	7	0.0174424	0.0174424
ACADM	5	1	6	0	0	0	0	1	1	genes	38344	7	0.0156478	0.0182558
ACADS	4	42	46	1	0	1	0	0	0	genes	16472	47	0.279262	0.285333
ACADSB	73	2	75	1	0	1	0	0	0	genes	49924	76	0.150228	0.152231
ACADVL	18	1	19	0	0	0	0	0	0	genes	5157	19	0.368431	0.368431
ACAN	81	10	91	0	0	0	1	1	2	genes	68680	93	0.132499	0.135411
ACAP1	73	50	123	0	0	0	0	0	0	genes	11646	123	1.05616	1.05616
ACAP2	22	19	41	0	0	0	0	0	0	genes	113953	41	0.0359797	0.0359797
ACAP3	58	24	82	0	0	0	0	0	0	genes	14290	82	0.573828	0.573828
ACAT1	5	3	8	0	0	0	0	0	0	genes	29052	8	0.0275368	0.0275368
ACAT2	13	3	16	0	0	0	0	0	0	genes	15463	16	0.103473	0.103473
ACBD3	29	12	41	1	0	1	1	0	1	genes	38486	43	0.106532	0.111729
ACBD4	45	4	49	0	0	0	0	0	0	genes	6589	49	0.743664	0.743664
ACBD5	30	2	32	0	0	0	0	0	0	genes	28339	32	0.112919	0.112919
ACBD6	67	32	99	0	1	1	3	2	5	genes	194447	105	0.0509136	0.0539993
ACBD7	2	0	2	0	0	0	0	0	0	genes	6457	2	0.0309741	0.0309741
ACCS	22	4	26	0	0	0	0	0	0	genes	20960	26	0.124046	0.124046
ACE	90	16	106	0	0	0	0	0	0	genes	20607	106	0.514388	0.514388
ACE2	20	8	28	0	1	1	0	0	0	genes	49101	29	0.0570253	0.0590619
ACER1	31	4	35	0	0	0	0	0	0	genes	23188	35	0.15094	0.15094
ACER2	20	19	39	0	0	0	0	0	0	genes	26859	39	0.145203	0.145203
ACER3	53	7	60	0	0	0	0	0	0	genes	157020	60	0.0382117	0.0382117
ACHE	6	2	8	0	0	0	0	0	0	genes	4515	8	0.177187	0.177187
ACKR1	6	0	6	0	0	0	0	0	0	genes	1440	6	0.416667	0.416667
ACKR2	0	5	5	0	0	0	0	0	0	genes	7476	5	0.0668807	0.0668807
ACKR3	33	0	33	0	0	0	0	0	0	genes	12222	33	0.270005	0.270005
ACLY	62	29	91	0	0	0	0	1	1	genes	44265	92	0.20558	0.207839
ACMSD	35	1	36	0	0	0	0	0	0	genes	60969	36	0.0590464	0.0590464
ACO1	153	14	167	0	0	0	0	0	0	genes	62932	167	0.265366	0.265366
ACO2	224	22	246	0	0	0	0	0	0	genes	49047	246	0.50156	0.50156
ACOT11	46	14	60	0	0	0	0	0	0	genes	36085	60	0.166274	0.166274
ACOT12	12	7	19	0	0	0	2	0	2	genes	40254	21	0.0472003	0.0521687
ACOT13	13	0	13	0	0	0	0	0	0	genes	13672	13	0.0950848	0.0950848
ACOT2	6	0	6	0	0	0	0	0	0	genes	7528	6	0.0797024	0.0797024
ACOT4	0	3	3	0	0	0	0	0	0	genes	4284	3	0.070028	0.070028
ACOT7	240	93	333	1	0	1	0	0	0	genes	107803	334	0.308897	0.309824
ACOT8	0	20	20	0	0	0	0	0	0	genes	11969	20	0.167098	0.167098
ACOT9	5	1	6	0	0	0	0	0	0	genes	29176	6	0.0205648	0.0205648
ACOX1	54	10	64	0	0	0	0	0	0	genes	20259	64	0.315909	0.315909
ACOX2	170	11	181	0	0	0	0	0	0	genes	30779	181	0.588063	0.588063
ACOX3	154	8	162	0	0	0	1	1	2	genes	49371	164	0.328128	0.332179
ACP1	58	2	60	0	0	0	0	2	2	genes	14358	62	0.417885	0.431815
ACP2	90	42	132	0	0	0	0	1	1	genes	7264	133	1.81718	1.83095
ACP3	26	4	30	0	0	0	0	0	0	genes	35989	30	0.0833588	0.0833588
ACP4	8	0	8	0	0	0	0	0	0	genes	5111	8	0.156525	0.156525
ACP5	52	3	55	0	0	0	0	0	0	genes	3636	55	1.51265	1.51265
ACP6	8	14	22	0	0	0	0	0	0	genes	20909	22	0.105218	0.105218
ACP7	45	2	47	0	0	0	0	0	0	genes	13680	47	0.343567	0.343567
ACR	6	3	9	0	0	0	0	0	0	genes	7408	9	0.12149	0.12149
ACRV1	4	3	7	0	0	0	0	0	0	genes	6510	7	0.107527	0.107527
ACSBG1	85	22	107	0	0	0	0	0	0	genes	59198	107	0.180749	0.180749
ACSF2	157	19	176	1	1	2	0	0	0	genes	31503	178	0.558677	0.565026
ACSF3	27	5	32	0	0	0	0	1	1	genes	38634	33	0.0828286	0.085417
ACSL1	422	10	432	0	0	0	0	0	0	genes	64883	432	0.665814	0.665814
ACSL3	96	19	115	0	0	0	0	0	0	genes	75946	115	0.151423	0.151423
ACSL5	31	40	71	0	0	0	0	0	0	genes	51370	71	0.138213	0.138213
ACSL6	103	54	157	1	0	1	1	0	1	genes	57256	159	0.274207	0.2777
ACSM1	35	2	37	0	1	1	0	0	0	genes	64278	38	0.0575625	0.0591182
ACSM2B	17	2	19	0	0	0	0	0	0	genes	48825	19	0.0389145	0.0389145
ACSS1	383	10	393	0	0	0	0	0	0	genes	44242	393	0.888296	0.888296
ACSS2	88	11	99	0	0	0	0	0	0	genes	46793	99	0.21157	0.21157
ACSS3	63	17	80	0	0	0	0	0	0	genes	174259	80	0.0459087	0.0459087
ACTA1	2	0	2	0	0	0	0	0	0	genes	2757	2	0.0725426	0.0725426
ACTA2	29	8	37	0	0	0	0	0	0	genes	17286	37	0.214046	0.214046
ACTB	131	0	131	0	0	0	0	0	0	genes	3414	131	3.83714	3.83714
ACTC1	5	0	5	0	0	0	0	0	0	genes	5278	5	0.0947329	0.0947329
ACTG1	54	0	54	0	0	0	0	0	0	genes	2850	54	1.89474	1.89474
ACTG2	6	6	12	0	0	0	0	0	0	genes	24144	12	0.0497018	0.0497018
ACTL6A	4	4	8	0	0	0	0	0	0	genes	31418	8	0.0254631	0.0254631
ACTL6B	20	0	20	0	0	0	0	0	0	genes	10114	20	0.197746	0.197746
ACTL7B	2	0	2	0	0	0	0	0	0	genes	1407	2	0.142146	0.142146
ACTL9	7	0	7	0	0	0	0	0	0	genes	1441	7	0.485774	0.485774
ACTN1	378	146	524	0	0	0	1	0	1	genes	98077	525	0.534274	0.535294
ACTN2	104	13	117	1	0	1	0	0	0	genes	78677	118	0.148709	0.14998
ACTN3	39	0	39	0	0	0	0	0	0	genes	11777	39	0.331154	0.331154
ACTN4	879	149	1028	2	0	2	3	0	3	genes	72992	1033	1.40837	1.41522
ACTR10	8	3	11	0	0	0	0	0	0	genes	26525	11	0.0414703	0.0414703
ACTR1A	45	0	45	0	0	0	1	0	1	genes	16333	46	0.275516	0.281638
ACTR1B	3	0	3	0	0	0	0	0	0	genes	9675	3	0.0310078	0.0310078
ACTR2	36	22	58	0	0	0	0	0	0	genes	37668	58	0.153977	0.153977
ACTR3	22	11	33	0	0	0	0	0	0	genes	47408	33	0.0696085	0.0696085
ACTR6	14	13	27	0	0	0	0	0	0	genes	19274	27	0.140085	0.140085
ACTR8	5	2	7	0	0	0	0	0	0	genes	15312	7	0.0457158	0.0457158
ACTRT2	1	0	1	0	0	0	0	0	0	genes	1416	1	0.0706215	0.0706215
ACTRT3	1	0	1	0	0	0	0	0	0	genes	1936	1	0.0516529	0.0516529
ACVR1	149	21	170	0	0	0	0	0	0	genes	73613	170	0.230937	0.230937
ACVR1C	36	8	44	0	0	0	0	0	0	genes	77790	44	0.0565625	0.0565625
ACVR2A	65	7	72	0	0	0	0	0	0	genes	94990	72	0.0757975	0.0757975
ACVR2B	101	43	144	0	0	0	0	0	0	genes	29789	144	0.4834	0.4834
ACVRL1	5	0	5	0	0	0	0	0	0	genes	8898	5	0.0561924	0.0561924
ACY1	42	0	42	0	0	0	0	0	0	genes	4858	42	0.864553	0.864553
ACYP1	10	0	10	0	0	0	0	0	0	genes	6284	10	0.159134	0.159134
ACYP2	47	9	56	0	1	1	0	3	3	genes	179229	60	0.0312449	0.0334767
ADA	45	14	59	1	0	1	0	0	0	genes	23453	60	0.251567	0.255831
ADAL	6	14	20	0	0	0	0	0	0	genes	15892	20	0.125849	0.125849
ADAM10	101	14	115	1	0	1	3	1	4	genes	144137	120	0.0797852	0.0832541
ADAM12	493	44	537	2	1	3	1	3	4	genes	390084	544	0.137663	0.139457
ADAM15	48	5	53	1	0	1	0	0	0	genes	10146	54	0.522373	0.532229
ADAM1B	2	2	4	0	0	0	0	0	0	genes	24601	4	0.0162595	0.0162595
ADAM2	32	2	34	0	0	0	0	0	0	genes	100513	34	0.0338265	0.0338265
ADAM22	103	20	123	0	1	1	2	0	2	genes	231541	126	0.0531223	0.054418
ADAM23	259	47	306	1	0	1	0	1	1	genes	195286	308	0.156693	0.157717
ADAM32	60	8	68	0	0	0	0	0	0	genes	173988	68	0.0390832	0.0390832
ADAM3A	17	6	23	1	0	1	2	0	2	genes	114179	26	0.0201438	0.0227713
ADAM9	74	5	79	0	0	0	1	0	1	genes	90198	80	0.0875851	0.0886938
ADAMDEC1	17	0	17	0	0	0	0	0	0	genes	25440	17	0.0668239	0.0668239
ADAMTS1	31	1	32	0	0	0	0	0	0	genes	8684	32	0.368494	0.368494
ADAMTS10	28	9	37	0	0	0	0	0	0	genes	17536	37	0.210995	0.210995
ADAMTS12	317	64	381	0	0	0	1	0	1	genes	390694	382	0.0975188	0.0977747
ADAMTS14	226	37	263	0	0	0	0	4	4	genes	93385	267	0.28163	0.285913
ADAMTS15	45	17	62	0	0	0	0	1	1	genes	22115	63	0.280353	0.284875
ADAMTS18	219	9	228	0	0	0	0	0	0	genes	143578	228	0.158799	0.158799
ADAMTS19	133	26	159	0	0	0	0	0	0	genes	267906	159	0.0593492	0.0593492
ADAMTS2	707	130	837	0	0	0	1	1	2	genes	245248	839	0.341287	0.342103
ADAMTS20	53	1	54	0	0	0	0	0	0	genes	215680	54	0.0250371	0.0250371
ADAMTS3	170	48	218	0	0	0	0	0	0	genes	278183	218	0.0783657	0.0783657
ADAMTS4	30	11	41	0	0	0	0	0	0	genes	8057	41	0.508874	0.508874
ADAMTS5	28	5	33	0	0	0	0	0	0	genes	49617	33	0.0665095	0.0665095
ADAMTS6	41	19	60	0	0	0	0	0	0	genes	275516	60	0.0217773	0.0217773
ADAMTS8	112	0	112	0	0	0	0	0	0	genes	17624	112	0.635497	0.635497
ADAMTS9	117	27	144	0	1	1	0	1	1	genes	162359	146	0.0886923	0.0899242
ADAMTSL2	231	2	233	0	0	0	0	1	1	genes	31121	234	0.748691	0.751904
ADAMTSL4	30	13	43	0	0	0	0	0	0	genes	10874	43	0.395439	0.395439
ADAP1	338	92	430	0	0	0	0	0	0	genes	32893	430	1.30727	1.30727
ADAP2	10	92	102	0	0	0	0	0	0	genes	25940	102	0.393215	0.393215
ADARB2	764	81	845	1	1	2	0	2	2	genes	232991	849	0.362675	0.364392
ADAT1	12	23	35	0	0	0	0	1	1	genes	16063	36	0.217892	0.224118
ADAT2	9	2	11	0	0	0	0	0	0	genes	26446	11	0.0415942	0.0415942
ADCK1	115	66	181	1	0	1	0	1	1	genes	131116	183	0.138046	0.139571
ADCK2	50	11	61	0	0	0	0	0	0	genes	14197	61	0.429668	0.429668
ADCK5	79	8	87	0	0	0	0	0	0	genes	13591	87	0.640129	0.640129
ADCY1	167	15	182	1	1	2	4	1	5	genes	99668	189	0.182606	0.18963
ADCY3	53	14	67	0	0	0	0	0	0	genes	82689	67	0.0810265	0.0810265
ADCY4	26	17	43	0	0	0	0	0	0	genes	14819	43	0.290168	0.290168
ADCY5	242	68	310	0	0	0	0	1	1	genes	156767	311	0.197746	0.198384
ADCY6	278	0	278	0	0	0	0	0	0	genes	15533	278	1.78974	1.78974
ADCY7	186	124	310	0	0	0	0	0	0	genes	64719	310	0.478994	0.478994
ADCY8	185	25	210	1	0	1	0	0	0	genes	225164	211	0.0932654	0.0937095
ADCY9	252	36	288	0	0	0	0	1	1	genes	101836	289	0.282808	0.28379
ADCYAP1	0	1	1	0	0	0	0	0	0	genes	4137	1	0.0241721	0.0241721
ADCYAP1R1	133	9	142	0	0	0	0	0	0	genes	58076	142	0.244507	0.244507
ADD1	171	97	268	0	0	0	0	1	1	genes	89791	269	0.298471	0.299585
ADD2	30	10	40	1	0	1	0	1	1	genes	57194	42	0.0699374	0.0734343
ADD3	117	59	176	2	0	2	7	1	8	genes	130899	186	0.134455	0.142094
ADGB	99	36	135	0	0	0	2	0	2	genes	194553	137	0.0693898	0.0704178
ADGRA1	208	38	246	0	0	0	0	0	0	genes	34646	246	0.710039	0.710039
ADGRB1	531	4	535	0	0	0	1	0	1	genes	64986	536	0.823254	0.824793
ADGRD1	300	9	309	0	0	0	0	0	0	genes	175198	309	0.176372	0.176372
ADGRE5	42	33	75	0	0	0	0	0	0	genes	17288	75	0.433827	0.433827
ADGRF1	20	4	24	0	0	0	0	0	0	genes	44627	24	0.0537791	0.0537791
ADGRF2	18	1	19	0	0	0	0	0	0	genes	23857	19	0.0796412	0.0796412
ADGRF4	9	0	9	0	0	0	0	0	0	genes	12796	9	0.0703345	0.0703345
ADGRF5	102	47	149	0	0	0	0	0	0	genes	75441	149	0.197505	0.197505
ADGRG1	18	25	43	0	0	0	0	0	0	genes	26065	43	0.164972	0.164972
ADGRG5	38	28	66	0	0	0	1	0	1	genes	26107	67	0.252806	0.256636
ADGRG7	28	0	28	0	0	0	0	0	0	genes	63263	28	0.0442597	0.0442597
ADGRL1	62	38	100	0	0	0	0	0	0	genes	47482	100	0.210606	0.210606
ADGRL2	244	36	280	0	0	0	0	1	1	genes	710492	281	0.0394093	0.0395501
ADGRL3	116	10	126	0	1	1	0	2	2	genes	576600	129	0.0218522	0.0223725
ADGRL4	34	5	39	1	0	1	0	0	0	genes	140907	40	0.0276778	0.0283875
ADH1C	14	0	14	0	0	0	0	0	0	genes	20643	14	0.0678196	0.0678196
ADH4	11	0	11	0	0	0	0	1	1	genes	32262	12	0.0340958	0.0371955
ADH5	9	5	14	0	1	1	0	0	0	genes	14868	15	0.094162	0.100888
ADH6	34	4	38	0	0	0	0	0	0	genes	15569	38	0.244075	0.244075
ADH6	34	4	38	0	0	0	0	0	0	genes	16561	38	0.229455	0.229455
ADHFE1	26	31	57	0	0	0	0	0	0	genes	32981	57	0.172827	0.172827
ADI1	58	0	58	0	0	0	0	0	0	genes	6326	58	0.916851	0.916851
ADIG	41	9	50	0	0	0	0	0	0	genes	9677	50	0.516689	0.516689
ADIPOR1	24	102	126	0	1	1	0	0	0	genes	13505	127	0.932988	0.940392
ADIPOR2	38	28	66	0	0	0	0	0	0	genes	19552	66	0.337561	0.337561
ADIRF	20	0	20	0	0	0	0	0	0	genes	2245	20	0.890869	0.890869
ADK	193	61	254	0	0	0	5	0	5	genes	517719	259	0.0490614	0.0500271
ADM2	16	0	16	0	0	0	0	0	0	genes	1148	16	1.39373	1.39373
ADNCR	7	0	7	0	0	0	0	0	0	genes	6266	7	0.111714	0.111714
ADNP	136	4	140	0	0	0	0	0	0	genes	31076	140	0.450508	0.450508
ADNP2	31	2	33	0	0	0	0	0	0	genes	31897	33	0.103458	0.103458
ADORA1	47	23	70	0	0	0	0	0	0	genes	40752	70	0.171771	0.171771
ADORA2B	177	33	210	1	0	1	2	0	2	genes	20548	213	1.022	1.0366
ADORA3	3	5	8	0	0	0	0	0	0	genes	3875	8	0.206452	0.206452
ADPGK	50	15	65	0	0	0	0	1	1	genes	32620	66	0.199264	0.20233
ADPRH	7	2	9	0	0	0	0	0	0	genes	6763	9	0.133077	0.133077
ADPRHL1	239	0	239	0	0	0	0	0	0	genes	12996	239	1.83903	1.83903
ADPRM	2	1	3	0	0	0	0	0	0	genes	7369	3	0.0407111	0.0407111
ADPRS	5	6	11	0	0	0	0	0	0	genes	5689	11	0.193356	0.193356
ADRA1A	67	72	139	0	1	1	0	0	0	genes	104615	140	0.132868	0.133824
ADRA1B	71	4	75	0	1	1	1	3	4	genes	61012	80	0.122927	0.131122
ADRA1D	7	3	10	0	0	0	0	0	0	genes	21223	10	0.0471187	0.0471187
ADRA2A	138	0	138	0	0	0	0	0	0	genes	1362	138	10.1322	10.1322
ADRA2B	35	1	36	0	0	0	0	0	0	genes	1344	36	2.67857	2.67857
ADRB1	17	0	17	0	0	0	0	0	0	genes	1404	17	1.21083	1.21083
ADRB2	2	4	6	0	0	0	0	0	0	genes	2030	6	0.295567	0.295567
ADRB3	0	6	6	0	0	0	0	0	0	genes	2687	6	0.223297	0.223297
ADRM1	79	0	79	0	0	0	0	0	0	genes	5737	79	1.37703	1.37703
ADSL	61	2	63	0	0	0	0	0	0	genes	16673	63	0.377856	0.377856
ADSS	25	18	43	0	0	0	0	0	0	genes	32457	43	0.132483	0.132483
ADSS1	244	7	251	0	0	0	0	0	0	genes	16004	251	1.56836	1.56836
ADTRP	93	99	192	1	0	1	1	0	1	genes	67488	194	0.284495	0.287459
AEBP2	62	41	103	0	0	0	0	0	0	genes	61721	103	0.16688	0.16688
AFAP1	365	98	463	1	0	1	1	1	2	genes	149674	466	0.309339	0.311343
AFAP1L1	70	23	93	0	0	0	0	0	0	genes	74806	93	0.124322	0.124322
AFAP1L2	329	26	355	2	0	2	0	0	0	genes	116671	357	0.304274	0.305989
AFF1	446	138	584	0	1	1	2	1	3	genes	137145	588	0.425827	0.428743
AFF2	345	49	394	2	0	2	7	0	7	genes	534044	403	0.0737767	0.0754619
AFF4	34	2	36	0	0	0	0	0	0	genes	79154	36	0.045481	0.045481
AFG1L	36	5	41	0	0	0	0	0	0	genes	196011	41	0.0209172	0.0209172
AFG3L2	9	5	14	0	0	0	0	0	0	genes	18985	14	0.0737424	0.0737424
AFM	13	5	18	0	0	0	0	0	0	genes	20969	18	0.085841	0.085841
AFMID	62	6	68	0	0	0	0	0	0	genes	22466	68	0.30268	0.30268
AFP	7	0	7	0	0	0	0	0	0	genes	21548	7	0.0324856	0.0324856
AGA	6	6	12	0	0	0	0	0	0	genes	11363	12	0.105606	0.105606
AGAP2	267	0	267	0	0	0	0	0	0	genes	11458	267	2.33025	2.33025
AGBL3	25	17	42	0	0	0	0	0	0	genes	99579	42	0.0421776	0.0421776
AGBL5	5	24	29	0	0	0	0	0	0	genes	7426	29	0.39052	0.39052
AGER	5	0	5	0	0	0	0	0	0	genes	3100	5	0.16129	0.16129
AGFG1	23	25	48	0	0	0	0	0	0	genes	74639	48	0.0643095	0.0643095
AGFG2	60	60	120	0	0	0	0	1	1	genes	19885	121	0.60347	0.608499
AGGF1	24	3	27	0	0	0	0	0	0	genes	46344	27	0.05826	0.05826
AGK	43	22	65	0	0	0	0	0	0	genes	100669	65	0.064568	0.064568
AGL	15	5	20	0	0	0	0	0	0	genes	79368	20	0.0251991	0.0251991
AGMO	102	43	145	0	0	0	3	2	5	genes	389432	150	0.0372337	0.0385176
AGO1	68	9	77	0	0	0	0	0	0	genes	36397	77	0.211556	0.211556
AGO2	576	51	627	0	1	1	4	0	4	genes	82117	632	0.763545	0.769634
AGO3	26	16	42	0	0	0	0	0	0	genes	120686	42	0.0348011	0.0348011
AGPAT1	47	8	55	0	0	0	0	0	0	genes	7474	55	0.735884	0.735884
AGPAT2	201	14	215	0	0	0	0	0	0	genes	12372	215	1.7378	1.7378
AGPAT3	33	39	72	1	0	1	6	0	6	genes	29023	79	0.248079	0.272198
AGPAT4	143	125	268	0	0	0	0	2	2	genes	135848	270	0.197279	0.198752
AGPAT5	10	20	30	0	0	0	0	0	0	genes	47647	30	0.062963	0.062963
AGPS	40	19	59	0	0	0	1	0	1	genes	126963	60	0.0464702	0.0472579
AGR2	24	2	26	0	0	0	0	1	1	genes	13447	27	0.193352	0.200788
AGR3	2	1	3	0	0	0	0	0	0	genes	16592	3	0.018081	0.018081
AGT	77	2	79	0	0	0	1	0	1	genes	8838	80	0.893867	0.905182
AGTR1	42	22	64	0	0	0	0	0	0	genes	55572	64	0.115166	0.115166
AGTRAP	7	26	33	1	0	1	0	0	0	genes	18974	34	0.173922	0.179193
AGXT	22	1	23	0	0	0	0	0	0	genes	10623	23	0.216511	0.216511
AGXT2	18	3	21	0	0	0	0	0	0	genes	42706	21	0.0491734	0.0491734
AHCTF1	17	14	31	0	0	0	0	1	1	genes	79074	32	0.0392038	0.0404684
AHCY	8	13	21	0	0	0	0	0	0	genes	15717	21	0.133613	0.133613
AHCYL1	40	7	47	0	0	0	0	0	0	genes	41029	47	0.114553	0.114553
AHCYL2	94	53	147	0	0	0	0	0	0	genes	191160	147	0.0768989	0.0768989
AHDC1	103	23	126	0	0	0	0	0	0	genes	21336	126	0.590551	0.590551
AHR	28	19	47	0	0	0	0	0	0	genes	50106	47	0.0938011	0.0938011
AHRR	228	7	235	0	0	0	0	0	0	genes	66040	235	0.355845	0.355845
AHSA1	0	6	6	0	0	0	0	0	0	genes	7461	6	0.0804182	0.0804182
AHSA2	12	3	15	0	0	0	0	0	0	genes	22306	15	0.0672465	0.0672465
AHSG	18	8	26	0	0	0	0	0	0	genes	6914	26	0.376049	0.376049
AHSP	3	0	3	0	0	0	0	0	0	genes	900	3	0.333333	0.333333
AICDA	7	0	7	0	0	0	0	0	0	genes	10815	7	0.0647249	0.0647249
AIDA	4	3	7	0	0	0	0	0	0	genes	46343	7	0.0151048	0.0151048
AIF1	0	3	3	0	0	0	0	0	0	genes	2277	3	0.131752	0.131752
AIF1L	186	9	195	0	0	0	0	0	0	genes	25143	195	0.775564	0.775564
AIFM1	36	2	38	1	0	1	0	0	0	genes	30782	39	0.123449	0.126697
AIFM2	47	11	58	0	0	0	0	0	0	genes	17378	58	0.333755	0.333755
AIFM3	212	16	228	0	0	0	0	0	0	genes	10808	228	2.10955	2.10955
AIG1	119	29	148	0	0	0	0	0	0	genes	269587	148	0.0548988	0.0548988
AIMP1	13	0	13	0	0	0	0	1	1	genes	27454	14	0.0473519	0.0509944
AIMP2	15	40	55	0	0	0	0	0	0	genes	8125	55	0.676923	0.676923
AIP	15	14	29	0	0	0	0	0	0	genes	6076	29	0.477288	0.477288
AIPL1	13	0	13	0	0	0	0	0	0	genes	9384	13	0.138534	0.138534
AJAP1	165	7	172	0	0	0	0	0	0	genes	80915	172	0.212569	0.212569
AJUBA	51	2	53	0	0	0	0	0	0	genes	8702	53	0.609055	0.609055
AK1	49	4	53	0	0	0	1	0	1	genes	9611	54	0.551451	0.561856
AK2	95	16	111	0	0	0	0	0	0	genes	23599	111	0.470359	0.470359
AK3	7	6	13	0	0	0	1	0	1	genes	21904	14	0.0593499	0.0639153
AK4	68	46	114	0	0	0	0	0	0	genes	90686	114	0.125708	0.125708
AK5	152	10	162	0	0	0	0	1	1	genes	258825	163	0.0625906	0.0629769
AK6	0	1	1	0	0	0	2	0	2	genes	13871	3	0.00720929	0.0216279
AK7	49	48	97	1	0	1	1	0	1	genes	68187	99	0.142256	0.145189
AK8	214	126	340	0	1	1	0	1	1	genes	135808	342	0.250353	0.251826
AKAP10	49	10	59	1	0	1	2	0	2	genes	43301	62	0.136256	0.143184
AKAP2	76	20	96	0	0	0	0	1	1	genes	44822	97	0.214181	0.216412
AKAP3	21	1	22	0	0	0	0	0	0	genes	24333	22	0.0904122	0.0904122
AKAP4	4	0	4	0	0	0	0	0	0	genes	17777	4	0.022501	0.022501
AKAP6	199	40	239	1	0	1	0	1	1	genes	498178	241	0.0479748	0.0483763
AKAP7	37	49	86	1	0	1	0	0	0	genes	122535	87	0.070184	0.0710001
AKAP8	50	17	67	0	0	0	0	0	0	genes	18008	67	0.372057	0.372057
AKIP1	41	0	41	0	0	0	0	0	0	genes	7494	41	0.547104	0.547104
AKIRIN1	24	1	25	0	0	0	0	0	0	genes	12166	25	0.205491	0.205491
AKIRIN2	17	6	23	0	0	0	0	0	0	genes	22844	23	0.100683	0.100683
AKR1A1	9	4	13	0	1	1	0	0	0	genes	11736	14	0.11077	0.119291
AKR1B1	19	1	20	0	0	0	0	0	0	genes	16805	20	0.119012	0.119012
AKR1B10	13	0	13	0	0	0	0	0	0	genes	22005	13	0.0590775	0.0590775
AKR1C3	18	0	18	0	0	0	0	0	0	genes	8921	18	0.201771	0.201771
AKR1C4	16	0	16	0	0	0	0	0	0	genes	9810	16	0.163099	0.163099
AKR1D1	13	0	13	0	0	0	0	0	0	genes	50649	13	0.0256668	0.0256668
AKR7A2	24	4	28	0	0	0	1	1	2	genes	6338	30	0.44178	0.473335
AKT1	212	13	225	0	0	0	0	0	0	genes	16865	225	1.33412	1.33412
AKT1S1	38	0	38	0	0	0	0	0	0	genes	7497	38	0.506869	0.506869
AKT2	360	2	362	0	0	0	2	0	2	genes	30041	364	1.20502	1.21168
AKT3	92	30	122	1	0	1	0	1	1	genes	265675	124	0.0459208	0.0466736
AKTIP	25	45	70	0	0	0	0	0	0	genes	9556	70	0.732524	0.732524
ALAD	62	6	68	0	0	0	0	0	0	genes	9912	68	0.686037	0.686037
ALAS1	51	17	68	0	0	0	0	0	0	genes	14050	68	0.483986	0.483986
ALAS2	2	0	2	0	0	0	0	0	0	genes	27159	2	0.00736404	0.00736404
ALB	14	0	14	0	0	0	0	0	0	genes	18370	14	0.0762112	0.0762112
ALCAM	71	20	91	0	0	0	0	0	0	genes	226566	91	0.0401649	0.0401649
ALDH16A1	15	4	19	0	0	0	1	0	1	genes	14456	20	0.131433	0.138351
ALDH18A1	8	9	17	0	0	0	0	0	0	genes	41117	17	0.0413454	0.0413454
ALDH1A1	75	7	82	1	1	2	2	2	4	genes	53479	88	0.153331	0.164551
ALDH1L1	40	3	43	0	0	0	0	0	0	genes	27834	43	0.154487	0.154487
ALDH1L2	22	17	39	0	0	0	0	0	0	genes	60790	39	0.0641553	0.0641553
ALDH2	167	60	227	0	0	0	1	0	1	genes	25725	228	0.88241	0.886297
ALDH3A1	21	1	22	0	0	0	1	0	1	genes	6031	23	0.364782	0.381363
ALDH3A2	90	12	102	0	0	0	0	0	0	genes	15995	102	0.637699	0.637699
ALDH3B1	41	40	81	1	0	1	0	0	0	genes	14889	82	0.544026	0.550742
ALDH4A1	102	64	166	0	0	0	0	0	0	genes	33371	166	0.497438	0.497438
ALDH5A1	47	11	58	0	0	0	0	0	0	genes	25769	58	0.225077	0.225077
ALDH6A1	27	4	31	0	0	0	0	0	0	genes	17706	31	0.175082	0.175082
ALDH7A1	40	2	42	1	0	1	0	0	0	genes	37516	43	0.111952	0.114618
ALDH8A1	26	0	26	0	0	0	0	0	0	genes	24569	26	0.105824	0.105824
ALDH9A1	6	5	11	0	0	0	0	0	0	genes	29051	11	0.0378644	0.0378644
ALDOA	39	16	55	0	0	0	0	0	0	genes	4717	55	1.166	1.166
ALDOB	10	3	13	0	0	0	0	0	0	genes	15401	13	0.0844101	0.0844101
ALDOC	20	0	20	0	0	0	0	0	0	genes	3501	20	0.571265	0.571265
ALG1	23	0	23	0	0	0	0	0	0	genes	14925	23	0.154104	0.154104
ALG10	1	0	1	0	0	0	0	0	0	genes	6241	1	0.0160231	0.0160231
ALG12	108	14	122	2	1	3	0	0	0	genes	8865	125	1.3762	1.41004
ALG14	171	24	195	0	0	0	0	0	0	genes	98146	195	0.198684	0.198684
ALG2	4	0	4	0	0	0	0	0	0	genes	4375	4	0.0914286	0.0914286
ALG3	4	1	5	0	0	0	0	0	0	genes	5327	5	0.0938615	0.0938615
ALG5	6	0	6	0	0	0	0	0	0	genes	26117	6	0.0229735	0.0229735
ALG6	17	8	25	0	0	0	0	0	0	genes	58600	25	0.0426621	0.0426621
ALG8	17	3	20	0	0	0	0	0	0	genes	28059	20	0.0712784	0.0712784
ALKBH1	15	9	24	0	0	0	0	0	0	genes	23182	24	0.103529	0.103529
ALKBH2	34	0	34	0	0	0	0	0	0	genes	5775	34	0.588745	0.588745
ALKBH3	25	16	41	0	0	0	0	0	0	genes	41050	41	0.0998782	0.0998782
ALKBH4	28	0	28	0	0	0	0	0	0	genes	7443	28	0.376192	0.376192
ALKBH5	87	11	98	0	0	0	0	0	0	genes	17204	98	0.569635	0.569635
ALKBH6	14	2	16	0	0	0	0	1	1	genes	5755	17	0.278019	0.295395
ALKBH7	2	0	2	0	0	0	0	0	0	genes	1605	2	0.124611	0.124611
ALKBH8	26	6	32	0	0	0	0	0	0	genes	125235	32	0.025552	0.025552
ALLC	31	1	32	0	0	0	0	1	1	genes	23538	33	0.13595	0.140199
ALOX12	20	50	70	0	0	0	0	0	0	genes	13134	70	0.532968	0.532968
ALOX12B	8	1	9	0	0	0	0	0	0	genes	11499	9	0.0782677	0.0782677
ALOX12E	13	0	13	0	0	0	0	0	0	genes	8833	13	0.147175	0.147175
ALOX15	40	2	42	0	0	0	0	0	0	genes	8577	42	0.489682	0.489682
ALOX15B	13	0	13	1	0	1	0	0	0	genes	8811	14	0.147543	0.158892
ALOX5	119	108	227	0	0	0	0	0	0	genes	46244	227	0.490874	0.490874
ALOX5AP	21	43	64	2	0	2	1	0	1	genes	22816	67	0.280505	0.293654
ALPI	1	0	1	0	0	0	0	0	0	genes	3256	1	0.0307125	0.0307125
ALPK2	180	150	330	0	0	0	0	0	0	genes	128482	330	0.256845	0.256845
ALPL	236	105	341	0	0	0	1	0	1	genes	63589	342	0.536256	0.537829
ALS2CL	125	2	127	0	0	0	0	0	0	genes	22150	127	0.573363	0.573363
ALX1	12	0	12	0	0	0	0	0	0	genes	21846	12	0.05493	0.05493
ALX3	2	11	13	0	0	0	0	0	0	genes	9278	13	0.140116	0.140116
ALX4	90	14	104	0	0	0	0	0	0	genes	44591	104	0.233231	0.233231
ALYREF	21	0	21	0	0	0	0	0	0	genes	3785	21	0.554822	0.554822
AMBN	7	0	7	0	0	0	0	0	0	genes	11307	7	0.0619086	0.0619086
AMBP	25	4	29	1	0	1	0	0	0	genes	12155	30	0.238585	0.246812
AMBRA1	473	94	567	2	0	2	2	0	2	genes	172574	571	0.328555	0.330873
AMD1	20	0	20	0	0	0	0	0	0	genes	21309	20	0.0938571	0.0938571
AMDHD1	6	0	6	0	0	0	0	0	0	genes	14717	6	0.0407692	0.0407692
AMDHD2	47	9	56	0	0	0	0	0	0	genes	6684	56	0.837822	0.837822
AMFR	8	28	36	0	0	0	0	0	0	genes	45512	36	0.0791	0.0791
AMH	27	0	27	1	0	1	0	0	0	genes	2866	28	0.94208	0.976971
AMHR2	10	0	10	0	0	0	0	0	0	genes	6228	10	0.160565	0.160565
AMIGO1	18	0	18	0	0	0	0	0	0	genes	5495	18	0.327571	0.327571
AMIGO2	0	9	9	0	0	0	0	0	0	genes	3313	9	0.271657	0.271657
AMMECR1L	47	48	95	0	0	0	0	0	0	genes	18277	95	0.519779	0.519779
AMN	65	14	79	0	0	0	0	0	0	genes	10605	79	0.744932	0.744932
AMN1	19	2	21	0	0	0	0	0	0	genes	85438	21	0.0245792	0.0245792
AMOT	14	0	14	0	0	0	0	0	0	genes	47015	14	0.0297777	0.0297777
AMPD1	25	0	25	0	0	0	0	0	0	genes	22375	25	0.111732	0.111732
AMPD2	53	10	63	0	0	0	0	0	0	genes	11952	63	0.527108	0.527108
AMPH	88	4	92	0	0	0	0	0	0	genes	211692	92	0.0434594	0.0434594
AMT	71	0	71	0	0	0	0	0	0	genes	4327	71	1.64086	1.64086
AMTN	2	2	4	0	0	0	0	0	0	genes	13268	4	0.0301477	0.0301477
AMY2B	4	2	6	0	1	1	0	1	1	genes	22649	8	0.0264912	0.0353216
AMZ2	15	15	30	0	0	0	0	0	0	genes	7827	30	0.383289	0.383289
ANAPC10	15	31	46	0	0	0	1	0	1	genes	81169	47	0.0566719	0.0579039
ANAPC11	35	1	36	0	0	0	0	1	1	genes	5188	37	0.693909	0.713184
ANAPC13	13	1	14	0	0	0	0	0	0	genes	5655	14	0.247569	0.247569
ANAPC15	6	0	6	0	0	0	0	0	0	genes	3183	6	0.188501	0.188501
ANAPC16	10	2	12	0	0	0	0	0	0	genes	10263	12	0.116925	0.116925
ANAPC4	12	0	12	0	0	0	0	0	0	genes	33114	12	0.0362384	0.0362384
ANAPC5	25	22	47	0	0	0	0	0	0	genes	35089	47	0.133945	0.133945
ANAPC7	12	28	40	1	0	1	1	0	1	genes	20671	42	0.193508	0.203183
ANCV1R	1	0	1	0	0	0	0	0	0	genes	972	1	0.102881	0.102881
ANG	49	0	49	0	0	0	0	0	0	genes	16574	49	0.295644	0.295644
ANG2	44	0	44	0	0	0	0	0	0	genes	11839	44	0.371653	0.371653
ANGEL2	8	1	9	0	0	0	0	0	0	genes	18066	9	0.0498173	0.0498173
ANGPT1	80	46	126	0	0	0	0	0	0	genes	301196	126	0.0418332	0.0418332
ANGPT2	121	48	169	0	0	0	0	0	0	genes	57758	169	0.2926	0.2926
ANGPT4	57	39	96	0	0	0	0	0	0	genes	43744	96	0.219459	0.219459
ANGPTL1	3	17	20	0	1	1	1	1	2	genes	24192	23	0.082672	0.0950728
ANGPTL2	168	6	174	0	0	0	0	0	0	genes	22644	174	0.768415	0.768415
ANGPTL3	7	0	7	0	0	0	0	0	0	genes	9346	7	0.0748984	0.0748984
ANGPTL4	60	4	64	0	0	0	0	0	0	genes	7071	64	0.905105	0.905105
ANGPTL5	6	0	6	0	0	0	0	0	0	genes	17043	6	0.0352051	0.0352051
ANGPTL6	12	0	12	0	0	0	0	0	0	genes	3801	12	0.315706	0.315706
ANGPTL7	2	0	2	0	0	0	0	0	0	genes	6085	2	0.0328677	0.0328677
ANK3	55	13	68	0	0	0	0	0	0	genes	118423	68	0.0574213	0.0574213
ANKH	382	19	401	2	0	2	2	0	2	genes	169973	405	0.23592	0.238273
ANKIB1	23	20	43	0	0	0	0	0	0	genes	101449	43	0.0423858	0.0423858
ANKMY2	69	2	71	0	0	0	0	0	0	genes	39549	71	0.179524	0.179524
ANKRA2	12	1	13	0	0	0	0	0	0	genes	10341	13	0.125713	0.125713
ANKRD1	21	0	21	0	0	0	0	0	0	genes	9372	21	0.224072	0.224072
ANKRD10	123	9	132	0	0	0	0	0	0	genes	27663	132	0.477172	0.477172
ANKRD13A	30	37	67	1	0	1	0	0	0	genes	34163	68	0.196119	0.199046
ANKRD13B	19	12	31	0	0	0	0	1	1	genes	16198	32	0.191382	0.197555
ANKRD13C	2	0	2	0	0	0	0	0	0	genes	2336	2	0.0856164	0.0856164
ANKRD13D	36	0	36	0	0	0	0	0	0	genes	11318	36	0.318077	0.318077
ANKRD16	33	20	53	0	0	0	0	0	0	genes	13667	53	0.387795	0.387795
ANKRD17	49	16	65	0	0	0	0	0	0	genes	167098	65	0.0388993	0.0388993
ANKRD22	53	4	57	1	0	1	0	0	0	genes	27277	58	0.208967	0.212633
ANKRD26	24	8	32	0	0	0	0	0	0	genes	67760	32	0.0472255	0.0472255
ANKRD27	60	85	145	0	0	0	5	1	6	genes	60339	151	0.240309	0.250253
ANKRD28	56	92	148	0	0	0	0	0	0	genes	134664	148	0.109903	0.109903
ANKRD29	43	64	107	0	0	0	1	0	1	genes	47757	108	0.224051	0.226145
ANKRD33B	289	270	559	1	0	1	0	3	3	genes	95024	563	0.588272	0.592482
ANKRD34B	20	2	22	0	0	0	0	1	1	genes	17586	23	0.1251	0.130786
ANKRD34C	13	2	15	0	0	0	0	0	0	genes	6043	15	0.248221	0.248221
ANKRD35	13	5	18	0	0	0	0	0	0	genes	16600	18	0.108434	0.108434
ANKRD37	28	0	28	0	0	0	0	0	0	genes	2616	28	1.07034	1.07034
ANKRD39	84	12	96	1	0	1	0	0	0	genes	7238	97	1.32633	1.34015
ANKRD40	12	5	17	0	0	0	0	0	0	genes	19521	17	0.0870857	0.0870857
ANKRD40CL	22	0	22	0	0	0	0	0	0	genes	6121	22	0.359418	0.359418
ANKRD46	22	11	33	0	0	0	0	0	0	genes	41238	33	0.0800233	0.0800233
ANKRD50	15	2	17	0	0	0	0	0	0	genes	36249	17	0.0468978	0.0468978
ANKRD52	27	2	29	0	0	0	0	0	0	genes	11737	29	0.247082	0.247082
ANKRD54	15	3	18	0	0	0	0	0	0	genes	10616	18	0.169555	0.169555
ANKRD55	124	61	185	1	0	1	6	1	7	genes	109849	193	0.168413	0.175696
ANKRD6	33	28	61	0	0	0	0	0	0	genes	62380	61	0.0977878	0.0977878
ANKRD61	10	0	10	0	0	0	0	0	0	genes	3795	10	0.263505	0.263505
ANKRD65	9	4	13	0	0	0	0	0	0	genes	2938	13	0.442478	0.442478
ANKRD9	16	0	16	0	0	0	0	0	0	genes	3093	16	0.517297	0.517297
ANKS3	118	15	133	0	0	0	0	0	0	genes	14640	133	0.90847	0.90847
ANKS4B	19	1	20	0	0	0	0	0	0	genes	11383	20	0.175701	0.175701
ANKZF1	5	8	13	0	0	0	0	0	0	genes	6481	13	0.200586	0.200586
ANO1	381	38	419	0	0	0	0	0	0	genes	94722	419	0.442347	0.442347
ANO10	94	96	190	0	1	1	0	1	1	genes	227916	192	0.083364	0.0842416
ANO3	260	22	282	0	0	0	2	0	2	genes	287642	284	0.0980385	0.0987338
ANO4	143	9	152	0	1	1	1	1	2	genes	349285	155	0.0435175	0.0443764
ANO5	41	0	41	0	0	0	0	0	0	genes	85342	41	0.048042	0.048042
ANP32A	80	29	109	0	2	2	0	1	1	genes	38911	112	0.280126	0.287836
ANP32B	18	21	39	0	0	0	0	0	0	genes	23850	39	0.163522	0.163522
ANP32E	3	2	5	0	0	0	0	0	0	genes	12074	5	0.0414113	0.0414113
ANPEP	19	4	23	0	0	0	0	0	0	genes	17008	23	0.13523	0.13523
ANTKMT	26	0	26	0	0	0	0	0	0	genes	1507	26	1.72528	1.72528
ANTXR1	189	44	233	0	0	0	1	0	1	genes	254606	234	0.0915139	0.0919067
ANTXR2	120	61	181	1	0	1	0	0	0	genes	177783	182	0.10181	0.102372
ANXA1	2	4	6	0	0	0	1	0	1	genes	17882	7	0.0335533	0.0391455
ANXA10	64	3	67	0	0	0	1	0	1	genes	75602	68	0.088622	0.0899447
ANXA11	117	72	189	0	0	0	0	2	2	genes	42164	191	0.44825	0.452993
ANXA13	32	1	33	0	0	0	1	0	1	genes	15883	34	0.207769	0.214065
ANXA2	194	15	209	0	0	0	0	0	0	genes	44475	209	0.469927	0.469927
ANXA3	54	50	104	0	0	0	1	0	1	genes	71820	105	0.144806	0.146199
ANXA4	61	19	80	0	0	0	0	0	0	genes	74706	80	0.107086	0.107086
ANXA5	102	4	106	1	0	1	1	1	2	genes	32936	109	0.321836	0.330945
ANXA6	59	41	100	0	0	0	0	0	0	genes	46808	100	0.213639	0.213639
ANXA7	32	5	37	0	0	0	0	0	0	genes	21928	37	0.168734	0.168734
ANXA8L1	42	0	42	0	0	0	0	0	0	genes	16262	42	0.258271	0.258271
ANXA9	26	1	27	0	0	0	1	0	1	genes	9522	28	0.283554	0.294056
AOAH	125	77	202	2	1	3	5	3	8	genes	184766	213	0.109327	0.115281
AOC1	17	0	17	0	0	0	0	0	0	genes	12534	17	0.135631	0.135631
AOC2	23	2	25	0	0	0	0	0	0	genes	5120	25	0.488281	0.488281
AOC3	8	1	9	0	0	0	0	0	0	genes	6873	9	0.130947	0.130947
AOX1	75	32	107	0	0	0	2	0	2	genes	71697	109	0.149239	0.152029
AOX2	171	22	193	0	0	0	0	1	1	genes	74844	194	0.25787	0.259206
AOX4	58	2	60	1	1	2	1	0	1	genes	70934	63	0.0845857	0.088815
AP1AR	23	1	24	0	0	0	0	0	0	genes	28873	24	0.0831226	0.0831226
AP1B1	166	114	280	0	0	0	1	0	1	genes	48370	281	0.578871	0.580939
AP1G1	48	16	64	0	0	0	3	0	3	genes	81860	67	0.0781823	0.0818471
AP1G2	13	0	13	0	0	0	0	0	0	genes	8364	13	0.155428	0.155428
AP1M1	247	4	251	1	0	1	0	0	0	genes	29604	252	0.847858	0.851236
AP1M2	27	0	27	0	0	0	0	0	0	genes	10724	27	0.251772	0.251772
AP1S1	67	0	67	0	0	0	0	0	0	genes	5080	67	1.3189	1.3189
AP1S2	4	5	9	0	0	0	0	0	0	genes	26883	9	0.0334784	0.0334784
AP1S3	46	27	73	0	1	1	0	0	0	genes	66838	74	0.109219	0.110715
AP2A1	70	6	76	0	0	0	0	0	0	genes	27893	76	0.27247	0.27247
AP2A2	177	82	259	0	0	0	0	0	0	genes	67424	259	0.384136	0.384136
AP2B1	117	68	185	0	0	0	0	0	0	genes	108192	185	0.170992	0.170992
AP2M1	24	0	24	0	0	0	0	0	0	genes	8885	24	0.270118	0.270118
AP2S1	15	9	24	0	0	0	0	0	0	genes	9636	24	0.249066	0.249066
AP3B1	127	27	154	1	2	3	5	8	13	genes	235741	170	0.0653259	0.072113
AP3B2	58	0	58	0	0	0	0	1	1	genes	36903	59	0.157169	0.159879
AP3D1	147	7	154	0	0	0	0	0	0	genes	33331	154	0.462032	0.462032
AP3M1	40	4	44	0	0	0	0	0	0	genes	20843	44	0.211102	0.211102
AP3M2	7	53	60	0	0	0	0	0	0	genes	17631	60	0.34031	0.34031
AP3S1	28	50	78	0	0	0	0	0	0	genes	75719	78	0.103012	0.103012
AP3S2	28	1	29	0	0	0	1	0	1	genes	41074	30	0.0706043	0.0730389
AP4B1	18	2	20	0	0	0	0	0	0	genes	10288	20	0.194401	0.194401
AP4M1	29	0	29	0	0	0	0	0	0	genes	3860	29	0.751295	0.751295
AP4S1	40	41	81	0	0	0	0	0	0	genes	48069	81	0.168508	0.168508
AP5M1	12	0	12	0	0	0	0	0	0	genes	20028	12	0.0599161	0.0599161
AP5S1	6	0	6	0	0	0	0	0	0	genes	4250	6	0.141176	0.141176
AP5Z1	86	3	89	0	0	0	1	0	1	genes	15676	90	0.567747	0.574126
APAF1	51	21	72	0	0	0	0	0	0	genes	82495	72	0.087278	0.087278
APBA1	70	5	75	0	0	0	0	0	0	genes	84345	75	0.0889205	0.0889205
APBA2	143	3	146	0	0	0	1	0	1	genes	113765	147	0.128335	0.129214
APBA3	37	0	37	0	0	0	0	0	0	genes	7414	37	0.499056	0.499056
APBB1	38	3	41	0	0	0	0	0	0	genes	22437	41	0.182734	0.182734
APBB1IP	108	100	208	0	0	0	0	0	0	genes	74312	208	0.279901	0.279901
APBB2	525	107	632	1	2	3	12	6	18	genes	381176	653	0.165803	0.171312
APBB3	7	0	7	0	0	0	0	0	0	genes	6236	7	0.112251	0.112251
APC	43	17	60	0	0	0	0	0	0	genes	95695	60	0.0626992	0.0626992
APEH	22	1	23	0	0	0	0	0	0	genes	8484	23	0.271099	0.271099
APELA	6	0	6	0	0	0	0	0	0	genes	24509	6	0.0244808	0.0244808
APEX1	17	0	17	0	0	0	0	0	0	genes	2581	17	0.658659	0.658659
APH1A	2	0	2	0	0	0	0	0	0	genes	3646	2	0.0548546	0.0548546
APH1B	34	29	63	0	0	0	0	0	0	genes	40740	63	0.154639	0.154639
API5	11	3	14	0	0	0	0	0	0	genes	26778	14	0.0522817	0.0522817
APIP	30	1	31	0	0	0	1	0	1	genes	24114	32	0.128556	0.132703
APLF	41	6	47	0	0	0	0	0	0	genes	93199	47	0.0504297	0.0504297
APLN	16	0	16	0	0	0	0	0	0	genes	5809	16	0.275435	0.275435
APLNR	0	57	57	0	0	0	0	0	0	genes	3568	57	1.59753	1.59753
APLP1	0	3	3	0	0	0	1	0	1	genes	9660	4	0.0310559	0.0414079
APMAP	49	45	94	0	0	0	0	0	0	genes	28811	94	0.326264	0.326264
APOA1	7	0	7	0	0	0	0	0	0	genes	1888	7	0.370763	0.370763
APOA2	1	0	1	0	0	0	0	0	0	genes	1256	1	0.0796178	0.0796178
APOA4	8	3	11	0	0	0	0	0	0	genes	2773	11	0.396682	0.396682
APOA5	83	1	84	0	0	0	0	0	0	genes	2664	84	3.15315	3.15315
APOBEC2	9	6	15	0	0	0	0	0	0	genes	12667	15	0.118418	0.118418
APOBEC3H	12	3	15	0	0	0	1	0	1	genes	5410	16	0.277264	0.295749
APOBEC3Z1	11	2	13	0	0	0	0	0	0	genes	3758	13	0.345929	0.345929
APOBEC3Z2	18	10	28	0	0	0	0	0	0	genes	6194	28	0.45205	0.45205
APOC2	1	2	3	0	0	0	0	0	0	genes	2239	3	0.133988	0.133988
APOC4	5	0	5	0	0	0	0	0	0	genes	2384	5	0.209732	0.209732
APOD	18	2	20	0	0	0	0	0	0	genes	13308	20	0.150286	0.150286
APOE	58	0	58	0	0	0	0	0	0	genes	2687	58	2.15854	2.15854
APOF	30	9	39	0	0	0	0	0	0	genes	15018	39	0.259688	0.259688
APOH	30	51	81	0	0	0	0	1	1	genes	12762	82	0.634697	0.642533
APOL3	174	98	272	0	0	0	0	1	1	genes	41534	273	0.654885	0.657293
APOL3	174	98	272	0	0	0	0	1	1	genes	11954	273	2.27539	2.28375
APOLD1	3	1	4	0	0	0	0	0	0	genes	3882	4	0.10304	0.10304
APON	3	0	3	0	0	0	0	0	0	genes	1099	3	0.272975	0.272975
APOO	42	3	45	0	0	0	0	1	1	genes	53435	46	0.0842145	0.0860859
APOOL	23	0	23	0	0	0	0	0	0	genes	104988	23	0.0219073	0.0219073
APP	510	41	551	1	0	1	1	1	2	genes	312191	554	0.176495	0.177455
APPL1	15	2	17	0	0	0	0	0	0	genes	30824	17	0.0551518	0.0551518
APPL2	100	33	133	1	0	1	0	0	0	genes	51872	134	0.2564	0.258328
APRT	15	0	15	0	0	0	0	0	0	genes	2776	15	0.540346	0.540346
APTX	6	10	16	0	0	0	0	0	0	genes	15726	16	0.101742	0.101742
AQP1	16	0	16	0	0	0	0	0	0	genes	14199	16	0.112684	0.112684
AQP11	2	0	2	0	0	0	0	0	0	genes	11589	2	0.0172577	0.0172577
AQP2	0	2	2	0	0	0	0	0	0	genes	5476	2	0.036523	0.036523
AQP3	34	0	34	0	0	0	0	0	0	genes	5955	34	0.570949	0.570949
AQP4	29	8	37	0	0	0	0	0	0	genes	14546	37	0.254365	0.254365
AQP5	30	0	30	0	0	0	0	0	0	genes	3871	30	0.774994	0.774994
AQP7	26	5	31	0	0	0	0	0	0	genes	16607	31	0.186668	0.186668
AQP8	4	1	5	0	0	0	0	0	0	genes	10185	5	0.0490918	0.0490918
AQP9	43	26	69	0	0	0	0	0	0	genes	47923	69	0.143981	0.143981
AQR	15	8	23	0	0	0	0	0	0	genes	81299	23	0.0282906	0.0282906
AR	24	0	24	0	0	0	0	0	0	genes	209290	24	0.0114673	0.0114673
ARAF	2	0	2	0	0	0	0	0	0	genes	10435	2	0.0191663	0.0191663
ARC	71	0	71	0	0	0	0	0	0	genes	2326	71	3.05245	3.05245
ARCN1	70	2	72	0	0	0	0	0	0	genes	28577	72	0.251951	0.251951
AREG	11	8	19	0	1	1	0	0	0	genes	12158	20	0.156276	0.164501
AREL1	40	55	95	0	0	0	0	0	0	genes	42642	95	0.222785	0.222785
ARF1	174	4	178	1	0	1	0	0	0	genes	18059	179	0.985658	0.991196
ARF2	14	15	29	0	0	0	0	0	0	genes	18539	29	0.156427	0.156427
ARF3	46	13	59	0	0	0	0	0	0	genes	15284	59	0.386025	0.386025
ARF4	48	2	50	0	0	0	1	0	1	genes	18787	51	0.266141	0.271464
ARF5	6	9	15	0	0	0	0	0	0	genes	2982	15	0.503018	0.503018
ARFGAP1	19	0	19	2	0	2	0	0	0	genes	10330	21	0.18393	0.203291
ARFGAP2	50	0	50	0	0	0	0	0	0	genes	9598	50	0.520942	0.520942
ARFGAP3	210	62	272	0	0	0	0	0	0	genes	51917	272	0.523913	0.523913
ARFGEF1	109	18	127	0	0	0	0	0	0	genes	128587	127	0.0987658	0.0987658
ARFGEF2	166	170	336	0	0	0	0	0	0	genes	83479	336	0.402496	0.402496
ARFIP1	99	12	111	0	0	0	0	0	0	genes	157475	111	0.0704874	0.0704874
ARFIP2	37	0	37	0	0	0	0	0	0	genes	5118	37	0.722939	0.722939
ARFRP1	33	0	33	0	0	0	0	0	0	genes	6176	33	0.534326	0.534326
ARG1	0	4	4	1	0	1	0	0	0	genes	16990	5	0.0235433	0.0294291
ARG2	43	1	44	0	0	0	0	0	0	genes	35122	44	0.125278	0.125278
ARGLU1	28	7	35	0	1	1	0	1	1	genes	25717	37	0.136097	0.143874
ARHGAP1	202	1	203	0	0	0	0	0	0	genes	16666	203	1.21805	1.21805
ARHGAP10	720	122	842	0	0	0	0	2	2	genes	376619	844	0.223568	0.224099
ARHGAP12	104	25	129	0	0	0	0	0	0	genes	117289	129	0.109985	0.109985
ARHGAP15	579	191	770	1	1	2	8	4	12	genes	697408	784	0.110409	0.112416
ARHGAP18	113	66	179	0	0	0	1	1	2	genes	132945	181	0.134642	0.136147
ARHGAP20	74	7	81	0	0	0	1	1	2	genes	213949	83	0.0378595	0.0387943
ARHGAP24	132	0	132	0	1	1	0	0	0	genes	168434	133	0.078369	0.0789627
ARHGAP25	61	204	265	0	0	0	0	0	0	genes	92145	265	0.28759	0.28759
ARHGAP26	1059	184	1243	2	0	2	5	1	6	genes	468759	1251	0.265168	0.266875
ARHGAP27	33	25	58	0	0	0	0	0	0	genes	15427	58	0.375964	0.375964
ARHGAP29	15	7	22	0	0	0	0	0	0	genes	81403	22	0.027026	0.027026
ARHGAP30	31	25	56	0	0	0	0	0	0	genes	14972	56	0.374032	0.374032
ARHGAP31	59	96	155	0	0	0	1	0	1	genes	119086	156	0.130158	0.130998
ARHGAP32	84	15	99	0	0	0	0	0	0	genes	128781	99	0.0768747	0.0768747
ARHGAP35	204	94	298	1	0	1	7	0	7	genes	72290	306	0.412229	0.423295
ARHGAP36	4	0	4	0	0	0	0	0	0	genes	8270	4	0.0483676	0.0483676
ARHGAP39	38	27	65	0	0	0	0	1	1	genes	36513	66	0.178019	0.180758
ARHGAP4	27	46	73	0	0	0	0	0	0	genes	15726	73	0.464199	0.464199
ARHGAP45	134	68	202	0	0	0	1	0	1	genes	12779	203	1.58072	1.58854
ARHGAP6	60	15	75	0	0	0	0	0	0	genes	87765	75	0.0854555	0.0854555
ARHGDIA	19	21	40	0	0	0	0	0	0	genes	4016	40	0.996016	0.996016
ARHGDIB	17	51	68	0	0	0	0	0	0	genes	18893	68	0.359922	0.359922
ARHGDIG	4	0	4	0	0	0	0	0	0	genes	2433	4	0.164406	0.164406
ARHGEF10L	760	182	942	3	1	4	3	2	5	genes	152190	951	0.618963	0.624877
ARHGEF12	109	15	124	0	0	0	3	2	5	genes	167199	129	0.0741631	0.0771536
ARHGEF15	105	1	106	0	0	0	0	0	0	genes	8668	106	1.22289	1.22289
ARHGEF16	102	0	102	0	0	0	0	0	0	genes	13313	102	0.766168	0.766168
ARHGEF17	159	34	193	1	0	1	0	0	0	genes	57979	194	0.332879	0.334604
ARHGEF19	98	44	142	0	0	0	0	0	0	genes	10844	142	1.30948	1.30948
ARHGEF2	20	45	65	0	0	0	0	0	0	genes	24244	65	0.268108	0.268108
ARHGEF25	16	0	16	0	0	0	0	0	0	genes	7218	16	0.221668	0.221668
ARHGEF26	359	16	375	0	0	0	3	0	3	genes	137070	378	0.273583	0.275772
ARHGEF28	281	30	311	1	1	2	1	4	5	genes	134994	318	0.230381	0.235566
ARHGEF37	67	29	96	0	0	0	0	0	0	genes	54176	96	0.1772	0.1772
ARHGEF39	0	2	2	0	0	0	0	0	0	genes	3593	2	0.0556638	0.0556638
ARHGEF40	94	13	107	0	0	0	1	0	1	genes	19188	108	0.55764	0.562852
ARHGEF5	13	3	16	0	0	0	0	0	0	genes	22670	16	0.0705779	0.0705779
ARHGEF6	16	12	28	0	0	0	0	0	0	genes	115448	28	0.0242533	0.0242533
ARHGEF7	200	98	298	0	0	0	0	1	1	genes	94266	299	0.316127	0.317188
ARHGEF9	52	12	64	0	0	0	0	0	0	genes	316353	64	0.0202306	0.0202306
ARID1A	263	54	317	1	0	1	0	0	0	genes	68528	318	0.462585	0.464044
ARID3A	37	46	83	0	0	0	0	0	0	genes	28951	83	0.286691	0.286691
ARID3B	36	130	166	0	0	0	0	0	0	genes	45791	166	0.362517	0.362517
ARID4A	27	6	33	0	0	0	0	0	0	genes	62038	33	0.0531932	0.0531932
ARID4B	102	27	129	1	0	1	2	0	2	genes	138281	132	0.0932883	0.0954578
ARID5A	26	7	33	0	0	0	0	0	0	genes	11666	33	0.282873	0.282873
ARIH1	67	18	85	0	0	0	0	0	0	genes	102041	85	0.0832999	0.0832999
ARIH2	43	40	83	0	0	0	0	0	0	genes	38349	83	0.216433	0.216433
ARL1	8	0	8	0	0	0	1	0	1	genes	9433	9	0.0848087	0.0954097
ARL10	5	0	5	0	0	0	0	0	0	genes	4440	5	0.112613	0.112613
ARL11	0	16	16	0	0	0	0	0	0	genes	1852	16	0.863931	0.863931
ARL14EP	29	4	33	0	0	0	1	0	1	genes	13617	34	0.242344	0.249688
ARL14EPL	25	8	33	0	0	0	0	0	0	genes	29277	33	0.112716	0.112716
ARL15	297	75	372	0	0	0	0	0	0	genes	459416	372	0.0809724	0.0809724
ARL2	12	6	18	0	0	0	0	0	0	genes	7801	18	0.23074	0.23074
ARL2BP	24	0	24	0	0	0	0	0	0	genes	6028	24	0.398142	0.398142
ARL3	82	9	91	0	0	0	0	0	0	genes	29885	91	0.304501	0.304501
ARL4A	6	0	6	0	0	0	0	0	0	genes	1539	6	0.389864	0.389864
ARL4D	17	1	18	0	0	0	0	0	0	genes	1919	18	0.937989	0.937989
ARL5A	27	8	35	0	0	0	0	0	0	genes	22938	35	0.152585	0.152585
ARL6	2	1	3	0	0	0	0	0	0	genes	39353	3	0.00762331	0.00762331
ARL6IP1	2	11	13	0	0	0	0	0	0	genes	8620	13	0.150812	0.150812
ARL6IP5	20	4	24	0	0	0	0	0	0	genes	21462	24	0.111826	0.111826
ARL6IP6	14	16	30	0	0	0	0	0	0	genes	41231	30	0.0727608	0.0727608
ARL8B	27	20	47	0	0	0	0	0	0	genes	46426	47	0.101236	0.101236
ARMC1	18	0	18	0	0	0	0	0	0	genes	24785	18	0.0726246	0.0726246
ARMC10	37	8	45	0	0	0	0	0	0	genes	60634	45	0.0742158	0.0742158
ARMC2	148	104	252	0	1	1	0	1	1	genes	119790	254	0.210368	0.212038
ARMC3	55	12	67	0	0	0	0	0	0	genes	64948	67	0.103159	0.103159
ARMC6	68	4	72	0	0	0	2	0	2	genes	15903	74	0.452745	0.465321
ARMC7	70	14	84	0	0	0	0	0	0	genes	15041	84	0.558474	0.558474
ARMC8	47	38	85	0	0	0	0	0	0	genes	107057	85	0.079397	0.079397
ARMC9	114	57	171	1	0	1	0	0	0	genes	154031	172	0.111017	0.111666
ARMCX1	1	0	1	0	0	0	0	0	0	genes	1840	1	0.0543478	0.0543478
ARMCX3	2	5	7	0	0	0	0	0	0	genes	4827	7	0.145018	0.145018
ARMH1	63	21	84	0	0	0	0	0	0	genes	62382	84	0.134654	0.134654
ARMH4	49	7	56	0	0	0	0	1	1	genes	141704	57	0.039519	0.0402247
ARMT1	9	8	17	0	0	0	0	0	0	genes	13515	17	0.125786	0.125786
ARNT	18	7	25	0	0	0	0	0	0	genes	64687	25	0.0386476	0.0386476
ARNT2	265	42	307	1	0	1	0	0	0	genes	192654	308	0.159353	0.159872
ARNTL	150	107	257	0	0	0	1	0	1	genes	107977	258	0.238014	0.23894
ARNTL2	34	10	44	0	0	0	0	0	0	genes	88943	44	0.0494699	0.0494699
ARPC1A	47	9	56	0	0	0	0	0	0	genes	23240	56	0.240964	0.240964
ARPC1B	60	19	79	0	0	0	0	1	1	genes	12594	80	0.627283	0.635223
ARPC2	33	30	63	0	0	0	0	2	2	genes	27618	65	0.228112	0.235354
ARPC3	1	13	14	0	0	0	0	0	0	genes	10809	14	0.129522	0.129522
ARPC4	4	5	9	0	0	0	0	0	0	genes	9146	9	0.0984037	0.0984037
ARPC5	51	0	51	0	0	0	0	0	0	genes	9393	51	0.542958	0.542958
ARPC5L	45	0	45	0	0	0	0	0	0	genes	7196	45	0.625347	0.625347
ARPIN	18	1	19	0	0	0	0	0	0	genes	8435	19	0.225252	0.225252
ARPP19	31	9	40	0	0	0	0	0	0	genes	15427	40	0.259286	0.259286
ARPP21	10	0	10	0	0	0	0	0	0	genes	6600	10	0.151515	0.151515
ARR3	3	1	4	0	0	0	0	0	0	genes	11917	4	0.0335655	0.0335655
ARRB1	349	63	412	0	0	0	0	1	1	genes	72588	413	0.567587	0.568965
ARRB2	3	26	29	0	0	0	0	0	0	genes	8655	29	0.335066	0.335066
ARRDC1	185	0	185	1	0	1	0	0	0	genes	7524	186	2.4588	2.47209
ARRDC2	81	0	81	0	0	0	0	0	0	genes	4507	81	1.7972	1.7972
ARRDC3	14	0	14	0	0	0	0	0	0	genes	12195	14	0.114801	0.114801
ARRDC4	33	19	52	0	0	0	0	0	0	genes	12766	52	0.407332	0.407332
ARRDC5	13	0	13	0	0	0	0	2	2	genes	13326	15	0.0975537	0.112562
ARSA	3	0	3	0	0	0	0	0	0	genes	3138	3	0.0956023	0.0956023
ARSB	130	111	241	0	0	0	1	4	5	genes	180721	246	0.133355	0.136121
ARSG	299	309	608	1	0	1	0	0	0	genes	103685	609	0.586391	0.587356
ARSK	21	11	32	0	0	0	0	0	0	genes	54827	32	0.0583654	0.0583654
ARSL	9	5	14	0	0	0	0	0	0	genes	14764	14	0.0948253	0.0948253
ART1	14	30	44	0	0	0	0	0	0	genes	24522	44	0.179431	0.179431
ART3	75	15	90	2	0	2	0	1	1	genes	142162	93	0.0633081	0.0654183
ARV1	0	19	19	0	0	0	0	0	0	genes	23117	19	0.0821906	0.0821906
ARVCF	53	32	85	0	0	0	0	0	0	genes	3952	85	2.15081	2.15081
AS3MT	34	1	35	0	0	0	0	0	0	genes	17101	35	0.204666	0.204666
ASAH1	42	2	44	0	0	0	0	0	0	genes	31628	44	0.139117	0.139117
ASAP1	409	537	946	2	1	3	4	5	9	genes	339738	958	0.27845	0.281982
ASAP3	213	44	257	0	0	0	0	0	0	genes	44422	257	0.578542	0.578542
ASB1	40	1	41	0	0	0	0	0	0	genes	18715	41	0.219076	0.219076
ASB11	29	0	29	0	0	0	0	0	0	genes	28967	29	0.100114	0.100114
ASB13	25	6	31	0	0	0	0	0	0	genes	15371	31	0.201678	0.201678
ASB14	15	3	18	0	0	0	0	0	0	genes	14620	18	0.123119	0.123119
ASB15	13	4	17	0	0	0	0	0	0	genes	31975	17	0.0531665	0.0531665
ASB16	16	0	16	0	0	0	0	0	0	genes	7539	16	0.21223	0.21223
ASB18	183	7	190	0	0	0	0	0	0	genes	71712	190	0.264949	0.264949
ASB2	131	79	210	1	0	1	1	0	1	genes	48874	212	0.429676	0.433768
ASB3	36	5	41	0	0	0	0	0	0	genes	118362	41	0.0346395	0.0346395
ASB4	56	2	58	0	0	0	0	0	0	genes	77130	58	0.0751977	0.0751977
ASB5	155	3	158	0	0	0	1	0	1	genes	40805	159	0.387207	0.389658
ASB6	28	1	29	0	0	0	0	0	0	genes	5228	29	0.554705	0.554705
ASB7	12	18	30	0	0	0	0	0	0	genes	52559	30	0.0570787	0.0570787
ASB8	32	3	35	0	0	0	0	1	1	genes	8451	36	0.414152	0.425985
ASB9	18	2	20	0	0	0	0	0	0	genes	28590	20	0.0699545	0.0699545
ASCC1	29	21	50	2	0	2	0	0	0	genes	109666	52	0.045593	0.0474167
ASCC2	307	20	327	1	0	1	0	0	0	genes	35997	328	0.908409	0.911187
ASCC3	83	23	106	0	0	0	2	11	13	genes	332797	119	0.0318512	0.0357575
ASCL2	12	0	12	0	0	0	0	0	0	genes	1876	12	0.639659	0.639659
ASF1A	7	0	7	0	0	0	0	0	0	genes	12854	7	0.0544578	0.0544578
ASF1B	17	4	21	0	0	0	0	0	0	genes	12428	21	0.168973	0.168973
ASGR1	24	0	24	0	0	0	0	0	0	genes	3538	24	0.678349	0.678349
ASGR2	10	4	14	0	0	0	0	0	0	genes	9979	14	0.140295	0.140295
ASH1L	48	19	67	0	0	0	0	0	0	genes	176646	67	0.037929	0.037929
ASH2L	41	7	48	0	0	0	0	0	0	genes	25824	48	0.185874	0.185874
ASIC1	35	0	35	0	0	0	0	0	0	genes	22506	35	0.155514	0.155514
ASIC2	2158	125	2283	1	3	4	3	5	8	genes	1206384	2295	0.189243	0.190238
ASIC3	45	0	45	0	0	0	0	0	0	genes	3971	45	1.13322	1.13322
ASIP	21	0	21	0	0	0	0	0	0	genes	28305	21	0.0741918	0.0741918
ASL	35	0	35	0	0	0	0	0	0	genes	8773	35	0.398951	0.398951
ASMT	55	40	95	0	0	0	0	0	0	genes	25751	95	0.368918	0.368918
ASMTL	15	2	17	0	0	0	0	0	0	genes	20551	17	0.082721	0.082721
ASNS	141	52	193	1	0	1	1	0	1	genes	147458	195	0.130885	0.132241
ASNSD1	9	0	9	0	0	0	0	0	0	genes	10853	9	0.0829264	0.0829264
ASPA	26	2	28	0	0	0	0	0	0	genes	21243	28	0.131808	0.131808
ASPG	197	0	197	0	0	0	0	0	0	genes	23361	197	0.843286	0.843286
ASPH	123	43	166	0	0	0	0	0	0	genes	187375	166	0.0885924	0.0885924
ASPHD1	7	0	7	0	0	0	0	0	0	genes	3808	7	0.183824	0.183824
ASPM	32	12	44	0	0	0	0	1	1	genes	60128	45	0.0731772	0.0748403
ASPN	23	3	26	0	0	0	0	0	0	genes	25346	26	0.10258	0.10258
ASPSCR1	261	32	293	0	0	0	0	0	0	genes	27915	293	1.04961	1.04961
ASRGL1	24	26	50	0	0	0	0	0	0	genes	18692	50	0.267494	0.267494
ASS1	113	4	117	0	0	0	0	0	0	genes	51997	117	0.225013	0.225013
AST1	15	0	15	0	0	0	0	0	0	genes	12283	15	0.12212	0.12212
ASZ1	34	5	39	0	0	0	0	0	0	genes	75804	39	0.0514485	0.0514485
ATAD1	41	4	45	0	0	0	0	0	0	genes	40881	45	0.110076	0.110076
ATAD2	30	0	30	0	0	0	0	0	0	genes	25232	30	0.118897	0.118897
ATAD2B	28	12	40	0	0	0	0	0	0	genes	121908	40	0.0328116	0.0328116
ATAD3A	2	0	2	0	0	0	0	0	0	genes	16395	2	0.0121988	0.0121988
ATAD5	11	4	15	1	0	1	0	0	0	genes	35562	16	0.0421799	0.0449918
ATAT1	32	2	34	0	0	0	0	0	0	genes	12783	34	0.265978	0.265978
ATCAY	65	5	70	0	0	0	0	0	0	genes	37698	70	0.185686	0.185686
ATF1	12	3	15	0	0	0	0	0	0	genes	64327	15	0.0233184	0.0233184
ATF2	13	21	34	0	0	0	0	0	0	genes	81377	34	0.0417808	0.0417808
ATF3	12	24	36	0	0	0	0	0	0	genes	12928	36	0.278465	0.278465
ATF4	6	0	6	0	0	0	0	0	0	genes	2096	6	0.28626	0.28626
ATF5	3	0	3	0	0	0	0	0	0	genes	3994	3	0.0751127	0.0751127
ATF6B	32	4	36	0	0	0	0	0	0	genes	9863	36	0.365001	0.365001
ATF7	114	28	142	0	0	0	0	0	0	genes	90606	142	0.156723	0.156723
ATF7IP	19	1	20	0	0	0	0	0	0	genes	91883	20	0.0217668	0.0217668
ATF7IP2	46	0	46	0	0	0	0	0	0	genes	52136	46	0.0882308	0.0882308
ATG10	63	27	90	0	0	0	0	0	0	genes	262786	90	0.0342484	0.0342484
ATG101	32	0	32	0	0	0	0	0	0	genes	5806	32	0.551154	0.551154
ATG12	10	2	12	0	0	0	0	0	0	genes	22307	12	0.0537948	0.0537948
ATG13	99	6	105	0	0	0	0	0	0	genes	41757	105	0.251455	0.251455
ATG14	32	16	48	2	0	2	2	0	2	genes	36893	52	0.130106	0.140948
ATG16L1	110	96	206	0	0	0	0	0	0	genes	44271	206	0.465316	0.465316
ATG16L2	89	12	101	0	0	0	0	0	0	genes	15527	101	0.65048	0.65048
ATG2A	29	2	31	0	0	0	0	0	0	genes	21048	31	0.147282	0.147282
ATG2B	72	22	94	0	0	0	0	0	0	genes	77369	94	0.121496	0.121496
ATG3	3	20	23	0	0	0	0	0	0	genes	34595	23	0.0664836	0.0664836
ATG4A	8	4	12	0	0	0	0	0	0	genes	33183	12	0.0361631	0.0361631
ATG4B	43	1	44	0	0	0	0	0	0	genes	7813	44	0.563164	0.563164
ATG4C	7	10	17	0	0	0	0	0	0	genes	96166	17	0.0176778	0.0176778
ATG4D	36	5	41	1	0	1	0	0	0	genes	8491	42	0.482864	0.494641
ATG5	59	64	123	0	0	0	1	0	1	genes	113482	124	0.108387	0.109268
ATG7	656	332	988	0	1	1	2	2	4	genes	274102	993	0.36045	0.362274
ATG9A	13	37	50	0	0	0	0	0	0	genes	9395	50	0.532198	0.532198
ATIC	26	2	28	0	0	0	0	0	0	genes	23125	28	0.121081	0.121081
ATL1	8	6	14	0	0	0	0	0	0	genes	74184	14	0.018872	0.018872
ATL2	68	7	75	0	0	0	1	0	1	genes	67651	76	0.110863	0.112341
ATL3	117	16	133	0	0	0	0	0	0	genes	41505	133	0.320443	0.320443
ATM	36	5	41	0	1	1	0	3	3	genes	142635	45	0.0287447	0.0315491
ATMIN	25	9	34	0	0	0	0	0	0	genes	15121	34	0.224853	0.224853
ATN1	66	33	99	0	0	0	0	0	0	genes	8682	99	1.14029	1.14029
ATOH8	34	11	45	0	0	0	0	0	0	genes	42290	45	0.106408	0.106408
ATOX1	26	4	30	0	0	0	1	0	1	genes	15348	31	0.195465	0.201981
ATP10D	70	14	84	1	0	1	0	3	3	genes	136177	88	0.0616844	0.0646218
ATP13A1	82	4	86	0	0	0	0	0	0	genes	15574	86	0.552202	0.552202
ATP13A2	93	21	114	0	0	0	0	2	2	genes	20043	116	0.568777	0.578756
ATP13A3	13	10	23	0	0	0	0	0	0	genes	54731	23	0.0420237	0.0420237
ATP1A1	162	4	166	0	0	0	0	0	0	genes	32330	166	0.513455	0.513455
ATP1A2	48	5	53	0	0	0	0	0	0	genes	24609	53	0.215368	0.215368
ATP1A4	29	31	60	0	0	0	0	0	0	genes	32164	60	0.186544	0.186544
ATP1B1	50	9	59	0	0	0	0	0	0	genes	25541	59	0.231001	0.231001
ATP1B2	1	0	1	0	0	0	0	0	0	genes	4304	1	0.0232342	0.0232342
ATP1B3	7	21	28	0	0	0	0	1	1	genes	36165	29	0.0774229	0.080188
ATP1B4	12	0	12	0	0	0	0	0	0	genes	20827	12	0.0576175	0.0576175
ATP23	2	1	3	0	0	0	0	0	0	genes	22990	3	0.0130492	0.0130492
ATP2A1	49	17	66	1	0	1	0	0	0	genes	17335	67	0.380733	0.386501
ATP2A2	91	28	119	0	0	0	0	1	1	genes	54147	120	0.219772	0.221619
ATP2A3	96	51	147	0	0	0	0	0	0	genes	34078	147	0.431363	0.431363
ATP2B1	65	69	134	0	0	0	2	1	3	genes	129818	137	0.103221	0.105532
ATP2B2	645	131	776	0	1	1	4	0	4	genes	299770	781	0.258865	0.260533
ATP2B3	66	0	66	0	0	0	0	0	0	genes	41615	66	0.158597	0.158597
ATP2B4	108	19	127	0	0	0	0	0	0	genes	50186	127	0.253059	0.253059
ATP2C1	50	39	89	0	0	0	1	0	1	genes	153584	90	0.0579487	0.0585999
ATP4A	48	1	49	1	0	1	0	0	0	genes	12947	50	0.378466	0.38619
ATP4B	3	89	92	0	0	0	0	0	0	genes	4930	92	1.86613	1.86613
ATP5F1A	9	0	9	0	0	0	0	1	1	genes	8908	10	0.101033	0.112259
ATP5F1B	17	0	17	0	0	0	0	0	0	genes	5374	17	0.316338	0.316338
ATP5F1C	24	1	25	0	0	0	0	0	0	genes	16348	25	0.152924	0.152924
ATP5F1D	39	0	39	0	0	0	0	0	0	genes	2173	39	1.79475	1.79475
ATP5F1E	3	0	3	0	0	0	0	0	0	genes	3692	3	0.0812568	0.0812568
ATP5IF1	18	0	18	0	0	0	0	0	0	genes	2245	18	0.801782	0.801782
ATP5MC1	5	0	5	0	0	0	0	0	0	genes	2123	5	0.235516	0.235516
ATP5MC2	2	0	2	0	0	0	0	0	0	genes	3793	2	0.0527287	0.0527287
ATP5MC3	6	0	6	0	0	0	0	0	0	genes	3116	6	0.192555	0.192555
ATP5ME	2	0	2	0	0	0	0	0	0	genes	1541	2	0.129786	0.129786
ATP5MF	35	0	35	0	0	0	1	1	2	genes	5091	37	0.687488	0.726773
ATP5MG	28	0	28	0	0	0	0	0	0	genes	8132	28	0.344319	0.344319
ATP5MJ	6	7	13	0	1	1	0	1	1	genes	5357	15	0.242673	0.280007
ATP5MK	12	1	13	0	0	0	0	0	0	genes	5289	13	0.245793	0.245793
ATP5PB	7	0	7	0	0	0	0	0	0	genes	16908	7	0.0414005	0.0414005
ATP5PD	3	0	3	0	0	0	0	0	0	genes	4766	3	0.0629459	0.0629459
ATP5PF	9	0	9	0	0	0	0	0	0	genes	7317	9	0.123001	0.123001
ATP5PO	6	1	7	0	0	0	0	0	0	genes	7359	7	0.0951216	0.0951216
ATP6AP1	6	16	22	0	0	0	0	0	0	genes	7781	22	0.28274	0.28274
ATP6AP1L	16	0	16	0	0	0	0	0	0	genes	20424	16	0.0783392	0.0783392
ATP6AP2	17	12	29	0	0	0	0	0	0	genes	18334	29	0.158176	0.158176
ATP6V0A1	65	42	107	0	0	0	0	0	0	genes	49643	107	0.215539	0.215539
ATP6V0A2	44	7	51	0	0	0	0	0	0	genes	39725	51	0.128383	0.128383
ATP6V0A4	51	5	56	0	0	0	1	0	1	genes	46594	57	0.120187	0.122333
ATP6V0B	1	0	1	0	0	0	0	0	0	genes	3338	1	0.0299581	0.0299581
ATP6V0C	34	3	37	0	0	0	0	0	0	genes	5376	37	0.688244	0.688244
ATP6V0D1	237	35	272	0	0	0	1	0	1	genes	39067	273	0.69624	0.698799
ATP6V0D2	40	19	59	1	0	1	0	0	0	genes	56106	60	0.105158	0.10694
ATP6V0E1	141	14	155	0	0	0	1	0	1	genes	30014	156	0.516426	0.519757
ATP6V0E2	3	7	10	0	0	0	0	1	1	genes	5158	11	0.193874	0.213261
ATP6V1A	24	20	44	0	0	0	0	0	0	genes	60602	44	0.0726049	0.0726049
ATP6V1B1	69	16	85	0	0	0	0	0	0	genes	26056	85	0.32622	0.32622
ATP6V1B2	22	4	26	0	0	0	0	0	0	genes	26118	26	0.0995482	0.0995482
ATP6V1C1	20	14	34	0	0	0	0	1	1	genes	40118	35	0.08475	0.0872426
ATP6V1C2	204	0	204	0	0	0	0	0	0	genes	59989	204	0.340062	0.340062
ATP6V1D	45	9	54	0	0	0	0	0	0	genes	15788	54	0.342032	0.342032
ATP6V1E1	22	0	22	0	0	0	0	0	0	genes	13632	22	0.161385	0.161385
ATP6V1E2	13	0	13	0	0	0	0	0	0	genes	7945	13	0.163625	0.163625
ATP6V1F	8	0	8	0	0	0	0	0	0	genes	2685	8	0.297952	0.297952
ATP6V1G1	6	6	12	0	0	0	0	0	0	genes	8991	12	0.133467	0.133467
ATP6V1G2	14	0	14	0	0	0	0	0	0	genes	2288	14	0.611888	0.611888
ATP6V1H	22	3	25	0	0	0	0	0	0	genes	47386	25	0.0527582	0.0527582
ATP7A	15	0	15	0	0	0	0	0	0	genes	70499	15	0.0212769	0.0212769
ATP8A1	74	174	248	3	0	3	6	2	8	genes	234155	259	0.105913	0.11061
ATP8A2	446	77	523	0	0	0	0	0	0	genes	450575	523	0.116074	0.116074
ATP8B1	153	72	225	0	0	0	0	0	0	genes	107694	225	0.208925	0.208925
ATP8B2	10	52	62	0	0	0	0	0	0	genes	19577	62	0.316698	0.316698
ATP8B3	3	1	4	0	0	0	0	0	0	genes	5760	4	0.0694444	0.0694444
ATP9B	56	108	164	0	0	0	2	0	2	genes	150267	166	0.109139	0.11047
ATPAF2	44	5	49	0	0	0	0	0	0	genes	11640	49	0.420962	0.420962
ATRAID	2	0	2	0	0	0	0	0	0	genes	4655	2	0.0429646	0.0429646
ATRIP	36	9	45	0	0	0	0	0	0	genes	17524	45	0.256791	0.256791
ATRN	70	60	130	0	0	0	0	0	0	genes	186412	130	0.069738	0.069738
ATXN10	298	130	428	1	0	1	1	0	1	genes	140689	430	0.304217	0.305639
ATXN1L	9	0	9	0	0	0	0	0	0	genes	7928	9	0.113522	0.113522
ATXN2L	19	0	19	0	0	0	0	0	0	genes	10928	19	0.173865	0.173865
ATXN3	9	3	12	0	0	0	0	0	0	genes	19896	12	0.0603136	0.0603136
ATXN7L1	511	150	661	3	0	3	1	3	4	genes	253508	668	0.260741	0.263503
ATXN7L2	12	4	16	0	0	0	0	1	1	genes	8700	17	0.183908	0.195402
ATXN7L3	37	4	41	0	0	0	0	0	0	genes	7857	41	0.521828	0.521828
ATXN7L3B	30	0	30	0	0	0	1	0	1	genes	3737	31	0.802783	0.829542
AUH	78	96	174	0	0	0	0	0	0	genes	182686	174	0.0952454	0.0952454
AUNIP	5	0	5	0	0	0	0	1	1	genes	12437	6	0.0402026	0.0482431
AUP1	10	0	10	0	0	0	0	0	0	genes	3032	10	0.329815	0.329815
AURKA	9	10	19	0	0	0	0	0	0	genes	15138	19	0.125512	0.125512
AURKAIP1	7	0	7	0	0	0	0	0	0	genes	4470	7	0.1566	0.1566
AURKB	3	6	9	0	0	0	0	0	0	genes	4846	9	0.18572	0.18572
AURKC	1	0	1	0	0	0	0	0	0	genes	4080	1	0.0245098	0.0245098
AVIL	48	15	63	0	0	0	0	0	0	genes	16018	63	0.393308	0.393308
AVPI1	50	0	50	0	0	0	0	0	0	genes	8096	50	0.617589	0.617589
AVPR1A	1	0	1	0	0	0	0	0	0	genes	3479	1	0.0287439	0.0287439
AVPR1B	8	1	9	0	0	0	0	0	0	genes	5521	9	0.163014	0.163014
AVPR2	8	0	8	0	0	0	0	0	0	genes	2400	8	0.333333	0.333333
AWAT1	1	0	1	0	0	0	0	0	0	genes	6068	1	0.0164799	0.0164799
AXIN1	159	25	184	0	0	0	0	0	0	genes	34111	184	0.539415	0.539415
AXIN2	59	3	62	0	0	0	0	0	0	genes	25957	62	0.238857	0.238857
AZGP1	127	0	127	1	0	1	0	0	0	genes	4490	128	2.82851	2.85078
AZI2	38	21	59	1	0	1	0	0	0	genes	40980	60	0.143973	0.146413
AZIN1	37	0	37	0	0	0	0	0	0	genes	31059	37	0.119128	0.119128
AZIN2	62	51	113	0	0	0	0	2	2	genes	42542	115	0.26562	0.270321
B2M	8	0	8	0	0	0	0	0	0	genes	8280	8	0.0966184	0.0966184
B3GALNT1	16	2	18	0	0	0	0	0	0	genes	32508	18	0.055371	0.055371
B3GALNT2	35	34	69	1	0	1	1	0	1	genes	65516	71	0.105318	0.10837
B3GALT2	1	21	22	0	0	0	0	0	0	genes	7649	22	0.287619	0.287619
B3GALT4	4	0	4	0	0	0	0	0	0	genes	1635	4	0.244648	0.244648
B3GAT1	31	0	31	0	0	0	0	0	0	genes	6510	31	0.47619	0.47619
B3GAT2	84	26	110	0	0	0	0	0	0	genes	94706	110	0.116149	0.116149
B3GAT3	38	1	39	0	0	0	0	0	0	genes	4625	39	0.843243	0.843243
B3GNT2	17	105	122	0	0	0	0	0	0	genes	32540	122	0.374923	0.374923
B3GNT3	38	38	76	0	0	0	0	0	0	genes	19940	76	0.381143	0.381143
B3GNT5	8	35	43	0	0	0	0	0	0	genes	62424	43	0.0688838	0.0688838
B3GNT6	1	0	1	0	0	0	0	0	0	genes	6139	1	0.0162893	0.0162893
B3GNT8	6	9	15	0	0	0	0	0	0	genes	1799	15	0.833797	0.833797
B3GNT9	17	0	17	0	0	0	0	0	0	genes	2951	17	0.576076	0.576076
B4GALNT1	3	5	8	0	0	0	0	0	0	genes	6908	8	0.115808	0.115808
B4GALNT3	687	27	714	0	0	0	1	0	1	genes	96260	715	0.741741	0.74278
B4GALT1	489	26	515	0	0	0	1	0	1	genes	53165	516	0.968682	0.970563
B4GALT2	3	0	3	0	0	0	0	0	0	genes	10144	3	0.0295741	0.0295741
B4GALT3	33	0	33	0	0	0	0	0	0	genes	4986	33	0.661853	0.661853
B4GALT4	37	5	42	0	0	0	0	0	0	genes	30837	42	0.1362	0.1362
B4GALT6	43	71	114	0	0	0	0	1	1	genes	66387	115	0.17172	0.173227
B4GALT7	1	0	1	0	0	0	0	0	0	genes	6647	1	0.0150444	0.0150444
B4GAT1	35	0	35	0	0	0	0	0	0	genes	2232	35	1.5681	1.5681
B9D1	25	0	25	0	0	0	0	0	0	genes	8339	25	0.299796	0.299796
B9D2	4	7	11	0	0	0	0	0	0	genes	7582	11	0.14508	0.14508
BAALC	136	38	174	0	0	0	0	0	0	genes	87116	174	0.199734	0.199734
BABAM1	11	1	12	0	0	0	0	0	0	genes	5838	12	0.20555	0.20555
BABAM2	418	104	522	0	0	0	0	1	1	genes	421830	523	0.123747	0.123984
BACE1	25	11	36	0	0	0	0	0	0	genes	21659	36	0.166213	0.166213
BACE2	122	22	144	0	0	0	0	0	0	genes	105549	144	0.13643	0.13643
BAD	40	0	40	0	0	0	0	0	0	genes	11778	40	0.339616	0.339616
BAG1	9	0	9	0	0	0	1	0	1	genes	11199	10	0.0803643	0.0892937
BAG2	49	6	55	0	0	0	2	0	2	genes	10047	57	0.547427	0.567334
BAG3	79	4	83	0	0	0	0	0	0	genes	23436	83	0.354156	0.354156
BAG4	47	2	49	1	0	1	0	0	0	genes	25533	50	0.191909	0.195825
BAG5	8	1	9	0	0	0	0	0	0	genes	2891	9	0.311311	0.311311
BAG6	19	0	19	0	0	0	0	0	0	genes	11218	19	0.169371	0.169371
BAHD1	4	0	4	0	0	0	0	0	0	genes	8836	4	0.0452694	0.0452694
BAIAP2	644	38	682	2	1	3	3	1	4	genes	63582	689	1.07263	1.08364
BAIAP2L2	26	0	26	0	0	0	0	0	0	genes	29580	26	0.0878972	0.0878972
BAK1	1	8	9	0	0	0	0	0	0	genes	2994	9	0.300601	0.300601
BAMBI	1	0	1	0	0	0	0	0	0	genes	6888	1	0.014518	0.014518
BANF1	8	0	8	0	0	0	0	0	0	genes	1945	8	0.411311	0.411311
BANF2	110	11	121	0	0	0	0	0	0	genes	26001	121	0.465367	0.465367
BANP	431	51	482	0	0	0	0	0	0	genes	68723	482	0.701366	0.701366
BAP1	12	3	15	0	0	0	0	0	0	genes	8426	15	0.17802	0.17802
BARD1	12	7	19	0	0	0	0	0	0	genes	92746	19	0.0204861	0.0204861
BARHL1	2	0	2	0	0	0	0	0	0	genes	6552	2	0.030525	0.030525
BARX2	175	6	181	0	0	0	0	1	1	genes	82164	182	0.220291	0.221508
BASP1	40	55	95	0	0	0	0	0	0	genes	55386	95	0.171523	0.171523
BATF	15	55	70	0	0	0	0	0	0	genes	21950	70	0.318907	0.318907
BATF2	4	4	8	0	0	0	0	0	0	genes	5859	8	0.136542	0.136542
BATF3	42	26	68	0	0	0	0	0	0	genes	13321	68	0.510472	0.510472
BAX	2	2	4	0	0	0	0	0	0	genes	4009	4	0.0997755	0.0997755
BAZ1A	30	14	44	0	1	1	0	0	0	genes	86783	45	0.0507012	0.0518535
BAZ1B	148	29	177	0	0	0	0	0	0	genes	55868	177	0.316818	0.316818
BAZ2A	77	8	85	0	0	0	0	0	0	genes	34972	85	0.243052	0.243052
BAZ2B	109	30	139	0	0	0	1	4	5	genes	330381	144	0.0420726	0.043586
BBLN	14	0	14	0	0	0	0	0	0	genes	3401	14	0.411644	0.411644
BBOX1	58	1	59	0	0	0	0	0	0	genes	76598	59	0.0770255	0.0770255
BBS12	2	1	3	0	0	0	0	0	0	genes	12468	3	0.0240616	0.0240616
BBS2	7	2	9	0	0	0	0	0	0	genes	25996	9	0.0346207	0.0346207
BBS4	38	4	42	0	0	0	0	0	0	genes	45971	42	0.0913619	0.0913619
BBS5	13	0	13	0	0	0	0	0	0	genes	20998	13	0.0619107	0.0619107
BBS7	7	4	11	0	0	0	0	0	0	genes	38979	11	0.0282203	0.0282203
BBS9	85	52	137	0	0	0	0	1	1	genes	452894	138	0.0302499	0.0304707
BBX	163	36	199	0	0	0	0	0	0	genes	292826	199	0.0679584	0.0679584
BCAM	40	26	66	0	0	0	0	0	0	genes	11313	66	0.5834	0.5834
BCAN	23	11	34	0	0	0	0	0	0	genes	18106	34	0.187783	0.187783
BCAP29	23	4	27	0	0	0	1	1	2	genes	51887	29	0.0520362	0.0558907
BCAP31	181	17	198	0	0	0	0	0	0	genes	28774	198	0.688121	0.688121
BCAR1	206	0	206	1	0	1	3	0	3	genes	22071	210	0.933351	0.951475
BCAR3	455	98	553	1	0	1	0	3	3	genes	221294	557	0.249894	0.251701
BCAR4	4	4	8	0	0	0	0	0	0	genes	7851	8	0.101898	0.101898
BCAS1	438	60	498	1	0	1	0	0	0	genes	65815	499	0.756666	0.758186
BCAS2	8	0	8	0	0	0	0	0	0	genes	14260	8	0.056101	0.056101
BCAS4	141	96	237	0	0	0	0	0	0	genes	56514	237	0.419365	0.419365
BCAT1	129	25	154	0	2	2	0	1	1	genes	117526	157	0.131035	0.133587
BCAT2	13	4	17	0	0	0	0	0	0	genes	14013	17	0.121316	0.121316
BCCIP	22	11	33	0	0	0	1	0	1	genes	16653	34	0.198162	0.204167
BCDIN3D	1	0	1	0	0	0	0	0	0	genes	5484	1	0.0182349	0.0182349
BCHE	12	0	12	0	0	0	0	0	0	genes	78402	12	0.0153057	0.0153057
BCKDHA	141	0	141	0	0	0	0	0	0	genes	19156	141	0.736062	0.736062
BCKDHB	134	37	171	0	0	0	0	0	0	genes	270674	171	0.0631756	0.0631756
BCKDK	18	0	18	0	0	0	0	0	0	genes	4209	18	0.427655	0.427655
BCL10	10	0	10	0	0	0	0	0	0	genes	9459	10	0.105719	0.105719
BCL11A	191	116	307	0	0	0	0	0	0	genes	101398	307	0.302767	0.302767
BCL2	820	356	1176	1	1	2	3	0	3	genes	191446	1181	0.614272	0.616884
BCL2A1	21	16	37	0	0	0	0	0	0	genes	9832	37	0.376322	0.376322
BCL2L1	380	67	447	0	0	0	1	0	1	genes	51258	448	0.872059	0.87401
BCL2L11	63	116	179	0	0	0	0	3	3	genes	42855	182	0.417688	0.424688
BCL2L12	86	0	86	0	0	0	0	0	0	genes	7063	86	1.21761	1.21761
BCL2L13	95	109	204	0	0	0	0	0	0	genes	51134	204	0.398952	0.398952
BCL2L14	41	24	65	0	0	0	0	0	0	genes	23263	65	0.279414	0.279414
BCL2L15	8	25	33	0	0	0	0	0	0	genes	4841	33	0.681677	0.681677
BCL2L2	53	0	53	0	0	0	0	0	0	genes	4864	53	1.08964	1.08964
BCL3	113	1	114	0	0	0	0	0	0	genes	9334	114	1.22134	1.22134
BCL6	38	7	45	0	0	0	0	0	0	genes	14778	45	0.304507	0.304507
BCL6B	111	0	111	0	0	0	0	0	0	genes	3987	111	2.78405	2.78405
BCL7B	15	24	39	0	0	0	0	0	0	genes	17748	39	0.219743	0.219743
BCL7C	15	0	15	0	0	0	0	0	0	genes	4743	15	0.316256	0.316256
BCL9L	57	0	57	0	0	0	1	0	1	genes	10630	58	0.536218	0.545626
BCLAF1	47	0	47	0	0	0	0	0	0	genes	28624	47	0.164198	0.164198
BCNT2	113	14	127	1	0	1	1	0	1	genes	39810	129	0.319015	0.324039
BCO1	91	20	111	0	0	0	1	0	1	genes	30846	112	0.359852	0.363094
BCO2	22	32	54	0	0	0	0	0	0	genes	67677	54	0.0797908	0.0797908
BCOR	37	2	39	0	0	0	0	0	0	genes	23735	39	0.164314	0.164314
BCS1L	3	0	3	0	0	0	0	0	0	genes	3959	3	0.0757767	0.0757767
BDH1	47	35	82	0	0	0	0	1	1	genes	35872	83	0.228591	0.231378
BDH2	47	22	69	0	0	0	0	0	0	genes	27376	69	0.252046	0.252046
BDKRB1	3	0	3	0	0	0	0	0	0	genes	11446	3	0.02621	0.02621
BDKRB2	117	9	126	0	0	0	1	0	1	genes	40530	127	0.310881	0.313348
BDNF	43	3	46	0	0	0	0	0	0	genes	36621	46	0.125611	0.125611
BECN1	2	0	2	0	0	0	0	0	0	genes	10176	2	0.0196541	0.0196541
BEGAIN	139	2	141	0	0	0	0	0	0	genes	27450	141	0.513661	0.513661
BEND3	17	3	20	0	0	0	0	0	0	genes	14338	20	0.139489	0.139489
BEND4	43	1	44	0	0	0	0	0	0	genes	28852	44	0.152502	0.152502
BEND5	123	16	139	0	0	0	1	0	1	genes	49862	140	0.278769	0.280775
BEND6	56	16	72	0	1	1	0	0	0	genes	63305	73	0.113735	0.115315
BEND7	103	20	123	0	0	0	0	0	0	genes	86882	123	0.141571	0.141571
BERV-K1	12	1	13	0	0	0	0	0	0	genes	2142	13	0.606909	0.606909
BEST1	18	7	25	0	0	0	0	0	0	genes	9828	25	0.254375	0.254375
BEST4	17	0	17	0	0	0	0	0	0	genes	3654	17	0.465244	0.465244
BET1	3	1	4	0	0	0	0	0	0	genes	14521	4	0.0275463	0.0275463
BET1L	55	0	55	0	0	0	0	0	0	genes	4331	55	1.26991	1.26991
BEX2	1	0	1	0	0	0	0	0	0	genes	1583	1	0.0631712	0.0631712
BEX3	1	0	1	0	0	0	0	0	0	genes	1505	1	0.0664452	0.0664452
BEX5	3	0	3	0	0	0	0	0	0	genes	2285	3	0.131291	0.131291
BFAR	74	31	105	0	0	0	0	0	0	genes	31779	105	0.330407	0.330407
BFSP1	63	4	67	0	0	0	0	0	0	genes	38320	67	0.174843	0.174843
BFSP2	141	28	169	1	0	1	3	0	3	genes	76828	173	0.219972	0.225178
BGLAP	4	0	4	0	0	0	0	0	0	genes	1045	4	0.382775	0.382775
BGN	53	0	53	0	0	0	0	0	0	genes	13784	53	0.384504	0.384504
BHLHE40	73	0	73	0	0	0	0	0	0	genes	5642	73	1.29387	1.29387
BHLHE41	5	0	5	0	0	0	0	0	0	genes	3108	5	0.160875	0.160875
BHMT	7	8	15	0	0	0	0	0	0	genes	22562	15	0.0664835	0.0664835
BICD2	148	13	161	0	0	0	0	0	0	genes	55871	161	0.288164	0.288164
BICDL2	60	9	69	0	0	0	0	0	0	genes	7889	69	0.874636	0.874636
BICRAL	18	0	18	0	0	0	0	0	0	genes	34258	18	0.0525425	0.0525425
BID	58	24	82	0	0	0	0	0	0	genes	17509	82	0.468331	0.468331
BIN1	258	95	353	1	0	1	0	0	0	genes	56706	354	0.622509	0.624273
BIN2	39	59	98	0	0	0	0	0	0	genes	37167	98	0.263675	0.263675
BIN3	96	29	125	0	0	0	0	0	0	genes	50562	125	0.247221	0.247221
BIRC3	7	1	8	0	0	0	0	0	0	genes	13531	8	0.0591235	0.0591235
BIRC5	18	0	18	0	0	0	0	0	0	genes	7287	18	0.247015	0.247015
BIRC6	55	56	111	1	0	1	4	0	4	genes	213612	116	0.0519634	0.0543041
BIVM	5	11	16	0	0	0	0	0	0	genes	46171	16	0.0346538	0.0346538
BLCAP	31	47	78	0	0	0	0	0	0	genes	10486	78	0.743849	0.743849
BLK	97	37	134	0	0	0	0	0	0	genes	51835	134	0.258513	0.258513
BLMH	71	12	83	0	0	0	0	0	0	genes	41292	83	0.201007	0.201007
BLNK	52	74	126	0	0	0	0	1	1	genes	91179	127	0.13819	0.139286
BLOC1S1	18	0	18	0	0	0	0	0	0	genes	3650	18	0.493151	0.493151
BLOC1S3	28	0	28	0	0	0	0	0	0	genes	3118	28	0.898012	0.898012
BLOC1S4	6	0	6	0	0	0	0	0	0	genes	1490	6	0.402685	0.402685
BLOC1S5	49	16	65	0	0	0	1	0	1	genes	24550	66	0.264766	0.268839
BLOC1S6	9	1	10	0	0	0	0	0	0	genes	14620	10	0.0683995	0.0683995
BLVRA	25	32	57	0	0	0	0	0	0	genes	51532	57	0.110611	0.110611
BLVRB	6	7	13	0	0	0	0	0	0	genes	17016	13	0.0763987	0.0763987
BLZF1	4	13	17	0	0	0	0	0	0	genes	22295	17	0.0762503	0.0762503
BMERB1	149	9	158	0	0	0	0	0	0	genes	144891	158	0.109047	0.109047
BMF	84	3	87	0	0	0	0	0	0	genes	14591	87	0.596258	0.596258
BMP10	0	6	6	0	0	0	0	0	0	genes	6718	6	0.0893123	0.0893123
BMP2	4	4	8	0	0	0	0	0	0	genes	11255	8	0.0710795	0.0710795
BMP2K	21	61	82	1	0	1	6	0	6	genes	118284	89	0.0693247	0.0752426
BMP3	28	1	29	0	0	0	0	0	0	genes	27287	29	0.106278	0.106278
BMP4	11	0	11	0	0	0	0	0	0	genes	3729	11	0.294985	0.294985
BMP5	69	14	83	0	0	0	0	0	0	genes	144212	83	0.0575542	0.0575542
BMP7	110	42	152	0	1	1	1	0	1	genes	85425	154	0.177934	0.180275
BMP8A	101	0	101	0	0	0	0	0	0	genes	40667	101	0.248359	0.248359
BMPER	295	46	341	0	0	0	5	0	5	genes	252725	346	0.134929	0.136908
BMPR1A	35	26	61	0	0	0	0	1	1	genes	58118	62	0.104959	0.10668
BMPR1B	15	8	23	0	0	0	0	0	0	genes	51655	23	0.0445262	0.0445262
BMPR2	103	28	131	0	0	0	0	0	0	genes	152703	131	0.0857874	0.0857874
BMS1	6	3	9	0	0	0	0	0	0	genes	32185	9	0.0279633	0.0279633
BMX	23	12	35	0	0	0	0	0	0	genes	37469	35	0.0934106	0.0934106
BNIP1	20	0	20	0	0	0	0	0	0	genes	13190	20	0.15163	0.15163
BNIP2	3	19	22	0	0	0	1	1	2	genes	20830	24	0.105617	0.115218
BNIP3	3	0	3	0	0	0	0	0	0	genes	3964	3	0.0756811	0.0756811
BNIP3L	3	35	38	0	0	0	0	0	0	genes	23370	38	0.162602	0.162602
BNIPL	19	0	19	0	0	0	0	0	0	genes	8251	19	0.230275	0.230275
BOC	124	30	154	0	0	0	0	0	0	genes	38917	154	0.395714	0.395714
BOD1	12	3	15	0	0	0	1	1	2	genes	12228	17	0.122669	0.139025
BOD1L1	14	6	20	0	0	0	0	0	0	genes	53402	20	0.0374518	0.0374518
BOK	147	2	149	0	0	0	0	0	0	genes	12280	149	1.21336	1.21336
BoLA	40	0	40	0	0	0	0	0	0	genes	5230	40	0.764818	0.764818
BOLA	248	56	304	4	0	4	4	0	4	genes	199663	312	0.152257	0.156263
BOLA	248	56	304	4	0	4	4	0	4	genes	199473	312	0.152402	0.156412
BOLA-A	40	0	40	0	0	0	0	0	0	genes	5297	40	0.755144	0.755144
BOLA-DMA	2	17	19	0	0	0	0	0	0	genes	5368	19	0.353949	0.353949
BOLA-DMB	1	35	36	0	0	0	0	1	1	genes	6845	37	0.525931	0.540541
BOLA-DOA	2	13	15	0	0	0	0	0	0	genes	6057	15	0.247647	0.247647
BOLA-DOB	2	21	23	0	0	0	0	1	1	genes	8481	24	0.271194	0.282985
BOLA-DRA	3	9	12	0	0	0	0	0	0	genes	4702	12	0.255211	0.255211
BOLA-DRB3	0	18	18	0	0	0	0	1	1	genes	11084	19	0.162396	0.171418
BOLA-DYA	36	0	36	0	0	0	0	0	0	genes	5888	36	0.611413	0.611413
BOLA-DYB	11	0	11	0	0	0	0	0	0	genes	8437	11	0.130378	0.130378
BOLA-NC1	1	0	1	0	0	0	0	0	0	genes	3526	1	0.0283607	0.0283607
BOLA1	1	0	1	0	0	0	0	0	0	genes	1325	1	0.0754717	0.0754717
BOLA3	9	0	9	0	0	0	0	0	0	genes	7952	9	0.113179	0.113179
BOLL	6	0	6	0	0	0	0	0	0	genes	68863	6	0.00871295	0.00871295
BORA	16	6	22	0	0	0	2	1	3	genes	28734	25	0.0765643	0.0870049
BORCS5	166	36	202	0	0	0	1	0	1	genes	97372	203	0.207452	0.208479
BORCS6	2	0	2	0	0	0	0	0	0	genes	1831	2	0.10923	0.10923
BORCS8	18	2	20	1	0	1	0	0	0	genes	12974	21	0.154154	0.161862
BPGM	9	0	9	0	0	0	0	0	0	genes	31383	9	0.0286779	0.0286779
BPHL	130	7	137	1	0	1	0	0	0	genes	21776	138	0.629133	0.633725
BPI	39	32	71	0	0	0	1	0	1	genes	29363	72	0.241801	0.245207
BPIFA1	26	0	26	0	0	0	0	0	0	genes	7065	26	0.368011	0.368011
BPIFA2A	9	1	10	0	0	0	0	0	0	genes	42080	10	0.0237643	0.0237643
BPIFA2B	9	4	13	0	0	0	0	0	0	genes	10371	13	0.12535	0.12535
BPIFA2C	4	1	5	0	0	0	0	0	0	genes	9219	5	0.0542358	0.0542358
BPIFA3	5	0	5	0	0	0	0	0	0	genes	11548	5	0.0432975	0.0432975
BPIFB1	32	4	36	0	0	0	1	0	1	genes	21152	37	0.170197	0.174924
BPIFB2	63	0	63	0	0	0	0	0	0	genes	18356	63	0.343212	0.343212
BPIFB3	11	4	15	0	0	0	0	0	0	genes	16261	15	0.0922452	0.0922452
BPIFB5	21	2	23	0	0	0	1	0	1	genes	18359	24	0.125279	0.130726
BPIFB6	31	0	31	0	0	0	0	0	0	genes	15531	31	0.199601	0.199601
BPIFC	56	13	69	1	0	1	0	0	0	genes	44069	70	0.156573	0.158842
BPNT1	36	5	41	0	0	0	1	1	2	genes	26642	43	0.153892	0.161399
BPNT2	15	0	15	0	0	0	0	0	0	genes	15971	15	0.0939202	0.0939202
BRAP	19	26	45	1	0	1	0	0	0	genes	30613	46	0.146996	0.150263
BRAT1	37	11	48	0	0	0	0	1	1	genes	10388	49	0.462072	0.471698
BRB	1	0	1	0	0	0	0	0	0	genes	1632	1	0.0612745	0.0612745
BRCA1	10	19	29	0	0	0	0	0	0	genes	68863	29	0.0421126	0.0421126
BRCC3	25	8	33	0	0	0	0	0	0	genes	78453	33	0.0420634	0.0420634
BRD2	83	3	86	0	0	0	0	0	0	genes	7166	86	1.20011	1.20011
BRD3	229	46	275	0	1	1	0	0	0	genes	33693	276	0.816193	0.819161
BRD7	78	7	85	0	0	0	0	0	0	genes	44813	85	0.189677	0.189677
BRD9	21	0	21	0	0	0	0	0	0	genes	18532	21	0.113318	0.113318
BRDT	4	8	12	0	0	0	0	0	0	genes	19567	12	0.0613277	0.0613277
BREH1	37	1	38	1	0	1	0	0	0	genes	26629	39	0.142702	0.146457
BRF2	1	3	4	0	0	0	0	0	0	genes	4325	4	0.0924855	0.0924855
BRI3	35	3	38	0	0	0	0	0	0	genes	6901	38	0.550645	0.550645
BRI3BP	26	30	56	0	0	0	0	1	1	genes	21125	57	0.265089	0.269822
BRINP1	386	123	509	0	1	1	1	1	2	genes	197265	512	0.258029	0.259549
BRINP3	262	4	266	0	1	1	0	1	1	genes	485844	268	0.0547501	0.0551617
BRIX1	9	0	9	0	0	0	0	0	0	genes	8886	9	0.101283	0.101283
BRK1	12	0	12	1	0	1	0	0	0	genes	7553	13	0.158877	0.172117
BRMS1	16	15	31	0	0	0	0	0	0	genes	7047	31	0.439904	0.439904
BRMS1L	1	12	13	0	0	0	0	0	0	genes	44033	13	0.0295233	0.0295233
BROX	8	5	13	0	1	1	0	1	1	genes	20544	15	0.0632788	0.073014
BRPF1	7	0	7	0	0	0	0	0	0	genes	13387	7	0.0522895	0.0522895
BRPF3	28	1	29	0	0	0	0	0	0	genes	32421	29	0.0894482	0.0894482
BRWD1	57	20	77	0	0	0	0	0	0	genes	123688	77	0.0622534	0.0622534
BSCL2	55	0	55	0	0	0	0	0	0	genes	9530	55	0.577125	0.577125
BSDC1	43	47	90	0	0	0	0	0	0	genes	22908	90	0.392876	0.392876
BSG	56	3	59	0	0	0	0	0	0	genes	6978	59	0.845514	0.845514
BSND	16	0	16	0	0	0	0	0	0	genes	10113	16	0.158212	0.158212
BSP1	8	2	10	0	0	0	0	0	0	genes	4533	10	0.220604	0.220604
BSP3	16	0	16	0	0	0	0	0	0	genes	3327	16	0.480914	0.480914
BSP5	10	0	10	0	0	0	1	0	1	genes	4350	11	0.229885	0.252874
BSPRY	115	1	116	0	0	0	0	0	0	genes	24501	116	0.47345	0.47345
BTBD1	24	15	39	0	0	0	0	0	0	genes	50315	39	0.0775117	0.0775117
BTBD10	12	1	13	0	0	0	0	0	0	genes	45187	13	0.0287693	0.0287693
BTBD11	298	75	373	0	0	0	2	0	2	genes	331115	375	0.11265	0.113254
BTBD16	82	42	124	0	0	0	0	0	0	genes	52672	124	0.235419	0.235419
BTBD17	8	6	14	0	0	0	0	0	0	genes	5123	14	0.273277	0.273277
BTBD19	13	3	16	0	0	0	0	0	0	genes	5430	16	0.294659	0.294659
BTBD6	35	0	35	0	0	0	0	0	0	genes	2148	35	1.62942	1.62942
BTBD8	6	1	7	0	0	0	0	0	0	genes	62460	7	0.0112072	0.0112072
BTBD9	251	148	399	0	0	0	0	2	2	genes	410034	401	0.097309	0.0977968
BTC	26	16	42	0	0	0	0	1	1	genes	49903	43	0.0841633	0.0861672
BTD	68	8	76	0	0	0	0	0	0	genes	41104	76	0.184897	0.184897
BTF3	8	1	9	0	0	0	0	0	0	genes	6547	9	0.137468	0.137468
BTF3L4	9	7	16	0	0	0	0	0	0	genes	21922	16	0.072986	0.072986
BTG1	2	0	2	0	0	0	0	0	0	genes	2713	2	0.0737191	0.0737191
BTG3	18	3	21	0	0	0	0	0	0	genes	18958	21	0.110771	0.110771
BTK	27	13	40	0	0	0	0	0	0	genes	33904	40	0.11798	0.11798
BTN1A1	68	0	68	0	0	0	0	0	0	genes	6288	68	1.08142	1.08142
BTNL2	19	1	20	0	0	0	0	0	0	genes	24652	20	0.0811293	0.0811293
BTNL9	27	2	29	0	0	0	0	0	0	genes	22791	29	0.127243	0.127243
BTRC	51	124	175	0	0	0	0	0	0	genes	171386	175	0.102109	0.102109
BUB1	6	20	26	1	0	1	6	0	6	genes	33168	33	0.0783888	0.0994935
BUB1B	13	3	16	0	0	0	0	0	0	genes	55057	16	0.0290608	0.0290608
BUB3	8	1	9	0	0	0	0	0	0	genes	12041	9	0.0747446	0.0747446
BUD13	11	1	12	0	0	0	0	0	0	genes	24643	12	0.0486954	0.0486954
BUD23	3	0	3	0	0	0	0	0	0	genes	11352	3	0.0264271	0.0264271
BUD31	6	3	9	0	0	0	0	0	0	genes	7940	9	0.11335	0.11335
BYSL	22	6	28	0	0	0	0	0	0	genes	9296	28	0.301205	0.301205
BZW1	13	0	13	0	0	0	0	0	0	genes	15446	13	0.0841642	0.0841642
BZW2	88	15	103	1	0	1	0	0	0	genes	62621	104	0.164482	0.166078
C10H14orf93	24	9	33	0	0	0	0	0	0	genes	16532	33	0.199613	0.199613
C10H15orf48	9	0	9	0	0	0	0	0	0	genes	3662	9	0.245767	0.245767
C11H2orf42	15	35	50	0	0	0	0	0	0	genes	39069	50	0.127979	0.127979
C11H2orf49	32	15	47	0	0	0	0	0	0	genes	10464	47	0.449159	0.449159
C11H2orf50	22	3	25	0	0	0	0	0	0	genes	7067	25	0.353757	0.353757
C11H2orf68	30	0	30	0	0	0	0	0	0	genes	5921	30	0.506671	0.506671
C11H2orf73	18	1	19	0	0	0	0	0	0	genes	26350	19	0.0721063	0.0721063
C11H2orf81	13	2	15	0	0	0	0	0	0	genes	5884	15	0.254929	0.254929
C11H9orf116	8	0	8	0	0	0	0	0	0	genes	4542	8	0.176134	0.176134
C11H9orf78	13	9	22	0	0	0	0	0	0	genes	8529	22	0.257943	0.257943
C12H13orf46	87	0	87	0	0	0	0	0	0	genes	12489	87	0.696613	0.696613
C13H20orf27	22	7	29	0	0	0	0	0	0	genes	13037	29	0.222444	0.222444
C13H20orf85	5	2	7	0	0	0	0	0	0	genes	15795	7	0.0443178	0.0443178
C14H8orf33	4	0	4	0	0	0	0	0	0	genes	2070	4	0.193237	0.193237
C14H8orf34	125	16	141	1	0	1	0	0	0	genes	364420	142	0.0386916	0.038966
C14H8orf76	20	6	26	0	1	1	0	0	0	genes	15188	27	0.171188	0.177772
C14H8orf82	24	1	25	0	0	0	0	0	0	genes	2526	25	0.989707	0.989707
C15H11orf1	10	0	10	0	0	0	0	0	0	genes	4642	10	0.215424	0.215424
C15H11orf16	8	3	11	0	0	0	0	0	0	genes	9495	11	0.11585	0.11585
C15H11orf34	16	1	17	0	0	0	0	0	0	genes	12110	17	0.14038	0.14038
C15H11orf49	340	87	427	0	0	0	2	0	2	genes	210598	429	0.202756	0.203706
C15H11orf58	25	1	26	0	0	0	0	1	1	genes	26525	27	0.0980207	0.101791
C15H11orf87	2	0	2	0	0	0	0	1	1	genes	6977	3	0.0286656	0.0429984
C15H11orf91	6	0	6	0	0	0	0	0	0	genes	1948	6	0.308008	0.308008
C15H11orf94	2	0	2	0	0	0	0	0	0	genes	646	2	0.309598	0.309598
C15H11orf97	30	2	32	0	0	0	0	0	0	genes	33736	32	0.0948542	0.0948542
C16H1orf100	37	13	50	0	0	0	0	0	0	genes	36095	50	0.138523	0.138523
C16H1orf105	137	33	170	1	0	1	0	0	0	genes	32969	171	0.515636	0.518669
C16H1orf115	47	2	49	0	0	0	0	0	0	genes	12533	49	0.390968	0.390968
C16H1orf116	111	3	114	0	0	0	0	0	0	genes	11463	114	0.994504	0.994504
C16H1orf158	27	2	29	0	0	0	0	0	0	genes	31956	29	0.0907498	0.0907498
C16H1orf159	5	2	7	0	0	0	0	0	0	genes	9080	7	0.0770925	0.0770925
C16H1orf174	23	0	23	0	0	0	0	0	0	genes	5907	23	0.389369	0.389369
C16H1orf21	339	114	453	1	0	1	0	1	1	genes	181532	455	0.249543	0.250645
C16H1orf74	8	0	8	0	0	0	0	0	0	genes	2259	8	0.354139	0.354139
C17H12orf43	2	1	3	1	0	1	0	0	0	genes	10147	4	0.0295654	0.0394205
C17H22orf31	38	18	56	0	0	0	0	0	0	genes	3102	56	1.80529	1.80529
C17H22orf39	15	0	15	0	0	0	0	0	0	genes	4384	15	0.342153	0.342153
C17H4orf45	131	7	138	0	0	0	1	1	2	genes	133478	140	0.103388	0.104886
C17H4orf46	0	1	1	0	0	0	0	0	0	genes	3224	1	0.0310174	0.0310174
C17H5orf52	2	0	2	0	0	0	0	0	0	genes	4644	2	0.0430663	0.0430663
C18H16orf78	18	0	18	0	0	0	0	0	0	genes	16896	18	0.106534	0.106534
C18H16orf87	55	11	66	0	0	0	0	0	0	genes	32264	66	0.204562	0.204562
C18H19orf12	12	10	22	0	0	0	0	0	0	genes	12097	22	0.181863	0.181863
C18H19orf33	9	0	9	0	0	0	0	0	0	genes	839	9	1.07271	1.07271
C18H19orf47	21	7	28	0	0	0	0	0	0	genes	15363	28	0.182256	0.182256
C18H19orf48	29	3	32	0	0	0	0	0	0	genes	6475	32	0.494208	0.494208
C18H19orf54	8	9	17	0	1	1	0	0	0	genes	8031	18	0.21168	0.224131
C19H17orf49	8	0	8	0	0	0	0	0	0	genes	2781	8	0.287666	0.287666
C19H17orf64	6	4	10	0	0	0	0	0	0	genes	11220	10	0.0891266	0.0891266
C19H17orf78	17	13	30	0	0	0	0	0	0	genes	12941	30	0.231821	0.231821
C19H17orf98	37	0	37	0	0	0	0	0	0	genes	3283	37	1.12702	1.12702
C1D	24	3	27	0	0	0	0	0	0	genes	18628	27	0.144943	0.144943
C1GALT1	28	6	34	0	0	0	0	2	2	genes	43840	36	0.0775547	0.0821168
C1H21orf62	19	6	25	0	0	0	0	0	0	genes	19410	25	0.1288	0.1288
C1H21orf91	28	0	28	0	0	0	0	2	2	genes	28820	30	0.0971548	0.104094
C1H3orf38	7	0	7	0	0	0	0	0	0	genes	5977	7	0.117116	0.117116
C1H3orf70	41	34	75	0	0	0	0	0	0	genes	120735	75	0.0621195	0.0621195
C1QB	13	1	14	0	0	0	0	0	0	genes	6742	14	0.207654	0.207654
C1QBP	2	1	3	0	0	0	1	0	1	genes	5431	4	0.0552384	0.0736513
C1QC	7	0	7	0	0	0	0	0	0	genes	4372	7	0.16011	0.16011
C1QL1	21	3	24	0	0	0	0	0	0	genes	7093	24	0.338362	0.338362
C1QL2	1	0	1	0	0	0	0	0	0	genes	2232	1	0.0448029	0.0448029
C1QL3	2	0	2	0	0	0	0	0	0	genes	7509	2	0.0266347	0.0266347
C1QTNF1	19	0	19	0	0	0	0	0	0	genes	6557	19	0.289767	0.289767
C1QTNF3	16	3	19	0	0	0	0	0	0	genes	32273	19	0.0588727	0.0588727
C1QTNF5	0	13	13	0	0	0	0	0	0	genes	1939	13	0.670449	0.670449
C1QTNF6	9	0	9	0	0	0	0	0	0	genes	7293	9	0.123406	0.123406
C1QTNF7	159	55	214	0	0	0	1	1	2	genes	127937	216	0.16727	0.168833
C1QTNF9	2	17	19	0	0	0	0	0	0	genes	7906	19	0.240324	0.240324
C1R	1	0	1	0	0	0	0	0	0	genes	10801	1	0.0092584	0.0092584
C1RL	0	11	11	0	0	0	0	0	0	genes	9708	11	0.113309	0.113309
C1S	14	5	19	0	0	0	0	0	0	genes	11185	19	0.16987	0.16987
C2	33	1	34	0	0	0	0	0	0	genes	11669	34	0.29137	0.29137
C20H5orf22	8	0	8	0	0	0	0	0	0	genes	15765	8	0.0507453	0.0507453
C20H5orf34	0	3	3	0	0	0	0	0	0	genes	26838	3	0.0111782	0.0111782
C20H5orf47	1	0	1	0	0	0	0	0	0	genes	17181	1	0.00582038	0.00582038
C21H14orf132	97	15	112	1	1	2	0	8	8	genes	47187	122	0.237354	0.258546
C21H14orf180	112	0	112	0	0	0	1	0	1	genes	8380	113	1.33652	1.34845
C21H14orf28	6	0	6	0	0	0	0	0	0	genes	8755	6	0.0685323	0.0685323
C21H15orf40	2	8	10	0	0	0	0	0	0	genes	6286	10	0.159084	0.159084
C22H3orf14	3	3	6	0	0	0	0	0	0	genes	14464	6	0.0414823	0.0414823
C22H3orf18	7	0	7	0	0	0	0	0	0	genes	8446	7	0.0828795	0.0828795
C22H3orf22	19	2	21	0	0	0	0	0	0	genes	3993	21	0.52592	0.52592
C22H3orf84	13	0	13	0	0	0	0	0	0	genes	7994	13	0.162622	0.162622
C23H6orf136	10	7	17	0	0	0	0	0	0	genes	3718	17	0.457235	0.457235
C23H6orf141	16	0	16	0	0	0	0	0	0	genes	4371	16	0.366049	0.366049
C23H6orf47	18	0	18	0	0	0	0	0	0	genes	1643	18	1.09556	1.09556
C23H6orf52	21	0	21	0	0	0	0	0	0	genes	14639	21	0.143452	0.143452
C23H6orf62	28	0	28	0	0	0	0	0	0	genes	12143	28	0.230586	0.230586
C24H18orf21	2	2	4	0	0	0	0	0	0	genes	7967	4	0.0502071	0.0502071
C24H18orf25	23	20	43	0	0	0	1	0	1	genes	82025	44	0.052423	0.0536422
C24H18orf32	13	1	14	0	0	0	0	0	0	genes	5344	14	0.261976	0.261976
C24H18orf54	1	10	11	0	0	0	0	0	0	genes	18916	11	0.0581518	0.0581518
C25H16orf54	1	48	49	0	0	0	0	0	0	genes	2693	49	1.81953	1.81953
C25H16orf82	2	1	3	0	0	0	0	0	0	genes	2057	3	0.145843	0.145843
C25H16orf90	5	0	5	0	0	0	0	0	0	genes	1774	5	0.281849	0.281849
C25H7orf26	33	9	42	0	0	0	0	0	0	genes	11185	42	0.375503	0.375503
C25H7orf50	656	92	748	1	0	1	1	0	1	genes	67368	750	1.11032	1.11329
C25H7orf61	23	0	23	0	0	0	0	0	0	genes	3190	23	0.721003	0.721003
C26H10orf82	6	3	9	0	0	0	0	0	0	genes	7731	9	0.116414	0.116414
C27H4orf47	1	0	1	0	0	0	0	0	0	genes	13329	1	0.00750244	0.00750244
C27H8orf48	0	3	3	0	0	0	0	0	0	genes	1504	3	0.199468	0.199468
C28H10orf53	31	0	31	0	0	0	0	0	0	genes	9604	31	0.322782	0.322782
C28H1orf198	106	18	124	2	0	2	2	1	3	genes	32069	129	0.386666	0.402258
C29H11orf24	12	11	23	0	0	0	0	0	0	genes	9663	23	0.238021	0.238021
C29H11orf54	2	8	10	0	0	0	0	0	0	genes	24286	10	0.041176	0.041176
C29H11orf68	60	0	60	0	0	0	0	0	0	genes	2220	60	2.7027	2.7027
C29H11orf86	11	0	11	0	0	0	0	0	0	genes	1486	11	0.740242	0.740242
C29H11orf98	9	0	9	0	0	0	0	0	0	genes	3388	9	0.265643	0.265643
C2CD2	162	6	168	0	0	0	0	0	0	genes	61663	168	0.272449	0.272449
C2CD2L	8	5	13	0	0	0	0	1	1	genes	9894	14	0.131393	0.1415
C2CD3	17	2	19	0	0	0	0	0	0	genes	17030	19	0.111568	0.111568
C2CD5	34	26	60	0	0	0	0	4	4	genes	91789	64	0.0653673	0.0697251
C2CD6	58	3	61	0	0	0	0	0	0	genes	123500	61	0.0493927	0.0493927
C2H2orf76	53	10	63	0	2	2	0	0	0	genes	84423	65	0.0746242	0.0769932
C2H2orf80	56	2	58	0	0	0	1	0	1	genes	23374	59	0.248139	0.252417
C2H2orf88	10	4	14	0	0	0	1	0	1	genes	77667	15	0.0180257	0.0193132
C3	49	10	59	0	0	0	0	0	0	genes	36010	59	0.163843	0.163843
C3AR1	3	5	8	0	0	0	0	0	0	genes	9331	8	0.0857357	0.0857357
C3H1orf109	40	0	40	0	0	0	0	0	0	genes	8263	40	0.484086	0.484086
C3H1orf141	27	3	30	1	1	2	0	2	2	genes	45089	34	0.0665351	0.0754064
C3H1orf146	5	0	5	0	0	0	0	0	0	genes	23484	5	0.0212911	0.0212911
C3H1orf185	13	0	13	0	0	0	0	0	0	genes	45221	13	0.0287477	0.0287477
C3H1orf189	1	0	1	0	0	0	0	0	0	genes	3231	1	0.0309502	0.0309502
C3H1orf210	10	0	10	0	0	0	0	0	0	genes	3053	10	0.327547	0.327547
C3H1orf226	9	6	15	1	0	1	0	0	0	genes	2468	16	0.60778	0.648298
C3H1orf43	8	5	13	0	0	0	0	0	0	genes	8409	13	0.154596	0.154596
C3H1orf50	6	0	6	0	0	0	0	0	0	genes	7369	6	0.0814222	0.0814222
C3H1orf52	11	0	11	0	0	0	0	0	0	genes	7261	11	0.151494	0.151494
C3H1orf54	13	0	13	0	0	0	0	0	0	genes	6865	13	0.189366	0.189366
C3H1orf56	4	2	6	0	0	0	0	0	0	genes	2150	6	0.27907	0.27907
C3H1orf87	18	10	28	0	0	0	1	0	1	genes	80949	29	0.0345897	0.035825
C4A	39	7	46	0	0	0	0	1	1	genes	14790	47	0.311021	0.317782
C4BPA	29	1	30	0	0	0	2	0	2	genes	45935	32	0.0653097	0.0696637
C4BPB	7	2	9	0	0	0	0	0	0	genes	11230	9	0.0801425	0.0801425
C4H7orf25	3	0	3	0	0	0	0	0	0	genes	2669	3	0.112402	0.112402
C4H7orf57	31	30	61	0	0	0	0	0	0	genes	28884	61	0.21119	0.21119
C5	127	13	140	0	0	0	0	0	0	genes	97474	140	0.143628	0.143628
C5AR1	55	16	71	0	0	0	0	0	0	genes	13667	71	0.5195	0.5195
C5AR2	11	0	11	0	0	0	0	0	0	genes	4748	11	0.231676	0.231676
C5H12orf29	2	1	3	0	0	0	0	0	0	genes	9898	3	0.0303092	0.0303092
C5H12orf4	35	35	70	0	0	0	0	3	3	genes	39715	73	0.176256	0.18381
C5H12orf50	36	2	38	0	0	0	0	1	1	genes	29533	39	0.12867	0.132056
C5H12orf54	7	0	7	0	0	0	0	0	0	genes	24403	7	0.028685	0.028685
C5H12orf57	33	0	33	0	0	0	0	0	0	genes	1841	33	1.7925	1.7925
C5H12orf73	6	0	6	0	0	0	0	0	0	genes	6856	6	0.0875146	0.0875146
C5H12orf75	20	25	45	2	0	2	0	0	0	genes	44855	47	0.100323	0.104782
C5H22orf23	17	12	29	0	0	0	0	0	0	genes	7865	29	0.368722	0.368722
C6	59	1	60	0	0	0	0	0	0	genes	76964	60	0.0779585	0.0779585
C6H4orf17	1	2	3	1	0	1	0	0	0	genes	26270	4	0.0114199	0.0152265
C6H4orf19	243	13	256	0	0	0	0	0	0	genes	78562	256	0.325857	0.325857
C7	62	16	78	0	0	0	2	0	2	genes	57025	80	0.136782	0.140289
C7H19orf25	11	0	11	0	0	0	0	0	0	genes	5001	11	0.219956	0.219956
C7H19orf53	34	0	34	0	0	0	0	0	0	genes	5430	34	0.626151	0.626151
C7H19orf71	51	3	54	0	0	0	0	0	0	genes	3460	54	1.56069	1.56069
C7H1orf35	10	0	10	0	0	0	0	0	0	genes	2257	10	0.443066	0.443066
C7H5orf24	5	1	6	0	0	0	0	0	0	genes	7290	6	0.0823045	0.0823045
C7H5orf46	6	0	6	0	0	0	0	0	0	genes	11936	6	0.0502681	0.0502681
C8A	52	1	53	0	0	0	0	0	0	genes	71825	53	0.0737905	0.0737905
C8B	67	10	77	0	0	0	0	0	0	genes	43471	77	0.17713	0.17713
C8G	25	1	26	0	0	0	0	0	0	genes	1456	26	1.78571	1.78571
C8H8orf74	97	1	98	0	0	0	0	0	0	genes	30885	98	0.317306	0.317306
C8H9orf135	29	1	30	0	0	0	0	0	0	genes	104032	30	0.0288373	0.0288373
C8H9orf152	10	0	10	0	0	0	0	0	0	genes	6269	10	0.159515	0.159515
C8H9orf3	785	143	928	0	0	0	1	0	1	genes	422184	929	0.219809	0.220046
C8H9orf43	8	9	17	0	0	0	4	1	5	genes	17875	22	0.0951049	0.123077
C8H9orf64	6	6	12	0	0	0	0	0	0	genes	11756	12	0.102076	0.102076
C8H9orf72	7	5	12	0	0	0	0	0	0	genes	20215	12	0.0593619	0.0593619
C8H9orf85	35	2	37	0	0	0	0	0	0	genes	60040	37	0.0616256	0.0616256
C9	49	2	51	0	0	0	0	0	0	genes	66815	51	0.0763302	0.0763302
C9H6orf118	67	1	68	1	0	1	0	0	0	genes	24056	69	0.282674	0.286831
C9H6orf120	21	0	21	0	0	0	0	0	0	genes	2611	21	0.80429	0.80429
C9H6orf163	4	3	7	0	0	0	0	0	0	genes	27905	7	0.0250851	0.0250851
CA1	2	1	3	0	0	0	0	0	0	genes	10440	3	0.0287356	0.0287356
CA10	396	4	400	0	0	0	1	0	1	genes	845692	401	0.0472985	0.0474168
CA11	5	0	5	0	0	0	0	0	0	genes	5992	5	0.0834446	0.0834446
CA14	11	1	12	0	0	0	0	0	0	genes	7177	12	0.167201	0.167201
CA2	20	1	21	0	0	0	0	0	0	genes	17643	21	0.119027	0.119027
CA3	23	0	23	0	0	0	0	0	0	genes	9997	23	0.230069	0.230069
CA4	8	9	17	0	0	0	0	0	0	genes	7763	17	0.218988	0.218988
CA5A	117	73	190	1	0	1	2	0	2	genes	22514	193	0.843919	0.857244
CA5B	15	7	22	0	0	0	0	0	0	genes	27389	22	0.0803242	0.0803242
CA6	26	3	29	0	0	0	0	0	0	genes	24766	29	0.117096	0.117096
CA8	141	4	145	0	0	0	0	0	0	genes	82027	145	0.176771	0.176771
CAAP1	11	4	15	0	0	0	0	0	0	genes	70626	15	0.0212386	0.0212386
CAB39	143	53	196	0	1	1	0	1	1	genes	102414	198	0.19138	0.193333
CABCOCO1	39	43	82	0	0	0	2	0	2	genes	170426	84	0.0481147	0.0492883
CABP1	38	20	58	0	0	0	0	0	0	genes	16422	58	0.353185	0.353185
CABP2	5	0	5	0	0	0	0	0	0	genes	4758	5	0.105086	0.105086
CABP4	6	0	6	0	0	0	0	0	0	genes	3497	6	0.171576	0.171576
CABP5	13	5	18	0	0	0	0	0	0	genes	9225	18	0.195122	0.195122
CABYR	39	1	40	0	0	0	0	0	0	genes	17143	40	0.233331	0.233331
CACFD1	5	24	29	0	0	0	0	0	0	genes	8983	29	0.322832	0.322832
CACNA1A	570	49	619	2	0	2	0	0	0	genes	252226	621	0.245415	0.246208
CACNA1B	724	213	937	1	0	1	2	0	2	genes	210777	940	0.444546	0.445969
CACNA1D	604	89	693	0	0	0	3	0	3	genes	345703	696	0.200461	0.201329
CACNA1E	471	63	534	0	4	4	4	3	7	genes	328985	545	0.162317	0.165661
CACNA1F	15	10	25	0	0	0	0	0	0	genes	27261	25	0.0917061	0.0917061
CACNA1G	106	31	137	1	0	1	0	0	0	genes	61626	138	0.222309	0.223931
CACNA2D1	139	19	158	0	0	0	0	0	0	genes	519478	158	0.0304151	0.0304151
CACNA2D3	801	78	879	0	4	4	1	3	4	genes	893877	887	0.0983357	0.0992307
CACNB1	53	34	87	0	0	0	0	0	0	genes	18703	87	0.465166	0.465166
CACNB2	274	94	368	0	0	0	0	0	0	genes	281524	368	0.130717	0.130717
CACNB3	70	0	70	0	0	0	0	0	0	genes	9072	70	0.771605	0.771605
CACNB4	227	67	294	0	0	0	1	1	2	genes	271796	296	0.108169	0.108905
CACNG1	38	0	38	0	0	0	0	0	0	genes	7611	38	0.499277	0.499277
CACNG2	228	34	262	1	0	1	0	0	0	genes	121154	263	0.216254	0.217079
CACNG3	140	7	147	0	0	0	0	0	0	genes	100704	147	0.145972	0.145972
CACNG5	25	0	25	0	0	0	0	0	0	genes	5798	25	0.431183	0.431183
CACNG6	28	8	36	0	0	0	0	0	0	genes	13979	36	0.257529	0.257529
CACYBP	24	2	26	0	0	0	0	0	0	genes	10753	26	0.241793	0.241793
CAD	60	2	62	0	0	0	0	0	0	genes	21564	62	0.287516	0.287516
CADM1	448	134	582	3	0	3	10	4	14	genes	350118	599	0.16623	0.171085
CADM3	34	10	44	0	0	0	0	0	0	genes	30946	44	0.142183	0.142183
CADPS	513	13	526	0	3	3	1	2	3	genes	470794	532	0.111726	0.113001
CADPS2	206	39	245	1	0	1	0	0	0	genes	580136	246	0.0422315	0.0424039
CALB1	16	2	18	0	0	0	2	0	2	genes	21929	20	0.0820831	0.0912034
CALB2	51	5	56	0	0	0	0	0	0	genes	29285	56	0.191224	0.191224
CALCA	8	0	8	0	0	0	0	0	0	genes	5509	8	0.145217	0.145217
CALCB	4	0	4	0	0	0	0	0	0	genes	3304	4	0.121065	0.121065
CALCB	4	0	4	0	0	0	0	0	0	genes	3038	4	0.131666	0.131666
CALCOCO1	13	2	15	0	0	0	0	0	0	genes	14104	15	0.106353	0.106353
CALCOCO2	28	0	28	0	0	0	0	0	0	genes	16146	28	0.173418	0.173418
CALCR	130	0	130	0	2	2	0	4	4	genes	110105	136	0.118069	0.123518
CALCRL	73	12	85	0	0	0	0	0	0	genes	128710	85	0.0660399	0.0660399
CALD1	197	17	214	0	0	0	0	1	1	genes	105369	215	0.203096	0.204045
CALHM2	19	0	19	0	0	0	0	0	0	genes	5353	19	0.354941	0.354941
CALHM3	19	0	19	0	0	0	0	0	0	genes	5745	19	0.330722	0.330722
CALHM4	16	6	22	0	0	0	0	0	0	genes	8042	22	0.273564	0.273564
CALHM6	1	0	1	0	0	0	0	0	0	genes	2284	1	0.0437828	0.0437828
CALM1	1	25	26	0	0	0	1	0	1	genes	7740	27	0.335917	0.348837
CALM2	49	1	50	0	0	0	2	0	2	genes	12935	52	0.386548	0.40201
CALM3	189	0	189	0	0	0	0	0	0	genes	9075	189	2.08264	2.08264
CALML4	33	34	67	0	0	0	0	0	0	genes	9312	67	0.719502	0.719502
CALML5	33	0	33	0	0	0	0	0	0	genes	837	33	3.94265	3.94265
CALN1	274	33	307	2	0	2	1	1	2	genes	454776	311	0.0675058	0.0683853
CALR	13	4	17	0	0	0	0	0	0	genes	3831	17	0.443748	0.443748
CALR3	83	3	86	0	0	0	0	0	0	genes	24899	86	0.345395	0.345395
CALU	34	6	40	0	0	0	0	0	0	genes	23532	40	0.169981	0.169981
CALY	49	0	49	0	0	0	0	0	0	genes	10924	49	0.448554	0.448554
CAMK1	12	0	12	0	0	0	0	0	0	genes	10578	12	0.113443	0.113443
CAMK1G	37	11	48	0	0	0	0	0	0	genes	30756	48	0.156067	0.156067
CAMK2A	156	20	176	1	0	1	0	0	0	genes	64064	177	0.274725	0.276286
CAMK2B	181	94	275	1	0	1	3	0	3	genes	90633	279	0.303421	0.307835
CAMK2D	193	90	283	1	0	1	0	0	0	genes	307246	284	0.0921086	0.0924341
CAMK2G	185	115	300	0	0	0	0	1	1	genes	53486	301	0.560894	0.562764
CAMK2N1	0	8	8	0	0	0	0	0	0	genes	3118	8	0.256575	0.256575
CAMKK1	153	67	220	0	0	0	0	0	0	genes	28131	220	0.782055	0.782055
CAMKK2	16	17	33	0	1	1	0	0	0	genes	31766	34	0.103885	0.107033
CAMKMT	166	8	174	0	1	1	0	8	8	genes	427562	183	0.0406959	0.0428008
CAMKV	23	0	23	0	0	0	0	0	0	genes	11519	23	0.19967	0.19967
CAMLG	6	1	7	0	0	0	0	0	0	genes	7751	7	0.0903109	0.0903109
CAMP	0	13	13	0	0	0	0	0	0	genes	1961	13	0.662927	0.662927
CAMSAP1	93	16	109	0	0	0	1	0	1	genes	42714	110	0.255186	0.257527
CAMSAP3	119	5	124	0	0	0	0	0	0	genes	16487	124	0.752108	0.752108
CAMTA2	66	3	69	0	0	0	0	0	0	genes	15475	69	0.44588	0.44588
CAND1	35	2	37	0	0	0	0	0	0	genes	34303	37	0.107862	0.107862
CAND2	106	10	116	0	0	0	0	0	0	genes	28429	116	0.408034	0.408034
CANX	27	21	48	0	0	0	0	0	0	genes	32165	48	0.149231	0.149231
CAP1	42	20	62	0	0	0	0	0	0	genes	28614	62	0.216677	0.216677
CAP2	49	15	64	0	0	0	1	0	1	genes	134996	65	0.0474088	0.0481496
CAPG	48	39	87	0	0	0	0	0	0	genes	14964	87	0.581395	0.581395
CAPN1	49	18	67	0	0	0	0	0	0	genes	27086	67	0.24736	0.24736
CAPN12	18	1	19	0	0	0	0	0	0	genes	12155	19	0.156314	0.156314
CAPN13	61	5	66	0	1	1	0	0	0	genes	76001	67	0.086841	0.0881567
CAPN14	72	14	86	0	0	0	1	0	1	genes	36301	87	0.236908	0.239663
CAPN2	118	5	123	0	0	0	0	0	0	genes	58323	123	0.210895	0.210895
CAPN3	60	36	96	0	0	0	0	0	0	genes	55723	96	0.172281	0.172281
CAPN5	197	8	205	0	0	0	0	2	2	genes	57216	207	0.358291	0.361787
CAPN6	12	0	12	0	0	0	0	0	0	genes	24657	12	0.0486677	0.0486677
CAPN7	51	2	53	0	0	0	0	0	0	genes	51719	53	0.102477	0.102477
CAPN8	151	7	158	0	0	0	0	0	0	genes	44914	158	0.351783	0.351783
CAPNS1	14	2	16	0	0	0	0	1	1	genes	6921	17	0.23118	0.245629
CAPRIN1	36	2	38	0	0	0	0	0	0	genes	35357	38	0.107475	0.107475
CAPS	75	0	75	0	0	0	0	0	0	genes	1541	75	4.86697	4.86697
CAPSL	16	8	24	0	0	0	1	0	1	genes	27772	25	0.086418	0.0900187
CAPZA1	31	1	32	0	0	0	0	0	0	genes	44173	32	0.0724424	0.0724424
CAPZA2	32	17	49	0	0	0	0	0	0	genes	54987	49	0.089112	0.089112
CAPZA3	1	0	1	0	0	0	0	0	0	genes	1086	1	0.092081	0.092081
CAPZB	829	159	988	0	3	3	0	5	5	genes	137881	996	0.71656	0.722362
CARD11	420	93	513	0	1	1	0	0	0	genes	106448	514	0.481925	0.482865
CARD14	49	10	59	0	0	0	0	0	0	genes	20728	59	0.284639	0.284639
CARD19	12	14	26	1	0	1	1	0	1	genes	15439	28	0.168405	0.181359
CARD6	5	10	15	0	0	0	0	0	0	genes	14861	15	0.100935	0.100935
CARD9	152	56	208	0	0	0	1	0	1	genes	7066	209	2.94367	2.95783
CARF	8	3	11	0	0	0	0	1	1	genes	68025	12	0.0161705	0.0176406
CARHSP1	16	29	45	0	0	0	0	0	0	genes	11416	45	0.394184	0.394184
CARMIL1	492	78	570	1	1	2	0	2	2	genes	306288	574	0.186099	0.187405
CARMIL3	46	1	47	0	0	0	0	0	0	genes	16871	47	0.278585	0.278585
CARS1	159	18	177	1	0	1	1	1	2	genes	52637	180	0.336265	0.341965
CARS2	49	24	73	0	0	0	0	0	0	genes	19126	73	0.381679	0.381679
CASC3	31	9	40	0	0	0	0	0	0	genes	21818	40	0.183335	0.183335
CASK	122	39	161	0	0	0	1	0	1	genes	372897	162	0.0431755	0.0434436
CASKIN2	84	5	89	0	0	0	0	0	0	genes	12407	89	0.717337	0.717337
CASP14	2	0	2	0	0	0	0	0	0	genes	3605	2	0.0554785	0.0554785
CASP2	26	4	30	0	0	0	0	0	0	genes	16761	30	0.178987	0.178987
CASP3	30	28	58	0	0	0	0	0	0	genes	25073	58	0.231325	0.231325
CASP4	1	5	6	0	0	0	0	0	0	genes	19459	6	0.0308341	0.0308341
CASP6	77	0	77	2	0	2	0	0	0	genes	20841	79	0.369464	0.379061
CASP8	31	18	49	0	0	0	0	0	0	genes	23668	49	0.207031	0.207031
CASP9	8	14	22	0	0	0	0	0	0	genes	22736	22	0.0967628	0.0967628
CASQ1	9	1	10	0	0	0	0	0	0	genes	9652	10	0.103605	0.103605
CASQ2	67	12	79	0	0	0	0	1	1	genes	70557	80	0.111966	0.113384
CASR	58	13	71	0	0	0	0	0	0	genes	89119	71	0.0796688	0.0796688
CAST	291	34	325	0	1	1	0	1	1	genes	132590	327	0.245117	0.246625
CASTOR1	18	5	23	0	0	0	0	0	0	genes	4517	23	0.509188	0.509188
CAT	65	23	88	0	0	0	0	0	0	genes	35945	88	0.244818	0.244818
CATHL1	6	7	13	0	0	0	0	0	0	genes	21511	13	0.0604342	0.0604342
CATHL2	1	6	7	0	0	0	0	0	0	genes	1505	7	0.465116	0.465116
CATHL3	0	3	3	0	0	0	0	0	0	genes	2181	3	0.137552	0.137552
CATHL5	0	14	14	0	0	0	0	0	0	genes	1953	14	0.716846	0.716846
CATHL6	0	16	16	0	0	0	0	0	0	genes	1925	16	0.831169	0.831169
CATSPER2	27	0	27	0	0	0	0	0	0	genes	18110	27	0.149089	0.149089
CATSPER3	7	0	7	0	0	0	0	0	0	genes	31339	7	0.0223364	0.0223364
CAV1	9	2	11	0	0	0	0	0	0	genes	35642	11	0.0308625	0.0308625
CAV2	17	0	17	0	0	0	0	0	0	genes	5242	17	0.324304	0.324304
CAV3	11	0	11	0	0	0	0	0	0	genes	13748	11	0.0800116	0.0800116
CAVIN1	35	4	39	0	0	0	0	0	0	genes	14683	39	0.265613	0.265613
CAVIN3	4	0	4	0	0	0	0	0	0	genes	1622	4	0.246609	0.246609
CBFB	66	10	76	0	0	0	0	0	0	genes	46720	76	0.162671	0.162671
CBLB	95	29	124	0	0	0	0	1	1	genes	221123	125	0.0560774	0.0565296
CBLC	88	0	88	0	0	0	0	0	0	genes	15647	88	0.562408	0.562408
CBLIF	39	24	63	0	0	0	0	0	0	genes	19073	63	0.33031	0.33031
CBLL1	4	6	10	0	0	0	0	0	0	genes	14620	10	0.0683995	0.0683995
CBLN1	2	0	2	0	0	0	0	0	0	genes	2604	2	0.0768049	0.0768049
CBLN2	7	0	7	0	0	0	0	0	0	genes	6816	7	0.1027	0.1027
CBLN3	4	0	4	0	0	0	0	0	0	genes	1537	4	0.260247	0.260247
CBLN4	22	0	22	0	0	0	0	0	0	genes	7069	22	0.311218	0.311218
CBR3	14	3	17	0	0	0	0	0	0	genes	9788	17	0.173682	0.173682
CBR4	26	1	27	0	0	0	0	0	0	genes	24623	27	0.109654	0.109654
CBS	40	11	51	0	0	0	0	0	0	genes	22893	51	0.222776	0.222776
CBX1	21	4	25	0	0	0	0	0	0	genes	19153	25	0.130528	0.130528
CBX2	38	1	39	0	0	0	0	0	0	genes	6303	39	0.618753	0.618753
CBX3	2	3	5	0	0	0	0	0	0	genes	11074	5	0.0451508	0.0451508
CBX5	83	8	91	0	0	0	1	0	1	genes	26537	92	0.342917	0.346686
CBX6	141	9	150	0	0	0	0	0	0	genes	8090	150	1.85414	1.85414
CBX7	38	11	49	0	0	0	0	0	0	genes	16619	49	0.294843	0.294843
CBX8	17	0	17	0	0	0	0	0	0	genes	2538	17	0.669819	0.669819
CBY1	8	0	8	0	0	0	0	0	0	genes	9390	8	0.085197	0.085197
CBY2	3	3	6	1	0	1	0	0	0	genes	12401	7	0.0483832	0.0564471
CC2D1A	42	0	42	0	0	0	2	0	2	genes	18320	44	0.229258	0.240175
CCAR1	19	10	29	0	0	0	0	0	0	genes	46453	29	0.0624287	0.0624287
CCAR2	22	3	25	0	0	0	0	0	0	genes	14650	25	0.170648	0.170648
CCDC102A	79	21	100	0	0	0	0	0	0	genes	21579	100	0.463414	0.463414
CCDC105	4	0	4	0	0	0	0	0	0	genes	9618	4	0.0415887	0.0415887
CCDC106	10	55	65	0	0	0	0	1	1	genes	3552	66	1.82995	1.85811
CCDC107	2	0	2	0	0	0	0	0	0	genes	2528	2	0.0791139	0.0791139
CCDC112	12	11	23	0	0	0	0	0	0	genes	30284	23	0.0759477	0.0759477
CCDC113	21	3	24	0	0	0	0	0	0	genes	33427	24	0.0717982	0.0717982
CCDC115	1	0	1	0	0	0	0	0	0	genes	4078	1	0.0245218	0.0245218
CCDC116	0	3	3	0	0	0	0	0	0	genes	3000	3	0.1	0.1
CCDC117	43	25	68	0	0	0	0	0	0	genes	19504	68	0.348646	0.348646
CCDC12	192	204	396	1	0	1	0	0	0	genes	36349	397	1.08944	1.09219
CCDC120	5	0	5	0	0	0	0	0	0	genes	7033	5	0.0710934	0.0710934
CCDC122	3	6	9	0	0	0	1	0	1	genes	25630	10	0.0351151	0.0390168
CCDC124	38	1	39	0	0	0	0	0	0	genes	10637	39	0.366645	0.366645
CCDC126	22	5	27	0	0	0	0	1	1	genes	42297	28	0.0638343	0.0661985
CCDC127	3	5	8	0	0	0	0	0	0	genes	15608	8	0.0512558	0.0512558
CCDC13	213	5	218	0	0	0	0	0	0	genes	31586	218	0.690179	0.690179
CCDC134	37	1	38	0	0	0	0	0	0	genes	15202	38	0.249967	0.249967
CCDC137	10	0	10	0	0	0	0	2	2	genes	5652	12	0.176929	0.212314
CCDC14	15	5	20	0	0	0	0	0	0	genes	43075	20	0.0464306	0.0464306
CCDC141	165	26	191	0	0	0	2	0	2	genes	221337	193	0.0862938	0.0871974
CCDC146	111	14	125	0	0	0	0	0	0	genes	118110	125	0.105834	0.105834
CCDC149	64	16	80	0	0	0	1	0	1	genes	117154	81	0.0682862	0.0691398
CCDC153	5	3	8	0	0	0	0	0	0	genes	4233	8	0.188991	0.188991
CCDC157	141	1	142	0	0	0	0	0	0	genes	12191	142	1.16479	1.16479
CCDC160	20	0	20	0	0	0	0	0	0	genes	8381	20	0.238635	0.238635
CCDC167	0	68	68	0	0	0	0	0	0	genes	15535	68	0.437721	0.437721
CCDC172	23	0	23	0	0	0	0	0	0	genes	57698	23	0.0398627	0.0398627
CCDC174	29	2	31	0	0	0	0	0	0	genes	21128	31	0.146725	0.146725
CCDC175	36	4	40	0	0	0	0	0	0	genes	74248	40	0.0538735	0.0538735
CCDC181	1	0	1	0	0	0	0	0	0	genes	15724	1	0.0063597	0.0063597
CCDC183	40	3	43	0	0	0	2	0	2	genes	8129	45	0.52897	0.553574
CCDC184	1	1	2	0	0	0	0	0	0	genes	1876	2	0.10661	0.10661
CCDC185	0	7	7	0	0	0	0	0	0	genes	2075	7	0.337349	0.337349
CCDC189	13	1	14	0	0	0	0	0	0	genes	5911	14	0.236847	0.236847
CCDC190	14	0	14	0	0	0	0	0	0	genes	8737	14	0.160238	0.160238
CCDC196	41	0	41	0	0	0	0	0	0	genes	15471	41	0.265012	0.265012
CCDC197	81	16	97	0	0	0	0	0	0	genes	13021	97	0.74495	0.74495
CCDC22	3	8	11	0	0	0	0	0	0	genes	15081	11	0.0729395	0.0729395
CCDC25	98	0	98	0	0	0	0	0	0	genes	30076	98	0.325841	0.325841
CCDC28B	29	0	29	0	0	0	0	0	0	genes	4073	29	0.712006	0.712006
CCDC3	85	7	92	0	0	0	0	0	0	genes	91045	92	0.101049	0.101049
CCDC32	1	2	3	0	0	0	0	0	0	genes	9457	3	0.0317225	0.0317225
CCDC39	6	7	13	0	0	0	0	0	0	genes	52198	13	0.0249052	0.0249052
CCDC42	29	6	35	0	0	0	0	0	0	genes	12806	35	0.273309	0.273309
CCDC43	6	0	6	0	0	0	0	0	0	genes	9344	6	0.0642123	0.0642123
CCDC47	13	14	27	0	1	1	0	0	0	genes	20025	28	0.134831	0.139825
CCDC50	27	21	48	0	0	0	0	0	0	genes	79161	48	0.0606359	0.0606359
CCDC51	52	1	53	0	0	0	0	0	0	genes	9349	53	0.566906	0.566906
CCDC54	2	0	2	0	0	0	0	0	0	genes	1232	2	0.162338	0.162338
CCDC59	10	0	10	0	0	0	0	0	0	genes	6425	10	0.155642	0.155642
CCDC63	25	20	45	0	1	1	0	0	0	genes	37977	46	0.118493	0.121126
CCDC65	2	0	2	0	0	0	0	0	0	genes	8203	2	0.0243813	0.0243813
CCDC66	10	1	11	0	0	0	0	0	0	genes	39661	11	0.0277351	0.0277351
CCDC69	22	38	60	0	0	0	0	0	0	genes	35432	60	0.169338	0.169338
CCDC70	4	0	4	0	0	0	0	0	0	genes	6184	4	0.0646831	0.0646831
CCDC71	35	0	35	0	0	0	0	0	0	genes	3686	35	0.949539	0.949539
CCDC73	57	0	57	0	0	0	0	0	0	genes	115974	57	0.0491489	0.0491489
CCDC77	20	9	29	0	0	0	0	0	0	genes	26724	29	0.108517	0.108517
CCDC8	9	0	9	0	0	0	0	0	0	genes	2623	9	0.343119	0.343119
CCDC80	50	22	72	0	0	0	0	0	0	genes	35594	72	0.202281	0.202281
CCDC82	11	16	27	0	0	0	0	1	1	genes	31583	28	0.085489	0.0886553
CCDC83	36	4	40	0	0	0	0	1	1	genes	52154	41	0.0766959	0.0786133
CCDC85A	129	11	140	0	0	0	1	0	1	genes	225289	141	0.0621424	0.0625863
CCDC86	19	15	34	0	1	1	0	0	0	genes	8733	35	0.389328	0.400779
CCDC88A	28	10	38	0	0	0	0	0	0	genes	115693	38	0.0328455	0.0328455
CCDC88B	71	64	135	0	0	0	0	0	0	genes	14984	135	0.900961	0.900961
CCDC88C	25	7	32	0	0	0	0	0	0	genes	16118	32	0.198536	0.198536
CCDC89	1	0	1	0	0	0	0	0	0	genes	1416	1	0.0706215	0.0706215
CCDC9	13	5	18	0	0	0	0	0	0	genes	10674	18	0.168634	0.168634
CCDC90B	9	1	10	0	0	0	0	0	0	genes	26502	10	0.037733	0.037733
CCDC91	88	40	128	2	0	2	1	3	4	genes	394262	134	0.0324657	0.0339876
CCDC92	168	14	182	0	0	0	0	0	0	genes	35932	182	0.506512	0.506512
CCDC93	60	20	80	0	0	0	0	0	0	genes	99188	80	0.0806549	0.0806549
CCDC96	19	0	19	0	0	0	0	0	0	genes	2891	19	0.657212	0.657212
CCDC97	19	25	44	0	0	0	0	0	0	genes	10328	44	0.426026	0.426026
CCHCR1	14	5	19	0	0	0	0	0	0	genes	11393	19	0.166769	0.166769
CCIN	0	9	9	0	0	0	0	0	0	genes	1946	9	0.462487	0.462487
CCKAR	5	8	13	0	0	0	0	0	0	genes	11221	13	0.115854	0.115854
CCKBR	9	4	13	0	0	0	1	0	1	genes	10844	14	0.119882	0.129104
CCL11	1	0	1	0	0	0	0	0	0	genes	2898	1	0.0345066	0.0345066
CCL14	2	0	2	0	0	0	0	0	0	genes	4824	2	0.0414594	0.0414594
CCL2	8	0	8	0	0	0	0	0	0	genes	1868	8	0.428266	0.428266
CCL20	1	0	1	0	0	0	0	0	0	genes	3083	1	0.0324359	0.0324359
CCL21	3	0	3	0	0	0	0	0	0	genes	1147	3	0.261552	0.261552
CCL22	19	11	30	0	0	0	0	0	0	genes	8041	30	0.373088	0.373088
CCL24	34	2	36	1	0	1	0	0	0	genes	3315	37	1.08597	1.11614
CCL25	48	8	56	0	0	0	0	0	0	genes	27312	56	0.205038	0.205038
CCL26	38	3	41	0	0	0	0	0	0	genes	4572	41	0.896763	0.896763
CCL28	46	1	47	0	0	0	0	0	0	genes	18473	47	0.254425	0.254425
CCL3	2	21	23	0	0	0	0	0	0	genes	1509	23	1.52419	1.52419
CCL4	0	5	5	0	0	0	0	0	0	genes	1569	5	0.318674	0.318674
CCL5	7	6	13	0	0	0	0	0	0	genes	6748	13	0.19265	0.19265
CCM2	39	106	145	0	0	0	0	0	0	genes	51108	145	0.283713	0.283713
CCN1	88	0	88	0	0	0	0	0	0	genes	2910	88	3.02405	3.02405
CCN2	39	0	39	0	0	0	0	0	0	genes	3232	39	1.20668	1.20668
CCN3	28	0	28	0	0	0	0	0	0	genes	8379	28	0.334169	0.334169
CCN5	39	15	54	0	0	0	1	0	1	genes	14282	55	0.378098	0.3851
CCNB1	17	0	17	0	0	0	0	0	0	genes	9675	17	0.175711	0.175711
CCNB2	9	11	20	0	0	0	0	0	0	genes	24701	20	0.0809684	0.0809684
CCNC	11	2	13	0	0	0	0	0	0	genes	25732	13	0.0505208	0.0505208
CCND1	83	0	83	0	0	0	0	0	0	genes	9459	83	0.877471	0.877471
CCND2	131	5	136	0	0	0	0	0	0	genes	22874	136	0.594562	0.594562
CCND3	50	36	86	0	0	0	0	0	0	genes	6821	86	1.26081	1.26081
CCNDBP1	3	3	6	0	0	0	0	0	0	genes	10341	6	0.0580215	0.0580215
CCNE1	4	5	9	0	0	0	0	0	0	genes	10499	9	0.0857224	0.0857224
CCNE2	1	4	5	0	0	0	0	0	0	genes	12652	5	0.0395194	0.0395194
CCNF	50	0	50	0	0	0	0	0	0	genes	17769	50	0.281389	0.281389
CCNG1	29	0	29	0	0	0	0	0	0	genes	7265	29	0.399174	0.399174
CCNH	4	2	6	0	0	0	0	0	0	genes	30463	6	0.019696	0.019696
CCNI	58	5	63	0	0	0	0	4	4	genes	38914	67	0.161895	0.172175
CCNJ	6	5	11	0	1	1	0	0	0	genes	14364	12	0.0765803	0.0835422
CCNK	32	5	37	0	0	0	0	0	0	genes	15773	37	0.234578	0.234578
CCNL1	50	2	52	0	0	0	0	0	0	genes	13886	52	0.374478	0.374478
CCNL2	55	0	55	0	0	0	0	0	0	genes	8135	55	0.676091	0.676091
CCNT1	38	9	47	0	0	0	0	0	0	genes	36063	47	0.130327	0.130327
CCNT2	58	4	62	0	0	0	0	0	0	genes	32036	62	0.193532	0.193532
CCNY	10	14	24	0	0	0	0	0	0	genes	36038	24	0.0665964	0.0665964
CCR1	1	12	13	0	0	0	0	0	0	genes	6048	13	0.214947	0.214947
CCR10	14	1	15	0	0	0	0	0	0	genes	1968	15	0.762195	0.762195
CCR2	0	2	2	0	0	0	0	0	0	genes	1113	2	0.179695	0.179695
CCR4	34	0	34	0	0	0	0	0	0	genes	4948	34	0.687146	0.687146
CCR5	2	7	9	0	0	0	0	0	0	genes	3168	9	0.284091	0.284091
CCR6	5	0	5	0	0	0	0	0	0	genes	1113	5	0.449236	0.449236
CCR7	56	18	74	1	0	1	0	0	0	genes	11156	75	0.66332	0.672284
CCR8	0	1	1	0	0	0	0	0	0	genes	1059	1	0.0944287	0.0944287
CCR9	25	33	58	0	0	0	0	0	0	genes	16015	58	0.36216	0.36216
CCRL2	3	14	17	0	0	0	0	0	0	genes	1898	17	0.89568	0.89568
CCS	25	19	44	0	0	0	0	0	0	genes	13619	44	0.323078	0.323078
CCSER1	78	19	97	0	0	0	0	0	0	genes	837665	97	0.0115798	0.0115798
CCT2	5	1	6	0	0	0	0	0	0	genes	15806	6	0.0379603	0.0379603
CCT3	23	2	25	0	0	0	0	0	0	genes	14559	25	0.171715	0.171715
CCT4	11	0	11	0	0	0	0	0	0	genes	12629	11	0.0871011	0.0871011
CCT5	8	2	10	1	0	1	0	0	0	genes	14009	11	0.0713827	0.078521
CCT6A	11	1	12	0	0	0	0	0	0	genes	10167	12	0.118029	0.118029
CCT6B	3	2	5	0	0	0	0	0	0	genes	35836	5	0.0139525	0.0139525
CCT7	67	0	67	0	0	0	0	0	0	genes	17294	67	0.387418	0.387418
CCT8	5	5	10	0	0	0	0	0	0	genes	13746	10	0.0727484	0.0727484
CCZ1	11	7	18	0	0	0	0	0	0	genes	15959	18	0.112789	0.112789
CD101	32	30	62	0	1	1	0	0	0	genes	36404	63	0.170311	0.173058
CD14	4	0	4	0	0	0	0	0	0	genes	1417	4	0.282287	0.282287
CD151	85	0	85	0	0	0	0	0	0	genes	4952	85	1.71648	1.71648
CD163	21	6	27	0	0	0	1	0	1	genes	31969	28	0.0844568	0.0875848
CD163L1	24	1	25	0	0	0	0	0	0	genes	63770	25	0.0392034	0.0392034
CD164	14	0	14	0	0	0	0	0	0	genes	10722	14	0.130573	0.130573
CD164L2	0	37	37	0	0	0	0	0	0	genes	3939	37	0.939325	0.939325
CD177	21	27	48	0	0	0	0	1	1	genes	10868	49	0.441664	0.450865
CD180	4	2	6	0	0	0	0	0	0	genes	14446	6	0.041534	0.041534
CD19	12	0	12	0	0	0	0	0	0	genes	6402	12	0.187441	0.187441
CD1A	8	0	8	0	0	0	0	0	0	genes	3505	8	0.228245	0.228245
CD1B	3	0	3	0	0	0	0	0	0	genes	3350	3	0.0895522	0.0895522
CD1B5	3	0	3	0	0	0	0	0	0	genes	4284	3	0.070028	0.070028
CD1D	2	5	7	0	0	0	0	0	0	genes	3596	7	0.194661	0.194661
CD1E	6	5	11	0	0	0	0	0	0	genes	3499	11	0.314376	0.314376
CD2	31	7	38	0	0	0	1	0	1	genes	14489	39	0.262268	0.26917
CD200	14	0	14	0	0	0	0	0	0	genes	21416	14	0.0653717	0.0653717
CD200R1L	23	12	35	0	0	0	0	0	0	genes	41286	35	0.0847745	0.0847745
CD209	4	0	4	0	0	0	0	0	0	genes	2904	4	0.137741	0.137741
CD244	84	14	98	0	0	0	0	0	0	genes	36810	98	0.266232	0.266232
CD247	130	88	218	0	0	0	0	1	1	genes	83969	219	0.25962	0.260811
CD27	21	0	21	0	0	0	0	0	0	genes	5575	21	0.376682	0.376682
CD274	6	0	6	0	0	0	1	0	1	genes	17394	7	0.0344947	0.0402438
CD28	11	5	16	0	0	0	0	0	0	genes	33310	16	0.0480336	0.0480336
CD2AP	95	8	103	0	0	0	0	0	0	genes	86117	103	0.119605	0.119605
CD2BP2	15	0	15	0	0	0	0	0	0	genes	2366	15	0.633981	0.633981
CD300A	61	56	117	0	0	0	0	0	0	genes	16519	117	0.708275	0.708275
CD300LB	19	2	21	0	0	0	0	0	0	genes	10336	21	0.203173	0.203173
CD302	9	4	13	0	0	0	0	0	0	genes	25604	13	0.0507733	0.0507733
CD320	10	0	10	0	0	0	0	0	0	genes	4717	10	0.211999	0.211999
CD34	17	147	164	0	0	0	0	0	0	genes	23094	164	0.710141	0.710141
CD36	164	5	169	0	0	0	0	0	0	genes	63036	169	0.268101	0.268101
CD37	31	12	43	0	0	0	0	0	0	genes	5097	43	0.843634	0.843634
CD38	62	18	80	0	0	0	0	1	1	genes	55831	81	0.14329	0.145081
CD3D	5	0	5	0	0	0	0	0	0	genes	4161	5	0.120163	0.120163
CD3E	13	13	26	0	0	0	0	1	1	genes	10615	27	0.244936	0.254357
CD3G	15	0	15	0	0	0	0	0	0	genes	11493	15	0.130514	0.130514
CD4	18	10	28	0	0	0	0	0	0	genes	16189	28	0.172957	0.172957
CD40	29	1	30	0	0	0	0	0	0	genes	10700	30	0.280374	0.280374
CD44	83	106	189	0	0	0	1	1	2	genes	87913	191	0.214985	0.21726
CD46	44	9	53	0	0	0	0	0	0	genes	39037	53	0.135769	0.135769
CD47	73	54	127	0	0	0	0	0	0	genes	65051	127	0.195231	0.195231
CD48	35	23	58	0	0	0	0	0	0	genes	30478	58	0.190301	0.190301
CD5	36	33	69	0	0	0	0	0	0	genes	21541	69	0.320319	0.320319
CD52	6	0	6	0	0	0	0	0	0	genes	1779	6	0.337268	0.337268
CD53	48	21	69	0	0	0	0	0	0	genes	38819	69	0.177748	0.177748
CD55	19	1	20	0	0	0	0	0	0	genes	18661	20	0.107175	0.107175
CD59	64	34	98	0	0	0	0	0	0	genes	21529	98	0.4552	0.4552
CD5L	1	0	1	0	0	0	0	0	0	genes	17959	1	0.00556824	0.00556824
CD63	3	0	3	0	0	0	0	0	0	genes	3208	3	0.0935162	0.0935162
CD68	12	0	12	0	0	0	0	0	0	genes	2050	12	0.585366	0.585366
CD69	5	23	28	0	0	0	0	0	0	genes	7091	28	0.394867	0.394867
CD7	15	3	18	0	0	0	0	0	0	genes	3414	18	0.527241	0.527241
CD70	13	0	13	0	0	0	1	0	1	genes	4823	14	0.269542	0.290276
CD74	17	8	25	0	0	0	0	0	0	genes	7763	25	0.32204	0.32204
CD79A	27	31	58	0	0	0	1	0	1	genes	3690	59	1.57182	1.59892
CD80	28	2	30	0	0	0	0	0	0	genes	21956	30	0.136637	0.136637
CD81	209	1	210	0	0	0	0	0	0	genes	19706	210	1.06567	1.06567
CD82	205	177	382	0	0	0	1	0	1	genes	55811	383	0.684453	0.686245
CD83	32	14	46	0	0	0	0	0	0	genes	19691	46	0.233609	0.233609
CD86	22	52	74	0	0	0	0	0	0	genes	66680	74	0.110978	0.110978
CD8A	7	0	7	0	0	0	0	0	0	genes	7074	7	0.0989539	0.0989539
CD8B	11	0	11	0	0	0	0	0	0	genes	19744	11	0.0557131	0.0557131
CD9	306	27	333	0	0	0	0	0	0	genes	35682	333	0.933244	0.933244
CD96	51	5	56	0	0	0	2	1	3	genes	96602	59	0.0579698	0.0610753
CD99	22	110	132	0	0	0	1	1	2	genes	30175	134	0.437448	0.444076
CD99L2	58	5	63	0	0	0	0	1	1	genes	121537	64	0.0518361	0.0526589
CDA	55	21	76	0	3	3	5	0	5	genes	20933	84	0.363063	0.40128
CDADC1	55	0	55	0	0	0	0	0	0	genes	28387	55	0.193751	0.193751
CDC123	33	14	47	0	0	0	0	0	0	genes	46387	47	0.101321	0.101321
CDC14B	44	39	83	0	0	0	0	0	0	genes	120333	83	0.0689753	0.0689753
CDC16	50	6	56	0	0	0	0	0	0	genes	26534	56	0.21105	0.21105
CDC20	1	23	24	0	0	0	0	0	0	genes	3888	24	0.617284	0.617284
CDC20B	43	5	48	0	0	0	0	0	0	genes	64378	48	0.0745596	0.0745596
CDC23	0	3	3	0	0	0	0	0	0	genes	20093	3	0.0149306	0.0149306
CDC25A	85	7	92	0	0	0	0	0	0	genes	21643	92	0.42508	0.42508
CDC25B	32	3	35	0	0	0	0	0	0	genes	9598	35	0.364659	0.364659
CDC25C	2	3	5	0	0	0	0	0	0	genes	30669	5	0.0163031	0.0163031
CDC26	10	2	12	0	0	0	0	0	0	genes	11160	12	0.107527	0.107527
CDC27	26	1	27	0	0	0	0	0	0	genes	57465	27	0.0469851	0.0469851
CDC34	63	1	64	0	0	0	0	0	0	genes	6605	64	0.968963	0.968963
CDC37	73	15	88	0	0	0	1	0	1	genes	11177	89	0.787331	0.796278
CDC37L1	5	2	7	0	0	0	0	0	0	genes	14965	7	0.0467758	0.0467758
CDC40	23	2	25	0	0	0	0	0	0	genes	48067	25	0.0520107	0.0520107
CDC42	5	3	8	0	0	0	0	0	0	genes	20970	8	0.0381497	0.0381497
CDC42BPA	96	26	122	0	0	0	0	1	1	genes	292599	123	0.0416953	0.0420371
CDC42BPG	272	2	274	0	0	0	0	0	0	genes	18367	274	1.49181	1.49181
CDC42EP1	84	0	84	0	0	0	0	0	0	genes	7833	84	1.07239	1.07239
CDC42EP2	7	1	8	0	0	0	0	0	0	genes	5813	8	0.137623	0.137623
CDC42EP3	27	52	79	0	0	0	0	0	0	genes	25284	79	0.312451	0.312451
CDC42EP4	16	0	16	0	0	0	0	0	0	genes	2654	16	0.602864	0.602864
CDC42SE1	35	3	38	0	0	0	0	0	0	genes	7627	38	0.49823	0.49823
CDC42SE2	127	96	223	0	0	0	0	0	0	genes	119011	223	0.187378	0.187378
CDC45	7	82	89	0	2	2	0	1	1	genes	14963	92	0.594801	0.61485
CDC5L	49	11	60	0	0	0	0	0	0	genes	40475	60	0.14824	0.14824
CDC6	39	21	60	0	0	0	0	0	0	genes	10974	60	0.546747	0.546747
CDC7	9	8	17	0	0	0	0	0	0	genes	25065	17	0.0678237	0.0678237
CDC73	53	79	132	0	0	0	0	0	0	genes	90514	132	0.145834	0.145834
CDCA2	15	5	20	0	0	0	0	0	0	genes	43208	20	0.0462877	0.0462877
CDCA3	20	0	20	0	0	0	0	0	0	genes	2245	20	0.890869	0.890869
CDCA5	16	51	67	0	0	0	0	0	0	genes	16776	67	0.39938	0.39938
CDCA7	31	13	44	0	0	0	0	0	0	genes	13176	44	0.33394	0.33394
CDCA7L	80	71	151	0	0	0	1	0	1	genes	43206	152	0.349488	0.351803
CDCA8	4	0	4	0	0	0	0	0	0	genes	15066	4	0.0265498	0.0265498
CDH1	388	2	390	3	0	3	3	0	3	genes	70896	396	0.550102	0.558565
CDH10	55	7	62	0	1	1	0	3	3	genes	186322	66	0.0332757	0.0354225
CDH11	67	1	68	0	0	0	0	0	0	genes	90093	68	0.0754776	0.0754776
CDH12	112	2	114	0	0	0	0	0	0	genes	375294	114	0.0303762	0.0303762
CDH13	1242	125	1367	5	2	7	7	4	11	genes	1016104	1385	0.134533	0.136305
CDH15	61	20	81	0	0	0	0	0	0	genes	18984	81	0.426675	0.426675
CDH16	23	1	24	0	0	0	0	1	1	genes	9896	25	0.242522	0.252627
CDH17	41	19	60	0	0	0	0	0	0	genes	88842	60	0.0675356	0.0675356
CDH18	151	6	157	0	0	0	0	0	0	genes	603555	157	0.0260125	0.0260125
CDH19	2	3	5	0	0	0	0	0	0	genes	32171	5	0.0155419	0.0155419
CDH2	190	20	210	0	0	0	1	0	1	genes	248360	211	0.0845547	0.0849573
CDH20	100	24	124	0	0	0	0	0	0	genes	54534	124	0.227381	0.227381
CDH22	230	25	255	1	0	1	0	0	0	genes	83717	256	0.304598	0.305792
CDH23	753	206	959	0	0	0	3	1	4	genes	393222	963	0.243883	0.2449
CDH3	46	4	50	0	0	0	0	0	0	genes	45264	50	0.110463	0.110463
CDH5	34	12	46	0	0	0	0	0	0	genes	36290	46	0.126757	0.126757
CDH6	124	11	135	0	1	1	1	1	2	genes	144982	138	0.093115	0.0951842
CDH7	46	1	47	0	0	0	0	0	0	genes	133625	47	0.0351731	0.0351731
CDH8	183	13	196	0	1	1	0	1	1	genes	332898	198	0.0588769	0.0594777
CDH9	68	14	82	0	3	3	3	2	5	genes	138593	90	0.059166	0.0649383
CDHR1	28	6	34	0	0	0	0	0	0	genes	21294	34	0.159669	0.159669
CDHR2	71	8	79	0	0	0	0	0	0	genes	26775	79	0.295051	0.295051
CDHR4	45	9	54	0	0	0	0	0	0	genes	7454	54	0.724443	0.724443
CDHR5	42	10	52	0	0	0	0	0	0	genes	6917	52	0.751771	0.751771
CDIN1	49	26	75	0	0	0	0	0	0	genes	230133	75	0.0325899	0.0325899
CDIP1	100	0	100	0	0	0	1	0	1	genes	23542	101	0.424773	0.42902
CDIPT	21	0	21	0	0	0	0	0	0	genes	3427	21	0.612781	0.612781
CDK1	14	4	18	0	0	0	0	0	0	genes	13655	18	0.13182	0.13182
CDK10	16	1	17	0	0	0	0	0	0	genes	7144	17	0.237962	0.237962
CDK11B	16	1	17	0	0	0	0	1	1	genes	19831	18	0.0857244	0.090767
CDK12	18	0	18	0	0	0	1	0	1	genes	39624	19	0.045427	0.0479507
CDK13	69	10	79	0	0	0	0	0	0	genes	123546	79	0.0639438	0.0639438
CDK14	650	151	801	0	4	4	8	6	14	genes	678203	819	0.118106	0.12076
CDK18	30	67	97	0	0	0	0	0	0	genes	9488	97	1.02234	1.02234
CDK19	92	36	128	0	0	0	1	0	1	genes	166712	129	0.0767791	0.077379
CDK2	6	4	10	0	0	0	0	0	0	genes	4684	10	0.213493	0.213493
CDK20	3	1	4	0	0	0	0	0	0	genes	8998	4	0.0444543	0.0444543
CDK2AP1	28	11	39	0	0	0	0	0	0	genes	10556	39	0.369458	0.369458
CDK2AP2	24	0	24	0	0	0	0	0	0	genes	1804	24	1.33038	1.33038
CDK3	6	0	6	0	0	0	0	0	0	genes	4302	6	0.13947	0.13947
CDK4	13	0	13	0	0	0	0	0	0	genes	2981	13	0.436095	0.436095
CDK5	2	0	2	0	0	0	0	0	0	genes	4307	2	0.046436	0.046436
CDK5R1	346	115	461	0	1	1	0	5	5	genes	247413	467	0.186328	0.188753
CDK5RAP1	14	1	15	0	0	0	0	0	0	genes	34830	15	0.0430663	0.0430663
CDK5RAP2	239	144	383	0	0	0	0	1	1	genes	184142	384	0.207992	0.208535
CDK5RAP3	14	3	17	0	0	0	0	0	0	genes	9404	17	0.180774	0.180774
CDK6	456	213	669	0	1	1	1	3	4	genes	247623	674	0.270169	0.272188
CDK7	17	3	20	0	0	0	1	1	2	genes	28162	22	0.0710177	0.0781195
CDK9	14	1	15	0	0	0	0	0	0	genes	4400	15	0.340909	0.340909
CDKAL1	359	89	448	1	0	1	1	0	1	genes	616276	450	0.0726947	0.0730192
CDKL1	74	66	140	0	0	0	0	0	0	genes	51331	140	0.27274	0.27274
CDKL2	14	4	18	0	0	0	0	0	0	genes	43568	18	0.0413147	0.0413147
CDKL3	6	4	10	0	0	0	0	0	0	genes	31243	10	0.0320072	0.0320072
CDKL4	16	7	23	0	0	0	0	0	0	genes	47832	23	0.048085	0.048085
CDKN1A	35	0	35	0	0	0	0	0	0	genes	8284	35	0.422501	0.422501
CDKN1B	24	0	24	0	0	0	0	0	0	genes	5184	24	0.462963	0.462963
CDKN1C	4	0	4	0	0	0	0	0	0	genes	2001	4	0.1999	0.1999
CDKN2AIP	7	0	7	0	0	0	0	0	0	genes	3541	7	0.197684	0.197684
CDKN2AIPNL	2	0	2	0	0	0	0	0	0	genes	6189	2	0.0323154	0.0323154
CDKN2B	4	7	11	0	0	0	0	0	0	genes	4916	11	0.223759	0.223759
CDKN2C	2	2	4	0	0	0	0	0	0	genes	4404	4	0.0908265	0.0908265
CDKN2D	1	0	1	0	0	0	0	0	0	genes	2482	1	0.0402901	0.0402901
CDKN3	4	0	4	0	0	0	0	0	0	genes	16778	4	0.0238407	0.0238407
CDNF	21	13	34	0	0	0	0	0	0	genes	21665	34	0.156935	0.156935
CDO1	28	2	30	0	0	0	0	0	0	genes	11521	30	0.260394	0.260394
CDON	96	24	120	0	0	0	0	0	0	genes	63317	120	0.189523	0.189523
CDPF1	24	0	24	0	0	0	0	0	0	genes	8361	24	0.287047	0.287047
CDR2	19	23	42	0	0	0	0	0	0	genes	28478	42	0.147482	0.147482
CDR2L	11	9	20	0	0	0	0	0	0	genes	11563	20	0.172965	0.172965
CDRT4	107	14	121	0	0	0	0	1	1	genes	23378	122	0.517581	0.521858
CDS2	76	43	119	0	0	0	4	1	5	genes	56917	124	0.209076	0.217861
CDSN	1	0	1	0	0	0	0	0	0	genes	4216	1	0.0237192	0.0237192
CDV3	5	5	10	0	0	0	0	0	0	genes	14189	10	0.0704771	0.0704771
CDX1	47	0	47	0	0	0	0	0	0	genes	17147	47	0.2741	0.2741
CDX2	0	1	1	0	0	0	0	0	0	genes	5689	1	0.0175778	0.0175778
CDYL	374	103	477	3	0	3	11	2	13	genes	96939	493	0.492062	0.508567
CDYL2	82	148	230	0	1	1	0	0	0	genes	164210	231	0.140065	0.140674
CEACAM1	13	11	24	0	0	0	0	0	0	genes	18058	24	0.132905	0.132905
CEACAM19	70	9	79	0	0	0	0	0	0	genes	18380	79	0.429815	0.429815
CEBPE	0	55	55	0	0	0	0	0	0	genes	1413	55	3.89243	3.89243
CEBPG	41	4	45	0	0	0	0	0	0	genes	6955	45	0.647017	0.647017
CEBPZ	4	1	5	0	0	0	0	0	0	genes	24066	5	0.0207762	0.0207762
CEL	20	19	39	0	0	0	0	0	0	genes	8862	39	0.440081	0.440081
CELA1	12	9	21	0	0	0	0	0	0	genes	14888	21	0.141053	0.141053
CELA2A	11	21	32	0	0	0	0	0	0	genes	16402	32	0.195098	0.195098
CELA3B	25	0	25	0	0	0	0	1	1	genes	7207	26	0.346885	0.36076
CELF1	170	44	214	0	1	1	1	0	1	genes	79173	216	0.270294	0.27282
CELF2	416	267	683	0	0	0	0	1	1	genes	208151	684	0.328127	0.328608
CELF3	21	2	23	0	0	0	0	0	0	genes	14551	23	0.158065	0.158065
CELF4	857	111	968	2	1	3	4	0	4	genes	311588	975	0.310667	0.312913
CELF6	26	0	26	0	0	0	0	0	0	genes	30396	26	0.0855376	0.0855376
CELSR2	128	3	131	0	0	0	0	0	0	genes	24093	131	0.543726	0.543726
CELSR3	138	29	167	1	0	1	0	0	0	genes	27454	168	0.60829	0.611933
CEMIP2	71	10	81	0	0	0	0	0	0	genes	80956	81	0.100054	0.100054
CENATAC	15	3	18	0	0	0	0	0	0	genes	7997	18	0.225084	0.225084
CEND1	3	0	3	0	0	0	0	0	0	genes	2956	3	0.101488	0.101488
CENPA	14	0	14	0	0	0	0	0	0	genes	6310	14	0.22187	0.22187
CENPC	19	11	30	0	0	0	0	0	0	genes	94085	30	0.0318861	0.0318861
CENPF	19	6	25	0	0	0	0	0	0	genes	62595	25	0.0399393	0.0399393
CENPH	0	2	2	0	0	0	0	0	0	genes	18815	2	0.0106298	0.0106298
CENPI	6	0	6	0	0	0	0	0	0	genes	68227	6	0.00879417	0.00879417
CENPK	5	0	5	0	0	0	0	0	0	genes	36745	5	0.0136073	0.0136073
CENPL	17	9	26	0	0	0	0	0	0	genes	24179	26	0.107531	0.107531
CENPM	31	1	32	0	0	0	0	0	0	genes	11975	32	0.267223	0.267223
CENPN	14	4	18	0	0	0	0	0	0	genes	19286	18	0.093332	0.093332
CENPO	26	6	32	0	0	0	0	0	0	genes	15032	32	0.212879	0.212879
CENPP	92	29	121	0	0	0	0	1	1	genes	235594	122	0.0513595	0.051784
CENPQ	5	2	7	0	0	0	0	0	0	genes	17638	7	0.039687	0.039687
CENPS	18	6	24	0	0	0	0	0	0	genes	14652	24	0.1638	0.1638
CENPT	3	2	5	0	0	0	0	0	0	genes	5905	5	0.084674	0.084674
CENPW	2	1	3	0	0	0	0	0	0	genes	8711	3	0.0344392	0.0344392
CENPX	9	0	9	0	0	0	0	0	0	genes	3627	9	0.248139	0.248139
CEP120	30	12	42	0	0	0	1	0	1	genes	83531	43	0.0502807	0.0514779
CEP131	11	8	19	0	0	0	0	0	0	genes	13588	19	0.139829	0.139829
CEP135	12	3	15	0	0	0	0	0	0	genes	74388	15	0.0201645	0.0201645
CEP162	10	11	21	0	0	0	2	0	2	genes	90308	23	0.0232538	0.0254684
CEP170	88	28	116	0	0	0	0	0	0	genes	130766	116	0.0887081	0.0887081
CEP19	25	0	25	0	0	0	0	0	0	genes	5646	25	0.442791	0.442791
CEP20	22	8	30	0	0	0	0	0	0	genes	18745	30	0.160043	0.160043
CEP290	21	24	45	0	1	1	1	0	1	genes	58905	47	0.0763942	0.0797895
CEP295NL	41	40	81	0	0	0	0	0	0	genes	9214	81	0.879097	0.879097
CEP41	36	10	46	0	0	0	0	0	0	genes	47913	46	0.0960073	0.0960073
CEP43	22	16	38	0	0	0	0	0	0	genes	26957	38	0.140965	0.140965
CEP44	4	0	4	0	0	0	0	0	0	genes	24021	4	0.0166521	0.0166521
CEP55	8	0	8	0	0	0	0	0	0	genes	20840	8	0.0383877	0.0383877
CEP57	25	10	35	0	1	1	0	1	1	genes	40027	37	0.087441	0.0924376
CEP57L1	23	10	33	0	0	0	0	0	0	genes	85025	33	0.0388121	0.0388121
CEP76	22	1	23	0	0	0	0	0	0	genes	15239	23	0.150929	0.150929
CEP83	9	7	16	0	0	0	0	0	0	genes	80198	16	0.0199506	0.0199506
CEP95	69	35	104	0	0	0	1	0	1	genes	36725	105	0.283186	0.285909
CEP97	16	4	20	0	0	0	0	0	0	genes	21293	20	0.0939276	0.0939276
CEPT1	34	6	40	0	0	0	0	0	0	genes	45065	40	0.0887607	0.0887607
CERCAM	7	15	22	0	0	0	0	0	0	genes	12102	22	0.181788	0.181788
CERS1	29	9	38	0	0	0	0	0	0	genes	17844	38	0.212957	0.212957
CERS2	27	0	27	0	0	0	0	0	0	genes	8858	27	0.304809	0.304809
CERS3	106	2	108	0	0	0	0	0	0	genes	159440	108	0.0677371	0.0677371
CERS4	39	6	45	0	0	0	0	0	0	genes	35293	45	0.127504	0.127504
CERS5	18	4	22	0	0	0	0	0	0	genes	29747	22	0.073957	0.073957
CERS6	174	102	276	0	1	1	6	2	8	genes	352556	285	0.0782854	0.0808382
CERT1	59	11	70	0	0	0	0	3	3	genes	128249	73	0.0545813	0.0569205
CES1	28	14	42	0	0	0	0	0	0	genes	26176	42	0.160452	0.160452
CES2	7	0	7	0	0	0	0	0	0	genes	12061	7	0.0580383	0.0580383
CES4A	43	0	43	0	0	0	0	0	0	genes	14464	43	0.29729	0.29729
CES5A	19	12	31	0	0	0	0	0	0	genes	28073	31	0.110426	0.110426
CETN1	7	0	7	0	0	0	0	0	0	genes	884	7	0.791855	0.791855
CETN2	4	0	4	0	0	0	0	0	0	genes	4122	4	0.0970403	0.0970403
CETN3	6	5	11	0	0	0	0	0	0	genes	17486	11	0.0629075	0.0629075
CFAP100	116	15	131	1	1	2	0	0	0	genes	26772	133	0.489317	0.496788
CFAP126	9	2	11	0	0	0	0	0	0	genes	32548	11	0.0337962	0.0337962
CFAP161	18	10	28	0	0	0	0	1	1	genes	21298	29	0.131468	0.136163
CFAP20	11	29	40	0	0	0	0	0	0	genes	13255	40	0.301773	0.301773
CFAP206	13	4	17	0	0	0	0	0	0	genes	35901	17	0.0473524	0.0473524
CFAP298	4	0	4	0	0	0	0	0	0	genes	11628	4	0.0343997	0.0343997
CFAP299	263	25	288	0	0	0	1	0	1	genes	706843	289	0.0407446	0.040886
CFAP300	13	1	14	0	0	0	1	0	1	genes	27948	15	0.050093	0.0536711
CFAP36	3	3	6	0	0	0	0	0	0	genes	29803	6	0.0201322	0.0201322
CFAP410	35	0	35	0	0	0	0	0	0	genes	11441	35	0.305917	0.305917
CFAP43	45	8	53	0	0	0	0	1	1	genes	99732	54	0.0531424	0.0541451
CFAP45	51	36	87	0	0	0	0	0	0	genes	29329	87	0.296635	0.296635
CFAP53	20	7	27	0	0	0	1	0	1	genes	42659	28	0.0632926	0.0656368
CFAP70	26	2	28	0	0	0	0	0	0	genes	81071	28	0.0345376	0.0345376
CFAP73	48	1	49	0	0	0	0	0	0	genes	8658	49	0.565951	0.565951
CFAP97	13	6	19	0	0	0	0	0	0	genes	25525	19	0.0744368	0.0744368
CFB	6	0	6	0	0	0	0	0	0	genes	6027	6	0.099552	0.099552
CFD	81	4	85	0	0	0	0	0	0	genes	2537	85	3.35041	3.35041
CFDP1	138	57	195	2	0	2	2	0	2	genes	103719	199	0.188008	0.191865
CFDP2	41	1	42	0	0	0	0	0	0	genes	20088	42	0.20908	0.20908
CFH	50	17	67	3	0	3	5	3	8	genes	133541	78	0.0501719	0.058409
CFI	17	28	45	0	0	0	0	0	0	genes	50318	45	0.0894312	0.0894312
CFL1	0	27	27	0	0	0	0	0	0	genes	3386	27	0.797401	0.797401
CFL2	0	4	4	0	0	0	0	0	0	genes	2653	4	0.150773	0.150773
CFLAR	23	10	33	0	0	0	0	0	0	genes	33562	33	0.0983255	0.0983255
CFP	1	5	6	0	0	0	0	0	0	genes	5386	6	0.1114	0.1114
CFTR	96	33	129	1	1	2	5	0	5	genes	213805	136	0.0603354	0.0636094
CGA	15	2	17	0	0	0	0	0	0	genes	16906	17	0.100556	0.100556
CGN	60	6	66	0	0	0	0	0	0	genes	18646	66	0.353963	0.353963
[truncated: 128,862 more rows]

## Sheet: TableS7b
TableS7b CpG density in each genetic feature
Row Labels	Average of cpg_density/100bp	Average of dmc_density/100bp
3UTR	1.89682	1.90186
5UTR	6.15346	6.15996
downstream	0.413839	0.416225
exonic_first	2.51583	2.5198
exons	98.7401	98.7769
genes	0.349758	0.351234
intronic_first	0.379727	0.381348
introns	284.637	285.939
promoters	0.371978	0.373533
