# Supplementary material for: DNA methylation haplotype block signatures responding to Staphylococcus aureus subclinical mastitis and association with production and health traits
Source: BMC Biol. 2024 Mar 14;22:65. doi: 10.1186/s12915-024-01843-y (PMC10941392; doi:10.1186/s12915-024-01843-y)
Supplement: Supplementary file 1 — Additional file 1: Supplementary Table S1. Detail information on cows selected for whole genome DNA methylation sequencing. Supplementary Table S2. General statistics on whole genome DNA methylation sequencing data. Supplementary Table S3. Comparisons of methylation level between cows with S. aureus subclinical mastitis and healthy control cows. Supplementary Table S4. List of differentially methylated cytosines in the context of CpG. Supplementary Table S5. List of differentially methylated cytosines in the context of CHG and CHH. Supplementary Table S6. Distribution of differentially methylated cytosines among chromosomes and genetic features. Supplementary Table S7. Distribution of differentially methylated cytosines in genes. Supplementary Table S8. Functional enrichment of genes harboring differentially methylated cytosines at different genomic functional regions. Supplementary Table S9. Predicted methylation level for LINE-1 and tRNA-derived SINEs and comparisons between cows with S. aureus subclinical mastitis and healthy control cows. Supplementary Table S10. Differential methylation haplotype blocks. Supplementary Table S11. Differential genes with significant changes in general methylation level of regulatory regions and gene expression changes. Supplementary Table S12. Functional enrichment for differential genes with significant changes in general methylation level of regulatory regions and gene expression changes. Supplementary Table S13. Correlation between dMHBs located at regulatory regions and their overlapped differentially expressed genes. Supplementary Table S14. Motif enrichment and identification in GE-dMHBs. Supplementary Table S15. Functional enrichment for GE-dMHBs. Supplementary Table S16. Candidate discriminant signatures selected from GE-dMHBs and their overlapped genes. Supplementary Table S17. Information about samples and primers used for TBAS and results of selected GE-dMHBs. [file 12915_2024_1843_MOESM1_ESM.zip › Supplementary_Table_S8.xlsx]

## Sheet: TableS8a_gene
Supplemental Table S8a Functional enrichment of differentially expressed genes harboring differentially methylated cytosines in their gene body
	Category	ID	Description	GeneRatio	BgRatio	pvalue	p.adjust	qvalue	Count	geneID
GO:0007155	BP	GO:0007155	cell adhesion	102/1266	239/4077	6.17341e-05	0.0413822	0.0374189	102	ADGRE5/ADGRL3/ALCAM/ALOX15/BCAM/CAV1/CDH1/CDH2/CDH5/CELA2A/CERCAM/CLDN3/CLDN4/COL12A1/CXADR/CXCL8/CXCR4/DMTN/DPP4/DSC2/EFNA1/EMP2/EPDR1/FAP/FBLIM1/FGL2/FLCN/FUT1/GATA3/GPR4/HAPLN1/HEPACAM/HES1/HLX/ICAM1/ICAM3/IFNG/IL12B/IL18/IRF1/ITGA2/ITGA3/ITGB6/JCAD/JUP/KIT/LYVE1/MFGE8/MXRA8/MYH10/NLRP3/NOD2/OPCML/PKP1/PRKG1/RELN/RIPOR2/S100A8/S1PR1/SELL/SELP/SFRP1/SNAI2/STK4/TEK/TGFB2/THBS1/THBS2/THSD1/TMEM10…
GO:0009060	BP	GO:0009060	aerobic respiration	33/1266	60/4077	9.0521e-05	0.0413822	0.0374189	33	IDH1/ACO2/ATP5F1C/ATP5F1D/ATP5PD/COQ9/COX6B1/COX7A2L/COX7B/COX8A/CS/DLAT/DLST/FXN/IDE/MDH2/NDUFA7/NDUFA8/NDUFB6/NDUFC2/NDUFS1/NDUFS2/NDUFS7/NDUFS8/PARK7/PDHA1/PDHB/SDHA/SDHC/SDHD/STOML2/SUCLG1/SUCLG2
GO:0008285	BP	GO:0008285	negative regulation of cell population proliferation	48/1266	97/4077	9.57473e-05	0.0413822	0.0374189	48	ANG/AVPR2/BTG1/CAV2/CDKN2D/CLDN3/CNN1/DDAH1/ENPP3/FAP/FGF2/FLCN/GATA3/HES1/IFNG/IGFBP5/IRF1/IRF6/KRT5/MSTN/NFIB/NMI/NR2F2/OVOL1/PRKG1/RAF1/RAPGEF2/SFN/SFRP1/SKAP2/SMAD1/SNAI2/SPRY2/STK4/TGFB2/ATP5IF1/CIB1/CSK/CTNNBIP1/ING4/INTU/NDRG2/PHB1/PRKAR1A/SLC9A3R1/SMYD2/SPRY1/TGFBR1
GO:0002376	BP	GO:0002376	immune system process	183/1266	474/4077	0.000120201	0.0413822	0.0374189	183	AKIRIN2/ALCAM/ALOX15/ARG2/ARID5A/B2M/BATF/C7/CASP4/CAV1/CD40/CFD/CLU/CNN2/COLEC12/CPLX2/CTSV/CXADR/CXCL11/CXCL17/CXCL8/CYLD/DMTN/DPP4/EDN2/EMP2/ENPP3/ESR1/F2RL1/FAS/FGL2/FLCN/FOS/GATA3/GPR183/GPR68/HES1/HLX/HMGB3/HOXA3/IFNAR1/IFNAR2/IFNG/IL12B/IL15/IL18/IL1B/IL2RA/IRF1/ISG15/KIT/LDLR/LGR4/LPO/LTF/LY96/LYST/LYVE1/MR1/MSTN/MTURN/MX1/MX2/MYD88/NFE2L2/NLRP3/NMI/NOD2/OAS2/OSM/PGLYRP1/PIGR/PIM1/PLA2G3/…
GO:0002764	BP	GO:0002764	immune response-regulating signaling pathway	36/1266	68/4077	0.000126385	0.0413822	0.0374189	36	CAV1/COLEC12/ESR1/GATA3/IRF1/KIT/LGR4/LTF/LY96/MYD88/NMI/NOD2/TLR10/TLR4/TLR9/TSPAN6/CD81/EIF2B1/EIF2B2/EIF2B3/ELF1/FCER1G/FLOT1/HMGB1/IKBKG/IRAK2/PHB1/PHPT1/PRKCB/PSEN1/RIOK3/STOML2/THEMIS/TLR2/TLR6/TRAF6
GO:0006637	BP	GO:0006637	acyl-CoA metabolic process	12/1266	15/4077	0.000129404	0.0413822	0.0374189	12	ACACA/DGAT2/ELOVL7/AASS/ACAT1/DLST/FITM2/MVK/PDHA1/PDHB/PDHX/PMVK
GO:0035383	BP	GO:0035383	thioester metabolic process	12/1266	15/4077	0.000129404	0.0413822	0.0374189	12	ACACA/DGAT2/ELOVL7/AASS/ACAT1/DLST/FITM2/MVK/PDHA1/PDHB/PDHX/PMVK
GO:0051092	BP	GO:0051092	positive regulation of NF-kappaB transcription factor activity	19/1266	29/4077	0.000131476	0.0413822	0.0374189	19	CAPN3/CAV1/CLU/IL18/LTF/MAP3K13/NOD2/TLR9/CIB1/CTH/DHX9/FLOT1/IKBKG/PPIA/PRDX3/PRKCB/RNF25/SLCO3A1/TRAF6
GO:0044283	BP	GO:0044283	small molecule biosynthetic process	70/1266	156/4077	0.000150091	0.0419922	0.0379704	70	ACACA/ALDH1A1/ALOX15/ATP2B4/CDO1/COQ2/COQ8A/DHRS9/EDN2/ELOVL7/FASN/FBP1/FBP2/FGF1/FGF2/GAMT/GPD1/GSTM1/HAAO/IDI1/IFNG/LPL/LTC4S/PAH/PC/PCBD1/PLA2G4A/PTAFR/PTGES2/SCD/SCD5/SDS/SNAI2/TBXAS1/ACADM/ADI1/AMD1/ASNS/CBR4/COQ4/COQ9/CRTC2/CTH/CYB5R3/CYP51A1/DHCR7/DHFR/FADS3/FDPS/GOT2/HSD17B10/INSIG1/LSS/MECR/MGST2/MRI1/NSDHL/OXSM/PARK7/PGP/PMVK/PRDX3/PYCR1/PYCR3/QKI/RDH10/SIRT7/SLC39A14/SOD1/TECR
GO:0016616	MF	GO:0016616	oxidoreductase activity, acting on the CH-OH group of donors, NAD or NADP as acceptor	29/1145	49/3565	7.78669e-05	0.0165012	0.0156887	29	AKR1C4/BDH1/BDH2/DHRS9/FASN/HIBADH/HPGD/HSD11B2/HSD17B14/HSD3B1/IDH1/SDR42E1/SDR9C7/SPR/ADH5/CBR4/CTBP2/DHRS11/HSD17B10/IDH3A/IDH3B/IDH3G/MDH2/NSDHL/PTGR2/RDH10/RDH12/RDH14/PTGR3
GO:0016491	MF	GO:0016491	oxidoreductase activity	113/1145	263/3565	8.18917e-05	0.0165012	0.0156887	113	AKR1C4/ALDH1A1/ALOX15/AOX1/BDH1/BDH2/CRYZ/CYB561/CYP3A5/DDO/DHRS9/DIO2/FASN/FRRS1/GFOD2/GPD1/GPX8/HAAO/HIBADH/HPGD/HSD11B2/HSD17B14/HSD3B1/IDH1/LOXL2/LOXL4/LPO/MAOA/NOS2/NXN/PCBD1/PRODH/PTGES2/PYROXD2/SCD/SCD5/SDR42E1/SDR9C7/SELENBP1/SOD2/SPR/TBXAS1/AASS/ACADM/ACADS/ACADSB/ADH5/ADI1/ALDH3B1/ALDH6A1/ALDH7A1/ALKBH2/ALKBH7/BCKDHA/BCKDHB/CBR4/CIAPIN1/COX5A/COX6A1/COX7A2L/COX7B/CTBP2/CYB561A3/CYB5R3/C…
GO:0098798	CC	GO:0098798	mitochondrial protein-containing complex	89/1322	174/4326	5.84244e-09	2.05025e-06	1.87301e-06	89	APOO/MRPS15/NDUFA5/SLC25A4/ATP5F1A/ATP5F1B/ATP5F1C/ATP5F1D/ATP5IF1/ATP5MC1/ATP5MC3/ATP5MF/ATP5PD/ATP5PF/ATP5PO/COX5B/COX7A2L/COX8A/DBT/DNAJC19/HSD17B10/IDH3B/MICU1/MRPL14/MRPL15/MRPL18/MRPL19/MRPL2/MRPL20/MRPL21/MRPL22/MRPL28/MRPL34/MRPL35/MRPL37/MRPL4/MRPL43/MRPL49/MRPL51/MRPL53/MRPL55/MRPL9/MRPS10/MRPS14/MRPS16/MRPS18B/MRPS21/MRPS23/MRPS27/MRPS34/MRPS35/MRPS5/MRPS7/NDUFA10/NDUFA11/NDUFA12/NDUFA…
GO:0070469	CC	GO:0070469	respirasome	40/1322	61/4326	1.46599e-08	2.05025e-06	1.87301e-06	40	NDUFA5/COX5A/COX5B/COX6B1/COX7A2L/COX7B/COX8A/CYCS/NDUFA10/NDUFA11/NDUFA12/NDUFA2/NDUFA3/NDUFA4/NDUFA7/NDUFA8/NDUFA9/NDUFB10/NDUFB11/NDUFB3/NDUFB4/NDUFB6/NDUFB7/NDUFC1/NDUFC2/NDUFS1/NDUFS2/NDUFS4/NDUFS5/NDUFS6/NDUFS7/NDUFS8/NDUFV1/NDUFV2/SDHA/SDHC/SDHD/UQCRC1/UQCRC2/UQCRFS1
GO:0098800	CC	GO:0098800	inner mitochondrial membrane protein complex	50/1322	83/4326	1.59346e-08	2.05025e-06	1.87301e-06	50	APOO/NDUFA5/ATP5F1A/ATP5F1B/ATP5F1C/ATP5F1D/ATP5IF1/ATP5MC1/ATP5MC3/ATP5MF/ATP5PD/ATP5PF/ATP5PO/COX5B/COX7A2L/COX8A/DNAJC19/MICU1/NDUFA10/NDUFA11/NDUFA12/NDUFA2/NDUFA3/NDUFA4/NDUFA7/NDUFA8/NDUFA9/NDUFB10/NDUFB11/NDUFB3/NDUFB4/NDUFB6/NDUFB7/NDUFC1/NDUFC2/NDUFS1/NDUFS2/NDUFS4/NDUFS5/NDUFS6/NDUFS7/NDUFS8/NDUFV1/NDUFV2/PHB1/SDHA/SDHC/SDHD/TRMT10B/UQCRFS1
GO:1990204	CC	GO:1990204	oxidoreductase complex	40/1322	63/4326	5.68353e-08	5.4846e-06	5.01048e-06	40	GPD1/NCF1/NDUFA5/CBR4/CYBB/DBT/DLST/IDH3B/NDUFA10/NDUFA11/NDUFA12/NDUFA2/NDUFA3/NDUFA7/NDUFA8/NDUFA9/NDUFB10/NDUFB11/NDUFB3/NDUFB4/NDUFB6/NDUFB7/NDUFC1/NDUFC2/NDUFS1/NDUFS2/NDUFS4/NDUFS5/NDUFS6/NDUFS7/NDUFS8/NDUFV1/NDUFV2/PDHA1/PDHB/PDHX/SDHA/SDHC/SDHD/XDH
GO:0098803	CC	GO:0098803	respiratory chain complex	37/1322	57/4326	7.70967e-08	5.95187e-06	5.43735e-06	37	NDUFA5/COX5A/COX5B/COX6B1/COX7A2L/COX7B/COX8A/NDUFA10/NDUFA11/NDUFA12/NDUFA2/NDUFA3/NDUFA4/NDUFA7/NDUFA8/NDUFA9/NDUFB10/NDUFB11/NDUFB3/NDUFB4/NDUFB6/NDUFB7/NDUFC1/NDUFC2/NDUFS1/NDUFS2/NDUFS4/NDUFS5/NDUFS6/NDUFS7/NDUFS8/NDUFV1/NDUFV2/SDHA/SDHC/SDHD/UQCRFS1
GO:0031975	CC	GO:0031975	envelope	175/1322	443/4326	1.46616e-05	0.000435338	0.000397704	175	ABCG2/ADRA1A/APOO/BDH1/CCND1/CKMT1A/CLU/COQ2/COX19/GPAM/HSD3B1/LTC4S/MAOA/MRPS15/MX1/NDUFA5/PC/PEMT/PLA2G4A/PPP1R15A/RANBP2/RNF13/ROGDI/SCRN1/SLC25A21/SLC25A35/SLC25A4/SMAD1/SNN/TMEM120B/ACADM/AK2/AMT/ATAD1/ATP5F1A/ATP5F1B/ATP5F1C/ATP5F1D/ATP5IF1/ATP5MC1/ATP5MC3/ATP5MF/ATP5PD/ATP5PF/ATP5PO/BANF1/BCL2/BNIP3L/CACYBP/CIAPIN1/COA3/COQ4/COX5A/COX5B/COX6B1/COX7A2L/COX7B/COX8A/CPNE1/CPT2/CPTP/CYB5R3/CYC…
GO:1902495	CC	GO:1902495	transmembrane transporter complex	43/1322	93/4326	0.000944005	0.0214345	0.0195815	43	CHRNB1/CLDN4/GABRP/HSPA2/KCNJ2/KCNK1/KCNMA1/NDUFA5/SCN1B/SCN4B/SCNN1A/TTYH1/CLCN7/CLIC4/LRRC8C/MICU1/NDUFA10/NDUFA11/NDUFA12/NDUFA2/NDUFA3/NDUFA7/NDUFA8/NDUFA9/NDUFB10/NDUFB11/NDUFB3/NDUFB4/NDUFB6/NDUFB7/NDUFC1/NDUFC2/NDUFS1/NDUFS2/NDUFS4/NDUFS5/NDUFS6/NDUFS7/NDUFS8/NDUFV1/NDUFV2/PKD2/PTPA
GO:0005911	CC	GO:0005911	cell-cell junction	37/1322	78/4326	0.00117631	0.0252253	0.0230446	37	ADGRL3/CD53/CDH1/CDH2/CLDN3/CLDN4/CXADR/DPP4/EPCAM/FLCN/GJA5/JUP/LIN7A/MXRA8/PKP1/PKP3/RAB13/RAPGEF2/SCN1B/SCN4B/TEK/VASP/VAV1/ACTN1/AQP3/CLDN1/CLIC4/CORO1A/CSK/FLOT1/LIMD1/RAP1B/RAP2C/RND1/TGFBR1/THEMIS/TMEM65
GO:1990351	CC	GO:1990351	transporter complex	44/1322	97/4326	0.00134735	0.0273725	0.0250063	44	CHRNB1/CLDN4/GABRP/HSPA2/KCNJ2/KCNK1/KCNMA1/NDUFA5/SCN1B/SCN4B/SCNN1A/TTYH1/CLCN7/CLIC4/LRRC8C/MICU1/NDUFA10/NDUFA11/NDUFA12/NDUFA2/NDUFA3/NDUFA7/NDUFA8/NDUFA9/NDUFB10/NDUFB11/NDUFB3/NDUFB4/NDUFB6/NDUFB7/NDUFC1/NDUFC2/NDUFS1/NDUFS2/NDUFS4/NDUFS5/NDUFS6/NDUFS7/NDUFS8/NDUFV1/NDUFV2/PKD2/PTPA/TMEM30A
bta05208	KEGG	bta05208	Chemical carcinogenesis - reactive oxygen species	90/1726	202/6799	1.50552e-09	3.66942e-07	3.02236e-07	90	AKR1C4/EPHX1/EPHX2/FOS/GRB2/GSTM1/GSTM1/GSTM3/IKBKB/LOC615514/LPO/MAPK13/MET/NCF1/NDUFA5/NFE2L2/NFKB1/RAF1/SLC25A4/SOD2/VEGFA/ACP1/AHR/ARNT/ATP5F1A/ATP5F1B/ATP5F1C/ATP5F1D/ATP5MC1/ATP5MC3/ATP5PD/ATP5PF/ATP5PO/COX5A/COX5B/COX6A1/COX6B1/COX7A2L/COX7B/COX8A/CYC1/HIF1A/IKBKG/MAP3K14/MAP3K5/MGST2/MGST3/NDUFA10/NDUFA11/NDUFA12/NDUFA2/NDUFA3/NDUFA4/NDUFA7/NDUFA8/NDUFA9/NDUFB10/NDUFB11/NDUFB3/NDUFB4/NDUF…
bta00190	KEGG	bta00190	Oxidative phosphorylation	61/1726	121/6799	2.21717e-09	3.66942e-07	3.02236e-07	61	NDUFA5/TCIRG1/ATP5F1A/ATP5F1B/ATP5F1C/ATP5F1D/ATP5MC1/ATP5MC3/ATP5MF/ATP5PD/ATP5PF/ATP5PO/ATP6V0B/ATP6V0E1/ATP6V1F/COX15/COX5A/COX5B/COX6A1/COX6B1/COX7A2L/COX7B/COX8A/CYC1/CYCS/NDUFA10/NDUFA11/NDUFA12/NDUFA2/NDUFA3/NDUFA4/NDUFA7/NDUFA8/NDUFA9/NDUFB10/NDUFB11/NDUFB3/NDUFB4/NDUFB6/NDUFB7/NDUFC1/NDUFC2/NDUFS1/NDUFS2/NDUFS4/NDUFS5/NDUFS6/NDUFS7/NDUFS8/NDUFV1/NDUFV2/PPA1/PPA2/SDHA/SDHC/SDHD/UQCR10/UQC…
bta04932	KEGG	bta04932	Non-alcoholic fatty liver disease	70/1726	151/6799	1.415e-08	1.56122e-06	1.28592e-06	70	BCL2L11/CXCL8/DDIT3/FAS/FOS/IKBKB/IL1B/IL6R/MAPK13/MLXIP/MLXIPL/NDUFA5/NFKB1/PRKAA1/PRKAA2/RXRA/SOCS3/TNFRSF1A/ADIPOR2/ATF4/COX5A/COX5B/COX6A1/COX6B1/COX7A2L/COX7B/COX8A/CYC1/CYCS/GSK3A/MAP3K5/NDUFA10/NDUFA11/NDUFA12/NDUFA2/NDUFA3/NDUFA4/NDUFA7/NDUFA8/NDUFA9/NDUFB10/NDUFB11/NDUFB3/NDUFB4/NDUFB6/NDUFB7/NDUFC1/NDUFC2/NDUFS1/NDUFS2/NDUFS4/NDUFS5/NDUFS6/NDUFS7/NDUFS8/NDUFV1/NDUFV2/PIK3CD/PIK3R1/PIK3R…
bta05020	KEGG	bta05020	Prion disease	103/1726	254/6799	4.82741e-08	3.99468e-06	3.29026e-06	103	C1QC/C7/C8G/CAV1/CAV2/CREB3L1/DDIT3/HSPA2/IL1B/KIF5C/KLC3/MAPK13/NCF1/NCF4/NDUFA5/RYR1/SLC25A4/ADRM1/APAF1/ATF4/ATF6B/ATP5F1A/ATP5F1B/ATP5F1C/ATP5F1D/ATP5MC1/ATP5MC3/ATP5PD/ATP5PF/ATP5PO/CASP9/COX5A/COX5B/COX6A1/COX6B1/COX7A2L/COX7B/COX8A/CREB1/CREB3L2/CREB5/CSNK2A1/CYBB/CYC1/CYCS/NDUFA10/NDUFA11/NDUFA12/NDUFA2/NDUFA3/NDUFA4/NDUFA7/NDUFA8/NDUFA9/NDUFB10/NDUFB11/NDUFB3/NDUFB4/NDUFB6/NDUFB7/NDUFC1/…
bta05415	KEGG	bta05415	Diabetic cardiomyopathy	81/1726	188/6799	6.30269e-08	4.17238e-06	3.43662e-06	81	CAMK2A/MAPK13/MPC2/NCF1/NCF4/NDUFA5/NFKB1/PRKCZ/REN/SLC25A4/SLC2A4/TGFB2/TGFB3/ATP5F1A/ATP5F1B/ATP5F1C/ATP5F1D/ATP5MC1/ATP5MC3/ATP5PD/ATP5PF/ATP5PO/COX5A/COX5B/COX6A1/COX6B1/COX7A2L/COX7B/COX8A/CPT2/CYBB/CYC1/GFPT1/NDUFA10/NDUFA11/NDUFA12/NDUFA2/NDUFA3/NDUFA4/NDUFA7/NDUFA8/NDUFA9/NDUFB10/NDUFB11/NDUFB3/NDUFB4/NDUFB6/NDUFB7/NDUFC1/NDUFC2/NDUFS1/NDUFS2/NDUFS4/NDUFS5/NDUFS6/NDUFS7/NDUFS8/NDUFV1/NDUF…
bta04714	KEGG	bta04714	Thermogenesis	88/1726	212/6799	1.35306e-07	7.4644e-06	6.14813e-06	88	ACSL6/COX19/CREB3L1/FGFR1/GRB2/KDM3A/MAPK13/NDUFA5/PNPLA2/PPARGC1A/PRKAA1/PRKAA2/PRKG1/PRKG2/SMARCD3/ACSL3/ACTL6A/ADCY4/AKT1S1/ATP5F1A/ATP5F1B/ATP5F1C/ATP5F1D/ATP5MC1/ATP5MC3/ATP5MF/ATP5PD/ATP5PF/ATP5PO/COA3/COX15/COX5A/COX5B/COX6A1/COX6B1/COX7A2L/COX7B/COX8A/CPT1A/CPT2/CREB1/CREB3L2/CREB5/CYC1/GNAS/MAP3K5/MLST8/NDUFA10/NDUFA11/NDUFA12/NDUFA2/NDUFA3/NDUFA4/NDUFA7/NDUFA8/NDUFA9/NDUFAF1/NDUFAF4/NDU…
bta00020	KEGG	bta00020	Citrate cycle (TCA cycle)	20/1726	30/6799	2.22702e-06	0.000104426	8.60114e-05	20	IDH1/PC/ACO2/CS/DLAT/DLD/DLST/FH/IDH3A/IDH3B/IDH3G/MDH1/MDH2/PDHA1/PDHB/SDHA/SDHC/SDHD/SUCLG1/SUCLG2
bta05012	KEGG	bta05012	Parkinson disease	97/1726	253/6799	2.52389e-06	0.000104426	8.60114e-05	97	CAMK2A/DDIT3/DUSP1/GNAL/KIF5C/KLC3/LRRK2/MAOA/MAPT/NDUFA5/NFE2L2/SLC25A4/SLC39A12/UBA7/UBE2L6/ADRM1/APAF1/ATF4/ATP5F1A/ATP5F1B/ATP5F1C/ATP5F1D/ATP5MC1/ATP5MC3/ATP5PD/ATP5PF/ATP5PO/BCL2L1/CALM2/CASP9/COX5A/COX5B/COX6A1/COX6B1/COX7A2L/COX7B/COX8A/CYC1/CYCS/DAXX/GNAI3/GNAS/MAP3K5/NDUFA10/NDUFA11/NDUFA12/NDUFA2/NDUFA3/NDUFA4/NDUFA7/NDUFA8/NDUFA9/NDUFB10/NDUFB11/NDUFB3/NDUFB4/NDUFB6/NDUFB7/NDUFC1/NDUF…
bta00280	KEGG	bta00280	Valine, leucine and isoleucine degradation	26/1726	47/6799	1.10688e-05	0.000407085	0.0003353	26	AACS/AOX1/BCAT2/EHHADH/HIBADH/MCEE/PCCB/ACAA2/ACADM/ACADS/ACADSB/ACAT1/ALDH3A2/ALDH6A1/ALDH7A1/BCKDHA/BCKDHB/DBT/DLD/ECHS1/HADH/HMGCS1/HSD17B10/IVD/MCCC1/OXCT1
bta05169	KEGG	bta05169	Epstein-Barr virus infection	81/1726	213/6799	2.40872e-05	0.000797288	0.000656694	81	B2M/BCL2L11/BoLA/BOLA-DMA/BOLA-DMB/BOLA-DOA/BOLA-DOB/BOLA-DRA/BOLA-DRB3/BOLA-NC1/CCND1/CD19/CD40/E2F3/EIF2AK2/ENTPD1/FAS/HES1/ICAM1/IFNAR1/IFNAR2/IKBKB/IRF7/IRF9/ISG15/LOC512672/LOC524810/LOC616942/LOC618733/LYN/MAPK13/MYD88/NFKB1/NFKB2/NFKBIE/OAS1X/OAS1Y/OAS1Z/OAS2/RUNX3/STAT1/STAT2/STAT3/TAP1/TAP2/TRAF3/TYK2/ADRM1/APAF1/BCL2/BOLA/BOLA/BOLA/BOLA/CASP9/CCNE2/CD44/CYCS/DDB2/HDAC1/IKBKE/IKBKG/MAP3K…
bta05016	KEGG	bta05016	Huntington disease	102/1726	284/6799	3.73522e-05	0.00112396	0.000925762	102	CREB3L1/CREBBP/DNAH7/GPX2/GPX8/KIF5C/KLC3/NDUFA5/PPARGC1A/SLC25A4/SOD2/TGM2/ADRM1/APAF1/ATP5F1A/ATP5F1B/ATP5F1C/ATP5F1D/ATP5MC1/ATP5MC3/ATP5PD/ATP5PF/ATP5PO/CASP9/CLTB/COX5A/COX5B/COX6A1/COX6B1/COX7A2L/COX7B/COX8A/CREB1/CREB3L2/CREB5/CYC1/CYCS/DCTN3/DNAL1/GNAQ/GPX3/HDAC1/IFT57/MAP3K5/NDUFA10/NDUFA11/NDUFA12/NDUFA2/NDUFA3/NDUFA4/NDUFA7/NDUFA8/NDUFA9/NDUFB10/NDUFB11/NDUFB3/NDUFB4/NDUFB6/NDUFB7/NDUF…
bta01200	KEGG	bta01200	Carbon metabolism	45/1726	105/6799	6.30997e-05	0.0017405	0.00143358	45	ACSS2/ENO4/FBP1/FBP2/GCK/IDH1/MCEE/ME1/PC/PCCB/SDS/SDSL/ACADS/ACAT1/ACO2/ACSS1/ADH5/ALDH6A1/ALDOC/AMT/CS/DLAT/DLD/DLST/ECHS1/FH/GLYCTK/GOT2/GPT2/IDH3A/IDH3B/IDH3G/MDH1/MDH2/ME2/PDHA1/PDHB/PGLS/PGP/PKM/SDHA/SDHC/SDHD/SUCLG1/SUCLG2
bta05164	KEGG	bta05164	Influenza A	61/1726	155/6799	7.68615e-05	0.00195701	0.00161191	61	BOLA-DMA/BOLA-DMB/BOLA-DOA/BOLA-DOB/BOLA-DRA/BOLA-DRB3/CREBBP/CXCL8/EIF2AK2/FAS/ICAM1/IFNAR1/IFNAR2/IFNG/IFNGR1/IKBKB/IL12B/IL18/IL1B/IRF7/IRF9/KPNA2/MX1/MX2/MYD88/NFKB1/NLRP3/OAS1X/OAS1Y/OAS1Z/OAS2/RAF1/SLC25A4/SOCS3/STAT1/STAT2/TLR4/TMPRSS2/TMPRSS4/TNFRSF1A/TRAF3/TYK2/APAF1/CASP9/CYCS/FDPS/IKBKE/IKBKG/KPNA1/NFKBIB/NXF1/PABPN1/PIK3CD/PIK3R1/PIK3R2/PRKCB/RAE1/SLC25A5/TBK1/TNFSF10/TRIM25
bta05014	KEGG	bta05014	Amyotrophic lateral sclerosis	118/1726	343/6799	8.37441e-05	0.00197995	0.00163081	118	ANG/CHCHD10/DDIT3/DNAH7/GPX2/GPX8/KIF5C/KLC3/MAPK13/NDUFA5/NEFM/NOS2/NRG3/PFN2/RANBP2/TANK/TNFRSF1A/TNFRSF1B/ADRM1/ALYREF/ANXA7/APAF1/ATF4/ATP5F1A/ATP5F1B/ATP5F1C/ATP5F1D/ATP5MC1/ATP5MC3/ATP5PD/ATP5PF/ATP5PO/BCL2/BCL2L1/C8H9orf72/CASP9/COX5A/COX5B/COX6A1/COX6B1/COX7A2L/COX7B/COX8A/CYC1/CYCS/DAXX/DCTN3/DNAL1/FIG4/GPX3/HNRNPA2B1/MAP3K5/NDUFA10/NDUFA11/NDUFA12/NDUFA2/NDUFA3/NDUFA4/NDUFA7/NDUFA8/NDUF…
bta00100	KEGG	bta00100	Steroid biosynthesis	12/1726	18/6799	0.000265016	0.00584803	0.00481679	12	CYP51A1/DHCR24/DHCR7/EBP/FDFT1/HSD17B7/LBR/LSS/MSMO1/NSDHL/SOAT1/SQLE
bta05145	KEGG	bta05145	Toxoplasmosis	45/1726	111/6799	0.000298778	0.00618097	0.00509102	45	BIRC3/BOLA-DMA/BOLA-DMB/BOLA-DOA/BOLA-DOB/BOLA-DRA/BOLA-DRB3/CCR5/CD40/HSPA2/IFNG/IFNGR1/IKBKB/IL10RA/IL10RB/IL12B/LAMA4/LAMB1/LAMB2/LAMB3/LDLR/LY96/MAPK13/MYD88/NFKB1/NOS2/PIK3R6/STAT1/STAT3/TGFB2/TGFB3/TLR4/TNFRSF1A/TYK2/XIAP/BCL2/BCL2L1/CASP9/CYCS/GNAI3/IKBKG/NFKBIB/PIK3CG/TLR2/TRAF6
bta00620	KEGG	bta00620	Pyruvate metabolism	20/1726	39/6799	0.000446511	0.00869383	0.00716077	20	ACACA/ACSS2/ME1/PC/ACAT1/ACSS1/ADH5/ALDH3A2/ALDH7A1/DLAT/DLD/FH/GLO1/HAGH/MDH1/MDH2/ME2/PDHA1/PDHB/PKM
bta05010	KEGG	bta05010	Alzheimer disease	120/1726	364/6799	0.000529751	0.00974153	0.00802371	120	APBB1/BACE2/CSF1/DDIT3/EIF2AK2/FAS/FZD1/FZD10/FZD7/IKBKB/IL1B/KIF5C/KLC3/LPL/MAPT/NDUFA5/NFKB1/NOS2/RAF1/SLC25A4/SLC39A12/TNFRSF1A/WNT5A/ADRM1/APAF1/APH1B/ATF4/ATP5F1A/ATP5F1B/ATP5F1C/ATP5F1D/ATP5MC1/ATP5MC3/ATP5PD/ATP5PF/ATP5PO/CALM2/CAPN2/CASP9/CDK5/COX5A/COX5B/COX6A1/COX6B1/COX7A2L/COX7B/COX8A/CSNK1A1/CSNK2A1/CYBB/CYC1/CYCS/DVL1/FZD4/GNAQ/HSD17B10/IDE/IKBKG/MAP3K5/NDUFA10/NDUFA11/NDUFA12/NDUFA…
bta01212	KEGG	bta01212	Fatty acid metabolism	25/1726	55/6799	0.000942801	0.0158104	0.0130224	25	ACACA/ACADL/ACSL6/EHHADH/ELOVL7/FASN/SCD/SCD5/ACAA2/ACADM/ACADS/ACADSB/ACAT1/ACSL3/CBR4/CPT1A/CPT2/ECHS1/ELOVL6/HADH/HSD17B8/MECR/OXSM/SCP2/TECR
bta00640	KEGG	bta00640	Propanoate metabolism	16/1726	30/6799	0.00095531	0.0158104	0.0130224	16	ACACA/ACSS2/ECHDC1/EHHADH/MCEE/PCCB/ACADS/ACSS1/ALDH6A1/BCKDHA/BCKDHB/DBT/DLD/ECHS1/SUCLG1/SUCLG2
bta05165	KEGG	bta05165	Human papillomavirus infection	103/1726	312/6799	0.00122734	0.0193453	0.0159339	103	BoLA/BOLA-NC1/CCND1/COL4A1/COL6A1/CRB3/CREB3L1/CREBBP/DLG3/EIF2AK2/FAS/FN1/FZD1/FZD10/FZD7/GRB2/HES1/HES2/HES6/HEY1/IFNAR1/IFNAR2/IKBKB/IRF1/IRF9/ISG15/ITGA2/ITGA2B/ITGA3/ITGA7/ITGB4/ITGB6/ITGB7/JAG1/LAMA4/LAMB1/LAMB2/LAMB3/LLGL2/LOC512672/LOC616942/MAML2/MX1/MX2/NFKB1/PARD6B/PATJ/PRKCZ/PTGER4/RAF1/RELN/SPP1/STAT1/STAT2/TCF7/TCIRG1/THBS1/THBS2/TNFRSF1A/TNXB/TRAF3/TYK2/VEGFA/WNT5A/ATP6V0B/ATP6V0E1…
bta05418	KEGG	bta05418	Fluid shear stress and atherosclerosis	51/1726	137/6799	0.00130948	0.0197016	0.0162275	51	ACVR2B/ARHGEF2/BMPR1A/CAV1/CAV2/CDH5/CTSL/CTSV/DUSP1/FOS/GSTM1/GSTM1/GSTM3/ICAM1/IFNG/IKBKB/IL1B/IL1R2/ITGA2B/KDR/LOC615514/MAPK13/NCF1/NFE2L2/NFKB1/NPPC/PECAM1/PRKAA1/PRKAA2/PRKCZ/RAC3/SDC1/SDC2/THBD/TNFRSF1A/VCAM1/VEGFA/BCL2/CALM2/IKBKG/MAP3K5/MEF2A/MGST2/MGST3/PIK3CD/PIK3R1/PIK3R2/PTK2/RAC2/SQSTM1/SUMO3
bta04061	KEGG	bta04061	Viral protein interaction with cytokine and cytokine receptor	35/1726	87/6799	0.00158545	0.0226752	0.0186766	35	CCL24/CCL25/CCL26/CCL28/CCR1/CCR2/CCR5/CCR6/CCR7/CCR9/CSF1/CXCL11/CXCL12/CXCL14/CXCL2/CXCL8/CXCR1/CXCR2/CXCR4/IL10RA/IL10RB/IL18/IL20RA/IL2RA/IL2RG/IL6R/LOC508666/LOC508933/LOC529196/TNFRSF1A/TNFRSF1B/TNFSF14/XCR1/LTBR/TNFSF10
bta04060	KEGG	bta04060	Cytokine-cytokine receptor interaction	84/1726	249/6799	0.00167917	0.0226752	0.0186766	84	ACVR2B/BMP2/BMP3/BMPR1A/CCL24/CCL25/CCL26/CCL28/CCR1/CCR2/CCR5/CCR6/CCR7/CCR9/CD40/CSF1/CTF1/CXCL11/CXCL12/CXCL14/CXCL17/CXCL2/CXCL8/CXCR1/CXCR2/CXCR4/CXCR6/EBI3/FAS/GDF15/GHR/IFNAR1/IFNAR2/IFNG/IFNGR1/IL10RA/IL10RB/IL12B/IL13RA1/IL15/IL17F/IL18/IL1B/IL1R2/IL1RAP/IL1RN/IL20RA/IL23R/IL26/IL2RA/IL2RG/IL31RA/IL6R/INHBB/LIFR/LOC508666/LOC508933/LOC529196/MPL/MSTN/OSM/OSMR/PRLR/TGFB2/TGFB3/TNFRSF12A/T…
bta05160	KEGG	bta05160	Hepatitis C	53/1726	145/6799	0.00171263	0.0226752	0.0186766	53	CCND1/CLDN3/CLDN4/CLDN6/CLDN7/CLDN8/E2F3/EIF2AK2/FAS/GRB2/IFNAR1/IFNAR2/IFNG/IKBKB/IRF7/IRF9/LDLR/MX1/MX2/NFKB1/OAS1X/OAS1Y/OAS1Z/OAS2/OCLN/PIAS1/RAF1/RXRA/SOCS3/STAT1/STAT2/STAT3/TNFRSF1A/TRAF3/TYK2/APAF1/CASP9/CD81/CLDN1/CYCS/IKBKE/IKBKG/PIK3CD/PIK3R1/PIK3R2/PPARA/PPP2CB/PPP2R2B/RIPK1/TBK1/TRAF6/YWHAH/YWHAQ
bta00071	KEGG	bta00071	Fatty acid degradation	18/1726	37/6799	0.00187246	0.0238378	0.0196343	18	ACADL/ACSL6/ECI2/EHHADH/ACAA2/ACADM/ACADS/ACADSB/ACAT1/ACSL3/ADH5/ALDH3A2/ALDH7A1/CPT1A/CPT2/ECHS1/GCDH/HADH
bta04062	KEGG	bta04062	Chemokine signaling pathway	63/1726	179/6799	0.00197713	0.0242382	0.019964	63	BCAR1/CCL24/CCL25/CCL26/CCL28/CCR1/CCR2/CCR5/CCR6/CCR7/CCR9/CXCL11/CXCL12/CXCL14/CXCL2/CXCL8/CXCR1/CXCR2/CXCR4/CXCR6/FGR/GNG4/GRB2/HCK/IKBKB/LOC508666/LOC508933/LOC529196/LYN/NCF1/NFKB1/PIK3R6/PRKCZ/PTK2B/RAC3/RAF1/RASGRP2/SHC4/STAT1/STAT2/STAT3/VAV1/XCR1/ADCY4/ARRB1/ELMO1/GNAI3/GNAQ/GRK3/GRK6/GSK3A/IKBKG/NFKBIB/PIK3CD/PIK3CG/PIK3R1/PIK3R2/PRKCB/PRKCD/PTK2/RAC2/RAP1A/RAP1B
bta04672	KEGG	bta04672	Intestinal immune network for IgA production	24/1726	55/6799	0.00235249	0.0278098	0.0229058	24	BOLA-DMA/BOLA-DMB/BOLA-DOA/BOLA-DOB/BOLA-DRA/BOLA-DRB3/CCL25/CCL28/CCR9/CD40/CD80/CXCL12/CXCR4/ICOS/IL15/ITGB7/LOC524810/MADCAM1/PIGR/TNFRSF13C/TNFSF13B/ITGA4/LTBR/MAP3K14
bta00630	KEGG	bta00630	Glyoxylate and dicarboxylate metabolism	14/1726	27/6799	0.00280727	0.0320416	0.0263914	14	ACSS2/GLUL/MCEE/PCCB/ACAT1/ACO2/ACSS1/AMT/CS/DLD/GLYCTK/MDH1/MDH2/PGP
bta05321	KEGG	bta05321	Inflammatory bowel disease	27/1726	65/6799	0.00306784	0.0333543	0.0274726	27	BOLA-DMA/BOLA-DMB/BOLA-DOA/BOLA-DOB/BOLA-DRA/BOLA-DRB3/GATA3/IFNG/IFNGR1/IL12B/IL17F/IL18/IL1B/IL23R/IL2RG/NFKB1/NOD2/STAT1/STAT3/TGFB2/TGFB3/TLR4/TLR5/IL4R/NFATC1/STAT6/TLR2
bta05222	KEGG	bta05222	Small cell lung cancer	35/1726	90/6799	0.00312382	0.0333543	0.0274726	35	BIRC3/CCND1/CKS1B/CKS2/COL4A1/E2F3/FN1/IKBKB/ITGA2/ITGA2B/ITGA3/LAMA4/LAMB1/LAMB2/LAMB3/NFKB1/NOS2/RXRA/TRAF1/TRAF3/TRAF4/XIAP/APAF1/BCL2/BCL2L1/CASP9/CCNE2/CYCS/DDB2/IKBKG/PIK3CD/PIK3R1/PIK3R2/PTK2/TRAF6
bta04151	KEGG	bta04151	PI3K-Akt signaling pathway	100/1726	310/6799	0.00325746	0.0336943	0.0277527	100	BCL2L11/CCND1/CD19/CHRM2/COL4A1/COL6A1/CREB3L1/CSF1/DDIT4/EFNA1/EFNA3/EFNA5/ERBB2/ERBB3/FGF1/FGF2/FGFR1/FGFR2/FGFR3/FN1/GHR/GNG4/GRB2/IFNAR1/IFNAR2/IKBKB/IL2RA/IL2RG/IL6R/ITGA2/ITGA2B/ITGA3/ITGA7/ITGB4/ITGB6/ITGB7/KDR/KIT/LAMA4/LAMB1/LAMB2/LAMB3/LOC524810/LPAR1/MCL1/MET/NFKB1/NTRK2/OSM/OSMR/PDGFD/PIK3R6/PRKAA1/PRKAA2/PRLR/RAF1/RELN/RXRA/SPP1/TEK/THBS1/THBS2/TLR4/TNXB/VEGFA/ATF4/ATF6B/BCL2/BCL2L1/…
bta05140	KEGG	bta05140	Leishmaniasis	30/1726	75/6799	0.00367737	0.0368851	0.0303808	30	BOLA-DMA/BOLA-DMB/BOLA-DOA/BOLA-DOB/BOLA-DRA/BOLA-DRB3/FCGR3A/FOS/IFNG/IFNGR1/IL12B/IL1B/LOC524810/MAPK13/MARCKSL1/MYD88/NCF1/NCF4/NFKB1/NOS2/STAT1/TGFB2/TGFB3/TLR4/CYBB/ITGA4/NFKBIB/PRKCB/TLR2/TRAF6
bta05144	KEGG	bta05144	Malaria	22/1726	51/6799	0.00417878	0.0406817	0.0335079	22	CD40/CXCL8/ICAM1/IFNG/IL18/IL1B/KLRB1/MET/MYD88/PECAM1/SDC1/SDC2/SELP/TGFB2/TGFB3/THBS1/THBS2/TLR4/TLR9/VCAM1/CD81/TLR2
bta05022	KEGG	bta05022	Pathways of neurodegeneration - multiple diseases	136/1726	443/6799	0.00523742	0.0495311	0.0407968	136	CAMK2A/CSF1/DDIT3/DNAH7/FAS/FZD1/FZD10/FZD7/GPX2/GPX8/IL1B/KIF5C/KLC3/LRRK2/MAPK13/MAPT/NDUFA5/NEFM/NFKB1/NOS2/RAF1/RYR1/SLC25A4/TANK/TNFRSF1A/TNFRSF1B/UBA7/UBE2L6/WNT5A/ADRM1/APAF1/ATF4/ATP5F1A/ATP5F1B/ATP5F1C/ATP5F1D/ATP5MC1/ATP5MC3/ATP5PD/ATP5PF/ATP5PO/BCL2/BCL2L1/C8H9orf72/CALM2/CAPN2/CASP9/CDK5/COX5A/COX5B/COX6A1/COX6B1/COX7A2L/COX7B/COX8A/CSNK1A1/CSNK2A1/CYBB/CYC1/CYCS/DAXX/DCTN3/DNAL1/DVL1…

## Sheet: TableS8b_first_exon
Supplemental Table S8b Functional enrichment of differentially expressed genes harboring differentially methylated cytosines in their first exon
	Category	ID	Description	GeneRatio	BgRatio	pvalue	p.adjust	qvalue	Count	geneID
bta04060	KEGG	bta04060	Cytokine-cytokine receptor interaction	21/200	249/6799	1.16428e-05	0.00302713	0.00274525	21	CCL24/CCL26/CCL28/CCR2/CCR6/CCR7/CTF1/CXCL17/GDF15/IL12B/IL1RN/IL2RA/LIFR/LOC508666/MSTN/TGFB3/TNFSF14/TNFSF15/XCR1/IL7R/TNFSF8
bta05150	KEGG	bta05150	Staphylococcus aureus infection	10/200	84/6799	0.00016052	0.0186717	0.016933	10	BOLA-DRA/CATHL2/CATHL3/CFD/FGG/KRT18/KRT19/LOC524810/MASP1/PTAFR
bta04061	KEGG	bta04061	Viral protein interaction with cytokine and cytokine receptor	10/200	87/6799	0.000215443	0.0186717	0.016933	10	CCL24/CCL26/CCL28/CCR2/CCR6/CCR7/IL2RA/LOC508666/TNFSF14/XCR1

## Sheet: TableS8c_promoter
Supplemental Table S8c Functional enrichment of differentially expressed genes harboring differentially methylated cytosines in their promoter region
	Category	ID	Description	GeneRatio	BgRatio	pvalue	p.adjust	qvalue	Count	geneID
GO:0016491	MF	GO:0016491	oxidoreductase activity	95/864	263/3565	4.83326e-06	0.00193814	0.00187225	95	AKR1C4/ALDH1A1/ALOX15/AOX1/BDH1/BDH2/CYB561/DDO/DHRS9/DIO2/FASN/FRRS1/GFOD2/GPD1/GPX8/HAAO/HIBADH/HPGD/HSD11B2/HSD17B14/HSD3B1/IDH1/LOXL2/LOXL4/LPO/MMACHC/NOS2/NXN/PCBD1/PRODH/PTGES2/PYROXD2/SCD/SDR42E1/SDR9C7/SELENBP1/SOD2/SPR/ACADM/ACADS/ACADSB/ADH5/ALDH3B1/ALDH6A1/ALDH7A1/ALKBH2/ALKBH7/BCKDHA/BCKDHB/COX5A/COX6A1/COX7A1/CTBP2/CYB561A3/CYB5R3/CYC1/CYCS/CYP51A1/DHFR/DHRS11/HSD17B10/IDH3A/IDH3B/ID…
GO:0015453	MF	GO:0015453	oxidoreduction-driven active transmembrane transporter activity	12/864	18/3565	0.000161327	0.0161731	0.0156233	12	COX5A/COX6A1/CYB561A3/CYC1/NDUFS1/NDUFS2/NDUFS3/NDUFS7/NDUFS8/NDUFV1/NDUFV2/UQCRFS1
GO:0098800	CC	GO:0098800	inner mitochondrial membrane protein complex	43/1016	83/4326	1.51882e-08	5.27988e-06	4.92094e-06	43	APOO/NDUFA5/ATP5F1A/ATP5F1B/ATP5F1C/ATP5F1D/ATP5IF1/ATP5MC1/ATP5MC3/ATP5MF/ATP5PD/ATP5PF/COX5B/COX7A1/COX8A/DNAJC19/MICU1/NDUFA10/NDUFA2/NDUFA4/NDUFA7/NDUFA8/NDUFA9/NDUFB10/NDUFB11/NDUFB4/NDUFB6/NDUFB7/NDUFC2/NDUFS1/NDUFS2/NDUFS3/NDUFS5/NDUFS6/NDUFS7/NDUFS8/NDUFV1/NDUFV2/PHB1/SDHC/SDHD/TIMM21/UQCRFS1
GO:0098798	CC	GO:0098798	mitochondrial protein-containing complex	73/1016	174/4326	2.74994e-08	5.27988e-06	4.92094e-06	73	APOO/MRPS15/NDUFA5/SLC25A4/ATP5F1A/ATP5F1B/ATP5F1C/ATP5F1D/ATP5IF1/ATP5MC1/ATP5MC3/ATP5MF/ATP5PD/ATP5PF/COX5B/COX7A1/COX8A/DBT/DNAJC19/HSD17B10/IDH3B/MICU1/MRPL14/MRPL15/MRPL2/MRPL20/MRPL28/MRPL34/MRPL37/MRPL4/MRPL43/MRPL49/MRPL51/MRPL53/MRPL55/MRPS10/MRPS14/MRPS16/MRPS21/MRPS23/MRPS27/MRPS34/MRPS35/MRPS7/NDUFA10/NDUFA2/NDUFA4/NDUFA7/NDUFA8/NDUFA9/NDUFB10/NDUFB11/NDUFB4/NDUFB6/NDUFB7/NDUFC2/NDUFS…
GO:1990204	CC	GO:1990204	oxidoreductase complex	32/1016	63/4326	1.92926e-06	0.000246945	0.000230157	32	GPD1/NCF1/NDUFA5/DBT/DLST/GCSH/IDH3B/NDUFA10/NDUFA2/NDUFA7/NDUFA8/NDUFA9/NDUFB10/NDUFB11/NDUFB4/NDUFB6/NDUFB7/NDUFC2/NDUFS1/NDUFS2/NDUFS3/NDUFS5/NDUFS6/NDUFS7/NDUFS8/NDUFV1/NDUFV2/PDHB/PDHX/SDHC/SDHD/XDH
GO:0098803	CC	GO:0098803	respiratory chain complex	29/1016	57/4326	5.62546e-06	0.000432035	0.000402664	29	NDUFA5/COX5A/COX5B/COX7A1/COX8A/NDUFA10/NDUFA2/NDUFA4/NDUFA7/NDUFA8/NDUFA9/NDUFB10/NDUFB11/NDUFB4/NDUFB6/NDUFB7/NDUFC2/NDUFS1/NDUFS2/NDUFS3/NDUFS5/NDUFS6/NDUFS7/NDUFS8/NDUFV1/NDUFV2/SDHC/SDHD/UQCRFS1
GO:0070469	CC	GO:0070469	respirasome	30/1016	61/4326	9.40314e-06	0.000601801	0.000560889	30	NDUFA5/COX5A/COX5B/COX7A1/COX8A/CYCS/NDUFA10/NDUFA2/NDUFA4/NDUFA7/NDUFA8/NDUFA9/NDUFB10/NDUFB11/NDUFB4/NDUFB6/NDUFB7/NDUFC2/NDUFS1/NDUFS2/NDUFS3/NDUFS5/NDUFS6/NDUFS7/NDUFS8/NDUFV1/NDUFV2/SDHC/SDHD/UQCRFS1
GO:0031975	CC	GO:0031975	envelope	131/1016	443/4326	0.00108589	0.0245283	0.0228608	131	ABCG2/APOO/BDH1/CLU/COQ2/COX19/GPAM/HSD3B1/LTC4S/MRPS15/NDUFA5/PC/PEMT/PLA2G4A/PPP1R15A/ROGDI/SLC25A21/SLC25A35/SLC25A4/SNN/TMEM120B/ACADM/AK2/AMT/ATP5F1A/ATP5F1B/ATP5F1C/ATP5F1D/ATP5IF1/ATP5MC1/ATP5MC3/ATP5MF/ATP5PD/ATP5PF/BANF1/BNIP3L/CACYBP/COA3/COQ4/COX5A/COX5B/COX7A1/COX8A/CPNE1/CPTP/CYB5R3/CYC1/DHCR7/DNAJC11/DNAJC19/DNASE1/GCHFR/IFI6/IST1/MICU1/MPV17/MRPL14/MRPL15/MRPL2/MRPL20/MRPL28/MRPL34…
GO:0005911	CC	GO:0005911	cell-cell junction	30/1016	78/4326	0.00202522	0.0409308	0.0381483	30	CD53/CDH1/CDH2/CLDN3/CLDN4/CXADR/DPP4/EPCAM/FLCN/GJA5/MXRA8/PKP1/PKP3/RAB13/RAPGEF2/SCN1B/SCN4B/TEK/VASP/VAV1/ACTN1/CLDN1/CLIC4/CORO1A/LIMD1/PDZD11/RAP2C/RND1/TGFBR1/TMEM65
bta05208	KEGG	bta05208	Chemical carcinogenesis - reactive oxygen species	73/1325	202/6799	1.45613e-08	4.80522e-06	4.24576e-06	73	AKR1C4/EPHX1/EPHX2/FOS/GRB2/GSTM1/GSTM1/GSTM3/IKBKB/LOC615514/LPO/MAPK13/MET/NCF1/NDUFA5/NFE2L2/NFKB1/SLC25A4/SOD2/VEGFA/ACP1/ATP5F1A/ATP5F1B/ATP5F1C/ATP5F1D/ATP5MC1/ATP5MC3/ATP5PD/ATP5PF/COX5A/COX5B/COX6A1/COX7A1/COX8A/CYC1/HIF1A/IKBKG/MAP3K14/MAP3K5/MGST3/NDUFA10/NDUFA2/NDUFA4/NDUFA7/NDUFA8/NDUFA9/NDUFB10/NDUFB11/NDUFB4/NDUFB6/NDUFB7/NDUFC2/NDUFS1/NDUFS2/NDUFS3/NDUFS5/NDUFS6/NDUFS7/NDUFS8/NDUFV…
bta00190	KEGG	bta00190	Oxidative phosphorylation	48/1325	121/6799	1.85365e-07	3.05852e-05	2.70243e-05	48	NDUFA5/TCIRG1/ATP5F1A/ATP5F1B/ATP5F1C/ATP5F1D/ATP5MC1/ATP5MC3/ATP5MF/ATP5PD/ATP5PF/ATP6V0B/ATP6V0E1/ATP6V1F/COX5A/COX5B/COX6A1/COX7A1/COX8A/CYC1/CYCS/NDUFA10/NDUFA2/NDUFA4/NDUFA7/NDUFA8/NDUFA9/NDUFB10/NDUFB11/NDUFB4/NDUFB6/NDUFB7/NDUFC2/NDUFS1/NDUFS2/NDUFS3/NDUFS5/NDUFS6/NDUFS7/NDUFS8/NDUFV1/NDUFV2/PPA1/PPA2/SDHC/SDHD/UQCR10/UQCRFS1
bta05020	KEGG	bta05020	Prion disease	82/1325	254/6799	5.64033e-07	6.20437e-05	5.48201e-05	82	C1QC/C7/C8G/CAV1/CAV2/CREB3L1/DDIT3/HSPA2/IL1B/KLC3/MAPK13/NCF1/NCF4/NDUFA5/RYR1/SLC25A4/ADRM1/APAF1/ATF4/ATF6B/ATP5F1A/ATP5F1B/ATP5F1C/ATP5F1D/ATP5MC1/ATP5MC3/ATP5PD/ATP5PF/COX5A/COX5B/COX6A1/COX7A1/COX8A/CREB3L2/CYC1/CYCS/NDUFA10/NDUFA2/NDUFA4/NDUFA7/NDUFA8/NDUFA9/NDUFB10/NDUFB11/NDUFB4/NDUFB6/NDUFB7/NDUFC2/NDUFS1/NDUFS2/NDUFS3/NDUFS5/NDUFS6/NDUFS7/NDUFS8/NDUFV1/NDUFV2/PIK3CD/PIK3R1/PRKCD/PRNP/…
bta05415	KEGG	bta05415	Diabetic cardiomyopathy	63/1325	188/6799	2.95922e-06	0.000244135	0.000215711	63	MAPK13/MPC2/NCF1/NCF4/NDUFA5/NFKB1/REN/SLC25A4/SLC2A4/TGFB2/TGFB3/ATP5F1A/ATP5F1B/ATP5F1C/ATP5F1D/ATP5MC1/ATP5MC3/ATP5PD/ATP5PF/COX5A/COX5B/COX6A1/COX7A1/COX8A/CYC1/GFPT1/NDUFA10/NDUFA2/NDUFA4/NDUFA7/NDUFA8/NDUFA9/NDUFB10/NDUFB11/NDUFB4/NDUFB6/NDUFB7/NDUFC2/NDUFS1/NDUFS2/NDUFS3/NDUFS5/NDUFS6/NDUFS7/NDUFS8/NDUFV1/NDUFV2/PDHB/PIK3CD/PIK3R1/PPARA/PRKCB/PRKCD/PTPA/RAC2/SDHC/SDHD/SLC25A5/SP1/TGFBR1/TG…
bta00280	KEGG	bta00280	Valine, leucine and isoleucine degradation	23/1325	47/6799	4.92111e-06	0.000324793	0.000286979	23	AOX1/BCAT2/EHHADH/HIBADH/MCEE/PCCB/ACAA2/ACADM/ACADS/ACADSB/ACAT1/ALDH3A2/ALDH6A1/ALDH7A1/BCKDHA/BCKDHB/DBT/ECHS1/HADH/HMGCS1/HSD17B10/IVD/OXCT1
bta04932	KEGG	bta04932	Non-alcoholic fatty liver disease	52/1325	151/6799	9.01657e-06	0.000495911	0.000438174	52	DDIT3/FAS/FOS/IKBKB/IL1B/IL6R/MAPK13/MLXIPL/NDUFA5/NFKB1/PRKAA2/RXRA/TNFRSF1A/ADIPOR2/ATF4/COX5A/COX5B/COX6A1/COX7A1/COX8A/CYC1/CYCS/GSK3A/MAP3K5/NDUFA10/NDUFA2/NDUFA4/NDUFA7/NDUFA8/NDUFA9/NDUFB10/NDUFB11/NDUFB4/NDUFB6/NDUFB7/NDUFC2/NDUFS1/NDUFS2/NDUFS3/NDUFS5/NDUFS6/NDUFS7/NDUFS8/NDUFV1/NDUFV2/PIK3CD/PIK3R1/PPARA/SDHC/SDHD/UQCR10/UQCRFS1
bta05012	KEGG	bta05012	Parkinson disease	77/1325	253/6799	1.4707e-05	0.00069333	0.000612608	77	CALM/DDIT3/DUSP1/GNAL/KLC3/LRRK2/NDUFA5/NFE2L2/SLC25A4/SLC39A12/UBA7/UBE2L6/ADRM1/APAF1/ATF4/ATP5F1A/ATP5F1B/ATP5F1C/ATP5F1D/ATP5MC1/ATP5MC3/ATP5PD/ATP5PF/BCL2L1/CALM2/COX5A/COX5B/COX6A1/COX7A1/COX8A/CYC1/CYCS/DAXX/GNAI3/MAP3K5/NDUFA10/NDUFA2/NDUFA4/NDUFA7/NDUFA8/NDUFA9/NDUFB10/NDUFB11/NDUFB4/NDUFB6/NDUFB7/NDUFC2/NDUFS1/NDUFS2/NDUFS3/NDUFS5/NDUFS6/NDUFS7/NDUFS8/NDUFV1/NDUFV2/PSMB1/PSMB5/PSMB7/PSM…
bta04714	KEGG	bta04714	Thermogenesis	66/1325	212/6799	2.72588e-05	0.00112442	0.00099351	66	ACSL6/COX19/CREB3L1/FGFR1/GRB2/MAPK13/NDUFA5/NPPB/PNPLA2/PPARGC1A/PRKAA2/PRKG1/SMARCD3/ACSL3/ACTL6A/ADCY4/AKT1S1/ATP5F1A/ATP5F1B/ATP5F1C/ATP5F1D/ATP5MC1/ATP5MC3/ATP5MF/ATP5PD/ATP5PF/COA3/COX5A/COX5B/COX6A1/COX7A1/COX8A/CPT1A/CREB3L2/CYC1/MAP3K5/MLST8/NDUFA10/NDUFA2/NDUFA4/NDUFA7/NDUFA8/NDUFA9/NDUFAF1/NDUFB10/NDUFB11/NDUFB4/NDUFB6/NDUFB7/NDUFC2/NDUFS1/NDUFS2/NDUFS3/NDUFS5/NDUFS6/NDUFS7/NDUFS8/NDUF…
bta05016	KEGG	bta05016	Huntington disease	81/1325	284/6799	0.000113076	0.00414613	0.0036634	81	CREB3L1/CREBBP/GPX2/GPX8/KLC3/NDUFA5/PPARGC1A/SLC25A4/SOD2/TGM2/ADRM1/APAF1/ATP5F1A/ATP5F1B/ATP5F1C/ATP5F1D/ATP5MC1/ATP5MC3/ATP5PD/ATP5PF/CLTB/COX5A/COX5B/COX6A1/COX7A1/COX8A/CREB3L2/CYC1/CYCS/DCTN3/DNAL1/GNAQ/HDAC1/MAP3K5/NDUFA10/NDUFA2/NDUFA4/NDUFA7/NDUFA8/NDUFA9/NDUFB10/NDUFB11/NDUFB4/NDUFB6/NDUFB7/NDUFC2/NDUFS1/NDUFS2/NDUFS3/NDUFS5/NDUFS6/NDUFS7/NDUFS8/NDUFV1/NDUFV2/NRBF2/PIK3C3/POLR2A/POLR2E…
bta01200	KEGG	bta01200	Carbon metabolism	36/1325	105/6799	0.000232797	0.00768229	0.00678786	36	ACSS2/ENO4/FBP1/FBP2/GCK/IDH1/MCEE/PC/PCCB/SDS/SDSL/ACADS/ACAT1/ACO2/ACSS1/ADH5/ALDH6A1/ALDOC/AMT/DLST/ECHS1/GCSH/GLYCTK/IDH3A/IDH3B/IDH3G/MDH1/MDH2/ME2/PDHB/PGLS/PGP/PKM/SDHC/SDHD/SUCLG1
bta04061	KEGG	bta04061	Viral protein interaction with cytokine and cytokine receptor	31/1325	87/6799	0.000286648	0.00859943	0.00759822	31	CCL24/CCL25/CCL26/CCL28/CCR2/CCR3/CCR5/CCR6/CCR7/CCR9/CSF1/CXCL11/CXCL12/CXCL14/CXCR1/CXCR2/IL10RA/IL10RB/IL18/IL20RA/IL2RA/IL2RG/IL6R/LOC508666/LOC508933/LOC529196/TNFRSF1A/TNFRSF1B/XCR1/LTBR/TNFSF10
bta00640	KEGG	bta00640	Propanoate metabolism	14/1325	30/6799	0.000667685	0.0181851	0.0160678	14	ACACA/ACSS2/ECHDC1/EHHADH/MCEE/PCCB/ACADS/ACSS1/ALDH6A1/BCKDHA/BCKDHB/DBT/ECHS1/SUCLG1
bta00630	KEGG	bta00630	Glyoxylate and dicarboxylate metabolism	13/1325	27/6799	0.000716382	0.0181851	0.0160678	13	ACSS2/GLUL/MCEE/PCCB/ACAT1/ACO2/ACSS1/AMT/GCSH/GLYCTK/MDH1/MDH2/PGP
bta00071	KEGG	bta00071	Fatty acid degradation	16/1325	37/6799	0.000797183	0.0187907	0.016603	16	ACADL/ACSL6/EHHADH/ACAA2/ACADM/ACADS/ACADSB/ACAT1/ACSL3/ADH5/ALDH3A2/ALDH7A1/CPT1A/ECHS1/GCDH/HADH
bta04060	KEGG	bta04060	Cytokine-cytokine receptor interaction	69/1325	249/6799	0.000864771	0.019025	0.0168099	69	ACVR2B/BMP2/BMP3/CCL24/CCL25/CCL26/CCL28/CCR2/CCR3/CCR5/CCR6/CCR7/CCR9/CSF1/CTF1/CXCL11/CXCL12/CXCL14/CXCL17/CXCR1/CXCR2/CXCR6/EBI3/FAS/GDF15/GHR/IFNAR1/IFNG/IFNGR1/IL10RA/IL10RB/IL18/IL1B/IL1R2/IL1RAP/IL1RN/IL20RA/IL23R/IL26/IL2RA/IL2RG/IL31RA/IL6R/LOC508666/LOC508933/LOC529196/MPL/MSTN/OSM/OSMR/PRLR/TGFB2/TGFB3/TNFRSF12A/TNFRSF13C/TNFRSF19/TNFRSF1A/TNFRSF1B/TNFRSF9/TNFSF13B/TNFSF15/XCR1/IL4R/LT…
bta01212	KEGG	bta01212	Fatty acid metabolism	21/1325	55/6799	0.000960611	0.0198126	0.0175059	21	ACACA/ACADL/ACSL6/EHHADH/ELOVL7/FASN/SCD/ACAA2/ACADM/ACADS/ACADSB/ACAT1/ACSL3/CPT1A/ECHS1/ELOVL6/HADH/HSD17B8/MECR/SCP2/TECR
bta05418	KEGG	bta05418	Fluid shear stress and atherosclerosis	42/1325	137/6799	0.00107829	0.0207103	0.018299	42	ACVR2B/ARHGEF2/CALM/CAV1/CAV2/CDH5/CTSV/DUSP1/FOS/GSTM1/GSTM1/GSTM3/ICAM1/IFNG/IKBKB/IL1B/IL1R2/ITGA2B/LOC615514/MAPK13/NCF1/NFE2L2/NFKB1/NPPC/PECAM1/PRKAA2/RAC3/SDC1/TNFRSF1A/VCAM1/VEGFA/CALM2/IKBKG/MAP3K5/MEF2A/MGST3/PIK3CD/PIK3R1/PTK2/RAC2/SQSTM1/SUMO3
bta04062	KEGG	bta04062	Chemokine signaling pathway	52/1325	179/6799	0.00117652	0.0207103	0.018299	52	BCAR1/CCL24/CCL25/CCL26/CCL28/CCR2/CCR3/CCR5/CCR6/CCR7/CCR9/CXCL11/CXCL12/CXCL14/CXCR1/CXCR2/CXCR6/FGR/GRB2/HCK/IKBKB/LOC508666/LOC508933/LOC529196/LYN/NCF1/NFKB1/PIK3R6/PTK2B/RAC3/SHC4/STAT2/VAV1/XCR1/ADCY4/ARRB1/ELMO1/GNAI3/GNAQ/GRK3/GRK6/GSK3A/IKBKG/NFKBIB/PIK3CD/PIK3CG/PIK3R1/PRKCB/PRKCD/PTK2/RAC2/RAP1A
bta05169	KEGG	bta05169	Epstein-Barr virus infection	60/1325	213/6799	0.00119241	0.0207103	0.018299	60	BoLA/BOLA-DMA/BOLA-DMB/BOLA-DOA/BOLA-DRA/CD19/E2F3/EIF2AK2/ENTPD1/FAS/ICAM1/IFNAR1/IKBKB/IRF7/IRF9/ISG15/LOC512672/LOC524810/LOC618733/LYN/MAPK13/NFKB1/NFKB2/NFKBIE/OAS1X/OAS1Y/OAS2/RUNX3/STAT2/TAP2/TRAF3/ADRM1/APAF1/BOLA/BOLA/BOLA/BOLA/CD44/CYCS/DDB2/HDAC1/IKBKE/IKBKG/MAP3K14/MDM2/NFKBIB/PIK3CD/PIK3R1/PSMC1/PSMC3/PSMC5/PSMD1/PSMD11/PSMD7/SNW1/SYK/TAPBP/TBK1/TLR2/TRAF6
bta05010	KEGG	bta05010	Alzheimer disease	93/1325	364/6799	0.00217669	0.0359154	0.0317338	93	APBB1/CALM/CSF1/DDIT3/EIF2AK2/FAS/FZD1/IKBKB/IL1B/KLC3/LPL/NDUFA5/NFKB1/NOS2/SLC25A4/SLC39A12/TNFRSF1A/ADRM1/APAF1/APH1B/ATF4/ATP5F1A/ATP5F1B/ATP5F1C/ATP5F1D/ATP5MC1/ATP5MC3/ATP5PD/ATP5PF/CALM2/CAPN2/COX5A/COX5B/COX6A1/COX7A1/COX8A/CSNK1A1/CYC1/CYCS/DVL1/FZD4/GNAQ/HSD17B10/IDE/IKBKG/MAP3K5/NDUFA10/NDUFA2/NDUFA4/NDUFA7/NDUFA8/NDUFA9/NDUFB10/NDUFB11/NDUFB4/NDUFB6/NDUFB7/NDUFC2/NDUFS1/NDUFS2/NDUFS3/…
bta00020	KEGG	bta00020	Citrate cycle (TCA cycle)	13/1325	30/6799	0.00239085	0.0362068	0.0319914	13	IDH1/PC/ACO2/DLST/IDH3A/IDH3B/IDH3G/MDH1/MDH2/PDHB/SDHC/SDHD/SUCLG1
bta04144	KEGG	bta04144	Endocytosis	66/1325	245/6799	0.00241379	0.0362068	0.0319914	66	ASAP3/BoLA/CAV1/CAV2/CBLC/CCR5/CHMP4C/CXCR1/CXCR2/CYTH4/EHD1/EHD2/EHD3/EPN2/EPN3/FGFR3/FOLR1/FOLR3/HSPA2/IL2RA/IL2RG/IQSEC1/LDLR/LOC512672/PARD6B/RAB11FIP5/RAB31/WIPF1/ARF2/ARFGAP3/ARPC1A/ARRB1/BOLA/BOLA/BOLA/BOLA/CLTB/CYTH2/DNM2/EPS15/FAM21A/GIT2/GRK3/GRK6/IST1/LDLRAP1/MDM2/PIP5K1A/PRKCI/RAB11FIP2/RAB22A/RAB5B/RAB7A/SH3GL1/SH3GLB2/SMAP2/SNX5/TGFBR1/TGFBR2/TRAF6/VPS35/VPS36/VPS45/VPS4B/WASHC1/ZFY…
bta04670	KEGG	bta04670	Leukocyte transendothelial migration	33/1325	107/6799	0.00318113	0.0456423	0.0403283	33	BCAR1/CDH5/CLDN3/CLDN4/CLDN6/CLDN7/CLDN8/CTNNA3/CXCL12/ICAM1/MAPK13/NCF1/NCF4/OCLN/PECAM1/PTK2B/VASP/VAV1/VCAM1/ACTN1/CLDN1/CTNNA1/CTNND1/GNAI3/ITGA4/PIK3CD/PIK3R1/PRKCB/PTK2/RAC2/RAP1A/RASSF5/SIPA1

## Sheet: TableS8d_first_intron
Supplemental Table S8d Functional enrichment of differentially expressed genes harboring differentially methylated cytosines in their first intron
	Category	ID	Description	GeneRatio	BgRatio	pvalue	p.adjust	qvalue	Count	geneID
GO:0030593	BP	GO:0030593	neutrophil chemotaxis	13/939	18/4077	1.25999e-05	0.0227081	0.0212655	13	CXADR/CXCL8/DPP4/EDN2/NOD2/RIPOR2/S100A8/VAV1/DNM1L/PPIA/RAC2/S100A9/SRP54
GO:0002376	BP	GO:0002376	immune system process	146/939	474/4077	2.04811e-05	0.0227081	0.0212655	146	AKIRIN2/ALCAM/ALOX15/ARID5A/B2M/BATF/C7/CASP4/CD40/CFD/CLU/CNN2/COLEC12/CTSV/CXADR/CXCL11/CXCL17/CXCL8/CYLD/DMTN/DPP4/EDN2/EMP2/ENPP3/ESR1/F2RL1/FAS/FGL2/FLCN/GATA3/GPR183/HLX/HOXA3/IFNAR1/IFNAR2/IL12B/IL18/IL2RA/KIT/LDLR/LGR4/LPO/LTF/LY96/LYST/LYVE1/MR1/MSTN/MTURN/MX1/MX2/MYD88/NFE2L2/NLRP3/NMI/NOD2/OAS2/OSM/PGLYRP1/PIGR/PLA2G3/POLR3H/POLR3K/POU2AF1/PSMB9/PTGER4/PTX3/RAF1/RIPOR2/S100A12/S100A8/S…
GO:0071621	BP	GO:0071621	granulocyte chemotaxis	16/939	26/4077	2.74363e-05	0.0227081	0.0212655	16	CXADR/CXCL17/CXCL8/DPP4/EDN2/MSTN/NOD2/RIPOR2/S100A8/VAV1/DNM1L/HRH1/PPIA/RAC2/S100A9/SRP54
GO:0016627	MF	GO:0016627	oxidoreductase activity, acting on the CH-CH group of donors	15/860	25/3565	0.000131592	0.027803	0.0268397	15	BDH2/FASN/PTGES2/TBXAS1/ACADM/ACADS/ACADSB/IVD/MECR/PTGR2/SDHA/SDHC/SRD5A1/TECR/PTGR3
GO:0016491	MF	GO:0016491	oxidoreductase activity	89/860	263/3565	0.000139714	0.027803	0.0268397	89	AKR1C4/ALDH1A1/ALOX15/AOX1/BDH1/BDH2/CYB561/CYP3A5/DDO/DHRS9/DIO2/FASN/FRRS1/GFOD2/GPD1/GPX8/HAAO/HIBADH/HSD11B2/LOXL2/LOXL4/LPO/MAOA/NOS2/NXN/PCBD1/PRODH/PTGES2/PYROXD2/SCD/SCD5/SDR42E1/SDR9C7/SELENBP1/SPR/TBXAS1/AASS/ACADM/ACADS/ACADSB/ADH5/ADI1/ALDH3B1/ALDH6A1/ALDH7A1/ALKBH2/BCKDHA/BCKDHB/CBR4/CIAPIN1/COX5A/COX7A2L/CTBP2/CYB561A3/CYB5R3/CYCS/DHRS11/ETFA/IDH3A/IDH3G/IVD/KIAA1191/MDH2/MECR/MGST2…
GO:1990204	CC	GO:1990204	oxidoreductase complex	31/974	63/4326	2.55766e-06	0.000979582	0.000883064	31	GPD1/NCF1/CBR4/CYBB/DBT/NDUFA10/NDUFA11/NDUFA12/NDUFA8/NDUFA9/NDUFB10/NDUFB11/NDUFB3/NDUFB4/NDUFB6/NDUFB7/NDUFC2/NDUFS1/NDUFS2/NDUFS4/NDUFS6/NDUFS7/NDUFS8/NDUFV1/NDUFV2/PDHA1/PDHX/SDHA/SDHC/SDHD/XDH
GO:0070469	CC	GO:0070469	respirasome	29/974	61/4326	1.27372e-05	0.00243918	0.00219885	29	COX5A/COX6B1/COX7A2L/COX8A/CYCS/NDUFA10/NDUFA11/NDUFA12/NDUFA8/NDUFA9/NDUFB10/NDUFB11/NDUFB3/NDUFB4/NDUFB6/NDUFB7/NDUFC2/NDUFS1/NDUFS2/NDUFS4/NDUFS6/NDUFS7/NDUFS8/NDUFV1/NDUFV2/SDHA/SDHC/SDHD/UQCRC2
GO:0098803	CC	GO:0098803	respiratory chain complex	27/974	57/4326	2.75382e-05	0.00253043	0.0022811	27	COX5A/COX6B1/COX7A2L/COX8A/NDUFA10/NDUFA11/NDUFA12/NDUFA8/NDUFA9/NDUFB10/NDUFB11/NDUFB3/NDUFB4/NDUFB6/NDUFB7/NDUFC2/NDUFS1/NDUFS2/NDUFS4/NDUFS6/NDUFS7/NDUFS8/NDUFV1/NDUFV2/SDHA/SDHC/SDHD
GO:0098800	CC	GO:0098800	inner mitochondrial membrane protein complex	35/974	83/4326	4.31748e-05	0.00253043	0.0022811	35	APOO/ATP5F1A/ATP5F1C/ATP5F1D/ATP5MC1/ATP5MF/ATP5PF/ATP5PO/COX7A2L/COX8A/MICU1/NDUFA10/NDUFA11/NDUFA12/NDUFA8/NDUFA9/NDUFB10/NDUFB11/NDUFB3/NDUFB4/NDUFB6/NDUFB7/NDUFC2/NDUFS1/NDUFS2/NDUFS4/NDUFS6/NDUFS7/NDUFS8/NDUFV1/NDUFV2/PHB1/SDHA/SDHC/SDHD
GO:0005747	CC	GO:0005747	mitochondrial respiratory chain complex I	20/974	38/4326	4.6248e-05	0.00253043	0.0022811	20	NDUFA10/NDUFA11/NDUFA12/NDUFA8/NDUFA9/NDUFB10/NDUFB11/NDUFB3/NDUFB4/NDUFB6/NDUFB7/NDUFC2/NDUFS1/NDUFS2/NDUFS4/NDUFS6/NDUFS7/NDUFS8/NDUFV1/NDUFV2
GO:0030964	CC	GO:0030964	NADH dehydrogenase complex	20/974	38/4326	4.6248e-05	0.00253043	0.0022811	20	NDUFA10/NDUFA11/NDUFA12/NDUFA8/NDUFA9/NDUFB10/NDUFB11/NDUFB3/NDUFB4/NDUFB6/NDUFB7/NDUFC2/NDUFS1/NDUFS2/NDUFS4/NDUFS6/NDUFS7/NDUFS8/NDUFV1/NDUFV2
GO:0045271	CC	GO:0045271	respiratory chain complex I	20/974	38/4326	4.6248e-05	0.00253043	0.0022811	20	NDUFA10/NDUFA11/NDUFA12/NDUFA8/NDUFA9/NDUFB10/NDUFB11/NDUFB3/NDUFB4/NDUFB6/NDUFB7/NDUFC2/NDUFS1/NDUFS2/NDUFS4/NDUFS6/NDUFS7/NDUFS8/NDUFV1/NDUFV2
GO:0005911	CC	GO:0005911	cell-cell junction	33/974	78/4326	6.57956e-05	0.00314996	0.0028396	33	ADGRL3/CD53/CDH2/CXADR/DPP4/EPCAM/FLCN/GJA5/JUP/LIN7A/MXRA8/PKP1/PKP3/RAB13/RAPGEF2/SCN1B/SCN4B/TEK/VASP/VAV1/ACTN1/AQP3/CLDN1/CLIC4/CORO1A/CSK/LIMD1/RAP1B/RAP2C/RND1/TGFBR1/THEMIS/TMEM65
GO:1902495	CC	GO:1902495	transmembrane transporter complex	34/974	93/4326	0.00133723	0.0450663	0.0406259	34	GABRP/KCNJ2/KCNK1/KCNMA1/SCN1B/SCN4B/SCNN1A/TTYH1/CLCN7/CLIC4/LRRC8C/MICU1/NDUFA10/NDUFA11/NDUFA12/NDUFA8/NDUFA9/NDUFB10/NDUFB11/NDUFB3/NDUFB4/NDUFB6/NDUFB7/NDUFC2/NDUFS1/NDUFS2/NDUFS4/NDUFS6/NDUFS7/NDUFS8/NDUFV1/NDUFV2/PKD2/PTPA
GO:1990351	CC	GO:1990351	transporter complex	35/974	97/4326	0.00149206	0.0450663	0.0406259	35	GABRP/KCNJ2/KCNK1/KCNMA1/SCN1B/SCN4B/SCNN1A/TTYH1/CLCN7/CLIC4/LRRC8C/MICU1/NDUFA10/NDUFA11/NDUFA12/NDUFA8/NDUFA9/NDUFB10/NDUFB11/NDUFB3/NDUFB4/NDUFB6/NDUFB7/NDUFC2/NDUFS1/NDUFS2/NDUFS4/NDUFS6/NDUFS7/NDUFS8/NDUFV1/NDUFV2/PKD2/PTPA/TMEM30A
GO:0009986	CC	GO:0009986	cell surface	32/974	87/4326	0.00163475	0.0450663	0.0406259	32	BCAM/CCR5/CDH2/DPP4/EMP2/ENPP3/F3/FAP/FGL2/FOLR3/IL2RG/KCNMA1/LDLR/LPAR1/LPL/LTF/NOD2/SFRP1/SLC2A4/TEK/THBS1/TMEM102/TNS1/ACE2/CLIC4/GOT2/IDE/INTU/ITGA5/LAMP1/PHB1/TGFBR1
GO:0031226	CC	GO:0031226	intrinsic component of plasma membrane	46/974	137/4326	0.00170606	0.0450663	0.0406259	46	ADGRL3/ALCAM/C7/CCRL2/CDH2/FOLR3/HAS2/IFNAR1/IFNAR2/ITGA2/ITGA3/ITGB6/KCNJ2/KCNK1/KCNMA1/LGR4/LPAR1/LY96/NCF1/NOD2/SCN1B/SCN4B/SCNN1A/SELL/SLC1A1/SLC2A3/SLC2A4/SYNDIG1/TMEM150C/TSPAN12/CCDC25/CD320/CD81/CLDN1/CYBB/FCER1G/HRH1/LRRC8C/MAEA/PHB1/PKD2/PSEN1/RHBG/SLC39A14/TRAF6/YKT6
GO:0005887	CC	GO:0005887	integral component of plasma membrane	42/974	123/4326	0.00185598	0.0450663	0.0406259	42	ADGRL3/ALCAM/C7/CCRL2/CDH2/HAS2/IFNAR1/IFNAR2/ITGA2/ITGA3/ITGB6/KCNJ2/KCNK1/KCNMA1/LGR4/LPAR1/NCF1/SCN1B/SCN4B/SCNN1A/SELL/SLC1A1/SLC2A3/SLC2A4/SYNDIG1/TMEM150C/TSPAN12/CCDC25/CD320/CD81/CLDN1/CYBB/FCER1G/HRH1/LRRC8C/MAEA/PHB1/PKD2/PSEN1/SLC39A14/TRAF6/YKT6
GO:0005811	CC	GO:0005811	lipid droplet	13/974	26/4326	0.00188266	0.0450663	0.0406259	13	ALOX15/DGAT2/EHD1/PNPLA2/BSCL2/C24H18orf32/LSS/NSDHL/PLIN2/RAB18/RAB7A/TMEM135/TRAF6
GO:0098590	CC	GO:0098590	plasma membrane region	74/974	244/4326	0.00220981	0.0497857	0.0448803	74	ABCG2/ABHD17C/ADRA1A/CLDN7/CTSV/CXADR/DMTN/DPP4/EHD1/EMP2/ENPP3/FAP/FOLR3/GABRP/GPR37L1/ITGA3/KCNK1/KCNMA1/KRT19/LDLR/LIN7A/MAL2/MXRA8/MYH10/MYO10/MYO1D/MYO6/NOD2/OSCP1/PDE6A/RAB25/RASGRP2/RHOC/RIPOR2/RPH3A/SCNN1A/SCNN1G/SLC1A1/SLC22A1/SLC44A4/SNTA1/TEK/VASP/ABCC1/ACE2/ANXA2/AP1S1/AQP3/ARRB1/ATAD1/CD44/CD81/CLDN1/CLTB/DAG1/DCTN3/DNM1L/DNM2/EPB41/IDE/LAMP1/MYO1C/NEU3/PDXP/PKD2/PKN1/PRKAR1A/RAB18/R…
bta00280	KEGG	bta00280	Valine, leucine and isoleucine degradation	23/1301	47/6799	3.55396e-06	0.000844716	0.000744113	23	AACS/AOX1/BCAT2/EHHADH/HIBADH/MCEE/PCCB/ACAA2/ACADM/ACADS/ACADSB/ACAT1/ALDH6A1/ALDH7A1/BCKDHA/BCKDHB/DBT/DLD/HADH/HMGCS1/IVD/MCCC1/OXCT1
bta05208	KEGG	bta05208	Chemical carcinogenesis - reactive oxygen species	65/1301	202/6799	5.10403e-06	0.000844716	0.000744113	65	AKR1C4/EPHX1/EPHX2/GRB2/LOC615514/LPO/MAPK13/MET/NCF1/NFE2L2/RAF1/SLC25A4/ACP1/AHR/ARNT/ATP5F1A/ATP5F1C/ATP5F1D/ATP5MC1/ATP5PF/ATP5PO/COX5A/COX6B1/COX7A2L/COX8A/HIF1A/MAP3K14/MAP3K5/MGST2/MGST3/NDUFA10/NDUFA11/NDUFA12/NDUFA8/NDUFA9/NDUFB10/NDUFB11/NDUFB3/NDUFB4/NDUFB6/NDUFB7/NDUFC2/NDUFS1/NDUFS2/NDUFS4/NDUFS6/NDUFS7/NDUFS8/NDUFV1/NDUFV2/PIK3CD/PIK3R1/PIK3R2/PRKCD/PTK2/PTPN1/SDHA/SDHC/SDHD/SLC25A5…
bta00190	KEGG	bta00190	Oxidative phosphorylation	43/1301	121/6799	1.3926e-05	0.00153651	0.00135351	43	TCIRG1/ATP5F1A/ATP5F1C/ATP5F1D/ATP5MC1/ATP5MF/ATP5PF/ATP5PO/ATP6V0E1/ATP6V1F/COX5A/COX6B1/COX7A2L/COX8A/CYCS/NDUFA10/NDUFA11/NDUFA12/NDUFA8/NDUFA9/NDUFB10/NDUFB11/NDUFB3/NDUFB4/NDUFB6/NDUFB7/NDUFC2/NDUFS1/NDUFS2/NDUFS4/NDUFS6/NDUFS7/NDUFS8/NDUFV1/NDUFV2/PPA1/PPA2/SDHA/SDHC/SDHD/UQCR10/UQCRB/UQCRC2
bta05415	KEGG	bta05415	Diabetic cardiomyopathy	59/1301	188/6799	3.20875e-05	0.00265524	0.00233901	59	CAMK2A/MAPK13/NCF1/NCF4/PRKCZ/REN/SLC25A4/SLC2A4/TGFB2/TGFB3/ATP5F1A/ATP5F1C/ATP5F1D/ATP5MC1/ATP5PF/ATP5PO/COX5A/COX6B1/COX7A2L/COX8A/CPT2/CYBB/GFPT1/NDUFA10/NDUFA11/NDUFA12/NDUFA8/NDUFA9/NDUFB10/NDUFB11/NDUFB3/NDUFB4/NDUFB6/NDUFB7/NDUFC2/NDUFS1/NDUFS2/NDUFS4/NDUFS6/NDUFS7/NDUFS8/NDUFV1/NDUFV2/PDHA1/PIK3CD/PIK3R1/PIK3R2/PRKCD/PTPA/RAC2/SDHA/SDHC/SDHD/SLC25A5/TGFBR1/TGFBR2/UQCR10/UQCRB/UQCRC2
bta00100	KEGG	bta00100	Steroid biosynthesis	11/1301	18/6799	0.000102056	0.00598191	0.00526948	11	DHCR24/DHCR7/EBP/FDFT1/HSD17B7/LBR/LSS/MSMO1/NSDHL/SOAT1/SQLE
bta04714	KEGG	bta04714	Thermogenesis	63/1301	212/6799	0.000108433	0.00598191	0.00526948	63	ACSL6/CREB3L1/FGFR1/GRB2/KDM3A/MAPK13/PNPLA2/PPARGC1A/PRKAA2/PRKG1/PRKG2/ACSL3/ACTL6A/AKT1S1/ATP5F1A/ATP5F1C/ATP5F1D/ATP5MC1/ATP5MF/ATP5PF/ATP5PO/COX5A/COX6B1/COX7A2L/COX8A/CPT1A/CPT2/CREB3L2/CREB5/GNAS/MAP3K5/NDUFA10/NDUFA11/NDUFA12/NDUFA8/NDUFA9/NDUFAF1/NDUFB10/NDUFB11/NDUFB3/NDUFB4/NDUFB6/NDUFB7/NDUFC2/NDUFS1/NDUFS2/NDUFS4/NDUFS6/NDUFS7/NDUFS8/NDUFV1/NDUFV2/RHEB/RPS6KA3/SDHA/SDHC/SDHD/SLC25A20…
bta00640	KEGG	bta00640	Propanoate metabolism	15/1301	30/6799	0.000132711	0.00627532	0.00552795	15	ACACA/ACSS2/ECHDC1/EHHADH/MCEE/PCCB/ACADS/ACSS1/ALDH6A1/BCKDHA/BCKDHB/DBT/DLD/SUCLG1/SUCLG2
bta01200	KEGG	bta01200	Carbon metabolism	36/1301	105/6799	0.000159236	0.00658838	0.00580373	36	ACSS2/ENO4/FBP1/FBP2/GCK/MCEE/ME1/PC/PCCB/SDS/SDSL/ACADS/ACAT1/ACO2/ACSS1/ADH5/ALDH6A1/AMT/CS/DLD/FH/GOT2/GPT2/IDH3A/IDH3G/MDH2/ME2/PDHA1/PGLS/PGP/PKM/SDHA/SDHC/SDHD/SUCLG1/SUCLG2
bta01212	KEGG	bta01212	Fatty acid metabolism	22/1301	55/6799	0.000261267	0.00960881	0.00846443	22	ACACA/ACADL/ACSL6/EHHADH/ELOVL7/FASN/SCD/SCD5/ACAA2/ACADM/ACADS/ACADSB/ACAT1/ACSL3/CBR4/CPT1A/CPT2/HADH/MECR/OXSM/SCP2/TECR
bta04932	KEGG	bta04932	Non-alcoholic fatty liver disease	46/1301	151/6799	0.000490505	0.0140674	0.012392	46	CXCL8/DDIT3/FAS/IL6R/MAPK13/MLXIPL/PRKAA2/RXRA/TNFRSF1A/ADIPOR2/COX5A/COX6B1/COX7A2L/COX8A/CYCS/GSK3A/MAP3K5/NDUFA10/NDUFA11/NDUFA12/NDUFA8/NDUFA9/NDUFB10/NDUFB11/NDUFB3/NDUFB4/NDUFB6/NDUFB7/NDUFC2/NDUFS1/NDUFS2/NDUFS4/NDUFS6/NDUFS7/NDUFS8/NDUFV1/NDUFV2/PIK3CD/PIK3R1/PIK3R2/SDHA/SDHC/SDHD/UQCR10/UQCRB/UQCRC2
bta05145	KEGG	bta05145	Toxoplasmosis	36/1301	111/6799	0.000542892	0.0140674	0.012392	36	BOLA-DMA/BOLA-DMB/BOLA-DOA/BOLA-DOB/BOLA-DRA/BOLA-DRB3/CCR5/CD40/IFNGR1/IL10RA/IL10RB/IL12B/LAMA4/LAMB3/LDLR/LY96/MAPK13/MYD88/NOS2/PIK3R6/STAT1/STAT3/TGFB2/TGFB3/TLR4/TNFRSF1A/TYK2/BCL2/BCL2L1/CASP9/CYCS/GNAI3/NFKBIB/PIK3CG/TLR2/TRAF6
bta00020	KEGG	bta00020	Citrate cycle (TCA cycle)	14/1301	30/6799	0.000549863	0.0140674	0.012392	14	PC/ACO2/CS/DLD/FH/IDH3A/IDH3G/MDH2/PDHA1/SDHA/SDHC/SDHD/SUCLG1/SUCLG2
bta05020	KEGG	bta05020	Prion disease	70/1301	254/6799	0.000552497	0.0140674	0.012392	70	C1QC/C7/CREB3L1/DDIT3/KIF5C/KLC3/MAPK13/NCF1/NCF4/RYR1/SLC25A4/ATP5F1A/ATP5F1C/ATP5F1D/ATP5MC1/ATP5PF/ATP5PO/CASP9/COX5A/COX6B1/COX7A2L/COX8A/CREB3L2/CREB5/CSNK2A1/CYBB/CYCS/NDUFA10/NDUFA11/NDUFA12/NDUFA8/NDUFA9/NDUFB10/NDUFB11/NDUFB3/NDUFB4/NDUFB6/NDUFB7/NDUFC2/NDUFS1/NDUFS2/NDUFS4/NDUFS6/NDUFS7/NDUFS8/NDUFV1/NDUFV2/PIK3CD/PIK3R1/PIK3R2/PPP3R1/PRKCD/PSMB1/PSMB5/PSMB6/PSMC1/PSMD1/PSMD7/PSMD9/RAC2…
bta04670	KEGG	bta04670	Leukocyte transendothelial migration	34/1301	107/6799	0.00114773	0.0271355	0.0239038	34	BCAR1/CDH5/CLDN6/CLDN7/CTNNA3/CXCL12/CXCR4/ICAM1/MAPK13/NCF1/NCF4/OCLN/PTK2B/RHOH/VASP/VAV1/VCAM1/ACTN1/CLDN1/CTNNA1/CTNND1/CYBB/GNAI3/ITGA4/JAM3/PIK3CD/PIK3R1/PIK3R2/PTK2/RAC2/RAP1A/RAP1B/RASSF5/SIPA1
bta00620	KEGG	bta00620	Pyruvate metabolism	16/1301	39/6799	0.00128675	0.0283943	0.0250127	16	ACACA/ACSS2/ME1/PC/ACAT1/ACSS1/ADH5/ALDH7A1/DLD/FH/GLO1/HAGH/MDH2/ME2/PDHA1/PKM
bta05321	KEGG	bta05321	Inflammatory bowel disease	23/1301	65/6799	0.00145268	0.0300524	0.0264732	23	BOLA-DMA/BOLA-DMB/BOLA-DOA/BOLA-DOB/BOLA-DRA/BOLA-DRB3/GATA3/IFNGR1/IL12B/IL17F/IL18/IL23R/IL2RG/NOD2/STAT1/STAT3/TGFB2/TGFB3/TLR4/IL4R/NFATC1/STAT6/TLR2
bta05164	KEGG	bta05164	Influenza A	45/1301	155/6799	0.00170235	0.0331458	0.0291982	45	BOLA-DMA/BOLA-DMB/BOLA-DOA/BOLA-DOB/BOLA-DRA/BOLA-DRB3/CREBBP/CXCL8/EIF2AK2/FAS/ICAM1/IFNAR1/IFNAR2/IFNGR1/IL12B/IL18/IRF9/MX1/MX2/MYD88/NLRP3/OAS1X/OAS1Y/OAS2/RAF1/SLC25A4/STAT1/TLR4/TMPRSS2/TMPRSS4/TNFRSF1A/TRAF3/TYK2/CASP9/CYCS/KPNA1/NFKBIB/NXF1/PIK3CD/PIK3R1/PIK3R2/RAE1/SLC25A5/TNFSF10/TRIM25
bta00071	KEGG	bta00071	Fatty acid degradation	15/1301	37/6799	0.00208729	0.038383	0.0338117	15	ACADL/ACSL6/ECI2/EHHADH/ACAA2/ACADM/ACADS/ACADSB/ACAT1/ACSL3/ADH5/ALDH7A1/CPT1A/CPT2/HADH
bta00630	KEGG	bta00630	Glyoxylate and dicarboxylate metabolism	12/1301	27/6799	0.00229657	0.0400086	0.0352437	12	ACSS2/GLUL/MCEE/PCCB/ACAT1/ACO2/ACSS1/AMT/CS/DLD/MDH2/PGP
