# Supplementary material for: DNA methylation haplotype block signatures responding to Staphylococcus aureus subclinical mastitis and association with production and health traits
Source: BMC Biol. 2024 Mar 14;22:65. doi: 10.1186/s12915-024-01843-y (PMC10941392; doi:10.1186/s12915-024-01843-y)
Supplement: Supplementary file 1 — Additional file 1: Supplementary Table S1. Detail information on cows selected for whole genome DNA methylation sequencing. Supplementary Table S2. General statistics on whole genome DNA methylation sequencing data. Supplementary Table S3. Comparisons of methylation level between cows with S. aureus subclinical mastitis and healthy control cows. Supplementary Table S4. List of differentially methylated cytosines in the context of CpG. Supplementary Table S5. List of differentially methylated cytosines in the context of CHG and CHH. Supplementary Table S6. Distribution of differentially methylated cytosines among chromosomes and genetic features. Supplementary Table S7. Distribution of differentially methylated cytosines in genes. Supplementary Table S8. Functional enrichment of genes harboring differentially methylated cytosines at different genomic functional regions. Supplementary Table S9. Predicted methylation level for LINE-1 and tRNA-derived SINEs and comparisons between cows with S. aureus subclinical mastitis and healthy control cows. Supplementary Table S10. Differential methylation haplotype blocks. Supplementary Table S11. Differential genes with significant changes in general methylation level of regulatory regions and gene expression changes. Supplementary Table S12. Functional enrichment for differential genes with significant changes in general methylation level of regulatory regions and gene expression changes. Supplementary Table S13. Correlation between dMHBs located at regulatory regions and their overlapped differentially expressed genes. Supplementary Table S14. Motif enrichment and identification in GE-dMHBs. Supplementary Table S15. Functional enrichment for GE-dMHBs. Supplementary Table S16. Candidate discriminant signatures selected from GE-dMHBs and their overlapped genes. Supplementary Table S17. Information about samples and primers used for TBAS and results of selected GE-dMHBs. [file 12915_2024_1843_MOESM1_ESM.zip › Supplementary_Table_S9.xlsx]

## Sheet: TableS9a_L1
Supplemental Table S9a Predicted methylation level for LINE-1 and comparisons between cows with S. aureus subclinical mastitis and healthy control cows
Index	seqnames	start	end	width	strand	name	score	SA_mean	HC_mean	diff	t.test.pvalue	var	t.test.padj_ihw	cor.CI1	cor.CI2	cor	cor.pvalue	cor.padj_ihw	InNM.symbol	InNR.symbol	InTSS.symbol	In5UTR.symbol	InCDS.symbol	InExon.symbol	In3UTR.symbol	GR4CT	GR70q3SA	ME27CT	ME2q3SA	ME30q1SA	ME32q3SA	ME35CT	ME51q4SA	ME72CT	ME9q3SA	MK2692q2SA	MK2694CT	MK2700q4SA	MK2744q1SA	MK3196CT	PI4639q1SA	PI7719q3SA	PI833q1SA	PI8CT	PI920CT	SR16q2SA	SR20q2SA	SR23CT	SR27CT
L1_0609336	chr19	60500806	60501152	347	+	L1_Art	428	0.00102199	0.398688	-0.397666	1.96709e-06	0.0420361	0.000631435	-0.982445	-0.906578	-0.959189	1.49181e-13	4.78872e-11	NA	NA	NA	NA	NA	NA	NA	0.42211	0.00101154	0.00100542	0.00100968	0.00101051	0.00100507	0.00116055	0.00100237	NA	0.00100249	0.00100276	NA	0.00101662	0.00100314	0.362242	0.00100207	0.00100155	0.00103311	0.335676	0.214669	0.00100133	NA	0.400889	0.496567
L1_0842015	chrX	41354082	41359883	5802	-	L1_BT	46731	0.66681	0.53046	0.13635	1.41834e-05	0.00724802	0.00151883	0.588332	0.903779	0.794601	1.24929e-06	4.23638e-05	NA	NA	NA	NA	NA	NA	NA	0.466165	0.654251	0.579658	0.682743	0.676711	0.633494	0.645252	0.6396	0.557064	0.707384	0.624449	0.564022	0.656271	0.636978	0.577865	0.802507	0.65613	0.596423	0.538382	0.648735	0.722821	0.6683	0.512501	0.455951
L1_0000096	chr1	574991	581509	6519	+	L1_BT	35343	0.686597	0.512293	0.174304	2.32376e-05	0.0123282	0.00151883	0.565038	0.900704	0.784924	3.3861e-06	8.36106e-05	NA	NA	NA	NA	NA	NA	NA	0.451856	0.525301	0.733569	NA	0.668808	0.708797	0.671387	0.707135	0.650441	0.776525	0.7138	0.643482	0.640902	0.662906	0.560086	0.688837	0.728656	0.771486	0.522364	0.542013	0.655913	0.608025	0.553212	0.530031
L1_0848205	chrX	68893961	68897739	3779	-	L1_BT	28290	0.675224	0.518812	0.156412	2.61117e-05	0.0111512	0.00151883	0.488378	0.878614	0.740594	2.30259e-05	0.000284281	NA	NA	NA	NA	NA	NA	NA	0.517373	0.62327	0.749913	0.572653	0.826984	0.674678	0.580611	0.667787	0.663192	0.715636	0.550131	0.636318	0.661816	0.682822	0.570986	0.644631	0.639059	NA	0.437761	0.449019	0.82377	0.689871	0.539053	0.47518
L1_0168282	chr4	119209651	119210110	460	-	L1M4c	883	0.672143	0.343009	0.329134	2.71146e-05	0.0386746	0.00151883	0.653049	0.921361	0.830354	1.53368e-07	2.46156e-05	NA	NA	NA	NA	NA	NA	NA	0.213392	0.710882	0.569501	0.6426	0.777237	0.565259	0.679501	0.706578	0.701855	0.65061	0.612697	0.631624	0.558139	0.67764	0.379429	0.760293	0.805889	0.74103	0.314271	0.527633	0.598129	0.653654	0.377065	0.202851
L1_0548516	chr16	51367710	51368143	434	-	L1MD	1684	0.579756	0.3014	0.278356	3.23821e-05	0.0301356	0.00151883	0.595139	0.908927	0.801736	1.45172e-06	4.23638e-05	NA	NA	NA	NA	NA	NA	NA	0.302106	0.72552	0.346402	0.525808	0.44918	0.557728	0.540259	0.750308	0.42073	NA	0.661587	0.549407	0.466004	0.604516	0.250276	0.61389	0.640803	0.562645	0.238428	0.410741	0.514307	0.512157	0.368946	0.26626
L1_0822339	chrX	87448650	87450095	1446	+	L1_BT	4954	0.612388	0.474311	0.138076	3.31208e-05	0.00741808	0.00151883	0.589721	0.904168	0.795384	1.19856e-06	4.23638e-05	NA	NA	NA	NA	NA	NA	NA	0.482246	0.658499	0.625843	0.626038	0.633715	0.57894	0.620013	0.646982	0.65493	0.581149	0.625083	0.594524	0.573451	0.69879	0.497648	0.544042	0.615108	0.680428	0.399654	0.522331	0.553111	0.619686	0.47546	0.465053
L1_0823028	chrX	89984150	89984699	550	+	L1ME1	1575	0.708287	0.476	0.232287	5.57749e-05	0.0210962	0.00205735	0.586314	0.903213	0.793463	1.3265e-06	4.23638e-05	NA	NA	NA	NA	NA	NA	NA	0.424698	0.706212	0.638144	0.823507	0.765275	0.749684	0.78908	0.748379	0.781815	0.694492	0.651294	0.702301	0.61407	0.749596	0.529874	0.64549	0.540515	0.705208	0.410258	0.591602	0.725429	0.659346	0.409198	0.468376
L1_0802833	chrX	1151979	1154740	2762	+	L1_BT	17939	0.735553	0.578851	0.156701	6.0286e-05	0.0104453	0.00205735	0.529324	0.886763	0.760705	6.45765e-06	0.000136712	NA	NA	NA	NA	NA	NA	NA	0.622618	0.750643	0.691821	0.852251	0.661498	0.798073	0.585717	0.75596	0.741655	0.788601	0.655813	0.646118	0.820489	0.720347	0.650078	0.76357	0.695901	0.725948	0.616368	0.633915	0.760394	0.684146	0.492156	0.525665
L1_0526213	chr15	82971344	82971640	297	-	L1MD3	906	0.0199349	0.478062	-0.458127	6.40919e-05	0.0750169	0.00205735	-0.937227	-0.672588	-0.852464	4.72756e-07	2.52925e-05	STX3	NA	NA	NA	STX3	NA	NA	0.795975	0.00103293	NA	0.00104324	0.00102505	0.00103971	0.00107621	0.00101981	0.117108	0.0010245	NA	0.199017	NA	NA	0.374214	0.00110654	0.00105224	0.00101493	0.182665	0.325606	0.0891397	0.13971	0.695317	0.57378
L1_0792108	chr29	37768508	37775399	6892	+	L1_BT	43425	0.742021	0.580277	0.161744	7.08787e-05	0.00968546	0.00206837	0.625667	0.914053	0.815403	3.89257e-07	2.49903e-05	NA	NA	NA	NA	NA	NA	NA	0.597758	0.732589	0.796341	0.784105	0.812094	0.699578	0.751331	0.761408	0.805282	0.746413	0.728232	0.690119	0.777975	0.763572	0.709175	0.752219	0.677775	0.679449	0.575426	0.625752	0.774063	0.683741	0.472015	0.53917
L1_0597569	chr18	52776756	52777640	885	-	L1MB8	2263	0.766616	0.467844	0.298772	8.0677e-05	0.033792	0.00215811	0.609353	0.909609	0.806374	6.56824e-07	3.01201e-05	PPP1R37	NA	NA	NA	PPP1R37	NA	NA	0.327545	0.664515	0.747647	0.829054	0.803171	0.738248	0.816908	0.699692	0.904842	0.752997	0.840694	0.700718	0.814343	0.746	0.52429	0.629298	0.619662	0.854537	0.380658	0.678584	0.8542	0.828391	0.385892	0.39234
L1_0841403	chrX	38169150	38176774	7625	-	L1_BT	46509	0.743438	0.639355	0.104083	9.13959e-05	0.00507014	0.00225678	0.469868	0.868579	0.725226	2.77137e-05	0.000329485	NA	NA	NA	NA	NA	NA	NA	0.56225	0.79048	0.677367	0.732767	0.721104	0.737981	0.775181	0.754232	0.711907	0.729014	0.693227	0.734119	0.799858	0.726872	0.703632	0.777032	0.761263	0.690927	0.666233	0.648186	0.639934	0.786919	0.610786	0.616099
L1_0810918	chrX	38304033	38307699	3667	+	L1_BT	30668	0.744324	0.627121	0.117203	0.000123296	0.00613808	0.00241239	0.475408	0.874705	0.73287	3.09389e-05	0.000353275	NA	NA	NA	NA	NA	NA	NA	0.559308	0.725927	0.653209	0.687656	0.744895	0.765707	0.746735	0.736461	0.631691	0.800587	0.708215	0.710405	0.768487	0.703243	0.67676	0.730966	0.847808	0.66359	0.686202	0.629231	0.773856	0.735697	0.555617	NA
L1_0472657	chr13	81045941	81046434	494	-	L1MC4a	1674	0.591056	0.795163	-0.204107	0.000128611	0.0179563	0.00241239	-0.88144	-0.497857	-0.746197	1.84649e-05	0.000246968	NA	NA	NA	NA	NA	NA	NA	0.774325	0.475278	0.641515	0.571166	0.635383	0.523999	0.535294	0.526102	0.620612	0.601967	0.603305	0.6396	0.831727	0.536318	0.765027	0.493061	0.626561	0.596442	0.883921	0.689706	0.546313	0.697956	0.870198	0.902973
L1_0818797	chrX	73976230	73978801	2572	+	L1_BT	11836	0.725887	0.618151	0.107736	0.00013338	0.00503286	0.00241239	0.516988	0.883079	0.753456	8.86685e-06	0.000158126	NA	NA	NA	NA	NA	NA	NA	0.543716	0.665029	0.693906	0.747145	0.711842	0.75162	0.760427	0.759878	0.702485	0.75805	0.714131	0.727841	0.763644	0.738487	0.636479	0.749087	0.773444	0.637658	0.630449	0.680804	0.673316	0.693651	0.587616	0.612177
L1_0847509	chrX	66347232	66349104	1873	-	L1MEc	8232	0.750422	0.456814	0.293608	0.000137901	0.0322272	0.00241239	0.608725	0.919134	0.816142	2.05584e-06	5.49937e-05	CHM	NA	NA	NA	CHM	NA	NA	0.284777	NA	NA	0.757151	0.60589	0.757642	0.748312	0.865069	0.717697	0.66791	0.731088	0.701718	0.742347	NA	0.461282	0.732413	0.827025	0.703026	0.557392	0.526644	0.752236	0.675038	0.245074	0.376832
L1_0810919	chrX	38323523	38324687	1165	+	L1-3_BT	15525	0.649276	0.501944	0.147332	0.000140037	0.00970586	0.00241239	0.497637	0.877207	0.741967	1.43465e-05	0.000219297	NA	NA	NA	NA	NA	NA	NA	0.462519	0.663914	0.636394	0.768842	0.603811	0.700019	0.643878	0.663402	0.698845	0.644448	0.501511	0.608889	0.68573	0.638829	0.606029	0.637267	0.686968	0.639928	0.46038	0.537924	0.619837	0.630386	0.443444	0.53393
L1_0730936	chr25	3763214	3763399	186	-	L1MB2	293	0.694831	0.341644	0.353187	0.000142789	0.0457078	0.00241239	0.633342	0.916121	0.81962	3.01924e-07	2.49903e-05	MGRN1	NA	NA	NA	MGRN1	NA	NA	0.227979	0.680963	0.67692	0.719952	0.786563	0.684105	0.777219	0.732455	0.749558	0.668207	0.733223	0.725113	0.703188	0.650126	0.439245	0.568502	0.569586	0.750076	0.228222	0.572534	0.679826	0.700785	0.303629	0.239671
L1_0844160	chrX	51712600	51718528	5929	-	L1_BT	35171	0.668388	0.54053	0.127858	0.000316097	0.00685088	0.00507336	0.539091	0.889648	0.766404	4.99389e-06	0.000114503	NA	NA	NA	NA	NA	NA	NA	0.511588	0.625736	0.660587	0.665904	0.616511	0.684487	0.632539	0.720498	0.690627	0.72561	0.648475	0.684251	0.620717	0.710668	0.583678	0.630502	0.686247	0.64687	0.525961	0.647943	0.707948	0.692693	0.485401	0.458756
L1_0128431	chr3	113102612	113103953	1342	-	L1MEg	2686	0.97399	0.616009	0.35798	0.000401932	0.0553654	0.00594855	0.526208	0.897926	0.771146	1.65375e-05	0.000230806	DGKD	NA	NA	NA	DGKD	NA	NA	0.606517	0.996407	NA	0.996697	0.996632	0.996582	0.996588	0.996454	0.996761	0.994983	0.996579	0.920802	NA	0.996724	0.698355	0.996576	NA	0.9964	0.466239	0.911271	0.996727	0.704529	0.773802	0.278265
L1_0803662	chrX	4492828	4497663	4836	+	L1_BT	42272	0.699277	0.590411	0.108866	0.000408752	0.00510189	0.00594855	0.52163	0.88447	0.75619	7.87736e-06	0.000148743	NA	NA	NA	NA	NA	NA	NA	0.461605	0.706849	0.810897	0.741735	0.696723	0.694386	0.648668	0.696784	0.652356	0.688502	0.708808	0.664855	0.619968	0.741848	0.64666	0.679392	0.683096	0.682574	0.58953	0.684156	0.746136	0.663728	0.589605	0.5464
L1_0803671	chrX	4586797	4587520	724	+	L1-2_BT	2587	0.543203	0.682112	-0.138908	0.00042622	0.00983646	0.00594855	-0.850649	-0.399258	-0.686144	0.000152689	0.00113984	NA	NA	NA	NA	NA	NA	NA	0.804279	0.433522	0.541648	0.569011	0.686497	0.418049	0.532023	0.61405	0.504709	0.573946	0.506321	NA	0.580818	0.63858	0.579493	0.530275	0.55039	0.49084	0.713116	0.604225	0.536682	0.57784	0.59817	0.733273
L1_0278379	chr7	108814065	108815753	1689	-	L1MA9	3165	0.46819	0.689249	-0.221059	0.000504002	0.0304381	0.00674103	-0.817039	-0.318956	-0.62864	0.00058288	0.0034019	MAN2A1	NA	NA	NA	MAN2A1	NA	NA	0.655248	0.239526	0.619221	0.518745	0.521908	0.534878	0.520382	0.581573	0.750044	0.789071	0.58507	0.715676	0.441782	0.243572	0.483297	0.324947	0.449467	0.516629	0.703039	0.526261	0.52208	0.498501	0.586462	0.804494
L1_0676814	chr22	58305664	58306449	786	+	L1-2_BT	2032	0.497248	0.352187	0.145062	0.00054744	0.0102476	0.00677393	0.446598	0.861157	0.71096	4.68504e-05	0.000417749	NA	NA	NA	NA	NA	NA	NA	0.202016	0.603274	0.425076	0.591107	0.465658	0.509513	0.51219	0.496569	0.580689	0.533821	0.384559	0.44091	0.4136	0.453943	0.455419	0.542019	0.466424	0.534428	0.407596	0.410394	0.517597	0.46048	0.346389	0.287159
L1_0486071	chr14	2531973	2532646	674	-	L1MC4	2276	0.712031	0.571035	0.140996	0.000554054	0.00900114	0.00677393	0.492558	0.879864	0.743069	2.09009e-05	0.000268368	NA	NA	NA	NA	NA	NA	NA	0.523065	0.671156	0.750676	NA	0.74554	0.735909	0.786649	0.670922	0.794343	0.713041	0.65414	0.748085	0.758452	0.726668	0.531168	0.759077	0.76482	0.618739	0.481814	0.639547	0.698157	0.747552	0.488847	0.484448
L1_0860669	chrX	120200023	120204269	4247	-	L1_BT	37023	0.698127	0.621024	0.0771025	0.000621641	0.00428528	0.00677393	0.254651	0.79236	0.584362	0.00171987	0.00766776	NA	NA	NA	NA	NA	NA	NA	0.600112	0.714355	0.56766	0.705566	0.630628	0.688795	0.65686	0.847899	0.651156	0.820823	0.712582	0.65892	0.653163	0.648047	0.647252	0.655849	0.678076	0.720887	0.644584	0.670668	0.687621	0.618904	0.566596	0.63954
L1_0793522	chr29	46711891	46712138	248	+	L1ME1	427	0.488542	0.677087	-0.188545	0.000624097	0.0187141	0.00677393	-0.852207	-0.404009	-0.68913	0.000139086	0.00106301	NA	NA	NA	NA	NA	NA	NA	0.758905	0.410855	0.509195	0.354997	0.465856	0.396591	0.566939	0.581592	0.497454	NA	0.424802	0.518927	0.481573	0.523982	0.620156	0.342907	0.483402	0.617567	0.790053	0.552444	0.53035	0.567496	0.66957	0.78554
L1_0619685	chr19	61732960	61733199	240	-	L1-2_BT	314	0.00120192	0.362043	-0.360841	0.000626512	0.0428714	0.00677393	-0.94509	-0.696126	-0.867209	3.61886e-07	2.49903e-05	NA	NA	NA	NA	NA	NA	NA	0.266876	NA	0.00116093	0.00104486	0.00104292	0.00105784	0.0010222	0.00104775	0.0010438	0.00101395	0.00134322	NA	0.00208027	0.00100429	0.0881851	0.0010263	0.00103037	0.00118241	0.441099	NA	0.00136149	NA	0.207716	0.548175
L1_0000016	chr1	248707	252419	3713	+	L1_BT	38517	0.638464	0.509955	0.128509	0.000633078	0.00785244	0.00677393	0.4605	0.865612	0.719509	3.43329e-05	0.000367361	NA	NA	NA	NA	NA	NA	NA	0.403096	0.637256	0.698302	0.616542	0.632553	0.633415	0.616145	0.75276	0.610657	0.706402	0.650425	0.65602	0.57382	0.571999	0.553512	0.659939	0.6113	0.632812	0.550637	0.617824	0.604155	0.666159	0.490652	0.459195
L1_0687125	chr22	59665008	59665469	462	-	L1-3_BT	1787	0.013238	0.319841	-0.306603	0.000758928	0.0401731	0.00777365	-0.895485	-0.532446	-0.770376	1.06496e-05	0.000179921	NA	NA	NA	NA	NA	NA	NA	0.553773	0.00156109	NA	0.00110793	0.00107392	0.00110799	0.00141167	0.00104623	NA	0.00101688	NA	0.00201657	0.169211	0.00102528	0.201669	0.0015172	0.00255036	0.00104094	0.279739	0.134596	0.00101386	NA	0.270991	0.493604
L1_0840102	chrX	32574476	32574762	287	-	L1MC5a	812	0.748747	0.512039	0.236708	0.000803396	0.0269901	0.00777365	0.452903	0.863185	0.714847	4.07304e-05	0.000384543	NA	NA	NA	NA	NA	NA	NA	0.381055	0.78563	0.621339	0.840228	0.799818	0.778248	0.802614	0.771022	0.743167	0.646642	0.676771	0.742325	0.563181	0.847272	0.77852	0.802033	0.639237	0.87725	0.53877	0.607772	0.688117	0.73289	0.425616	0.37609
L1_0837451	chrX	19148467	19150135	1669	-	L1_BT	3497	0.762615	0.665434	0.0971807	0.000814242	0.00450505	0.00777365	0.4586	0.865007	0.718345	3.58405e-05	0.000371122	NA	NA	NA	NA	NA	NA	NA	0.591348	0.7312	0.730055	0.797751	0.726287	0.802991	0.642098	0.79851	0.792129	0.790821	0.75579	0.755662	0.742899	0.775846	0.760801	0.7093	0.724604	0.741229	0.626099	0.719269	0.798423	0.727678	0.67523	0.686281
L1_0841533	chrX	38825626	38826868	1243	-	L1_BT	5426	0.697037	0.585743	0.111294	0.000826761	0.00613993	0.00777365	0.436471	0.857871	0.704683	5.84611e-05	0.00050719	NA	NA	NA	NA	NA	NA	NA	0.491049	0.636969	0.721828	0.7243	0.720123	0.641668	0.705122	0.753706	0.684468	0.70555	0.676966	0.700366	0.638362	0.713864	0.642845	0.65245	0.736115	0.776264	0.662682	0.652362	0.677194	0.666816	0.525209	0.550285
L1_0861468	chrX	123912665	123914059	1395	-	L1-3_BT	9958	0.787601	0.712367	0.0752334	0.000851459	0.00255052	0.00777365	0.492835	0.875733	0.739094	1.61185e-05	0.000230806	NA	NA	NA	NA	NA	NA	NA	0.706291	0.764006	0.762527	0.803632	0.780431	0.779905	0.770973	0.806373	0.745429	0.806114	0.803241	0.752654	0.749903	0.793562	0.739226	0.785318	0.807455	0.821826	0.734402	0.73272	0.7726	0.749574	0.67442	0.707013
L1_0676924	chr22	59309228	59310337	1110	+	L1MC1	2166	0.538504	0.372765	0.165739	0.000871811	0.0161364	0.00777365	0.346981	0.827252	0.647329	0.000350879	0.00225264	NA	NA	NA	NA	NA	NA	NA	0.285037	0.620377	0.529787	0.711424	0.666407	0.586007	0.508441	0.449483	0.58222	0.429997	0.456361	0.555665	0.462624	0.528862	0.403376	0.41241	0.464664	0.653892	0.383858	0.520326	0.563635	0.585303	0.20583	0.392853
L1_0841119	chrX	36511088	36518923	7836	-	L1_BT	48612	0.665415	0.505722	0.159693	0.000926602	0.0161037	0.0079597	0.312591	0.814675	0.624346	0.000652009	0.00360853	NA	NA	NA	NA	NA	NA	NA	0.489212	0.71238	0.570591	0.538592	0.658765	0.80703	0.434659	0.578341	0.7614	0.694005	0.831682	0.634124	0.568446	0.682709	0.461515	0.528453	0.728958	0.612602	0.425806	0.406976	0.505686	0.778474	0.540902	0.548767
L1_0812325	chrX	44331566	44334941	3376	+	L1_BT	20711	0.727809	0.621808	0.106	0.00094227	0.00668902	0.0079597	0.320121	0.823473	0.634939	0.000650426	0.00360853	NA	NA	NA	NA	NA	NA	NA	0.531975	0.762558	0.679621	0.755093	0.767072	0.722192	0.697684	0.712793	0.717394	0.867969	0.699937	0.724903	0.760761	0.70974	0.677604	0.650765	0.579832	0.75313	NA	0.605045	0.789153	0.693907	0.619501	0.574273
L1_0110574	chr3	120671674	120672342	669	+	L1M4c	521	0.987071	0.682169	0.304902	0.00100944	0.0365021	0.00830846	0.576803	0.914925	0.803108	6.81428e-06	0.000136712	THAP4	NA	NA	NA	THAP4	NA	NA	0.840881	NA	0.994735	0.996596	0.996609	0.996573	0.996525	0.996331	0.99637	0.993783	0.996185	0.925987	NA	0.996223	0.624523	0.937688	0.938783	0.996583	0.302347	NA	0.996673	NA	0.829513	0.700096
L1_0852363	chrX	84223007	84224569	1563	-	L1MA9	5090	0.625283	0.481536	0.143747	0.00106613	0.00869008	0.00850144	0.513602	0.886072	0.755426	1.26767e-05	0.00020346	NA	NA	NA	NA	NA	NA	NA	0.435771	0.612242	0.612405	0.600006	0.676514	0.716198	0.622948	0.605468	0.708347	0.604903	0.547732	0.51032	0.58333	0.593829	0.536143	0.643993	0.606653	0.644776	0.479919	0.62644	0.634473	0.680191	0.447796	NA
L1_0817641	chrX	69707659	69714057	6399	+	L1_BT	29450	0.694361	0.583162	0.111199	0.00111137	0.00743833	0.00850144	0.33545	0.823088	0.639683	0.000433584	0.00267655	NA	NA	NA	NA	NA	NA	NA	0.555954	0.53588	0.655112	0.683845	0.724822	0.663059	0.679539	0.678115	0.607093	0.788008	0.635103	0.712893	0.689352	0.678162	0.590379	0.772903	0.739333	0.736659	0.663744	0.63592	0.609408	0.725411	0.612224	0.475424
L1_0745750	chr26	51687736	51687827	92	+	L1ME2z	299	0.542004	0.300347	0.241657	0.00111647	0.0269882	0.00850144	0.461472	0.879985	0.734045	6.6925e-05	0.00056534	NA	NA	NA	NA	NA	NA	NA	0.173853	0.563505	0.573905	0.570899	0.563931	0.654623	0.597878	NA	0.564011	0.359408	0.680039	0.575205	0.50283	0.419058	0.273502	0.569242	0.551467	0.528153	0.23032	0.524541	0.495159	0.575633	0.184295	0.35144
L1_0753861	chr26	50659029	50659378	350	-	L1-2_BT	959	0.374227	0.549474	-0.175247	0.00113882	0.0152662	0.00850144	-0.855183	-0.413148	-0.694847	0.000115976	0.0009256	NA	NA	NA	NA	NA	NA	NA	0.553209	0.409058	0.280818	0.260422	0.466368	0.278266	0.275795	0.29476	0.541038	0.378112	0.295511	0.388257	0.380255	0.53763	0.424459	0.37035	0.463293	0.323314	0.525192	NA	0.41141	0.360309	0.546484	0.678413
L1_0813183	chrX	48750494	48757840	7347	+	L1_BT	42654	0.705752	0.543316	0.162436	0.00118066	0.0148045	0.00854707	0.350039	0.839915	0.660211	0.00044685	0.00270639	NA	NA	NA	NA	NA	NA	NA	0.575246	0.587971	NA	0.845753	0.708052	0.700861	0.595286	0.773356	0.730772	0.723937	0.606717	0.712524	0.735629	0.846583	0.593551	0.701775	NA	0.824595	NA	0.476216	0.609785	0.59501	0.593401	0.589148
L1_0677018	chr22	59947739	59948323	585	+	L1ME4a	1014	0.544218	0.674045	-0.129827	0.00119819	0.0116151	0.00854707	-0.805696	-0.271893	-0.602315	0.00144265	0.00671144	NA	NA	NA	NA	NA	NA	NA	0.727876	0.49889	0.509568	0.677592	NA	0.567492	0.575853	0.518545	0.501762	0.630428	0.553879	0.747216	0.586199	0.404575	0.552188	0.359187	0.450344	0.540698	0.711235	0.597617	0.701108	0.560414	0.776154	0.627704
L1_0000062	chr1	446214	450207	3994	+	L1_BT	39484	0.785002	0.614209	0.170792	0.00127925	0.0136084	0.00892692	0.474024	0.874284	0.732042	3.19159e-05	0.000353275	NA	NA	NA	NA	NA	NA	NA	0.403638	0.800027	0.798867	0.814532	0.726779	0.742951	0.809792	0.848641	0.622711	0.835685	0.767186	0.74606	0.79792	0.794144	0.804789	0.709414	0.773993	0.843639	0.592531	0.732711	NA	0.757535	0.628106	0.524929
L1_0816796	chrX	65969289	65970592	1304	+	L1_BT	10258	0.704973	0.583438	0.121535	0.00133903	0.0100013	0.0091453	0.279647	0.80862	0.607636	0.00127431	0.00629313	NA	NA	NA	NA	NA	NA	NA	0.515764	0.77476	0.683981	0.745515	0.647977	NA	0.741183	0.638449	0.637128	0.810354	0.567924	0.634412	0.67913	0.68451	0.721216	0.651761	0.653645	0.798489	0.539696	0.594316	0.713713	0.617725	0.535393	0.581858
L1_0629664	chr20	64728685	64735622	6938	+	L1_BT	39297	0.646321	0.472957	0.173364	0.00145435	0.015518	0.00962644	0.394314	0.854419	0.688237	0.000201177	0.00144929	NA	NA	NA	NA	NA	NA	NA	0.644763	NA	0.646181	0.678082	0.635566	0.592829	0.646862	0.573306	0.801973	0.546301	0.533	0.57785	0.605418	0.650667	NA	0.663334	0.628392	0.684663	0.382782	0.51672	0.780952	0.592517	0.580533	0.394692
L1_0853973	chrX	90106971	90107519	549	-	L1ME1	1664	0.45695	0.369766	0.0871842	0.00146946	0.00559602	0.00962644	0.245972	0.788889	0.578231	0.00197417	0.00828464	NA	NA	NA	NA	NA	NA	NA	0.357951	0.427124	0.425103	0.344274	0.491705	0.420872	0.417403	0.426655	0.449293	0.295971	0.484738	0.448145	0.512626	0.45128	0.358465	0.462139	0.468863	0.478776	0.339358	0.411307	0.541945	0.46768	0.281801	0.393045
L1_0022768	chr1	144011669	144012117	449	+	L1MB1	1442	0.409184	0.674726	-0.265542	0.00151152	0.0342811	0.00970393	-0.861468	-0.447563	-0.711557	4.58619e-05	0.000417749	AGPAT3	NA	NA	NA	AGPAT3	NA	NA	0.611524	0.312132	0.461843	0.478445	0.423498	0.43647	0.197605	0.299074	0.543356	0.343866	0.456862	0.388894	0.426411	0.393268	0.533967	0.40956	0.318838	0.326738	0.762902	0.381812	0.433645	0.586336	0.734979	0.889805
L1_0818790	chrX	73955444	73960779	5336	+	L1_BT	43682	0.806419	0.722826	0.0835926	0.00162171	0.00448235	0.0101683	0.304194	0.81771	0.624288	0.000851831	0.00441028	NA	NA	NA	NA	NA	NA	NA	0.691763	0.876367	0.813562	0.853	0.790552	0.782294	0.792818	0.821039	0.801618	0.823756	0.707584	0.805983	0.766074	0.746729	0.768411	0.780394	NA	0.861361	0.704417	0.771028	0.765466	0.802406	0.70632	0.623602
L1_0000017	chr1	252456	255062	2607	+	L1_BT	38517	0.808045	0.748035	0.0600105	0.00164719	0.00232545	0.0101683	0.302379	0.810847	0.617415	0.000778619	0.00409732	NA	NA	NA	NA	NA	NA	NA	0.752448	0.756209	0.803715	0.825789	0.787106	0.828436	0.785161	0.812997	0.763267	0.852287	0.842246	0.809997	0.768488	0.848167	0.752823	0.79896	0.782464	0.772236	0.759199	0.800235	0.737909	0.82683	0.692574	0.692671
L1_0849484	chrX	74004810	74011714	6905	-	L1_BT	40734	0.761251	0.668427	0.0928236	0.00180764	0.00413393	0.0109481	0.455227	0.86393	0.716276	3.86665e-05	0.000381605	NA	NA	NA	NA	NA	NA	NA	0.614057	0.733215	0.738901	0.749895	0.786488	0.756876	0.690819	0.781299	0.770189	0.773665	0.770112	0.745497	0.718753	0.737128	0.778205	0.735593	0.797334	0.732554	0.664948	0.757308	0.786253	0.780225	0.634693	0.661837
L1_0146201	chr4	101773612	101774113	502	+	L1_BT	3481	0.658022	0.518402	0.13962	0.00186329	0.0122523	0.0110762	0.314759	0.815482	0.625811	0.000627667	0.00359788	NA	NA	NA	NA	NA	NA	NA	0.581434	0.594768	0.616191	0.589403	0.775221	0.660661	0.649748	0.547524	0.691052	0.798609	0.608791	0.627844	0.625605	0.77519	0.640947	0.727532	0.536657	0.684863	0.547157	0.566815	0.611834	0.664499	0.53642	0.342517
L1_0852901	chrX	86281744	86286617	4874	-	L1_BT	47040	0.722264	0.632085	0.0901788	0.00190401	0.00487367	0.0110775	0.337256	0.823744	0.640885	0.000419562	0.00264077	NA	NA	NA	NA	NA	NA	NA	0.476702	0.81616	0.702475	0.695951	0.699009	0.672741	0.713818	0.814632	0.722272	0.702916	0.738154	0.724992	0.686193	0.673401	0.678781	0.699334	0.751698	0.707729	0.612052	0.646195	0.768594	0.705295	0.617731	0.677602
L1_0608649	chr19	54526979	54527501	523	+	L1MB7	1490	0.343017	0.589035	-0.246018	0.00195094	0.0292811	0.0110775	-0.866012	-0.431312	-0.711001	9.84559e-05	0.000810367	NA	NA	NA	NA	NA	NA	NA	0.570504	0.223889	0.397828	0.459245	0.461245	0.454512	0.434523	0.337649	0.539457	0.273154	0.24152	0.412876	0.457926	0.404912	0.495065	0.253152	0.255795	NA	NA	0.432757	0.340668	0.284307	0.454152	0.884127
L1_0824606	chrX	95565600	95572588	6989	+	L1_BT	49059	0.70838	0.561222	0.147158	0.00196704	0.00984798	0.0110775	0.464741	0.871449	0.726468	3.92304e-05	0.000381605	NA	NA	NA	NA	NA	NA	NA	0.525137	0.716044	0.631813	0.731969	0.66343	0.660792	0.703639	0.742199	0.663567	0.725843	0.728291	NA	0.701945	0.738911	0.617853	0.737235	0.800742	0.716138	0.549344	0.647669	0.715917	0.606917	0.734367	0.453352
L1_0071121	chr2	135290744	135291147	404	+	L1_Art	750	0.547605	0.347999	0.199606	0.00202177	0.0223084	0.0111895	0.371038	0.841227	0.668204	0.000261714	0.00178745	PADI4	NA	PADI4	NA	NA	NA	NA	0.205122	0.374066	0.503831	0.71347	0.593872	0.507595	0.681899	0.620712	0.643534	0.554372	0.526741	0.740185	0.543615	NA	0.341099	0.544733	0.447372	0.522436	0.279084	0.358532	0.625534	0.523081	0.334679	0.266605
L1_0841117	chrX	36485351	36485785	435	-	L1M4	1137	0.7987	0.688617	0.110082	0.00292028	0.00603415	0.0158883	0.41219	0.854872	0.694249	0.000118223	0.0009256	NA	NA	NA	NA	NA	NA	NA	0.522896	0.870522	0.738548	0.823807	0.774539	0.803088	0.752864	0.798083	0.795438	0.845306	0.773884	0.771553	0.73681	0.727456	NA	0.806305	0.831163	0.855879	0.689621	0.724759	0.80056	0.772598	0.767163	0.738979
L1_0255627	chr7	80428569	80429658	1090	+	HAL1	3115	0.522894	0.398048	0.124846	0.00299993	0.0105002	0.0160496	0.258279	0.822196	0.613123	0.0024122	0.00932911	NA	NA	NA	NA	NA	NA	NA	0.388255	0.548489	0.382546	NA	0.666675	0.623154	0.561568	0.339234	0.660311	NA	0.580563	0.341307	0.541223	0.475164	0.534886	0.556715	0.456428	0.541566	0.472328	0.427496	0.467987	0.504755	0.422972	0.265325
L1_0842113	chrX	41690839	41694608	3770	-	L1_BT	27858	0.720085	0.604197	0.115888	0.00321028	0.00856877	0.0168935	0.307844	0.812901	0.62113	0.000708327	0.00385378	NA	NA	NA	NA	NA	NA	NA	0.61614	0.614488	0.732809	0.734698	0.755128	0.804935	0.578737	0.699826	0.713279	0.719229	0.647774	0.746684	0.658903	0.855231	0.643304	0.692872	0.732974	0.778291	0.633862	0.729664	0.75232	0.674395	0.5498	0.52622
L1_0824288	chrX	94609731	94614676	4946	+	L1_BT	18491	0.483112	0.650826	-0.167713	0.0033626	0.0193271	0.0174096	-0.799445	-0.255549	-0.591004	0.00186494	0.00808981	NA	NA	NA	NA	NA	NA	NA	0.793614	0.358346	NA	0.483311	0.34374	0.32905	0.533351	0.621614	0.541244	0.4646	0.541313	0.556132	0.502856	0.420411	NA	0.471387	0.495918	0.303936	0.659743	0.512329	0.490488	0.618827	0.632732	0.768631
L1_0848951	chrX	72041711	72048924	7214	-	L1_BT	29676	0.626867	0.516272	0.110595	0.00349508	0.00923092	0.0178082	0.235953	0.784838	0.571108	0.00230959	0.0090412	NA	NA	NA	NA	NA	NA	NA	0.613208	0.589474	0.730369	0.585636	0.669086	0.675849	0.694594	0.561579	0.54123	0.713104	0.701863	0.648403	0.600902	0.749912	0.531267	0.674419	0.542411	0.728656	0.5675	0.470833	0.594433	0.475864	0.538153	0.417764
L1_0812193	chrX	43855969	43863575	7607	+	L1_BT	59745	0.659306	0.532325	0.126982	0.00360096	0.00929065	0.0179703	0.356529	0.830661	0.653616	0.000293563	0.00196321	NA	NA	NA	NA	NA	NA	NA	0.550514	0.656087	0.704503	0.620784	0.6088	0.66254	0.599594	0.633147	0.763685	0.64582	0.651227	0.666926	0.691762	0.678385	0.697065	0.752715	0.718809	0.58246	0.509616	0.474306	0.642137	0.591945	0.650501	0.42526
L1_0795165	chr29	5702325	5710508	8184	-	L1_BT	68245	0.73516	0.620268	0.114892	0.00363884	0.00864139	0.0179703	0.296202	0.80851	0.613199	0.000865642	0.00441065	NA	NA	NA	NA	NA	NA	NA	0.640923	0.713721	0.769703	0.733738	0.726612	0.640359	0.782836	0.801657	0.79519	0.735691	0.691468	0.773892	0.776601	0.813607	0.7223	0.740613	0.692412	0.785286	0.678512	0.656477	0.750365	0.580258	0.619242	0.494465
L1_0842097	chrX	41644307	41646193	1887	-	L1_BT	16583	0.776483	0.672616	0.103866	0.00386876	0.00740145	0.0188162	0.273837	0.806432	0.603652	0.00139865	0.00660246	NA	NA	NA	NA	NA	NA	NA	0.525762	0.787048	0.728754	0.784454	0.804983	0.838615	0.728682	0.785249	0.763469	0.858199	0.653561	0.847291	0.777966	0.809452	0.721095	0.832983	0.774528	0.806185	0.694744	0.667396	0.7365	0.647501	0.652478	0.601482
L1_0766673	chr27	33380642	33381122	481	-	L1MD1	3365	0.996854	0.996722	0.000131496	0.00413907	1.1272e-08	0.0198305	0.290841	0.826189	0.627782	0.00134107	0.00644716	NA	NA	NA	NA	NA	NA	NA	0.99672	0.996821	0.996928	NA	0.996874	0.996901	0.996908	0.99688	0.996937	0.996863	0.996798	0.996814	0.996788	0.996906	0.996741	0.996929	0.996738	0.996911	0.996829	0.996753	NA	0.996778	0.99675	0.996488
L1_0832791	chrX	133937873	133938492	620	+	L1MC2	1809	0.956135	0.730728	0.225407	0.00466632	0.0282454	0.0216147	0.374632	0.837028	0.665422	0.000207686	0.00144929	NA	NA	NA	NA	NA	NA	NA	0.906948	0.996655	0.900464	0.996853	0.996851	0.996637	0.897255	0.86791	0.996841	0.989618	0.985703	0.912787	0.906719	0.845832	0.913703	0.996795	0.996094	0.996746	0.831616	0.83964	0.996846	0.929127	0.593366	0.581557
L1_0840086	chrX	32487638	32491093	3456	-	L1_BT	49800	0.710032	0.633557	0.0764752	0.00467249	0.00404504	0.0216147	0.252771	0.79837	0.589067	0.00194693	0.00828464	NA	NA	NA	NA	NA	NA	NA	0.659754	0.639116	0.802315	0.754908	0.718204	0.710337	0.759635	0.777671	0.693537	0.713278	0.651583	0.676423	0.767538	0.69807	NA	0.73996	0.685417	0.788751	0.676537	0.642216	0.650138	0.688915	0.549493	0.596347
L1_0806503	chrX	17632352	17634576	2225	+	L1-3_BT	16684	0.887282	0.854562	0.0327203	0.00475172	0.000895406	0.0216147	0.19338	0.77454	0.546735	0.00468374	0.0165218	GPC3	NA	NA	NA	GPC3	NA	NA	0.879586	0.837702	0.889829	0.898527	0.889025	0.924813	0.864667	0.904029	0.898114	0.854492	0.887497	0.854163	0.903633	0.867406	0.8598	0.859333	0.911561	0.926323	0.872821	0.894281	NA	0.892046	0.830368	0.858566
L1_0832228	chrX	131456068	131457887	1820	+	L1MA9	11326	0.699337	0.600897	0.0984392	0.00478083	0.00508051	0.0216147	0.384148	0.84564	0.676581	0.000204414	0.00144929	NA	NA	NA	NA	NA	NA	NA	0.653139	0.734674	0.746863	0.667496	0.710607	0.685264	0.680319	0.754829	0.687721	0.667279	0.68467	0.668041	0.715518	0.695261	0.491586	0.621748	0.714094	0.749936	0.658127	0.712734	0.713249	0.654979	0.598994	0.551165
L1_0842760	chrX	44965595	44966924	1330	-	L1_BT	8051	0.688734	0.53829	0.150444	0.00534354	0.0129972	0.0238233	0.337581	0.829675	0.646479	0.000480062	0.0028537	NA	NA	NA	NA	NA	NA	NA	0.373304	0.709253	0.596108	0.722117	0.673972	0.672599	0.686897	0.763973	0.638166	0.682433	0.640986	0.685442	0.645561	0.673682	0.707108	0.595429	0.8088	0.745686	NA	0.62473	0.800437	0.584809	0.443933	0.564628
L1_0512483	chr15	84667324	84670975	3652	+	L1MEh	30608	0.588546	0.488059	0.100487	0.00581711	0.00967288	0.0255793	0.131394	0.747775	0.500538	0.0108235	0.0343996	NA	NA	NA	NA	NA	NA	NA	0.426536	0.550557	0.495181	0.597356	0.520401	0.518229	0.615416	0.670599	0.642096	0.585425	0.568109	0.488848	0.498222	0.37722	NA	0.539623	0.688579	0.718728	0.414704	0.530805	0.725489	0.610212	0.624524	0.511712
L1_0383502	chr10	101845386	101845612	227	-	L1_Art	582	0.600453	0.747118	-0.146666	0.00619533	0.020239	0.0268743	-0.771634	-0.124412	-0.518807	0.0133619	0.0412419	NA	NA	NA	NA	NA	NA	NA	0.676162	0.49338	0.80571	0.644456	0.704753	0.686856	0.587478	0.400652	0.619997	0.695243	0.642927	0.738089	0.812827	NA	0.781976	0.453137	0.571727	NA	0.755437	0.805486	NA	0.609783	0.682367	0.786676
L1_0025408	chr1	268277	268602	326	-	L1_BT	1806	0.624471	0.48181	0.142661	0.00718109	0.0140824	0.0306151	0.263271	0.816472	0.609346	0.00202589	0.00833731	NA	NA	NA	NA	NA	NA	NA	0.294665	0.516884	0.657732	NA	0.555553	0.586015	0.602339	0.684321	0.580521	0.590472	0.68128	0.698825	0.701489	0.611064	0.665952	0.626068	NA	0.688283	0.517143	0.567685	0.619952	0.694658	0.438235	0.439547
L1_0810907	chrX	38151205	38153195	1991	+	L1_BT	12168	0.703048	0.615623	0.0874249	0.00730478	0.00550436	0.0306151	0.255039	0.792515	0.584635	0.00170923	0.00766776	NA	NA	NA	NA	NA	NA	NA	0.461431	0.628108	0.699767	0.721282	0.651225	0.686077	0.645388	0.70786	0.683938	0.838006	0.696842	0.670404	0.70847	0.731588	0.69127	0.650425	0.678671	0.711677	0.655125	0.64318	0.663347	0.740338	0.542025	0.652336
L1_0821693	chrX	84688741	84689784	1044	+	L1M4	4247	0.72195	0.647066	0.0748846	0.00738237	0.00389928	0.0306151	0.269812	0.798342	0.594981	0.00134567	0.00644716	NA	NA	NA	NA	NA	NA	NA	0.548198	0.758231	0.714656	0.771475	0.728738	0.653217	0.692796	0.760425	0.703284	0.751885	0.70829	0.782656	0.658508	0.721528	0.729517	0.686343	0.690916	0.728855	0.656942	0.652616	0.707147	0.714619	0.582765	0.631903
L1_0695622	chr23	7768	8052	285	-	L1_Art	487	0.852212	0.810251	0.0419604	0.00748363	0.00177203	0.0306151	0.128587	0.746514	0.498395	0.0112221	0.0353165	NA	NA	NA	NA	NA	NA	NA	0.820509	0.872107	0.834472	NA	0.848316	0.852977	0.814151	0.821156	0.814794	0.832698	0.922082	0.856721	0.878794	0.85839	0.858428	0.795448	0.883262	0.868512	0.777178	0.787141	0.917889	0.840712	0.794316	0.832184
L1_0810657	chrX	36974015	36974740	726	+	L1M5	700	0.446874	0.60023	-0.153356	0.00753457	0.0173322	0.0306151	-0.78872	-0.245553	-0.577934	0.00198728	0.00828464	NA	NA	NA	NA	NA	NA	NA	0.627467	0.434782	0.541882	0.509247	0.359657	0.60047	0.374981	0.437787	0.335389	0.408523	0.41721	0.306123	0.367025	0.592376	0.59222	0.586163	0.32116	0.461531	0.593669	0.563012	0.326037	0.421092	0.534191	0.66077
L1_0841122	chrX	36536976	36543152	6177	-	L1_BT	38807	0.728867	0.553798	0.175069	0.00767403	0.0169733	0.0307921	0.355707	0.835986	0.658311	0.000347031	0.00225264	NA	NA	NA	NA	NA	NA	NA	0.366404	0.68601	0.677992	0.678083	0.817693	0.579474	0.683541	0.757588	0.64414	0.796418	0.71377	0.633211	0.808068	0.758129	0.697972	0.752995	0.735768	0.721775	0.749285	0.585173	0.767064	0.694243	0.476017	NA
L1_0844387	chrX	52717586	52718228	643	-	L1M3	2269	0.791701	0.725229	0.066472	0.00802433	0.0028472	0.0314822	0.303331	0.811206	0.618063	0.000765939	0.00409732	NA	NA	NA	NA	NA	NA	NA	0.598688	0.745591	0.834191	0.803353	0.816736	0.792712	0.767441	0.833158	0.779199	0.808423	0.781391	0.802001	0.79279	0.800513	0.77009	0.827275	0.796449	0.789193	0.767413	0.767836	0.748708	0.761997	0.70141	0.747406
L1_0700032	chr23	27793393	27795188	1796	-	L1_BT	61611	0.00104912	0.00102631	2.28099e-05	0.00804219	6.21316e-10	0.0314822	0.0808899	0.715532	0.454016	0.0198152	0.0539042	NA	NA	NA	NA	NA	NA	NA	0.00103609	0.00102747	0.00106524	0.00103471	0.00105737	0.0010234	0.00104704	0.00106074	0.00103572	0.00107799	0.00104835	0.00102123	0.00102084	0.00101594	0.00103083	0.00104413	0.00108154	0.00109737	0.00102716	0.00103199	0.00101077	0.00105075	0.00104433	0.00100859
L1_0842318	chrX	42515277	42521009	5733	-	L1_BT	38674	0.658781	0.557178	0.101602	0.00830606	0.00845987	0.0321234	0.204015	0.771604	0.548056	0.00374944	0.0136769	NA	NA	NA	NA	NA	NA	NA	0.618887	0.626112	0.612211	0.621442	0.697148	0.776613	0.617903	0.615823	0.682989	0.755277	0.669259	0.718314	0.738574	0.613317	0.553706	0.626485	0.508777	0.628606	0.497027	0.60694	0.70497	0.594178	0.579165	0.422531
L1_0830683	chrX	123955410	123963565	8156	+	L1_BT	52630	0.817907	0.78505	0.0328571	0.00869222	0.00072811	0.0332167	0.283011	0.803466	0.604135	0.00108168	0.00542528	NA	NA	NA	NA	NA	NA	NA	0.780835	0.820287	0.838034	0.82608	0.819629	0.795909	0.824254	0.848684	0.825097	0.824449	0.826823	0.8032	0.830106	0.821233	0.796121	0.80947	0.82531	0.815858	0.788061	0.825957	0.788426	0.812355	0.776106	0.816224
L1_0206000	chr5	119203571	119203725	155	-	L1ME4b	356	0.631322	0.490994	0.140329	0.008898	0.017731	0.033603	0.166452	0.763163	0.526926	0.00680295	0.0227474	NA	NA	NA	NA	NA	NA	NA	0.586263	0.877915	0.576514	0.548015	0.738109	0.62761	0.653286	0.591071	0.580398	NA	0.598514	0.666144	0.572603	0.598475	0.510262	0.687726	0.479704	0.597364	0.338218	0.402499	0.831374	0.5005	0.306077	0.605982
L1_0000015	chr1	247305	248268	964	+	L1_BT	38517	0.658399	0.555035	0.103364	0.00911868	0.00776965	0.034036	0.251016	0.790911	0.581799	0.00182254	0.00801418	NA	NA	NA	NA	NA	NA	NA	0.508808	0.590969	0.652316	0.557586	0.651552	0.663974	0.568961	0.754671	0.615753	0.628594	0.564266	0.705119	0.65316	0.677939	0.677672	0.668577	0.705851	0.73236	0.565671	0.640563	0.649648	0.674181	0.519481	0.587934
L1_0817202	chrX	67717867	67724123	6257	+	L1_BT	37671	0.729718	0.626039	0.103679	0.00942447	0.00802649	0.034773	0.240238	0.786576	0.57416	0.00216032	0.00866829	NA	NA	NA	NA	NA	NA	NA	0.508004	0.61573	0.760037	0.721284	0.754811	0.768705	0.748229	0.738479	0.640584	0.818662	0.740167	0.781752	0.660672	0.709092	0.729951	0.750415	0.686016	0.719374	0.562032	0.59345	0.676214	0.741753	0.58457	0.513391
L1_0806839	chrX	19049877	19051527	1651	+	L1MD2	6394	0.763225	0.682676	0.0805485	0.00974863	0.00496859	0.0355603	0.230138	0.782465	0.566949	0.00252706	0.00965699	ZNF75D	NA	NA	NA	ZNF75D	NA	NA	0.554904	0.727673	0.744821	0.782827	0.690855	0.8238	0.656785	0.772148	0.770703	0.78893	0.66984	0.727093	0.759974	0.796593	0.752276	0.746995	0.790289	0.786876	0.717276	0.702389	0.807912	0.699267	0.696234	0.793824
L1_0848327	chrX	69435154	69440294	5141	-	L1_BT	38553	0.694703	0.608028	0.0866745	0.0103981	0.00635485	0.0375033	0.174182	0.766467	0.532653	0.00612094	0.0206823	NA	NA	NA	NA	NA	NA	NA	0.599668	0.712311	0.812183	0.693535	0.698368	0.5358	0.747187	0.797763	0.719999	0.729715	0.655003	0.60537	0.787854	0.735178	0.633595	0.648251	0.783491	0.653205	0.56865	0.6385	0.639653	0.656558	0.744763	0.497171
L1_0840035	chrX	32321529	32322685	1157	-	L1MC3	4139	0.745309	0.646142	0.0991676	0.0105222	0.00728877	0.0375293	0.243244	0.787791	0.576297	0.00206084	0.0083738	NA	NA	NA	NA	NA	NA	NA	0.474906	0.762973	0.823478	0.770221	0.672183	0.708511	0.860881	0.809271	0.741376	0.767165	0.776108	0.75086	0.76188	0.753261	0.738189	0.748017	0.739462	0.793376	0.664372	0.713591	0.787538	0.603996	0.606812	0.745878
L1_0848449	chrX	69943452	69949657	6206	-	L1_BT	27973	0.637383	0.507337	0.130046	0.0108304	0.0113531	0.0382039	0.265524	0.803274	0.597922	0.00159569	0.00731737	NA	NA	NA	NA	NA	NA	NA	0.531871	0.568593	NA	0.539524	0.655316	0.766821	0.594746	0.628173	0.695699	0.717277	0.548384	0.62816	0.653113	0.620377	0.668192	0.687091	0.704107	0.617547	0.518351	0.388788	0.690258	0.560709	0.497495	0.315063
L1_0854784	chrX	93270425	93276866	6442	-	L1_BT	47899	0.739402	0.647809	0.0915934	0.0123766	0.00627819	0.0431834	0.239341	0.786213	0.573522	0.00219082	0.00868213	NA	NA	NA	NA	NA	NA	NA	0.683845	0.708034	0.79456	0.70915	0.796134	0.793419	0.720889	0.804341	0.811751	0.756676	0.691187	0.699603	0.74432	0.779755	0.711837	0.756184	0.706021	0.6904	0.599376	0.794667	0.694582	0.748542	0.604668	0.71591
L1_0822676	chrX	88733717	88739457	5741	+	L1_BT	40540	0.675278	0.556208	0.119071	0.0127932	0.0125444	0.0441572	0.176073	0.759608	0.527451	0.00562251	0.0192003	NA	NA	NA	NA	NA	NA	NA	0.62018	0.714801	0.697574	0.720541	0.621615	0.73493	NA	0.588053	0.740193	0.664651	0.648877	0.600389	0.687737	0.597311	0.738182	0.515248	0.564219	0.693579	0.62286	0.699982	0.790724	0.670924	0.486463	0.497108
L1_0843480	chrX	48448787	48456118	7332	-	L1_BT	47389	0.586213	0.478771	0.107442	0.0133699	0.0140635	0.0450281	0.0752526	0.712753	0.449502	0.0212332	0.0567989	NA	NA	NA	NA	NA	NA	NA	0.467696	0.385216	0.47899	0.554115	0.376695	0.669131	0.48539	0.538371	0.494116	0.530096	0.532832	0.502406	0.586072	0.764555	0.497572	0.688871	0.624304	0.748191	0.529795	0.422748	0.483428	0.513413	0.461978	0.459415
L1_0779907	chr28	11081586	11086937	5352	-	L1-3_BT	47451	0.749177	0.69143	0.0577471	0.0134232	0.00269959	0.0450281	0.208634	0.773549	0.551423	0.00350074	0.0129165	NA	NA	NA	NA	NA	NA	NA	0.704255	0.696764	0.709834	0.79222	0.766867	0.782884	0.767995	0.749576	0.808476	0.726015	0.717724	0.747061	0.719642	0.732743	0.788245	0.728232	0.728802	0.802344	0.60163	0.727748	0.798994	0.750158	0.641865	0.690253
L1_0185818	chr5	111317562	111317692	131	+	L1ME4b	439	0.445364	0.630616	-0.185252	0.0136025	0.0313502	0.0450281	-0.760968	-0.161356	-0.523134	0.00728879	0.0241206	GRAP2	NA	NA	NA	GRAP2	NA	NA	0.818421	0.147364	0.522944	NA	0.540759	0.330322	0.589844	0.612664	0.713183	0.534144	0.390125	0.496268	0.330518	0.495671	0.536734	0.382378	0.457901	0.334354	0.677614	0.279169	0.634735	0.610572	0.609346	0.852811
L1_0722428	chr24	57971316	57971875	560	-	L1MC3	1768	0.521638	0.391601	0.130037	0.0136066	0.0146923	0.0450281	0.161767	0.769295	0.530543	0.00765099	0.0250609	NA	NA	NA	NA	NA	NA	NA	0.446203	0.490329	0.459455	0.480454	0.493345	0.44534	0.454048	0.52549	0.654881	0.462555	0.450394	0.446493	0.362707	0.447597	0.388136	0.6727	NA	0.456045	0.275969	0.412737	0.667055	0.626191	0.537285	0.241968
L1_0814222	chrX	52749742	52749929	188	+	L1_BT	780	0.63138	0.494048	0.137332	0.0151784	0.0158969	0.0497171	0.186391	0.77946	0.548543	0.00551125	0.0190227	NA	NA	NA	NA	NA	NA	NA	0.292576	0.649506	0.609123	0.560705	0.598207	0.677737	0.712813	0.724579	0.576824	0.631709	0.484099	0.665182	0.660656	0.639797	0.701324	0.628883	0.550712	0.670796	0.557019	0.415645	NA	NA	0.415641	0.324541
L1_0844161	chrX	51718529	51720314	1786	-	L1_BT	4304	0.745897	0.681346	0.0645518	0.0165174	0.00329962	0.0535563	0.217073	0.777075	0.557544	0.00308434	0.0115125	NA	NA	NA	NA	NA	NA	NA	0.582974	0.748233	0.790189	0.763364	0.689931	0.735992	0.774693	0.768773	0.704495	0.739999	0.78157	0.782588	0.744249	0.787888	0.734679	0.795502	0.716534	0.698569	0.719363	0.710538	0.709656	0.767125	0.703557	0.727371
L1_0737792	chr25	41990255	41990639	385	-	L1MB3	1122	0.54167	0.447335	0.0943352	0.0172348	0.00982749	0.0553236	0.0940108	0.739642	0.479233	0.0178143	0.0498502	NA	NA	NA	NA	NA	NA	NA	0.485619	0.36567	0.622697	0.591388	0.634301	0.500053	0.577347	NA	0.657193	0.568067	0.378877	0.414906	0.622045	0.673145	0.535472	0.513348	NA	0.496063	0.496973	0.345437	0.561121	0.634187	0.501698	0.37171
L1_0205990	chr5	119181317	119182137	821	-	L1MB7	1278	0.593686	0.678661	-0.0849747	0.018912	0.00866219	0.0601065	-0.714895	-0.0795939	-0.45298	0.0201337	0.0543101	NA	NA	NA	NA	NA	NA	NA	0.650368	0.681755	0.528107	0.612627	0.667475	0.46582	0.463474	0.610646	0.6688	0.546925	0.574209	0.672811	0.632828	0.625398	0.658294	0.486166	0.67948	0.557466	0.670791	0.491941	0.710265	0.485012	0.672797	0.685688
L1_0215622	chr6	64102769	64107902	5134	+	L1_BT	38996	0.746263	0.651905	0.0943584	0.0195527	0.00734959	0.0615336	0.201304	0.770457	0.546075	0.00390271	0.0140761	NA	NA	NA	NA	NA	NA	NA	0.639434	0.745381	0.694148	0.780573	0.809585	0.766565	0.79195	0.65387	0.777962	0.797476	0.775009	0.741078	0.735026	0.720233	0.559728	0.696127	0.744933	0.792656	0.586761	0.742054	0.79413	0.746466	0.534097	0.777597
L1_0720052	chr24	43197728	43198282	555	-	L1MB3	1577	0.001025	0.00101598	9.02162e-06	0.0199146	1.25607e-10	0.062064	0.0142245	0.681327	0.399376	0.0432519	0.0991703	SEH1L	NA	NA	NA	SEH1L	NA	NA	0.00101754	0.0010245	0.00105461	0.00101687	0.00101371	0.00100994	0.00100675	0.00102004	0.00101578	0.00103627	0.00101143	0.00101347	0.0010592	0.00103428	0.00101481	0.00101834	0.00103486	0.00103012	0.00102317	0.00101737	0.00101867	0.00101538	0.00101663	0.00100611
L1_0641966	chr20	70491578	70492168	591	-	HAL1M8	430	0.660227	0.519289	0.140938	0.020655	0.0159384	0.0637525	0.191287	0.781445	0.552083	0.00515597	0.0179899	NA	NA	NA	NA	NA	NA	NA	NA	0.687015	0.627079	0.654258	0.755659	0.782266	0.665054	0.539882	0.698932	0.701384	0.677952	0.720682	NA	0.708029	0.589039	0.63633	0.602255	0.706366	0.234703	0.641233	0.659692	0.622651	0.544955	0.389916
L1_0686883	chr22	58175033	58175951	919	-	L1MD1	1821	0.664167	0.752757	-0.0885903	0.0235587	0.00965308	0.0720222	-0.711431	-0.0725856	-0.447359	0.0219346	0.05819	WNT7A	NA	NA	NA	WNT7A	NA	NA	0.79589	0.754308	0.611157	0.743966	0.671074	0.578267	0.742542	0.65874	0.674778	0.75628	0.715081	0.696933	0.488766	0.631289	0.564338	0.730807	0.654392	0.71018	0.815661	0.738257	0.464209	0.759243	0.762325	0.827797
L1_0845835	chrX	59174608	59175709	1102	-	L1MD2	4021	0.716428	0.662168	0.0542604	0.0240352	0.00317762	0.0727859	0.0939321	0.730567	0.471561	0.0173278	0.0498502	NA	NA	NA	NA	NA	NA	NA	0.742436	0.775051	0.744979	0.709881	0.627661	0.721351	0.758907	0.708157	0.670616	0.76933	0.746461	0.683169	0.719073	0.69045	0.672699	0.728296	0.753531	0.782884	0.68974	NA	0.613295	0.717772	0.60589	0.653053
L1_0766238	chr27	30774536	30774852	317	-	L1_Art	1053	0.742676	0.654447	0.088229	0.0243436	0.0103473	0.0730308	0.0465192	0.707562	0.433679	0.0303239	0.0754572	UNC5D	NA	NA	NA	UNC5D	NA	NA	0.712095	0.702913	0.723002	0.796365	0.735924	0.892231	0.790397	0.807511	0.850011	0.693499	0.551781	0.591729	0.807813	0.796242	0.816384	0.761824	0.574669	0.838028	0.535506	0.555533	0.729066	0.608875	0.677187	0.672158
L1_0579742	chr18	11390663	11391192	530	+	L1MD2	1014	0.544704	0.629994	-0.0852897	0.0256056	0.00999276	0.0761055	-0.696462	-0.0430093	-0.423309	0.031179	0.0769881	NA	NA	NA	NA	NA	NA	NA	0.561413	0.647074	0.627757	0.595054	0.694448	0.387672	0.544336	0.690129	0.677704	0.493408	0.526544	0.465264	0.595851	0.606854	0.61988	0.486867	0.444991	0.432075	0.65876	0.626756	0.416858	0.575337	0.660678	0.757118
L1_0845490	chrX	57470513	57477852	7340	-	L1_BT	51559	0.767957	0.663952	0.104005	0.0281581	0.0136255	0.0829244	0.0611297	0.714803	0.4455	0.0256271	0.0667553	NA	NA	NA	NA	NA	NA	NA	0.52176	0.744423	0.605928	0.858603	0.765319	0.887179	0.718187	0.843577	0.791557	0.675208	0.71158	0.717923	0.759355	NA	0.678374	0.810494	0.829177	0.696985	0.814069	0.804716	0.698096	0.87137	0.645698	0.468164
L1_0432080	chr12	87088523	87088947	425	+	L1MB4	1563	0.0010574	0.00103652	2.08785e-05	0.0289288	6.8383e-10	0.0844196	0.0103599	0.679251	0.396122	0.045145	0.102777	CHAMP1	NA	NA	CHAMP1	NA	NA	NA	0.00102097	0.00106387	0.00101831	0.00104593	0.00104955	0.00103324	0.00101122	0.00108825	0.00109891	0.00102989	0.00106402	0.00106374	0.00107576	0.00107164	0.00102785	0.00109227	0.00101816	0.00110888	0.00105897	0.00103422	0.00103021	0.00101608	0.0010463	0.00103562
L1_0652933	chr21	57724312	57724703	392	+	L1MA9	926	0.461187	0.571757	-0.11057	0.0294948	0.0154297	0.0845643	-0.714541	-0.0605948	-0.445069	0.0257871	0.0667553	ITPK1	NA	NA	NA	ITPK1	NA	NA	0.619358	0.59565	0.638476	0.56431	0.529469	0.460346	0.229147	0.328443	0.563629	NA	0.48155	0.421095	0.442884	0.300573	0.424765	0.676046	0.380629	0.570764	0.63387	0.483007	0.343784	0.3754	0.677717	0.489355
L1_0811562	chrX	41267620	41271570	3951	+	L1_BT	36161	0.689309	0.600399	0.0889105	0.0295053	0.00705845	0.0845643	0.155086	0.758247	0.518447	0.007929	0.0257092	NA	NA	NA	NA	NA	NA	NA	0.603327	0.764921	0.656442	0.681255	0.657848	0.677024	0.780781	0.649504	0.726672	0.620897	0.734347	0.721828	0.73882	0.747114	NA	0.576797	0.605915	0.69667	0.574495	0.738388	0.724676	0.695934	0.582422	0.474583
L1_0834594	chrX	4609579	4610957	1379	-	L1_BT	9154	0.77826	0.716022	0.062238	0.0305609	0.00443753	0.0868145	0.0720811	0.729475	0.462043	0.0230221	0.0605744	NA	NA	NA	NA	NA	NA	NA	0.709968	0.799819	0.6791	0.782212	0.791246	0.761974	0.852341	0.744977	0.772023	0.763394	0.833209	0.741425	NA	0.758827	0.751588	0.772876	0.825437	0.802478	NA	0.769151	0.77404	0.767422	0.62776	0.596903
L1_0244853	chr7	15717561	15717727	167	+	L1ME4b	551	0.00105151	0.00110945	-5.79371e-05	0.0324414	3.41256e-09	0.0913482	-0.746224	-0.108552	-0.490471	0.0149611	0.0448832	TSPAN16	NA	NA	NA	TSPAN16	NA	NA	0.00115274	0.00105096	0.00116749	0.0010473	0.00101881	0.00108791	NA	0.00117729	0.00103202	0.0010212	0.00101713	0.00104765	0.00110107	0.00101523	0.00104246	NA	0.00102462	0.00101625	0.00119164	0.00102832	0.00103436	0.0010732	0.00107857	0.00113718
L1_0821587	chrX	84201957	84203113	1157	+	L1_BT	7409	0.754227	0.68171	0.0725168	0.0337089	0.00677823	0.0940917	0.0548099	0.711688	0.440403	0.0275745	0.0708112	NA	NA	NA	NA	NA	NA	NA	0.695075	0.673572	0.775132	0.726629	0.682639	NA	0.785773	0.78036	0.653062	0.853848	0.734877	0.799903	0.676071	0.78929	0.71799	0.819207	0.838217	0.690707	0.681761	0.531266	0.632952	0.817684	0.65968	0.639585
L1_0846041	chrX	60101227	60104480	3254	-	L1M5	21200	0.648155	0.577064	0.0710911	0.0353468	0.00587109	0.0978132	0.0888011	0.719398	0.460319	0.0179656	0.0498502	TRPC5	NA	NA	NA	TRPC5	NA	NA	0.558725	0.677054	0.791825	0.706041	0.640565	0.644388	0.606135	0.690929	0.579237	0.719552	0.663621	0.636752	0.573195	0.643595	0.531338	0.709185	0.53225	0.643698	0.642185	0.610904	0.699209	0.638019	0.667146	0.559912
L1_0482055	chr14	59870568	59870872	305	+	L1MB5	927	0.00102815	0.00105368	-2.55249e-05	0.0365944	6.41565e-10	0.1004	-0.772326	-0.101776	-0.511011	0.0179131	0.0498502	NA	NA	NA	NA	NA	NA	NA	0.00104213	0.00105223	0.00105893	0.00101391	0.00103857	NA	0.00102415	0.00102472	0.00103681	NA	0.00102542	0.00105565	0.00102846	0.00104706	0.00101421	NA	0.00103391	0.00101098	NA	0.00101276	0.00100465	0.00104285	0.00107191	0.00108302
L1_0676819	chr22	58358961	58359218	258	+	L1MB3	584	0.69684	0.611764	0.0850763	0.0370119	0.00822443	0.100685	0.0907447	0.729064	0.469057	0.0180144	0.0498502	NA	NA	NA	NA	NA	NA	NA	0.502978	0.762933	0.589527	0.666496	0.800597	0.744234	0.539004	0.575453	0.739507	0.717968	0.773394	0.8091	NA	0.674646	0.487646	0.679273	0.664574	0.704793	0.676	0.593186	0.731895	0.70782	0.703016	0.521123
L1_0765189	chr27	25060921	25061227	307	-	L1MEg	462	0.0010772	0.00104265	3.45551e-05	0.0400511	1.88082e-09	0.108037	-0.0100043	0.699601	0.403863	0.0559825	0.123934	ERI1	NA	ERI1	NA	NA	NA	NA	0.00101414	0.00105509	0.00132619	0.00108758	0.00106125	0.00119533	0.00120587	NA	0.00105137	NA	NA	0.00105394	0.00104392	0.00106587	0.0010394	0.00102722	0.00103544	0.00116903	0.001033	0.00101288	0.00108229	0.00105557	0.00108221	0.00104053
L1_0712147	chr24	53744971	53745070	100	+	L1MC5	234	0.00103585	0.00107831	-4.24531e-05	0.0409768	1.83916e-09	0.109613	-0.744487	-0.124098	-0.494959	0.0118866	0.0370446	NA	NA	NA	NA	NA	NA	NA	0.00117082	0.00103954	0.00109075	0.00102722	0.0010476	0.0010859	0.0010154	0.00101768	0.00101524	0.0010343	0.00102622	0.00102403	0.00103692	0.00105593	0.00103516	0.00102233	0.00106457	0.00102102	0.00115268	0.00106565	0.00103131	NA	0.00103784	0.0010985
L1_0841097	chrX	36339643	36343268	3626	-	L1_BT	14062	0.429776	0.512696	-0.0829194	0.0413286	0.00943652	0.10964	-0.71013	-0.0320362	-0.429877	0.0360297	0.0856706	NA	NA	NA	NA	NA	NA	NA	0.42619	0.414033	0.302786	NA	0.420256	0.378672	NA	0.490904	0.427952	0.457713	0.629259	0.445608	0.3685	NA	0.457057	0.266342	0.376266	0.39597	0.708024	0.479479	0.411724	0.4172	0.491241	0.523872
L1_0729363	chr25	36076099	36076270	172	+	L1MC5	464	0.00102386	0.00109161	-6.7748e-05	0.0420039	3.07157e-09	0.110518	-0.806271	-0.213643	-0.58276	0.00442451	0.0157808	NA	NA	NA	NA	NA	NA	NA	0.00101474	0.00100144	0.00106157	0.00103776	0.00100505	0.00107855	0.00103808	0.00101915	0.00101911	0.00100653	0.00101344	NA	0.00101278	0.00100483	NA	0.00111046	NA	0.00100781	0.00108692	0.00101296	0.00100639	0.00103792	0.00119165	0.00108582
L1_0861471	chrX	123927118	123927671	554	-	L1MA9	1757	0.61898	0.568676	0.0503035	0.0430735	0.00291498	0.112023	0.0912435	0.720584	0.462258	0.0174261	0.0498502	NA	NA	NA	NA	NA	NA	NA	0.58565	0.539233	0.62779	0.62451	0.558968	0.623531	0.636505	0.601963	0.656425	0.603106	0.627845	0.609296	0.611974	0.62553	0.64519	0.607664	0.660075	0.663768	0.523003	0.519317	0.626089	0.639524	0.526274	0.614819
L1_0737780	chr25	41924126	41924921	796	-	L1MC1	2180	0.606596	0.525586	0.0810095	0.0432738	0.00931812	0.112023	0.0293397	0.698866	0.419606	0.0367883	0.0868313	PRKAR1B	NA	NA	NA	PRKAR1B	NA	NA	0.416614	0.741805	0.633617	0.722822	0.507332	0.716146	0.67601	0.614692	0.600449	0.56388	0.536432	0.549731	0.562245	0.580377	0.499018	0.723006	0.614699	NA	0.424004	0.716555	0.49265	0.502777	0.4986	0.463636
L1_0353618	chr10	20616494	20616784	291	+	L1_Art	946	0.63702	0.548325	0.0886944	0.044663	0.0105518	0.114695	0.038129	0.713141	0.434837	0.0337123	0.0819822	NA	NA	NA	NA	NA	NA	NA	0.598605	NA	0.518382	0.732233	0.74582	0.619594	0.82137	0.661021	0.57064	0.70198	0.526845	0.631805	0.478344	0.620137	0.604432	0.634923	0.59719	0.718995	0.636027	0.591384	0.740589	0.545392	0.598269	0.570359
L1_0445735	chr13	332437	332725	289	+	L1_Art	499	0.832223	0.800961	0.031262	0.0454599	0.00131284	0.115814	0.0488113	0.699444	0.42807	0.0291367	0.0736447	NA	NA	NA	NA	NA	NA	NA	0.769346	0.852959	0.783598	0.784884	0.870127	0.822879	0.809014	0.88052	0.743402	0.843771	0.805959	0.854413	0.831345	0.844861	0.859494	0.814192	0.882332	0.809963	0.776523	0.777722	0.799031	0.809677	0.772654	0.84957
L1_0795146	chr29	5601585	5603348	1764	-	L1_BT	11082	0.751023	0.672217	0.0788064	0.0472639	0.00690817	0.119462	0.101574	0.72556	0.470417	0.0152986	0.045471	NA	NA	NA	NA	NA	NA	NA	0.67988	0.704267	0.729669	0.819043	0.775439	0.720752	0.761984	0.734119	0.75227	0.814027	0.741035	0.760028	0.67535	0.777289	0.778234	0.739102	0.755967	0.835413	0.840614	0.657191	0.663	0.76558	0.673945	0.690046
L1_0165527	chr4	102062284	102070120	7837	-	L1_BT	49199	0.844011	0.688597	0.155414	0.0482525	0.0270541	0.121008	0.0995063	0.724569	0.468789	0.0157051	0.0462509	NA	NA	NA	NA	NA	NA	NA	0.526614	0.79717	0.725761	0.801172	0.766437	0.901174	0.859873	0.822673	0.642674	0.908728	0.830208	0.699436	0.817963	0.86956	0.976854	0.990067	0.883753	0.808859	0.958867	0.533889	0.585924	0.855319	0.735073	0.443071
L1_0650750	chr21	45375696	45376015	320	+	L1MA9	1714	0.996858	0.996682	0.000176312	0.0515362	1.97105e-08	0.127596	0.236147	0.806597	0.590837	0.0029916	0.0112977	PPP2R3C	NA	NA	NA	PPP2R3C	NA	NA	NA	0.996895	0.996913	0.996798	0.996904	0.996873	0.996921	0.996867	0.996942	0.996921	0.996783	0.996783	0.996784	0.996913	NA	0.996782	0.996931	0.996921	0.996856	0.996519	0.996863	0.996756	NA	0.996596
L1_0597859	chr18	54672466	54672605	140	-	L1_Art	732	0.00106862	0.0010418	2.68257e-05	0.0516746	1.5764e-09	0.127596	-0.0599188	0.639526	0.335213	0.0941246	0.191228	SELENOW	NA	NA	NA	SELENOW	NA	NA	0.00106381	0.00103461	0.00122868	0.0011248	0.00102757	0.00105281	0.00106818	0.00103633	0.00120028	0.00108081	0.00105486	0.0010586	0.00105969	0.00104947	0.00103572	0.00106445	0.00112886	0.00104005	0.00102809	0.00104527	0.00106308	0.00119674	0.00102732	0.00100849
L1_0565061	chr17	72773648	72773766	119	+	L1MD1	400	0.00108427	0.00114152	-5.72518e-05	0.0521325	3.11827e-09	0.127745	-0.748794	-0.133667	-0.50227	0.01051	0.0337371	NA	NA	NA	NA	NA	NA	NA	0.00115014	0.00108851	0.00106776	0.00103981	0.00109196	0.00106281	0.00104706	0.00106279	0.00107034	0.00112105	0.00110366	0.00103602	0.00107944	0.00105698	0.00110072	0.00106275	0.0011285	0.00112204	0.00124057	0.00112895	0.00111528	0.00108943	0.0010313	0.00121195
L1_0817491	chrX	69082094	69083803	1710	+	L1_BT	6034	0.753373	0.685247	0.0681268	0.057438	0.00569059	0.139679	0.0527195	0.720251	0.446618	0.0286814	0.0730693	NA	NA	NA	NA	NA	NA	NA	0.768819	0.703321	0.725534	0.715609	0.741203	0.721565	0.754256	0.853902	0.873687	0.80838	0.669579	0.567154	0.802918	NA	0.694633	0.776828	0.835148	0.733903	0.688177	0.644642	0.712304	0.795228	NA	0.662838
L1_0721832	chr24	53692487	53692724	238	-	L1MD3	551	0.00105552	0.00102676	2.87596e-05	0.0590994	1.95927e-09	0.142638	-0.0742671	0.630929	0.322358	0.108256	0.209338	POLI	NA	NA	NA	POLI	NA	NA	0.00101299	0.001016	0.00106559	0.00102459	0.0011108	0.00103619	0.0010059	0.00101829	0.00108366	0.00120918	0.00103344	0.00101463	0.00110462	0.0010282	0.00105749	0.00109921	0.00102542	0.00106141	0.00102001	0.00103379	0.00103883	0.00103229	0.00101383	0.00106622
L1_0795154	chr29	5635443	5636737	1295	-	L1_BT	8882	0.829379	0.790146	0.0392339	0.0671993	0.00196056	0.160528	0.0470216	0.707813	0.434087	0.0301508	0.0754572	NA	NA	NA	NA	NA	NA	NA	0.797139	0.861418	0.877512	0.889017	0.809552	0.84243	0.764691	0.798668	0.815973	0.818361	0.796996	0.866532	0.822388	0.82911	0.689677	0.856602	0.788557	0.765951	NA	0.823572	0.844184	0.82951	0.811329	0.818203
L1_0562033	chr17	50834989	50835607	619	+	L1MC5a	1071	0.00105996	0.0011186	-5.86435e-05	0.0679501	3.30167e-09	0.160528	-0.746801	-0.109839	-0.49146	0.0147291	0.0446042	BRI3BP	NA	BRI3BP	NA	NA	NA	NA	0.00107484	0.00103523	0.00111041	0.00108634	0.00105832	0.00106248	0.00106001	0.00115071	0.00102173	0.00104701	0.00103618	0.00110264	0.00112409	0.0010502	0.00111755	0.0010547	0.00105721	0.00101329	0.00111083	0.00108475	0.00104114	0.00103766	0.00105838	NA
L1_0829968	chrX	120211764	120213593	1830	+	L1-3_BT	21939	0.765424	0.708193	0.0572317	0.068012	0.00469161	0.160528	0.0324037	0.690953	0.414552	0.0352347	0.0844054	NA	NA	NA	NA	NA	NA	NA	0.761456	0.789579	0.769996	0.692986	0.826916	0.820393	0.754455	0.709247	0.736911	0.844145	0.710748	0.801362	0.787184	0.812803	0.811103	0.765946	0.758365	0.715973	0.688733	0.688121	0.78412	0.794808	0.677054	0.71208
L1_0795155	chr29	5638071	5645376	7306	-	L1_BT	51851	0.761035	0.722951	0.0380834	0.0729996	0.00201604	0.170617	0.039978	0.694895	0.420813	0.0322946	0.079134	NA	NA	NA	NA	NA	NA	NA	0.642218	0.748466	0.717418	0.770909	0.734549	0.789432	0.706415	0.778059	0.777629	0.746371	0.747609	0.703271	0.799769	0.729749	0.736236	0.783624	0.796638	0.697821	0.843819	0.715047	0.777303	0.783063	0.680008	0.76703
L1_0841805	chrX	40401359	40407395	6037	-	L1_BT	50110	0.661423	0.597034	0.0643896	0.0733495	0.00587725	0.170617	0.0350063	0.692312	0.416708	0.0341993	0.0825412	NA	NA	NA	NA	NA	NA	NA	0.584455	0.672822	0.600763	0.702065	0.736765	0.599235	0.596999	0.603251	0.684906	0.627967	0.641952	0.679286	0.626469	0.631086	0.719232	0.67934	0.6301	0.757597	0.582019	0.525616	0.684245	0.672944	0.504262	0.437812
L1_0688938	chr23	8205406	8205523	118	+	L1MC5	577	0.721141	0.662355	0.0587866	0.0754367	0.00645591	0.174131	-0.0427555	0.660077	0.358431	0.07851	0.166899	NA	NA	NA	NA	NA	NA	NA	0.627731	0.88844	0.801376	0.714227	0.722131	0.785201	0.712396	0.670525	0.724736	0.64161	0.779169	0.700933	0.751284	0.711465	0.692629	0.691187	0.776208	0.5461	0.756677	0.523464	0.800057	0.732113	0.716387	0.665772
L1_0821613	chrX	84277325	84279140	1816	+	L1-3_BT	8871	0.702756	0.631769	0.070987	0.075945	0.00889583	0.174131	-0.0162964	0.664631	0.373413	0.0602425	0.132451	NA	NA	NA	NA	NA	NA	NA	0.526149	0.740254	0.580473	0.765225	0.603394	0.620754	NA	0.807206	0.709301	0.843619	0.67719	0.789835	0.700156	0.628397	0.568105	0.630931	0.698393	0.646011	0.603843	0.560487	0.789319	0.585571	0.717118	0.798195
L1_0861483	chrX	123992769	123993833	1065	-	L1_BT	5209	0.744121	0.699438	0.0446828	0.0769889	0.00222748	0.175087	0.0840887	0.725906	0.463809	0.0195258	0.0535708	NA	NA	NA	NA	NA	NA	NA	0.698786	0.721997	0.694733	0.748426	0.695704	0.712391	0.72043	0.759365	0.715415	0.746753	0.758753	0.768379	0.751131	0.747251	0.794498	0.75881	0.720274	0.748149	0.730305	0.678183	0.737056	0.741592	0.70807	0.63064
L1_0654737	chr21	69265039	69265273	235	+	L1M5	230	0.410632	0.502302	-0.0916698	0.0774528	0.0135711	0.175087	-0.675595	-0.00360341	-0.39041	0.0486259	0.109922	NA	NA	NA	NA	NA	NA	NA	0.370844	0.271575	0.473165	0.404911	0.328528	0.354257	0.549738	0.527323	0.345667	0.287233	0.440892	0.371494	0.612493	0.361293	0.395793	0.380265	0.481655	0.504277	0.675037	0.380583	0.423716	0.343787	0.395998	0.624968
L1_0172347	chr5	29260515	29263611	3097	+	L1_BT	15327	0.959944	0.987257	-0.0273132	0.0788264	0.00175355	0.176946	-0.631767	0.0728809	-0.323607	0.106818	0.20781	DIP2B	NA	NA	NA	DIP2B	NA	NA	0.996939	0.996893	0.996922	0.990002	0.918487	0.897081	0.99672	0.985759	0.996876	0.986271	0.996936	0.996869	0.996901	0.996942	0.996856	0.990929	0.893527	0.99547	0.996709	0.996906	0.9969	0.917334	0.996837	0.996887
L1_0703289	chr23	50609508	50609985	478	-	L1MD2	1023	0.00107483	0.00103494	3.98839e-05	0.0794883	4.26585e-09	0.177193	-0.102125	0.625049	0.305327	0.137761	0.252692	NA	NA	NA	NA	NA	NA	NA	0.00102296	NA	0.00104643	0.00105079	0.00102043	0.00103586	0.00103041	0.00104464	0.00103535	0.00102923	0.00105575	0.00104127	0.00104143	0.00101429	0.00102279	0.0010568	0.00129454	0.00123343	0.00102852	0.00105267	0.00111625	0.00105224	0.00102842	0.00104593
L1_0700924	chr23	33659507	33667623	8117	-	L1_BT	59240	0.723647	0.641004	0.0826424	0.0829963	0.0132439	0.183707	-0.036041	0.653455	0.356285	0.0740172	0.158459	NA	NA	NA	NA	NA	NA	NA	0.536139	0.63701	0.635543	0.693561	0.461227	0.789938	0.514092	0.729025	0.460965	0.870584	0.713406	0.660431	0.723742	0.765361	0.784088	0.707149	0.771154	0.866679	0.705331	0.626846	0.561261	0.762	0.508888	0.60969
L1_0161533	chr4	76665484	76665597	114	-	L1ME1	293	0.00106046	0.00103312	2.73391e-05	0.083555	1.92196e-09	0.183707	-0.0950345	0.629392	0.311805	0.129184	0.246834	PURB	NA	PURB	NA	NA	NA	NA	0.00105299	0.00103376	0.00102811	0.00103102	NA	0.00106252	0.00108657	0.00103316	0.00101942	0.00103854	0.0010405	0.00104897	0.00103301	0.00103173	0.00101054	0.00102802	0.00106533	0.00114905	0.00102317	0.00102617	0.00121263	0.00105607	0.00108157	0.00103174
L1_0202570	chr5	97330796	97331619	824	-	L1-2_BT	3898	0.984614	0.996666	-0.0120514	0.08489	0.000437652	0.184521	-0.620935	0.148883	-0.280536	0.19477	0.329059	NA	NA	NA	NA	NA	NA	NA	0.996521	0.996786	0.99668	0.996482	0.996651	0.996818	0.996651	0.944529	0.996893	0.996734	0.933335	NA	0.996757	0.996753	0.99654	0.93094	0.996713	0.996764	0.996877	0.9965	0.996613	0.996665	NA	0.99684
L1_0410507	chr11	53030835	53038970	8136	-	L1_BT	60487	0.652791	0.577425	0.0753663	0.0851903	0.0125854	0.184521	-0.0620541	0.638257	0.33331	0.0961251	0.192998	NA	NA	NA	NA	NA	NA	NA	0.774067	0.460751	0.642519	0.598205	0.891706	0.692173	0.728865	0.68152	0.836379	0.562067	0.537508	0.606698	0.787389	0.65709	0.581739	0.687488	0.468024	0.762727	0.560552	0.548485	0.609288	0.650932	0.474703	0.426332
L1_0670696	chr22	16003206	16003609	404	+	L1_Art	798	0.392521	0.493649	-0.101128	0.0856569	0.0202114	0.184521	-0.669243	0.0670507	-0.354962	0.0965055	0.192998	NA	MIR138-1	MIR138-1	NA	NA	NA	NA	0.496623	0.667185	0.449864	0.466735	0.500675	0.33389	0.530454	0.256602	0.51285	0.587785	0.355379	0.427805	NA	0.413048	0.412511	0.217687	0.404464	NA	0.572978	0.449903	0.209438	0.296715	0.473087	0.512046
L1_0818826	chrX	74071472	74078611	7140	+	L1_BT	45346	0.76794	0.735701	0.0322391	0.0863336	0.00231333	0.184521	-0.0628956	0.637756	0.332558	0.0969232	0.192998	CYSLTR1	NA	NA	CYSLTR1	NA	NA	NA	0.768204	0.702702	0.822837	0.738065	0.758204	0.840844	0.740374	0.850657	0.817345	0.790564	0.786024	0.77656	0.786967	0.725028	0.764497	0.783684	0.786047	0.78573	0.744098	0.692676	0.750838	0.717745	0.684895	0.803358
L1_0730319	chr25	41080840	41081527	688	+	L1M4	1240	0.00102384	0.00104569	-2.18456e-05	0.0867994	4.55289e-10	0.184521	-0.747705	-0.111861	-0.493011	0.0143712	0.0439348	MAD1L1	NA	NA	NA	MAD1L1	NA	NA	NA	0.00102472	0.0010284	0.00102048	0.00103049	0.00101424	0.0010094	0.00102918	0.00101927	0.00102207	0.00102276	0.00103539	0.0010438	0.00101356	0.00107161	0.00101753	0.00101291	0.00101713	0.0010766	0.00101747	0.00102055	0.00103659	NA	0.0010205
L1_0084673	chr2	82011597	82017350	5754	-	L1_BT	50286	0.6722	0.625646	0.0465535	0.0903768	0.00541354	0.190862	-0.0970486	0.628163	0.309969	0.131575	0.247168	NA	NA	NA	NA	NA	NA	NA	0.577611	0.7761	0.671728	0.74374	0.67341	0.694934	0.687581	0.621755	0.820399	0.771191	0.660592	0.617308	0.67912	0.684637	0.700329	0.696113	0.700003	0.630946	0.552821	0.667937	0.546901	0.460328	0.674235	NA
L1_0198945	chr5	75683527	75684323	797	-	L1ME4b	777	0.00103618	0.00109902	-6.28389e-05	0.0932436	4.26527e-09	0.195629	-0.730451	-0.0936872	-0.471369	0.0173797	0.0498502	NA	NA	NA	NA	NA	NA	NA	NA	0.00103303	0.00102584	0.00102515	0.00102431	0.00105026	0.00101771	0.00104504	0.00104233	0.00102938	0.001033	0.00105002	0.00104206	0.00103285	0.0013474	0.00102818	0.00103457	0.00103968	0.00110156	0.00112939	0.00103294	0.00102824	0.00109458	0.00104698
L1_0564456	chr17	67321172	67321709	538	+	L1ME3G	548	0.985405	0.996652	-0.0112463	0.0946405	0.00042769	0.19727	-0.598536	0.143864	-0.266411	0.198	0.332764	PITPNB	NA	NA	NA	PITPNB	NA	NA	NA	0.99686	0.995248	0.996888	0.996382	0.996596	0.996936	0.916089	NA	0.996777	0.996899	0.996818	0.996693	0.996878	0.996719	0.945474	0.996713	0.996785	0.996509	0.996841	0.947158	0.996815	0.996517	0.996704
L1_0857365	chrX	102879315	102880018	704	-	L1MC4	2281	0.493253	0.566485	-0.0732313	0.0975333	0.00977093	0.201107	-0.674916	0.0356665	-0.373098	0.0725411	0.157336	NA	NA	NA	NA	NA	NA	NA	0.50518	0.515992	0.513252	0.5009	0.418013	0.480536	0.377122	0.47302	0.674613	0.418195	0.656116	0.420848	0.530632	0.370737	0.45533	0.561222	NA	0.512989	0.519437	0.516425	0.55756	NA	0.772827	0.586408
L1_0185983	chr5	112423840	112424561	722	+	L1MC4	1621	0.00101589	0.00104311	-2.72221e-05	0.0979128	1.11612e-09	0.201107	-0.68444	-0.0200566	-0.404268	0.0405242	0.0949509	RANGAP1	NA	RANGAP1	NA	NA	NA	NA	0.00104797	0.00101447	0.00100613	0.00100565	0.00100576	0.00100879	0.00101085	0.00101037	0.00100739	0.00104057	0.00100646	0.00109071	0.00107415	0.00101123	0.00101538	0.00102161	0.00101682	0.00100764	0.00100762	0.00100285	0.00100298	0.00101294	0.00104197	0.00101011
L1_0164870	chr4	97074070	97082458	8389	-	L1_BT	59824	0.99408	0.996666	-0.00258614	0.0983609	2.31016e-05	0.201107	-0.596588	0.146829	-0.263595	0.202962	0.334107	EXOC4	NA	NA	NA	EXOC4	NA	NA	0.996887	0.996769	0.996957	0.996878	0.996955	0.981216	0.996176	0.977488	0.996861	0.994668	0.993727	0.996776	0.996503	0.996845	0.996013	0.996903	0.995728	0.995303	0.996803	0.996523	0.996509	0.996821	0.996777	0.996899
L1_0440354	chr12	52355083	52355625	543	-	HAL1	1101	0.996884	0.996805	7.84687e-05	0.099565	9.50388e-09	0.202281	-0.00636347	0.690565	0.398055	0.0540503	0.12133	MYCBP2	NA	NA	NA	MYCBP2	NA	NA	0.996913	0.996966	0.996946	0.996953	0.996821	0.996893	0.996829	0.996823	0.99689	0.996909	0.996851	0.996906	NA	0.996947	0.996816	0.996961	0.996959	0.996749	0.996772	0.996887	0.996895	0.996922	0.99665	0.996574
L1_0259447	chr7	106976253	106976749	497	+	L1ME2	575	0.691843	0.745206	-0.0533633	0.100527	0.00774663	0.202951	-0.616344	0.0979579	-0.300808	0.135379	0.251194	NA	NA	NA	NA	NA	NA	NA	0.710199	0.642531	0.40416	0.653774	0.691619	0.837583	0.676899	0.645415	0.860931	0.66068	0.807207	0.706646	0.775409	0.752551	0.732176	0.511801	0.823037	0.784521	0.697659	0.819035	0.599165	0.550696	0.772755	0.712951
L1_0861479	chrX	123971762	123972129	368	-	L1_BT	1997	0.809939	0.753425	0.0565138	0.102903	0.00488472	0.206449	0.0163708	0.682476	0.401179	0.0422302	0.0975244	NA	NA	NA	NA	NA	NA	NA	0.6559	0.784594	0.866745	0.855091	0.765103	0.832392	0.786937	0.862759	0.827944	0.745626	0.833364	0.790955	0.868465	0.796995	0.90039	0.779192	0.794956	0.789805	0.787777	0.750223	0.788632	0.797632	0.757641	0.643003
L1_0349547	chr9	98802891	98803081	191	-	L1MB4	780	0.00102725	0.0010578	-3.05582e-05	0.103598	1.59471e-09	0.206553	-0.668673	0.00902241	-0.379656	0.0557488	0.123934	NA	NA	NA	NA	NA	NA	NA	0.00105695	0.00100508	0.00107536	0.00101794	0.00106286	0.0010077	0.00100459	0.00101655	0.00101321	0.00102306	0.00101294	0.0010299	0.00110327	0.00100996	0.00113669	0.00101124	0.00106306	0.0010259	0.00111174	0.0010188	0.00103743	0.00102178	0.00113235	0.00102159
L1_0821694	chrX	84689845	84690977	1133	+	L1M4	2593	0.642409	0.574318	0.0680911	0.110455	0.00937927	0.218865	-0.0445446	0.648547	0.348826	0.0807187	0.170465	NA	NA	NA	NA	NA	NA	NA	0.552718	0.567294	0.592947	0.678827	0.668376	0.606989	0.716536	0.764506	0.669375	0.736948	0.533497	0.681129	0.656644	0.605075	0.808471	0.60199	0.617891	0.696268	0.650008	0.489737	0.654235	0.625972	0.565576	0.545117
L1_0831928	chrX	130118512	130118664	153	+	L1-2_BT	1398	0.710998	0.649433	0.0615648	0.114869	0.00803165	0.226214	-0.059763	0.650345	0.343479	0.0927516	0.190854	NA	NA	NA	NA	NA	NA	NA	0.741734	0.75889	0.761633	0.738646	0.794222	NA	NA	0.762771	0.720204	0.763123	0.547519	0.609414	0.648913	0.607438	0.792834	0.628845	0.748708	0.730512	0.679201	0.721388	0.766327	0.795496	0.630642	0.584314
L1_0094951	chr3	17644694	17652490	7797	+	L1_BT	54999	0.555285	0.445908	0.109377	0.116247	0.0261007	0.227532	-0.0591532	0.63998	0.335895	0.0934158	0.190997	NA	NA	NA	NA	NA	NA	NA	0.266512	0.281829	0.498708	0.487356	0.353086	0.571706	0.360303	0.513523	0.285418	0.53712	0.594624	0.557553	0.494171	0.756258	0.556977	0.532435	0.597406	0.52381	0.393598	0.427424	0.420293	0.76404	0.327212	0.243707
L1_0849378	chrX	73609278	73613901	4624	-	L1_BT	19863	0.736052	0.679549	0.0565026	0.121478	0.00619199	0.236329	-0.0360791	0.653433	0.356252	0.0740461	0.158459	NA	NA	NA	NA	NA	NA	NA	0.600987	0.852634	0.660574	0.764039	0.687353	0.725405	0.679567	0.749195	0.68356	0.703208	0.683798	0.664059	0.680481	0.74564	0.674397	0.76225	0.799339	0.74802	0.85052	0.729074	0.690618	0.736054	0.716489	0.691452
L1_0264161	chr7	20963538	20963985	448	-	L1MB7	1405	0.394692	0.358447	0.0362452	0.12577	0.00453095	0.243207	-0.160937	0.599937	0.259293	0.221134	0.353154	GNG7	NA	NA	GNG7	NA	NA	NA	0.319142	0.422483	0.475577	0.42671	0.386805	0.240974	0.615503	0.46789	0.647938	0.410236	0.400885	0.359127	0.281006	0.408423	NA	0.384546	0.411881	0.440836	0.34001	0.318045	0.414082	0.538715	0.365518	0.352233
L1_0588173	chr18	63836330	63836492	163	+	L1-2_BT	272	0.529464	0.420385	0.109079	0.127598	0.0229836	0.245264	-0.0702517	0.679899	0.362081	0.0977385	0.192998	NA	NA	NA	NA	NA	NA	NA	0.204206	0.328753	0.316708	0.570833	0.641993	NA	0.627437	0.593738	0.788226	NA	0.720816	0.539497	0.34469	0.681907	0.432689	0.393898	NA	0.548714	0.325226	0.735903	0.483011	0.505128	0.38512	0.229247
L1_0737214	chr25	38031146	38031502	357	-	L1ME3A	447	0.00108203	0.00105478	2.72483e-05	0.137473	2.43068e-09	0.262631	-0.12659	0.598039	0.274207	0.175234	0.304161	PMS2|AIMP2	NA	PMS2	NA	AIMP2	NA	NA	0.00102448	0.00105486	0.00105998	0.00103064	0.00112389	0.00107963	0.00104427	0.00107775	0.00112172	0.00104705	0.00106823	0.00105614	0.0010675	0.00109342	0.00112071	0.00123017	0.00116375	0.00110371	0.00103604	0.00107645	0.00103642	0.00103901	0.00110414	0.00105133
L1_0512796	chr15	1642341	1650121	7781	-	L1_BT	50465	0.449303	0.340172	0.109131	0.13827	0.0343557	0.262631	-0.10739	0.610398	0.292113	0.147606	0.266188	NA	NA	NA	NA	NA	NA	NA	0.234124	0.244254	0.365458	0.163355	0.174985	0.332673	0.144325	0.461489	0.201889	0.415833	0.433127	0.370084	0.525132	0.616436	0.536648	0.316669	0.601285	0.852222	0.469675	0.186642	0.289772	0.583106	0.28025	0.353341
L1_0116248	chr3	33027300	33027443	144	-	L1ME4b	426	0.00102157	0.00103309	-1.15196e-05	0.140668	2.47183e-10	0.265614	-0.658193	0.0277351	-0.363522	0.0679297	0.148336	LAMTOR5	NA	NA	NA	LAMTOR5	NA	NA	0.00102282	0.00100668	0.00100772	0.00103122	0.00101903	0.0010232	0.00101135	0.00102338	0.00100976	0.00103232	0.0010246	0.00100649	0.00102502	0.00101927	0.0010331	0.00101273	0.00103697	0.00102618	0.00105279	0.00101716	0.00102541	0.0010135	0.00104003	0.00104129
L1_0566164	chr17	6088770	6089211	442	-	L1MB7	1919	0.996725	0.996553	0.0001727	0.14469	5.42105e-08	0.27161	-0.0599071	0.673184	0.361215	0.0903706	0.187155	GATB	NA	NA	NA	NA	NA	GATB	0.996765	0.996612	0.9966	0.996734	0.996756	NA	0.996978	0.996926	0.996949	0.996811	0.996584	NA	0.996274	0.996837	0.996792	0.996588	0.996824	0.996856	0.996427	0.996781	0.996444	0.996826	0.995966	0.996563
L1_0223971	chr6	117680399	117681953	1555	+	L1MC3	3522	0.502941	0.3927	0.110241	0.145583	0.027214	0.271699	-0.0640245	0.637083	0.33155	0.0980023	0.192998	PDE6B	NA	NA	NA	PDE6B	NA	NA	0.134151	0.653189	0.361735	0.565133	0.666653	0.321481	0.240178	0.407496	0.550799	0.61445	0.567373	0.443335	0.492049	0.458401	0.543875	0.277043	0.372812	0.574175	0.258051	0.355661	0.471728	0.419569	0.204274	0.182467
L1_0821697	chrX	84706187	84707430	1244	+	L1-3_BT	5361	0.759435	0.700369	0.0590654	0.147992	0.00871854	0.274006	-0.0971273	0.628115	0.309897	0.131669	0.247168	NA	NA	NA	NA	NA	NA	NA	0.581341	0.661266	0.718063	0.866676	0.85474	0.579241	0.786197	0.853372	0.69358	0.750992	0.740037	0.708656	0.84592	0.793056	0.828279	0.831354	0.616137	0.799448	0.704494	0.838152	0.731409	0.694118	NA	0.633942
L1_0259491	chr7	107345420	107345890	471	+	L1-2_BT	2207	0.983222	0.996702	-0.0134807	0.148527	0.000754087	0.274006	-0.588532	0.178062	-0.242773	0.253018	0.388607	NA	NA	NA	NA	NA	NA	NA	0.996915	0.996348	0.996641	0.903819	NA	0.996713	0.996857	0.99679	0.996807	0.989334	0.894894	0.99675	0.99673	0.996708	0.996895	0.996862	0.996667	0.996891	0.996854	0.996747	0.996429	0.996597	0.995815	0.996675
L1_0837450	chrX	19147597	19148468	872	-	L1_BT	8278	0.851269	0.831298	0.0199715	0.151716	0.00104918	0.27829	-0.112291	0.630733	0.304918	0.147391	0.266188	NA	NA	NA	NA	NA	NA	NA	0.83272	0.808924	0.809798	0.84525	0.940859	0.830027	0.84652	0.862925	0.867328	0.821173	0.83347	0.88347	0.843603	0.85614	0.831143	0.849335	0.849213	0.830349	0.868282	0.832088	0.891396	NA	0.800024	NA
L1_0654734	chr21	69221394	69221455	62	+	L1-2_BT	274	0.00110198	0.00106156	4.04215e-05	0.157617	5.48209e-09	0.287472	-0.152928	0.618384	0.276717	0.201173	0.334107	SIVA1	NA	SIVA1	NA	NA	NA	NA	0.00109189	0.0012711	NA	0.00101942	NA	NA	0.00109019	0.00101859	0.00104006	0.00101448	0.00112649	0.00107388	NA	0.00103191	0.00104507	0.00107188	0.00131637	0.00110319	0.00105915	0.00103446	0.00108703	0.00102848	0.0010766	0.00106131
L1_0049360	chr1	152233187	152233241	55	-	L1MC	226	0.0010313	0.00105776	-2.64584e-05	0.160178	1.26681e-09	0.290492	-0.679287	0.0486948	-0.370953	0.0814012	0.170783	CAPN7	NA	NA	NA	CAPN7	NA	NA	0.00108496	0.00107701	0.00103195	0.00102338	0.0010103	0.0010345	0.0010442	0.0010138	0.00103277	0.00105022	0.00102138	0.00116724	0.0010254	NA	0.00100332	0.00102806	0.0010319	NA	0.00103009	0.00103123	0.00104224	0.00104285	0.00105301	NA
L1_0049576	chr1	153763580	153763708	129	-	L1MB3	427	0.996865	0.972943	0.0239218	0.163586	0.000737112	0.295007	0.0205103	0.714851	0.429085	0.0410413	0.0954657	NA	NA	NA	NA	NA	NA	NA	0.90768	0.996937	0.996908	0.996963	0.996872	0.996938	0.996969	0.996822	0.996959	0.996847	0.996896	0.897621	NA	0.996942	0.996927	0.996905	0.996429	0.996992	0.996901	0.994732	0.996888	0.996926	0.996183	NA
L1_0654800	chr21	69606441	69606807	367	+	L1MD	358	0.0010421	0.00107998	-3.78756e-05	0.169363	2.95225e-09	0.303244	-0.646581	0.0479235	-0.345848	0.0835191	0.174088	NA	NA	NA	NA	NA	NA	NA	0.00116751	0.00102468	0.00107491	0.00103402	0.00106757	0.00110419	0.00102995	0.00106111	0.00100973	0.00105637	0.00106744	0.0010285	0.00103181	0.00101181	0.00102422	0.00102253	0.00101489	0.00105616	0.00102838	0.00115492	0.00101827	0.00102773	0.00122983	0.00103597
L1_0486706	chr14	7191327	7193838	2512	-	L1MC1	6875	0.984643	0.996569	-0.0119264	0.170527	0.000693733	0.303244	-0.563013	0.178204	-0.224655	0.26987	0.404806	NA	NA	NA	NA	NA	NA	NA	0.996932	0.996648	0.996373	0.996487	0.996907	0.996806	0.996835	0.996908	0.996884	0.882493	0.996789	0.99681	0.995076	0.996529	0.996886	0.996439	0.995432	0.996439	0.996567	0.996343	0.996793	0.920921	0.996777	0.996909
L1_0211820	chr6	36290704	36291873	1170	+	L1-2_BT	3529	0.981059	0.99669	-0.0156308	0.171234	0.000815368	0.303244	-0.633373	0.175084	-0.277583	0.223121	0.354563	HERC5	NA	NA	NA	HERC5	NA	NA	0.996916	0.996901	0.996915	0.996764	NA	0.996793	0.996884	0.996839	0.996856	0.908948	0.996912	0.99536	0.996782	NA	NA	0.895291	NA	0.996855	0.996867	0.996915	NA	0.996718	0.996845	0.996788
L1_0668521	chr22	5116189	5116523	335	+	L1-2_BT	803	0.736363	0.675303	0.06106	0.171933	0.0115822	0.303244	-0.118816	0.603085	0.281491	0.163592	0.288595	TGFBR2	NA	NA	NA	TGFBR2	NA	NA	0.693331	0.432693	0.812703	0.825364	0.714877	0.7771	0.828992	0.762486	0.829374	0.801972	0.714359	0.65369	0.635327	0.837511	0.765784	0.695114	0.816265	0.748288	0.773367	0.579109	0.856702	0.771842	0.560979	0.759741
L1_0474974	chr14	15561172	15561316	145	+	L1ME3A	582	0.00104244	0.00101975	2.26922e-05	0.178465	2.48568e-09	0.313045	-0.177019	0.563849	0.225817	0.267334	0.402884	NDUFB9|TATDN1	NA	NDUFB9	NA	TATDN1	NA	NA	0.00101455	0.0010006	0.00105587	0.00123771	0.00101162	0.00101076	0.00101518	0.00100767	0.00100821	0.00112901	0.00100692	0.00100626	0.00104169	0.00106051	0.00100414	0.00105862	0.00100894	0.00100544	0.00103241	0.00101337	0.00103882	0.0010227	0.00100373	0.001012
L1_0110223	chr3	118476483	118477650	1168	+	L1ME3A	1128	0.458934	0.52693	-0.0679956	0.185196	0.0126782	0.323086	-0.615526	0.0992629	-0.299609	0.13702	0.252692	NA	NA	NA	NA	NA	NA	NA	0.513156	0.633094	0.484087	0.411532	0.51688	0.498434	0.558967	0.472799	0.452174	0.47846	0.367803	0.366477	0.504159	0.422553	0.433601	0.45917	0.419115	0.261334	0.560154	0.264236	0.426953	0.444669	0.635403	0.691496
L1_0702878	chr23	47393241	47393389	149	-	L1ME3C	374	0.00102848	0.00101853	9.95586e-06	0.189701	3.91061e-10	0.329157	-0.152307	0.580927	0.249781	0.218464	0.352397	BLOC1S5	NA	NA	NA	BLOC1S5	NA	NA	0.00101258	0.00100474	0.00102031	0.00102881	0.00101777	0.00102403	0.00100441	0.00108098	0.00104842	0.00102139	0.0010232	0.00100988	0.00103143	0.00102534	0.0010167	0.00101379	0.0010123	0.00102354	0.00102536	0.00101438	0.0010258	0.00102064	0.00106166	0.00101619
L1_0842406	chrX	42908016	42911636	3621	-	L1_BT	26134	0.618136	0.58336	0.0347764	0.192537	0.00480855	0.332281	-0.15331	0.580246	0.248818	0.220304	0.353154	NA	NA	NA	NA	NA	NA	NA	0.561003	0.714811	0.685106	0.57184	0.619152	0.63313	0.620148	0.660006	0.697516	0.617497	0.707832	0.629737	0.46706	0.557896	0.639991	0.607082	0.59668	0.758418	0.579098	0.682191	0.519977	0.602857	0.47772	0.564827
L1_0612583	chr19	14804128	14804781	654	-	L1_BT	3908	0.00107413	0.00105312	2.10086e-05	0.19435	2.2638e-09	0.333618	-0.183886	0.558988	0.21907	0.282271	0.419486	NA	NA	NA	NA	NA	NA	NA	0.00106746	0.00102583	0.0010366	0.00105049	0.00104231	0.0010386	0.00104076	0.00104937	0.00103395	0.00113876	0.00104346	0.00102546	0.00104593	0.00107273	0.00105324	0.00104683	0.0010539	0.00107544	0.00102899	0.0010694	0.00117781	0.00103602	0.00108051	0.00104475
L1_0356381	chr10	38334114	38334311	198	+	L1ME3G	517	0.00107258	0.00104023	3.2355e-05	0.196763	4.70931e-09	0.335962	-0.16872	0.569655	0.233919	0.250085	0.385949	UBR1	NA	UBR1	NA	NA	NA	NA	0.00101398	0.00104344	0.0010373	0.00102633	0.00111546	0.00108228	0.00102354	0.00101118	0.00101015	0.00110319	0.00102721	0.00116045	0.0010198	0.00101041	0.00101118	0.00107185	0.00125474	0.00125663	0.00105903	0.00101894	0.00104286	0.00101073	0.00101219	0.00104579
L1_0432454	chr12	2409187	2410333	1147	-	L1_BT	8886	0.996608	0.996696	-8.80586e-05	0.205871	3.49312e-08	0.348011	-0.577	0.175929	-0.235578	0.256949	0.392764	DIAPH3	NA	NA	NA	DIAPH3	NA	NA	0.996813	0.996844	NA	0.996763	0.996677	0.99646	0.996686	0.996721	0.996805	0.996016	0.996435	0.996631	0.996541	0.996702	0.996696	NA	0.996492	0.996785	0.996641	0.996748	0.996785	0.996673	0.996843	0.996471
L1_0843238	chrX	47529356	47533805	4450	-	L1_BT	31664	0.637562	0.589471	0.0480911	0.205988	0.00776967	0.348011	-0.144669	0.610493	0.274763	0.193814	0.329059	NA	NA	NA	NA	NA	NA	NA	0.602681	NA	0.682268	0.710877	0.705587	0.539815	0.574334	0.592474	0.547035	0.658933	0.634022	0.628676	0.620441	0.633191	0.609666	NA	0.773779	0.556649	0.54474	0.711828	0.700641	0.457588	0.480761	0.749991
L1_0333552	chr9	104088468	104088558	91	+	L1M5	944	0.00103374	0.00105645	-2.27183e-05	0.210732	1.24359e-09	0.354162	-0.63193	0.090857	-0.315604	0.124338	0.238998	PSMB1	NA	PSMB1	NA	NA	NA	NA	0.00106172	0.00100809	NA	0.00106392	0.00102833	0.00101398	0.00107572	0.00102169	0.00104609	0.00107599	0.00102916	0.00101804	0.00108327	0.00100875	0.00103094	0.00104927	0.00102993	0.00100943	0.00104836	0.00101467	0.00104989	0.00102473	0.00102953	0.00109317
L1_0729823	chr25	38254058	38254144	87	+	L1MB3	266	0.00103532	0.00107598	-4.06619e-05	0.216799	4.40612e-09	0.362461	-0.618465	0.0945619	-0.303922	0.131182	0.247168	NA	NA	NA	NA	NA	NA	NA	0.0010987	0.00101342	0.00101804	0.00103169	0.00104322	0.00101768	0.00109376	0.0010124	0.00100584	0.00109288	0.00101761	0.00101683	0.00100959	0.00102003	0.00101397	0.00107022	0.00103134	0.0010122	0.0010392	0.00111391	0.00114743	0.00101358	0.00101879	0.00130796
L1_0861493	chrX	124052138	124053559	1422	-	L1-3_BT	10002	0.819641	0.778574	0.0410665	0.218712	0.00358117	0.363765	-0.0679731	0.645563	0.336187	0.100361	0.196438	NA	NA	NA	NA	NA	NA	NA	0.829033	0.805814	0.803196	0.802664	0.872827	0.775593	0.794524	0.861406	0.79392	0.794879	0.844052	0.804323	0.807621	0.841211	0.776234	0.811146	0.838617	0.79678	0.655169	0.779895	0.821011	0.802136	0.844773	NA
L1_0406789	chr11	30455621	30461200	5580	-	L1_BT	41968	0.517262	0.58361	-0.0663478	0.222087	0.017211	0.366714	-0.581728	0.151125	-0.250915	0.216312	0.350688	NA	NA	NA	NA	NA	NA	NA	0.632393	0.412627	0.533647	0.525994	0.463792	0.769108	0.663555	0.30221	0.27444	0.517185	0.423195	0.570615	0.5435	0.739177	0.42101	0.502973	0.667251	0.478714	0.5552	0.642051	0.403327	0.420687	0.397229	0.632655
L1_0841064	chrX	36262776	36263109	334	-	L1MC5a	873	0.556522	0.634377	-0.0778554	0.22277	0.0198159	0.366714	-0.613048	0.140669	-0.278533	0.187522	0.32144	GAB3	NA	NA	NA	GAB3	NA	NA	0.753322	0.463401	0.487139	0.640556	0.686097	0.662205	0.468966	0.692577	0.450427	0.559829	NA	0.464014	0.47576	0.410477	0.622562	0.698222	0.454535	0.501477	0.856447	0.506921	0.359607	0.613144	0.299225	0.712897
L1_0793913	chr29	49044610	49045133	524	+	L1M3	1566	0.996779	0.996707	7.14731e-05	0.229612	2.01919e-08	0.376048	-0.171903	0.59267	0.248743	0.241169	0.377635	KCNQ1	NA	NA	NA	KCNQ1	NA	NA	NA	0.996889	0.996846	NA	0.996896	0.996656	0.996744	0.996891	0.996704	0.9969	0.996833	0.996519	0.996566	0.996718	0.996751	0.996918	0.996632	0.996881	0.996903	0.996539	0.996662	0.996877	0.996749	0.996658
L1_0051682	chr2	4791351	4791456	106	+	L1MD1	345	0.00102612	0.00101496	1.11637e-05	0.231298	7.49341e-10	0.376886	-0.20075	0.54683	0.202336	0.321551	0.460447	NA	NA	NA	NA	NA	NA	NA	0.00102121	0.00100608	0.00100979	0.00101734	0.00114471	0.00102514	0.00101495	0.00101718	0.00100912	0.00100496	0.00103338	0.00100746	0.00101913	0.00100421	0.00101986	0.00100676	0.00102655	0.00102323	0.00101518	0.001	0.00102971	0.00104119	0.00101219	0.0010188
L1_0306930	chr8	54455363	54462711	7349	-	L1_BT	47623	0.708979	0.635657	0.0733221	0.235533	0.0252993	0.38185	-0.174063	0.565926	0.22871	0.261091	0.397189	NA	NA	NA	NA	NA	NA	NA	0.683006	0.594791	0.579352	0.438093	0.373378	0.636532	0.703274	0.844252	0.548999	0.808985	0.983704	0.776095	0.689557	0.972864	0.715458	0.643859	0.807449	0.721268	0.59014	0.662592	0.584136	0.759521	0.325431	0.666412
L1_0723301	chr25	2574579	2574795	217	+	L1ME3G	328	0.00110965	0.00108749	2.21542e-05	0.238318	2.31987e-09	0.38388	-0.189458	0.58077	0.231642	0.276097	0.412219	NA	NA	NA	NA	NA	NA	NA	0.00116087	0.00106386	0.0010382	0.00111784	0.00111438	0.00110343	0.0010931	0.00112887	0.00109116	0.00107359	NA	0.00104851	0.0011319	NA	0.00106038	0.00115246	0.00127219	0.00107441	0.00107667	0.00110577	0.00108979	0.0010616	0.00108252	0.00109842
L1_0509303	chr15	63745710	63746589	880	+	L1-2_BT	2542	0.996944	0.996916	2.80942e-05	0.239178	1.87447e-09	0.38388	-0.126406	0.662272	0.322901	0.153381	0.275058	CSTF3	NA	NA	NA	CSTF3	NA	NA	0.996934	0.996895	0.996856	0.996983	0.996958	0.996938	0.996946	NA	0.996946	0.996917	0.996973	0.996864	0.99693	0.996962	0.996925	NA	NA	0.996912	NA	0.996978	0.996935	0.996926	0.996799	0.996948
L1_0619671	chr19	61565981	61566266	286	-	L1-2_BT	1142	0.00104045	0.00107216	-3.17086e-05	0.241695	2.88651e-09	0.38599	-0.61088	0.106631	-0.292816	0.14659	0.266188	NA	NA	NA	NA	NA	NA	NA	0.00105709	0.0010185	0.00102057	0.00103496	0.0010222	0.00101904	0.00102083	0.00106042	0.00111054	0.00102926	0.00101654	0.00105111	0.00101047	0.00106108	0.00108623	0.0010624	0.00109968	0.00102452	0.00101551	0.00105039	0.00103189	0.00100834	0.00103327	0.00128503
L1_0401076	chr11	104772849	104773157	309	+	L1MC4	521	0.745206	0.789268	-0.0440618	0.262425	0.00865147	0.415723	-0.570447	0.16758	-0.235028	0.247782	0.384242	NA	NA	NA	NA	NA	NA	NA	0.787349	0.714363	0.784875	0.758526	0.886786	0.803963	0.770098	0.810644	NA	0.661653	0.661683	0.562708	0.56857	0.732418	0.769839	0.826799	0.781359	0.825984	0.873422	0.766926	0.748423	0.768614	0.808802	0.874941
L1_0335434	chr9	9517061	9517199	139	-	L1_Art	416	0.0010714	0.0010558	1.55984e-05	0.262903	1.29411e-09	0.415723	-0.206857	0.568641	0.214433	0.314324	0.460447	NA	NA	NA	NA	NA	NA	NA	0.00105201	0.0010567	0.0010499	0.00103746	0.00105643	0.00106621	0.00107919	0.00100998	0.00103021	0.00118631	0.00106219	0.00104588	0.00109673	0.0010581	0.00104844	0.00109732	0.00106161	0.00103676	0.0010463	0.00102425	NA	0.00108508	0.00106474	0.00102959
L1_0861464	chrX	123892412	123892761	350	-	L1_BT	2061	0.734699	0.714907	0.0197914	0.265936	0.00169148	0.418458	-0.163743	0.573103	0.238752	0.240151	0.377635	NA	NA	NA	NA	NA	NA	NA	0.67336	0.71256	0.69539	0.765781	0.744934	0.693738	0.74886	0.723734	0.730867	0.717101	0.709002	0.772886	0.782069	0.696537	0.797208	0.73233	0.780544	0.778514	0.708253	0.697022	0.807061	0.730597	0.750773	0.702453
L1_0577774	chr17	72523932	72524291	360	-	L1MC1	1058	0.00112555	0.00108671	3.88341e-05	0.270001	1.0307e-08	0.422782	-0.22435	0.542365	0.187393	0.369731	0.516015	NA	NA	NA	NA	NA	NA	NA	0.00106947	0.00105665	0.00107422	0.00115261	0.00108059	0.0015613	0.0010101	0.00104327	0.00107124	0.00104315	0.0011366	0.00109775	0.00114946	0.00110358	0.00103135	0.0011157	0.00108377	0.00109078	0.00119907	0.00104157	0.00108685	0.00112901	0.0010848	0.00110329
L1_0333281	chr9	101592535	101592953	419	+	L1MA9	1425	0.537634	0.584362	-0.046728	0.276594	0.0132168	0.431003	-0.553882	0.208658	-0.203228	0.329889	0.464449	NA	NA	NA	NA	NA	NA	NA	0.609933	0.436039	0.189929	NA	0.430745	0.442393	0.48645	0.491962	0.256243	0.51818	0.397096	0.628306	0.517645	0.427175	0.622291	0.57113	0.395924	0.756283	0.561854	0.500172	0.617743	0.736727	0.60134	0.447326
L1_0424096	chr12	32622120	32622175	56	+	L1ME3Cz	276	0.00103227	0.00102512	7.14987e-06	0.279871	2.93012e-10	0.434003	-0.19584	0.550403	0.207233	0.309726	0.456065	RPL21	NA	RPL21	NA	NA	NA	NA	0.00102544	0.0010071	0.00101842	0.00102455	0.00101546	0.0010615	NA	0.00102554	0.00101695	0.00103608	0.00107567	0.00101063	0.00103501	0.0010464	0.00101376	0.00104039	0.00103395	0.00101367	0.00102081	0.00102791	0.00101955	0.00102908	0.00105934	0.00102265
L1_0388919	chr11	27890341	27890657	317	+	L1MB7	2300	0.996757	0.99664	0.000116847	0.297848	4.89837e-08	0.45966	-0.175593	0.618061	0.265684	0.232066	0.366961	SRBD1	NA	NA	NA	SRBD1	NA	NA	0.996694	0.996813	NA	0.996927	0.996858	0.996334	0.99645	0.996784	0.996755	NA	0.996745	0.996856	0.996842	NA	0.996844	NA	0.996777	0.996856	NA	0.996636	0.996751	0.996719	0.996685	0.996768
L1_0049649	chr1	154245971	154246324	354	-	L1_BT	1195	0.991993	0.996533	-0.00454049	0.301924	0.00018531	0.462122	-0.524659	0.247722	-0.163403	0.435124	0.577169	TBC1D5	NA	NA	NA	TBC1D5	NA	NA	0.996615	0.994956	0.996639	0.996744	0.996675	0.928419	0.913672	0.996664	0.996717	0.996904	0.995233	0.996337	0.996529	0.996776	0.996478	0.996398	0.996783	0.996889	0.996473	NA	0.992786	0.996698	0.996552	0.996701
L1_0648901	chr21	33696223	33696319	97	+	L1_Art	596	0.00104277	0.00105441	-1.16428e-05	0.302323	6.71358e-10	0.462122	-0.578817	0.21255	-0.218824	0.315791	0.460447	PPCDC	NA	PPCDC	NA	NA	NA	NA	0.00104123	0.00104594	0.00110467	NA	0.00111679	0.00102418	0.00107395	0.0010207	0.00104459	0.00102878	0.00104771	0.00101072	0.00103788	0.00106953	0.00104509	0.0010385	0.00103729	0.00103455	NA	0.00107408	0.00100671	0.00107442	0.00109049	0.00106607
L1_0071588	chr2	1919504	1920395	892	-	L1MC3	1733	0.00106036	0.00104506	1.52908e-05	0.309763	1.43226e-09	0.470049	-0.217798	0.560838	0.203476	0.340266	0.476967	PLEKHB2	NA	PLEKHB2	NA	NA	NA	NA	0.00109773	0.00111963	0.00106919	0.00105759	0.00103801	0.00105075	0.00110775	0.00103295	0.00107189	0.0010559	0.00103964	0.00103524	NA	0.00116886	0.00101426	NA	0.00104392	0.00101722	0.00102936	0.00102566	0.00110218	0.00107046	0.00109166	0.00101711
L1_0085701	chr2	89704655	89704927	273	-	L1_Art	1016	0.00109018	0.00107556	1.46217e-05	0.310437	1.28711e-09	0.470049	-0.20088	0.546735	0.202206	0.321868	0.460447	NA	NA	NA	NA	NA	NA	NA	0.00113569	0.00110005	0.00113712	0.00108986	0.00104097	0.00107798	0.00110116	0.0010778	0.00114644	0.00109098	0.00106136	0.00105135	0.00116617	0.00107982	0.00105941	0.00109704	0.0011806	0.00109427	0.00105347	0.00104719	0.00109772	0.00106253	0.00106218	0.00104045
L1_0785589	chr28	44112400	44112782	383	-	L1-2_BT	495	0.00101579	0.00100997	5.8257e-06	0.313424	2.79615e-10	0.472344	-0.229894	0.525048	0.172851	0.398444	0.548929	FAM21A	NA	FAM21A	NA	NA	NA	NA	0.00100893	0.00100393	0.00103508	0.00101575	0.00100858	0.0010061	0.0010026	0.00100854	0.00100416	0.00101968	0.00108412	0.00101027	0.00100993	0.00102274	0.00100564	0.00101283	0.00103783	0.00100204	0.0010066	0.00100241	0.00100369	0.00100873	0.00100672	0.00102744
L1_0168230	chr4	118494294	118494440	147	-	HAL1	339	0.991817	0.996789	-0.00497208	0.315158	0.000244401	0.472737	-0.544318	0.303767	-0.147226	0.524226	0.649716	UBE3C	NA	NA	NA	UBE3C	NA	NA	0.99672	0.996769	0.99687	0.996965	0.996882	0.925044	0.996871	0.996927	0.99676	0.996914	NA	0.996921	0.996336	0.996898	0.996907	0.996856	0.995165	0.996892	NA	0.996927	0.996475	0.996936	NA	0.996382
L1_0068532	chr2	115495179	115495453	275	+	L1MA9	769	0.991695	0.996831	-0.00513601	0.317768	0.000208732	0.474435	-0.549422	0.253332	-0.177395	0.418075	0.566048	MFF	NA	NA	NA	MFF	NA	NA	0.996684	NA	0.996881	0.996952	0.996899	0.996347	0.99681	0.996935	0.996968	0.927465	0.996931	NA	0.996929	0.996964	0.996907	0.995233	NA	0.996921	0.996851	0.996913	0.996975	0.99533	0.996835	0.996909
L1_0777092	chr28	42767279	42768421	1143	+	L1-3_BT	12242	0.996791	0.996501	0.000290177	0.327335	1.7503e-07	0.480041	-0.105683	0.660226	0.330658	0.132827	0.247893	NA	NA	NA	NA	NA	NA	NA	NA	0.996927	0.996828	0.996814	0.996785	0.996893	NA	0.996935	0.99681	0.996768	0.996709	0.99693	0.99668	0.996775	0.996899	0.996792	0.996471	0.996839	0.99683	0.996349	0.996899	0.996768	NA	0.996844
L1_0588227	chr18	64123224	64123339	116	+	L1ME4b	266	0.502185	0.459196	0.0429892	0.327423	0.0105215	0.480041	-0.195136	0.550913	0.207933	0.308057	0.455698	PEG3	NA	PEG3	NA	NA	NA	NA	0.564603	0.510435	0.473936	0.463247	0.586738	0.444984	0.376585	0.422939	0.440876	0.463992	0.502844	0.406167	0.449594	0.405004	0.343671	0.588564	0.705356	0.409473	0.425565	0.279828	0.327318	0.595734	0.627394	0.534487
L1_0161557	chr4	76789578	76789915	338	-	L1ME3C	334	0.996772	0.99689	-0.000118295	0.32805	1.0205e-07	0.480041	-0.560823	0.259209	-0.182325	0.416733	0.566048	OGDH	NA	NA	NA	OGDH	NA	NA	0.996475	0.996959	0.99694	0.996328	0.996915	0.996827	NA	0.996988	0.99698	0.995606	0.996927	0.996973	0.996929	0.996976	0.996983	NA	0.996966	0.996886	NA	NA	NA	0.996876	0.996924	0.996962
L1_0409101	chr11	45742814	45743020	207	-	L1M4	1293	0.991822	0.996781	-0.00495887	0.330785	0.000237063	0.480041	-0.53449	0.273009	-0.156843	0.474801	0.610199	UXS1	NA	NA	NA	UXS1	NA	NA	0.996564	0.996601	0.99698	0.996875	0.996923	0.996815	0.996899	0.996849	0.996879	0.922925	0.996867	0.996811	0.996743	0.996456	0.996829	0.996847	0.995799	0.996931	0.996788	NA	0.996841	0.996918	NA	0.996911
L1_0687023	chr22	59130450	59130747	298	-	L1ME4c	450	0.00105141	0.00111439	-6.29752e-05	0.330808	1.06609e-08	0.480041	-0.623256	0.124438	-0.293702	0.163627	0.288595	COPG1	NA	COPG1	NA	NA	NA	NA	0.00118108	0.00103319	0.00102789	0.00106104	0.00102346	0.00108587	0.00101528	0.00102278	0.00102997	0.00106815	0.00104428	0.00102735	0.00103313	0.00102213	0.00103067	0.00104091	0.00103454	0.00102556	0.00150955	0.00108229	0.00101865	0.001152	NA	0.00101045
L1_0603751	chr19	23198568	23199516	949	+	L1ME1	1753	0.993926	0.996893	-0.00296709	0.331251	8.50349e-05	0.480041	-0.534379	0.273153	-0.156692	0.475233	0.610199	SMG6	NA	NA	NA	SMG6	NA	NA	0.996748	0.996953	0.996637	0.996717	0.996901	0.996849	0.99679	NA	0.99697	0.996801	0.996918	0.99685	0.99689	0.952658	0.996849	0.996892	0.996966	0.996924	0.996932	0.996967	0.996835	0.996875	NA	0.996928
L1_0689780	chr23	13422362	13423747	1386	+	L1ME1	4709	0.996883	0.986015	0.0108687	0.331991	0.000318679	0.480041	-0.139466	0.640436	0.299769	0.175295	0.304161	NA	NA	NA	NA	NA	NA	NA	0.996907	0.996904	0.996746	0.996894	0.996906	0.996743	0.996872	0.996935	0.996939	0.996947	0.99686	0.996968	0.996886	0.996926	0.996895	0.996805	0.996913	0.996913	NA	0.996612	0.99693	NA	NA	0.996775
L1_0603615	chr19	22502627	22503078	452	+	L1M4c	1384	0.0010635	0.00105482	8.6803e-06	0.335389	5.68064e-10	0.480799	-0.259162	0.54505	0.171344	0.434378	0.577169	NA	NA	NA	NA	NA	NA	NA	0.00106861	0.00110137	0.00103748	0.0010354	0.00107348	0.00105455	0.00108955	0.0011375	0.0010768	0.00106683	0.00108225	0.00106346	0.00103342	0.00104565	0.00104302	0.0010462	0.00105929	0.00106626	0.00102786	NA	0.00103591	0.00106884	NA	NA
L1_0340957	chr9	41893261	41893802	542	-	L1-3_BT	3626	0.991391	0.99671	-0.00531954	0.336142	0.000318851	0.480799	-0.52219	0.288726	-0.140157	0.523575	0.649716	SNX3	NA	NA	NA	SNX3	NA	NA	0.996798	0.996835	NA	0.996794	0.996714	0.996881	0.996816	0.996877	NA	0.996692	0.996973	0.996241	0.911102	0.996943	0.996868	0.996833	0.996194	0.99662	NA	0.996723	0.996844	0.996689	0.996621	NA
L1_0607825	chr19	49031717	49031975	259	+	L1_BT	1461	0.996801	0.987125	0.00967565	0.339464	0.000249015	0.480799	-0.129552	0.632899	0.298595	0.166368	0.291826	NA	NA	NA	NA	NA	NA	NA	NA	0.996889	0.99679	0.996937	0.996867	0.996853	0.996536	0.99668	0.996798	0.996763	0.996826	0.996807	0.996778	0.996772	0.921051	0.996826	0.996625	0.996729	NA	0.996582	0.996857	0.996721	0.996193	0.996744
L1_0256000	chr7	82941927	82943869	1943	+	L1-3_BT	7693	0.996617	0.990008	0.0066081	0.341162	0.00015046	0.480799	-0.161241	0.613093	0.268829	0.214847	0.35008	TMEM167A	NA	NA	NA	TMEM167A	NA	NA	0.99662	0.996746	0.996734	0.99694	NA	NA	0.996869	0.996827	0.996164	0.996647	0.996479	0.996715	0.996652	0.996781	0.996743	0.996704	0.996843	0.995714	0.995801	0.996615	0.996805	0.996846	0.996404	0.996692
L1_0745658	chr26	50893412	50894266	855	+	L1M4	1273	0.00102008	0.0131777	-0.0121576	0.342687	0.000490977	0.480799	-0.608169	0.148287	-0.271341	0.199648	0.333786	NA	NA	NA	NA	NA	NA	NA	0.00138195	0.0010755	0.00119017	0.00101092	0.00101165	0.00100578	0.00100909	0.00100085	0.00100298	0.00102576	0.00102563	0.00104033	NA	0.00103544	0.0010465	0.00101088	0.00100375	0.00100299	0.00102427	0.00126543	0.00102073	0.00100731	0.00120852	NA
L1_0589052	chr18	3258366	3265274	6909	-	L1_BT	47607	0.745918	0.691721	0.0541975	0.343372	0.017722	0.480799	-0.201097	0.546576	0.201988	0.3224	0.460447	NA	NA	NA	NA	NA	NA	NA	0.832762	0.822856	0.787989	0.461743	0.582347	0.772197	0.263674	0.855945	0.725908	0.717753	0.807105	0.808928	0.762434	0.942052	0.774953	0.708663	0.794091	0.579341	0.739448	0.531258	0.646596	0.808449	0.69449	0.438507
L1_0602901	chr19	17673213	17673455	243	+	L1-3_BT	4169	0.989767	0.996609	-0.00684147	0.343645	0.000476029	0.480799	-0.531453	0.27693	-0.152703	0.486682	0.619941	MYO1D|CDK5R1	NA	NA	NA	MYO1D	NA	CDK5R1	0.996637	0.996607	0.99677	0.996886	0.996663	0.996867	NA	0.996926	0.996695	NA	0.99684	0.996929	0.996699	0.996926	0.99662	0.89207	0.996649	0.996856	0.996912	0.995597	0.996801	0.996069	NA	0.996769
L1_0380968	chr10	82927317	82927879	563	-	L1-3_BT	1861	0.99664	0.988745	0.0078955	0.345076	0.000209112	0.480799	-0.149686	0.607266	0.270015	0.201941	0.334107	NA	NA	NA	NA	NA	NA	NA	0.996296	0.996601	0.996916	0.99687	0.996662	0.996624	NA	0.996971	0.996782	0.996846	0.996676	0.996854	0.996346	0.996573	0.996624	0.996567	0.996499	0.996733	0.996524	0.996728	0.99647	0.996383	0.996655	NA
L1_0618841	chr19	55610224	55610582	359	-	L1M5	315	0.996873	0.98292	0.0139539	0.345996	0.000555909	0.480799	-0.148452	0.634991	0.291394	0.188257	0.32144	SRP68	NA	NA	NA	SRP68	NA	NA	0.886238	0.996796	NA	0.996878	0.996836	0.996936	0.996948	0.996848	0.996913	0.99697	0.996964	0.996585	NA	0.996868	NA	0.996883	0.996853	0.996805	0.996739	0.996712	0.996828	0.996851	0.996889	0.996861
L1_0810914	chrX	38201888	38205599	3712	+	L1_BT	26270	0.716036	0.675243	0.0407932	0.353092	0.00682115	0.488463	-0.169351	0.581505	0.241972	0.243883	0.380031	NA	NA	NA	NA	NA	NA	NA	0.413477	0.697596	0.738632	0.724387	0.736789	0.658229	0.727007	0.741986	0.745122	0.707562	0.681234	0.781561	0.763168	0.736626	0.758326	0.693473	0.690966	0.861379	NA	0.744012	0.702354	0.750205	0.587457	0.638373
L1_0725923	chr25	16429651	16429717	67	+	L1ME4b	261	0.00102137	0.00104969	-2.83208e-05	0.355257	3.69314e-09	0.488463	-0.575185	0.178559	-0.233012	0.262318	0.397189	RPS15A	NA	RPS15A	NA	NA	NA	NA	0.00101963	0.00101022	0.00100768	0.00103495	0.00101056	0.00101783	0.00100719	0.00101003	0.00101316	0.00101155	0.00102332	0.00101871	0.00102327	0.00100499	0.00103221	0.00102219	0.00112143	0.0010184	0.00101226	0.00102022	0.00100416	NA	0.00130305	0.00103615
L1_0284765	chr8	37898079	37903408	5330	+	L1_BT	34249	0.991401	0.996352	-0.0049509	0.356076	0.000237615	0.488463	-0.543509	0.282292	-0.158138	0.482132	0.616591	NA	NA	NA	NA	NA	NA	NA	NA	0.996874	0.996367	0.996902	0.99689	0.996366	0.996811	0.924235	0.996733	0.996079	0.995278	NA	0.996053	0.996845	0.994582	0.996754	NA	0.99679	0.996151	0.996771	0.99683	0.996878	0.996769	0.996716
L1_0546446	chr16	37112977	37113692	716	-	L1-3_BT	7285	0.996312	0.988534	0.00777779	0.369884	0.000142866	0.505246	-0.128153	0.64718	0.310217	0.160004	0.285341	SLC19A2	NA	NA	NA	SLC19A2	NA	NA	NA	0.996634	0.996671	0.996825	0.996742	0.99667	0.996663	0.996729	NA	0.99602	NA	NA	0.994103	0.996696	0.996698	0.996561	0.995839	0.995764	0.9966	0.996501	0.996784	0.996751	0.996718	0.940394
L1_0056722	chr2	36552924	36553431	508	+	L1MC4a	1244	0.00103797	0.00106187	-2.39059e-05	0.37935	3.49404e-09	0.51598	-0.545599	0.202433	-0.200652	0.325679	0.461333	CD302	NA	CD302	NA	NA	NA	NA	0.00100302	0.00100891	0.00102521	0.00102077	0.0010303	0.00114133	0.00101003	0.00102291	0.00102707	0.0010222	0.00101672	0.00100982	0.00114083	0.00100331	0.00100531	0.00101562	0.00101454	0.00103266	0.00100041	0.00108473	0.00100296	0.00111481	0.0012306	0.00111725
L1_0204440	chr5	107887446	107887719	274	-	L1_Art	668	0.991321	0.995915	-0.00459375	0.385237	0.000229577	0.521777	-0.537083	0.290623	-0.149276	0.507312	0.64021	ERC1	NA	NA	NA	ERC1	NA	NA	0.996749	0.996599	0.996363	0.996566	0.996487	0.99644	0.996486	0.996709	0.996417	0.993954	NA	0.996625	NA	0.996343	0.996345	0.996759	0.996691	0.996567	0.991352	0.996456	0.996676	0.925377	0.996734	0.996556
L1_0719786	chr24	41414574	41414637	64	-	L1MC5	227	0.00101858	0.00107023	-5.16576e-05	0.395927	8.68722e-09	0.534003	-0.605135	0.152978	-0.266888	0.207417	0.339698	NDUFV2	NA	NDUFV2	NA	NA	NA	NA	NA	0.00101052	0.00101516	0.00102173	0.00101677	0.00101447	0.001	0.00101483	0.00102994	0.00100938	0.00101548	0.00100714	0.001	0.00102368	0.0010064	0.00101048	0.00101834	0.00106796	0.00100798	0.00100047	0.00100917	0.0010329	0.00146841	NA
L1_0263489	chr7	17059694	17059895	202	-	L1MB4	645	0.00104645	0.00103227	1.41756e-05	0.400533	1.82399e-09	0.537954	-0.237846	0.518928	0.164678	0.42145	0.566048	HNRNPM	NA	NA	NA	HNRNPM	NA	NA	0.00101307	0.00102303	0.00100293	0.00100265	0.0010262	0.00102178	0.00100289	0.00111543	0.00101527	0.00100219	0.00100375	0.00112598	0.00106972	0.00112456	0.00101641	0.00104397	0.00105764	0.001	0.001012	0.00104874	0.00108222	0.001	0.00105987	0.00100403
L1_0686272	chr22	53577949	53578219	271	-	L1_BT	1319	0.980739	0.98962	-0.00888036	0.402379	0.000736579	0.538181	-0.530578	0.258453	-0.161815	0.450004	0.587201	SACM1L	NA	NA	NA	SACM1L	NA	NA	0.935998	NA	0.993164	0.996742	0.923567	0.944744	0.996672	0.996815	0.996685	0.99654	0.996782	0.996712	0.996373	0.996739	0.996629	0.989066	0.996775	0.984301	0.994736	0.996643	0.996609	0.902781	0.996411	0.99627
L1_0368577	chr10	12241544	12241602	59	-	L1ME3Cz	250	0.00111727	0.00114266	-2.53932e-05	0.415428	4.41638e-09	0.552758	-0.54681	0.236986	-0.184001	0.389415	0.538803	NA	NA	NA	NA	NA	NA	NA	0.00128074	0.00116997	0.001048	0.00110552	0.00107381	0.00112863	0.00110771	0.00106634	0.00107257	0.00128678	0.00108288	0.00116083	0.00107821	0.00109557	0.00112527	0.00106428	0.00118626	0.00120884	0.00104848	0.0010823	0.00109106	0.00110634	0.00110144	NA
L1_0586655	chr18	54239434	54239858	425	+	L1ME3Cz	353	0.00111229	0.0010798	3.24896e-05	0.418648	1.12661e-08	0.552758	-0.289278	0.538127	0.150711	0.503192	0.638437	NA	NA	NA	NA	NA	NA	NA	0.00104063	0.00104595	0.00105375	0.0012807	NA	NA	0.00103259	0.00109208	0.00102312	0.00103921	0.00104302	0.00101638	0.00104969	0.00101849	0.00105277	0.00103353	0.00140421	0.00116821	0.00120056	0.00105275	0.00103596	0.00103902	NA	NA
L1_0205179	chr5	113085652	113086076	425	-	L1ME1	1770	0.44871	0.404752	0.0439585	0.420072	0.0148036	0.552758	-0.223628	0.529816	0.179251	0.380931	0.529346	NA	NA	NA	NA	NA	NA	NA	0.259569	0.507591	0.478543	0.446983	0.497727	0.426026	0.460611	0.369392	0.567054	0.353485	0.559988	0.622547	0.20519	0.560569	0.590444	0.606529	0.373841	0.378016	0.391938	0.400681	0.591445	0.495661	0.428361	0.389676
L1_0364033	chr10	85646649	85646803	155	+	L1ME5	327	0.00104704	0.00106787	-2.08324e-05	0.420165	2.26428e-09	0.552758	-0.566075	0.210477	-0.210819	0.322743	0.460447	ABCD4	NA	NA	NA	ABCD4	NA	NA	0.00105221	0.00107598	0.00103624	0.00103962	0.00102703	0.00102561	0.00124168	0.00104875	0.00101644	0.00117239	0.0010178	0.00103992	0.00103302	0.00104361	0.00112321	0.00101247	0.00102545	0.00104264	0.00120521	NA	0.00104222	0.00104569	0.00105231	NA
L1_0585203	chr18	45894199	45894764	566	+	L1ME2	1559	0.996863	0.996769	9.45078e-05	0.430083	1.82311e-08	0.563497	-0.145379	0.651281	0.305479	0.178104	0.307372	NA	NA	NA	NA	NA	NA	NA	0.996622	0.996908	0.996921	0.996937	0.996835	0.996872	0.996958	0.996738	0.996963	0.996775	0.996939	NA	0.996765	0.996946	NA	0.996708	0.996918	0.996813	0.996419	0.996908	0.996954	0.996834	NA	0.996962
L1_0594163	chr18	36514231	36514383	153	-	L1ME3B	266	0.00101865	0.00102625	-7.60288e-06	0.433818	3.54208e-10	0.566079	-0.545432	0.20266	-0.200425	0.326239	0.461333	TERF2	NA	TERF2	NA	NA	NA	NA	0.00100665	0.00102027	0.00100911	0.00103614	0.00101762	0.00101732	0.0010136	0.00101991	0.00101316	0.00100796	0.00101843	0.0010013	0.00100674	0.00103332	0.00102712	0.00101704	0.00101526	0.00101531	0.00102883	0.00101019	0.00100562	0.00101701	0.00103712	0.00102683
L1_0658982	chr21	21295768	21295889	122	-	L1ME3G	315	0.00103968	0.00109246	-5.27824e-05	0.436724	1.48379e-08	0.5669	-0.577003	0.21515	-0.216229	0.321708	0.460447	AP3S2	NA	AP3S2	NA	NA	NA	NA	0.0010421	NA	0.0010292	0.00102657	0.001011	0.00103642	NA	0.00101107	0.00105091	0.00114545	0.00107826	0.00100326	0.00101943	0.0010455	0.00100698	0.00103134	0.0010282	0.00101819	0.00160099	NA	0.00106636	NA	0.00103579	0.00103087
L1_0317039	chr8	111093871	111094029	159	-	L1MD3	364	0.00103951	0.00104448	-4.96824e-06	0.437978	2.12191e-10	0.5669	-0.522332	0.233436	-0.169217	0.408584	0.560493	EIPR1	NA	NA	NA	EIPR1	NA	NA	0.0010095	0.00104772	0.00104795	0.00105116	0.00103751	0.00104759	0.00101834	0.00103862	0.00109727	0.00104982	0.00104709	0.00104696	0.00104527	0.00104386	0.00103403	0.00102018	0.00102047	0.00102059	0.00105118	0.00107648	0.00103013	0.00102243	0.00104798	0.00103768
L1_0241304	chr6	116024971	116025436	466	-	L1-2_BT	511	0.988636	0.976955	0.0116807	0.449417	0.00106257	0.579368	-0.248113	0.538469	0.172554	0.420077	0.566048	NA	NA	NA	NA	NA	NA	NA	0.996152	0.996307	0.996744	0.996583	0.996094	0.996631	0.996327	0.996637	0.99665	0.871675	0.996519	0.996339	0.996113	0.996595	0.914169	0.996462	0.996394	0.996362	NA	0.996661	0.996532	0.996394	0.996586	0.923042
L1_0661255	chr21	31970475	31978604	8130	-	L1_BT	59472	0.975609	0.988335	-0.0127262	0.452852	0.0021207	0.581461	-0.505696	0.271795	-0.138175	0.510104	0.64021	NA	NA	NA	NA	NA	NA	NA	0.99664	0.996646	0.996751	0.996489	NA	0.996908	0.995079	0.996742	NA	0.818852	0.995217	0.996652	0.99681	0.99674	0.913825	0.996771	0.996555	0.996554	0.996805	0.996393	0.996753	0.996799	0.996829	0.99674
L1_0385086	chr11	6026310	6026823	514	+	L1-3_BT	2137	0.982883	0.971441	0.0114414	0.454979	0.00110986	0.581866	-0.268332	0.554064	0.172828	0.441814	0.582892	TBC1D8	NA	NA	NA	TBC1D8	NA	NA	0.996799	NA	0.996949	0.996819	0.996792	0.994235	0.996928	0.99684	0.996878	0.906942	0.992275	0.993816	0.99671	NA	0.912449	0.996469	0.994533	0.996566	0.990787	0.996618	0.915771	NA	0.932737	0.996765
L1_0263083	chr7	15052374	15052656	283	-	L1ME1	376	0.0011084	0.00109069	1.77053e-05	0.460953	4.07104e-09	0.587167	-0.281765	0.512268	0.13723	0.522541	0.649716	ATG4D	NA	ATG4D	NA	NA	NA	NA	0.00109944	0.00127216	0.00123746	0.00105594	0.0011206	0.00125481	0.00107885	0.00108057	0.00107592	0.00103049	NA	0.00112239	0.00111867	0.00104771	0.00102025	0.0011399	0.00106613	0.00104117	0.00110259	0.00104605	0.00108892	0.00117484	0.00109646	NA
L1_0845069	chrX	55793248	55799856	6609	-	L1-3_BT	45447	0.61746	0.6501	-0.03264	0.475365	0.0096361	0.599524	-0.519147	0.237563	-0.164969	0.420618	0.566048	NA	NA	NA	NA	NA	NA	NA	0.553522	0.630205	0.598867	0.663438	0.567301	0.59198	0.533169	0.45372	0.662749	0.493181	0.606862	0.75658	0.65745	0.586798	0.717007	0.586636	0.611153	0.747207	0.861649	0.729814	0.650393	0.743291	0.544032	0.563295
L1_0401270	chr11	106667188	106668393	1206	+	L1MB4	1172	0.9964	0.996606	-0.000205714	0.478461	7.30551e-07	0.599524	-0.484359	0.280936	-0.11941	0.56123	0.674737	EHMT1	NA	NA	NA	EHMT1	NA	NA	0.996792	0.996651	0.996663	0.996813	0.996551	0.996763	0.996522	0.996845	0.996794	0.996245	0.996841	0.996753	0.996667	0.996636	0.996631	0.992454	0.996818	0.996546	0.995762	0.99658	0.996851	0.99671	0.996698	0.99658
L1_0677118	chr22	60445202	60445853	652	+	L1M3	765	0.731222	0.755823	-0.0246011	0.478795	0.00615747	0.599524	-0.512046	0.246669	-0.155545	0.447997	0.586968	NA	NA	NA	NA	NA	NA	NA	0.704227	0.720071	0.761418	0.72809	0.796699	0.711374	0.877909	0.65301	0.674355	0.746324	0.636814	0.701312	0.752077	0.870077	0.608286	0.783531	0.787148	0.739127	0.692857	0.851635	0.743111	0.716925	0.730417	0.781138
L1_0206022	chr5	119382053	119382292	240	-	HAL1M8	374	0.00104685	0.00106164	-1.47906e-05	0.480908	1.99901e-09	0.599524	-0.526148	0.245791	-0.165404	0.429443	0.57438	NA	NA	NA	NA	NA	NA	NA	0.00103962	0.00102366	0.00106317	0.00101794	0.00102636	0.00109249	0.00101831	0.00103941	0.00114656	0.00101543	0.00103904	0.00110669	0.00100534	NA	0.00103706	0.00107134	0.00102015	0.00105714	0.00106364	0.00120854	0.00104896	0.00113366	0.00105259	0.00104954
L1_0204585	chr5	108850109	108850337	229	-	L1MA9	506	0.00107181	0.00109158	-1.97707e-05	0.481516	4.05381e-09	0.599524	-0.510923	0.248096	-0.154061	0.452394	0.587929	NA	NA	NA	NA	NA	NA	NA	0.00116213	0.00101493	0.00102184	0.00103892	0.00102348	0.00102289	0.00102131	0.00106793	0.00104046	0.00109765	0.00113143	0.00109854	0.00104533	0.00103115	0.00121389	0.00117233	0.00120344	0.00103835	0.00104436	0.00101785	0.00110062	0.00103402	0.00103635	0.00118885
L1_0574962	chr17	53869464	53869654	191	-	L1ME3Cz	473	0.00106753	0.00108547	-1.79469e-05	0.48186	5.12652e-09	0.599524	-0.515151	0.318141	-0.119496	0.596339	0.696091	NA	NA	NA	NA	NA	NA	NA	0.00108152	0.00113869	0.0010792	0.00106023	0.00100595	0.00111574	0.00103913	0.00102538	0.00103554	0.00102819	0.00102196	0.00106707	0.00131461	0.00106344	0.00103407	0.00102235	0.00101636	0.00101388	0.00107143	0.00112108	0.00100635	0.00102001	NA	0.00112813
L1_0250040	chr7	43806248	43806362	115	+	L1MC3	448	0.00104412	0.00105103	-6.91435e-06	0.499248	4.33303e-10	0.618759	-0.532386	0.256099	-0.164268	0.443071	0.582892	NDUFS7	NA	NDUFS7	NA	NA	NA	NA	0.00101598	0.00104409	0.00104902	0.00103995	0.00106315	0.00104315	0.00104223	0.00103863	0.00103418	NA	0.00105969	0.0010265	0.00104034	0.00102195	0.00102329	0.001062	0.0010489	0.00101551	0.00108935	0.00105903	0.00107974	0.00103297	0.00103558	NA
L1_0685663	chr22	51086591	51086801	211	-	L1MC5a	355	0.00104875	0.00104128	7.47787e-06	0.502204	9.20535e-10	0.620029	-0.285815	0.494295	0.123233	0.557294	0.672524	PRKAR2A	NA	NA	NA	PRKAR2A	NA	NA	0.00106817	0.00115012	0.00104263	0.00103045	0.00103508	0.00111191	0.00102187	NA	0.00101896	0.00103972	0.00103609	0.00101609	0.00103371	0.00107504	0.00105196	0.00105395	0.00101271	0.0010394	0.00105729	0.00102877	0.00101894	0.0010282	0.00105305	0.00103429
L1_0645762	chr21	20482795	20483155	361	+	L1ME4b	917	0.00105712	0.00108001	-2.28819e-05	0.504876	4.34324e-09	0.620939	-0.539243	0.266818	-0.16335	0.456431	0.590783	MFGE8	NA	MFGE8	NA	NA	NA	NA	0.00103029	0.00111022	0.00100679	0.00100019	0.00112978	0.00102482	0.00110687	0.00103306	0.00111004	0.00118345	0.00101213	0.00111121	0.00114822	0.00108956	0.001116	0.00102023	0.00101018	0.00100404	0.00103535	0.00100319	0.001	0.00102382	0.00122618	0.00103782
L1_0816575	chrX	65195755	65197169	1415	+	L1_BT	8166	0.723406	0.70454	0.0188669	0.512212	0.00526473	0.626143	-0.279476	0.499483	0.130012	0.535642	0.656264	NA	NA	NA	NA	NA	NA	NA	0.708608	0.751801	0.825431	0.778336	0.744093	0.732022	0.733389	0.709103	0.756343	0.610054	0.591596	0.657282	0.81168	0.708883	0.755235	0.672573	NA	0.730458	0.698313	0.80955	0.650689	0.732263	0.654816	0.677125
L1_0123421	chr3	81887109	81895014	7906	-	L1_BT	58351	0.981786	0.989797	-0.00801047	0.514652	0.000838091	0.626143	-0.531055	0.298325	-0.14102	0.531331	0.654649	NA	NA	NA	NA	NA	NA	NA	0.996647	0.996399	0.996747	0.996896	0.996756	0.996364	NA	NA	0.996692	0.92553	0.996418	0.9967	0.893405	NA	0.996955	0.996748	NA	0.996927	0.996134	0.996165	0.996817	NA	0.996871	0.996677
L1_0686523	chr22	55571944	55572084	141	-	L1ME2	347	0.996751	0.996701	5.02668e-05	0.514959	3.21869e-08	0.626143	-0.308531	0.540608	0.142079	0.538986	0.657808	ATG7	NA	NA	NA	ATG7	NA	NA	0.996569	0.996686	0.996857	0.996891	NA	0.996916	0.995886	NA	0.996884	0.996819	0.996688	0.996699	0.996733	0.996953	NA	0.996736	NA	NA	0.996838	0.996755	0.996783	0.996782	0.99662	0.996442
L1_0729469	chr25	36550194	36553514	3321	+	L1_BT	52958	0.461765	0.488256	-0.0264903	0.528258	0.0123378	0.639889	-0.483515	0.281951	-0.118323	0.564825	0.676526	CYP3A5	NA	NA	NA	CYP3A5	NA	NA	0.421191	0.568764	0.522504	0.504891	0.298992	0.39209	0.193648	0.263578	0.368231	0.443909	0.500697	0.371928	0.327144	0.699082	0.557582	0.48023	0.509703	0.506238	0.447024	0.37822	0.240951	0.592534	0.464121	0.502001
L1_0549280	chr16	56230158	56230373	216	-	L1ME3A	531	0.00106826	0.00105274	1.55277e-05	0.532884	3.60664e-09	0.643066	-0.272618	0.491223	0.12828	0.532284	0.654649	CACYBP	NA	CACYBP	NA	NA	NA	NA	0.00104534	0.00116437	0.00101625	0.00104176	0.00104718	0.00107366	0.0010335	0.00106332	0.00106089	0.00103746	0.00102282	0.0010305	0.00103986	0.00102638	0.00101535	0.00103631	0.00100344	0.00106717	0.00103938	0.00104974	0.00102535	0.00119046	0.00104483	0.00103062
L1_0152646	chr4	19249688	19251908	2221	-	L1_BT	19256	0.991388	0.985522	0.00586576	0.540673	0.000464138	0.64924	-0.266197	0.496459	0.135084	0.510572	0.64021	NA	NA	NA	NA	NA	NA	NA	0.996873	0.996858	0.996902	0.996684	0.996865	0.996848	0.996788	0.996717	0.996906	0.99549	0.99688	0.99665	0.996878	0.996916	0.986883	0.919338	0.993934	0.996778	0.996892	0.996876	0.99692	0.991452	0.97575	0.996689
L1_0349881	chr9	101167875	101168172	298	-	L1ME3Cz	483	0.584829	0.611904	-0.0270751	0.542044	0.0114125	0.64924	-0.496968	0.282557	-0.126722	0.546102	0.661505	NA	NA	NA	NA	NA	NA	NA	0.516761	0.703192	0.646955	0.660722	NA	0.730398	NA	0.60591	0.629981	0.340467	0.452116	0.620605	0.673427	0.521533	0.757723	0.673575	0.567499	0.586415	0.58943	0.601993	0.695635	0.555745	0.47164	0.730844
L1_0697554	chr23	10503818	10504213	396	-	L1MB5	906	0.00105668	0.00105058	6.09558e-06	0.547682	7.2585e-10	0.653554	-0.287605	0.478786	0.112252	0.585096	0.68797	SRSF3	NA	NA	SRSF3	NA	NA	NA	0.00105001	0.00107632	0.00111751	0.0010363	0.00103976	0.00105606	0.00106045	0.00102392	0.00106065	0.00106912	0.00106387	0.00106431	0.00105486	0.00105716	0.00103856	0.00113544	0.00111048	0.00103723	0.00107579	0.00103119	0.0010207	0.00102782	0.00104475	0.00102301
L1_0650775	chr21	45548323	45548483	161	+	L1_Art	468	0.00106239	0.00107193	-9.54447e-06	0.550423	1.67253e-09	0.654392	-0.481543	0.284315	-0.115789	0.573248	0.677958	PSMA6	NA	PSMA6	NA	NA	NA	NA	0.00109592	0.00105436	0.00104836	0.00109732	0.00106195	0.00104413	0.00110619	0.00103728	NA	0.00110835	0.00102786	0.00101881	0.00104036	0.00102944	0.00103115	0.00101917	0.00118279	0.0010453	0.00110897	0.00105738	0.00104424	0.00100488	0.00110917	0.00111595
L1_0050688	chr2	953302	953388	87	+	L1MD2	231	0.00103261	0.00102802	4.58573e-06	0.57331	3.88543e-10	0.679087	-0.284656	0.481258	0.115423	0.574469	0.677958	HERC2	NA	HERC2	NA	NA	NA	NA	0.00102046	0.00103493	0.00101335	0.00108792	0.00104286	0.00101776	0.00101259	0.00101085	0.00102151	0.00104114	0.00102532	0.00101189	0.00101193	0.0010325	0.00101374	0.00104061	0.00104041	0.00105284	0.00101001	0.0010193	0.00101891	0.0010084	0.0010283	0.00106682
L1_0747700	chr26	12640497	12648383	7887	-	L1_BT	71420	0.973905	0.957938	0.0159674	0.609299	0.0032575	0.719063	-0.301364	0.528653	0.137747	0.541001	0.657808	NA	NA	NA	NA	NA	NA	NA	0.77404	0.996604	0.995632	0.991344	0.996487	0.893525	0.996623	NA	0.996788	NA	0.992114	0.996292	0.996464	0.996585	0.99635	0.992137	0.996118	0.889292	0.996692	0.996679	0.994847	0.906139	0.989938	NA
L1_0802423	chr29	50164823	50165292	470	-	L1MEc	533	0.383283	0.366055	0.0172273	0.623295	0.00769477	0.732035	-0.308922	0.4749	0.0981952	0.640521	0.739594	NA	NA	NA	NA	NA	NA	NA	0.332036	0.432656	0.291707	0.367929	0.326436	0.451963	0.471862	0.494408	0.476009	0.271428	0.239369	0.349215	0.427143	NA	0.414877	0.530405	0.203766	0.292482	0.48886	0.309411	0.44085	0.404883	0.40374	0.272133
L1_0453625	chr13	47270328	47273088	2761	+	L1-3_BT	11800	0.990141	0.983078	0.00706276	0.624853	0.00090465	0.732035	-0.283649	0.482099	0.116503	0.57087	0.677958	SLC23A2	NA	NA	NA	SLC23A2	NA	NA	0.996856	0.996781	0.996862	0.994947	0.99688	0.994969	0.996066	0.909167	0.985132	0.99633	0.996894	0.990334	0.996598	0.996837	0.866403	0.996838	0.996436	0.995159	0.996844	0.996945	0.99692	0.996895	0.995737	0.996914
L1_0687131	chr22	59687176	59687376	201	-	L1MB7	487	0.990046	0.982378	0.00766739	0.630536	0.000759949	0.733008	-0.311472	0.520568	0.126786	0.573951	0.677958	NA	NA	NA	NA	NA	NA	NA	NA	0.996808	0.996196	0.996627	0.996554	0.996427	0.996746	0.996421	0.99679	0.893488	0.996601	0.996418	0.996446	0.99645	0.996096	0.99628	0.99654	0.996658	0.99645	0.99596	0.996428	0.996173	NA	0.996231
L1_0150863	chr4	8345729	8347182	1454	-	L1_BT	8099	0.983028	0.987834	-0.00480607	0.632223	0.000679705	0.733008	-0.468715	0.316101	-0.09031	0.667697	0.762743	CDK14	NA	NA	NA	CDK14	NA	NA	0.99681	0.996828	0.996802	0.996794	0.996918	0.928593	0.996959	0.996746	0.99686	0.929954	0.996328	0.99305	0.913492	0.99675	0.995352	0.996517	0.996782	0.996937	0.996615	0.996729	0.996671	0.996705	0.981959	0.936476
L1_0470732	chr13	67544494	67544609	116	-	L1ME3A	398	0.0010174	0.00101316	4.23481e-06	0.632533	4.0862e-10	0.733008	-0.295302	0.472276	0.103939	0.613354	0.713357	NA	NA	NA	NA	NA	NA	NA	0.0010026	0.00101117	0.00101029	0.00101175	0.00100997	0.00101594	0.00100686	0.0010148	0.00107012	0.00100417	0.00101105	0.00100794	0.00101287	0.00100815	0.00100407	0.00100838	0.00107727	0.00100859	0.00100803	0.00100659	0.00103267	0.00100797	0.00100929	0.00100497
L1_0861490	chrX	124034699	124035067	369	-	L1_BT	2126	0.747037	0.731294	0.0157433	0.638766	0.00511386	0.735002	-0.290413	0.476421	0.109226	0.595317	0.696091	NA	NA	NA	NA	NA	NA	NA	0.796893	0.705177	0.801875	0.755739	0.751823	0.744895	0.748778	0.707865	0.777675	0.801752	0.726	0.697477	0.785507	0.853374	0.862108	0.711905	0.709072	0.805333	0.774354	0.689341	0.609745	0.769911	0.716825	0.67411
L1_0847764	chrX	67344364	67351766	7403	-	L1_BT	47810	0.757259	0.764725	-0.00746626	0.638833	0.00174296	0.735002	-0.460262	0.309252	-0.0887285	0.666447	0.762743	NA	NA	NA	NA	NA	NA	NA	0.767235	0.792574	0.834159	0.68691	0.730964	0.686909	0.767467	0.833639	0.772075	0.799728	0.712138	0.782577	0.804141	0.832112	0.790073	0.76652	0.771861	0.741089	0.726686	0.794475	0.767587	0.72079	0.773425	0.766907
L1_0634749	chr20	24929040	24929805	766	-	L1MC4	810	0.996803	0.996867	-6.43124e-05	0.664378	1.51272e-07	0.759617	-0.48771	0.3507	-0.0832123	0.712756	0.797194	ARL15	NA	NA	NA	ARL15	NA	NA	NA	0.996942	0.996316	0.996984	0.996985	0.996941	0.996963	0.996955	0.99696	0.995136	NA	0.99696	0.996944	0.996991	0.996972	0.996989	0.996989	NA	0.996777	0.996911	NA	0.996898	0.996943	0.996993
L1_0809977	chrX	34554605	34554726	122	+	L1_Art	579	0.689938	0.677544	0.0123942	0.664961	0.00403049	0.759617	-0.301816	0.466701	0.0968593	0.63785	0.739169	NA	NA	NA	NA	NA	NA	NA	0.658172	0.754281	0.783055	0.726788	0.604844	0.608573	0.677534	0.718203	0.716563	0.775089	0.651887	0.693734	0.6988	0.698445	0.832555	0.74522	0.753004	0.679629	0.602118	0.578359	0.681336	0.594568	0.777222	0.654691
L1_0665607	chr21	57933491	57933850	360	-	L1_BT	1257	0.982024	0.987363	-0.00533909	0.678246	0.000898759	0.772046	-0.489006	0.349206	-0.0849022	0.707169	0.793711	NA	NA	NA	NA	NA	NA	NA	NA	0.99655	0.996853	0.996814	0.996618	0.996732	0.996801	0.996764	0.996815	0.993304	0.943088	NA	0.996692	0.947862	0.996777	0.996602	0.882629	0.996835	0.996756	0.99671	NA	0.996694	0.93116	0.996678
L1_0606978	chr19	44004489	44004759	271	+	L1ME3A	1084	0.00101927	0.00102413	-4.86509e-06	0.683303	6.9373e-10	0.775053	-0.468857	0.315937	-0.0904902	0.667071	0.762743	TMUB2	NA	TMUB2	NA	NA	NA	NA	0.00100678	0.00100858	0.00103504	0.00101721	0.00100154	0.00101771	NA	0.00100862	0.00100728	0.00100789	0.0010084	0.00100566	0.00100022	0.0010065	0.00107505	0.00103063	0.00101767	0.00107627	0.001003	0.00101104	0.00108498	0.00100431	0.00101296	0.00107634
L1_0462951	chr13	23529727	23530057	331	-	L1ME1	388	0.00103055	0.00102639	4.15892e-06	0.689372	7.07057e-10	0.779185	-0.319352	0.451383	0.0775991	0.706331	0.793711	NA	NA	NA	NA	NA	NA	NA	0.00103623	0.00101543	0.00100926	0.00102062	0.00103831	0.00102374	0.00104318	0.00101398	0.00104402	0.0010505	0.00102998	0.00105829	0.00104163	0.00103141	0.00101011	0.00112725	0.00101386	0.00104448	0.00100941	0.00100306	0.00100311	0.00101091	0.00102784	0.00100424
L1_0473225	chr14	1146018	1146812	795	+	L1MB8	1864	0.00104357	0.00103517	8.39757e-06	0.700465	4.25209e-09	0.788945	-0.331667	0.440347	0.0638933	0.756495	0.834623	GSDMD	NA	GSDMD	GSDMD	NA	GSDMD	NA	0.00106303	0.00103039	0.00101951	0.00102168	0.00101138	0.00102256	0.0010102	0.00101626	0.00101813	0.00101135	0.0010473	0.00103642	0.00135109	0.00104279	0.00101301	0.0010362	0.0010345	0.00101507	0.0010414	0.00101239	0.00101619	0.0010223	0.00102841	0.00102764
L1_0565057	chr17	72771583	72771692	110	+	L1MC1	325	0.00112628	0.00113361	-7.32484e-06	0.710276	2.15367e-09	0.797198	-0.451952	0.31871	-0.0783091	0.703763	0.793711	NA	NA	NA	NA	NA	NA	NA	0.00103814	0.00103316	0.00106014	0.00118088	0.00112692	0.00116324	0.00110907	0.00118718	0.00113352	0.00108441	0.00109427	0.00117589	0.00108725	0.00120025	0.00111307	0.00108722	0.00115793	0.0010895	0.00120481	0.00109964	0.00115345	0.00111219	0.00112904	0.0011598
L1_0204754	chr5	110144324	110144449	126	-	L1ME3	489	0.00107248	0.00108031	-7.82848e-06	0.715921	2.18989e-09	0.800734	-0.470427	0.331738	-0.0827301	0.700744	0.793711	NA	NA	NA	NA	NA	NA	NA	0.00102608	0.00105119	0.001081	0.00105122	0.00104021	NA	0.00114085	0.00103784	0.00105561	0.00107606	0.00106688	NA	0.00105636	0.00103271	0.00105252	0.00118368	0.0010702	0.00109496	0.00103206	0.00113856	0.00107408	0.00115946	0.00108176	0.00114813
L1_0512191	chr15	82778007	82778416	410	+	L1-3_BT	1145	0.00103604	0.00103891	-2.86573e-06	0.72363	5.05144e-10	0.806545	-0.439835	0.332233	-0.0632603	0.758837	0.834623	NA	NA	NA	NA	NA	NA	NA	0.00103519	0.00102114	0.0010279	0.00103302	0.0010252	0.00101925	0.00102123	0.00102772	0.00101574	0.00103733	0.00103467	0.00102264	0.00102706	0.00103063	0.00102502	0.00103251	0.00113315	0.00103705	0.00104211	0.00103955	0.00103248	0.00102904	0.0010591	0.00106452
L1_0756385	chr27	15001360	15001533	174	+	L1M6	279	0.00100751	0.00100862	-1.11561e-06	0.735445	4.29322e-11	0.816878	-0.456876	0.313124	-0.0844741	0.681596	0.77586	NA	NA	NA	NA	NA	NA	NA	0.0010098	0.00100183	0.00101739	0.00100403	0.00100847	0.00100932	0.00100916	0.00100218	0.00100612	0.00101313	0.00100801	0.00100518	0.00100721	0.00101208	0.0010064	0.00101405	0.00100706	0.00100642	0.00100352	0.00100201	0.0010112	0.0010058	0.00100332	0.00101617
L1_0137318	chr4	46646646	46646812	167	+	HAL1	435	0.00109521	0.00108476	1.04476e-05	0.738346	4.38405e-09	0.817273	-0.343549	0.476473	0.0799789	0.716786	0.798918	RINT1	NA	RINT1	NA	NA	NA	NA	0.00104718	0.00111776	NA	0.00104034	0.00105907	NA	0.00106789	0.00108173	0.00115624	0.00114906	NA	0.0010867	NA	0.00106708	0.00103839	0.00107461	0.00113128	0.00114368	0.00104848	0.0013202	0.00104049	0.00108765	0.00104006	0.00101852
L1_0350870	chr10	4126892	4127390	499	+	L1ME4b	734	0.996664	0.996689	-2.57028e-05	0.756262	3.38994e-08	0.834227	-0.476533	0.363405	-0.0687341	0.76118	0.834623	CCDC112	NA	NA	NA	CCDC112	NA	NA	NA	0.996707	0.996829	0.996615	0.996727	0.996119	0.996857	0.996759	0.996761	NA	0.996876	0.996812	0.996497	0.996707	0.996663	NA	0.996741	0.996809	0.996706	0.996838	0.996815	0.996732	0.996301	0.996825
L1_0049632	chr1	154071716	154072622	907	-	L1M4a2	2328	0.995427	0.994796	0.000630861	0.777459	2.51157e-05	0.854672	-0.332952	0.439182	0.0624545	0.761821	0.834623	PLCL2	NA	NA	NA	PLCL2	NA	NA	0.977901	0.996715	0.996348	0.996829	0.996845	0.996828	0.996786	0.996896	0.996925	0.978928	0.99686	0.996655	0.996236	0.996969	0.996848	0.992532	0.996925	0.996784	0.996264	0.99631	0.996874	0.996792	0.996898	0.996776
L1_0588109	chr18	63447965	63448150	186	+	L1-3_BT	748	0.00103208	0.00103583	-3.7487e-06	0.787133	5.70582e-10	0.861549	-0.483139	0.355934	-0.0772699	0.732514	0.813622	NA	NA	NA	NA	NA	NA	NA	0.00101765	0.0010293	0.00100834	0.00105116	0.00102583	0.00101834	0.00103148	0.00105847	0.00102461	0.00102194	0.001024	NA	NA	0.00103715	0.00112187	NA	0.00102736	0.00103053	0.00104132	NA	0.00101776	0.00105863	0.00102439	0.0010284
L1_0597826	chr18	54544617	54544725	109	-	L1ME3A	289	0.00102361	0.00103156	-7.94286e-06	0.789082	4.97586e-09	0.861549	-0.441607	0.346539	-0.0563006	0.789236	0.861717	NA	NA	NA	NA	NA	NA	NA	0.00100783	0.0010023	0.00100147	0.00100425	0.00100433	0.00100426	0.00100144	0.00100013	0.00101579	0.00101073	0.00100082	0.00100164	NA	0.00100054	0.00100094	0.00128445	0.00101823	0.00100265	0.00104653	0.00100007	0.00100975	0.00100431	0.00101623	0.00100235
L1_0863834	chrX	136331453	136332401	949	-	L1-2_BT	3471	0.518796	0.525788	-0.0069917	0.800016	0.00428867	0.870388	-0.431469	0.341387	-0.0529694	0.797187	0.865217	NA	NA	NA	NA	NA	NA	NA	0.57728	0.489588	0.788349	0.594284	0.558838	0.66456	0.604486	0.45807	0.545076	0.499488	0.617115	0.582143	0.544309	0.495245	0.562418	0.484994	0.437162	0.482454	0.536128	0.472794	0.570901	0.477027	0.585825	0.535249
L1_0168038	chr4	117057432	117057626	195	-	L1MEf	448	0.433244	0.445242	-0.0119983	0.802601	0.0123624	0.870388	-0.439712	0.348607	-0.0539556	0.797833	0.865217	NA	NA	NA	NA	NA	NA	NA	0.35937	0.490561	0.391153	0.357269	0.385244	0.523254	0.49265	0.389563	0.473028	0.335297	0.472886	0.517109	0.328106	0.593855	0.56403	0.25481	0.321384	0.63948	0.274301	0.379508	NA	0.528413	0.679545	0.380502
L1_0708766	chr24	33165977	33166195	219	+	L1MB5	910	0.00104275	0.00104437	-1.62221e-06	0.814947	2.97529e-10	0.880801	-0.426307	0.346963	-0.0466601	0.820935	0.884486	RIOK3	NA	RIOK3	NA	NA	NA	NA	0.00103787	0.00105124	0.00105234	0.00104694	0.00104034	0.00104916	0.00103239	0.00103397	0.00104275	0.00102456	0.00103552	0.00102609	0.00110251	0.00102126	0.00103867	0.00104581	0.0010443	0.00104708	0.00103939	0.00106899	0.00103591	0.00104619	0.00104459	0.00104056
L1_0268015	chr7	42661380	42661480	101	-	L1ME3Cz	228	0.00104997	0.00105326	-3.28792e-06	0.827873	1.34289e-09	0.889509	-0.424546	0.348852	-0.0445147	0.829046	0.888387	NA	NA	NA	NA	NA	NA	NA	0.00105993	0.00102761	0.00102987	0.00112198	0.00110598	0.00102577	0.00109653	0.00102155	0.00102426	0.00108031	0.00102623	0.00105662	0.00103566	0.00103857	0.00104605	0.001051	0.00112145	0.00102333	0.00111068	0.00103228	0.00102042	0.00101269	0.00112125	0.00101151
L1_0260655	chr7	2967145	2967320	176	-	L1MB3	440	0.0010744	0.00107036	4.04351e-06	0.829397	2.58157e-09	0.889509	-0.361016	0.42819	0.0397912	0.850215	0.900723	IBA57	NA	IBA57	NA	NA	NA	NA	0.00105208	0.00101409	0.00103568	0.00116343	0.0010973	0.00103894	0.00106517	0.00108802	0.00106825	0.00125794	NA	0.00110841	0.00107936	0.00105812	0.00103286	0.0010346	0.00103456	0.00105557	0.00104046	0.00106243	0.00104432	0.00106639	0.00106145	0.00111043
L1_0205548	chr5	116521935	116522295	361	-	L1MEf	348	0.00104127	0.00103839	2.88352e-06	0.832539	9.41954e-10	0.889509	-0.347004	0.426269	0.0466134	0.821111	0.884486	CDPF1	NA	NA	CDPF1	NA	CDPF1	NA	0.0010214	0.00102331	0.0010096	0.00105515	0.00103395	0.00105409	0.00102567	0.00104827	0.00102228	0.0011217	0.00101481	0.00103749	0.00101924	0.00105741	0.00103647	0.00102012	0.00104093	0.00104024	0.00101997	0.00101773	0.00103398	0.0010154	0.0010286	0.00105201
L1_0272767	chr7	71605019	71605573	555	-	L1-3_BT	2017	0.996579	0.996596	-1.71205e-05	0.834088	3.26096e-08	0.889509	-0.450723	0.37215	-0.04731	0.830268	0.888387	TTC1	NA	NA	NA	TTC1	NA	NA	0.996185	0.996315	0.996742	0.996718	NA	0.996297	0.99684	0.996728	0.996802	0.996669	0.996721	0.996752	0.996448	NA	0.996719	0.996564	0.996802	0.996675	0.996766	0.996459	0.996518	0.996807	0.996576	0.996636
L1_0609787	chr19	32856	39202	6347	-	L1_BT	41210	0.637894	0.631129	0.00676436	0.847767	0.00777968	0.901104	-0.354528	0.419223	0.0380495	0.85359	0.901324	NA	NA	NA	NA	NA	NA	NA	0.555402	0.727017	0.641344	0.645604	0.556927	0.556208	0.478433	0.637891	0.564659	0.706146	0.554247	0.61014	0.602259	0.626181	0.701546	0.547874	0.735271	0.648975	0.740933	0.53392	0.615022	0.602736	0.769951	0.601947
L1_0223442	chr6	114446653	114447244	592	+	L1MB3	1410	0.518558	0.525496	-0.00693775	0.853971	0.00736271	0.904702	-0.420926	0.352718	-0.0401147	0.845735	0.898943	NA	NA	NA	NA	NA	NA	NA	0.521091	0.530745	0.557763	0.587554	0.572607	0.454589	0.553546	0.401631	0.689173	0.480504	0.532883	0.355621	0.386737	0.581779	0.52266	0.649189	0.399014	0.513038	0.5826	0.681983	0.542526	0.539977	0.542784	0.499237
L1_0413197	chr11	68440895	68441040	146	-	L1MB7	456	0.00106659	0.00107061	-4.01842e-06	0.857717	2.46755e-09	0.905681	-0.420943	0.3527	-0.0401353	0.845656	0.898943	NA	NA	NA	NA	NA	NA	NA	0.00104816	0.00102712	0.00104955	0.00111113	0.00102854	0.00112552	0.00101885	0.00101833	0.00103463	0.00104718	0.00105387	0.00104815	0.00105202	0.00112955	0.00102823	0.00104311	0.00111683	0.00103132	0.00102622	0.00106357	0.00106321	0.00102959	0.00116707	0.00107718
L1_0599874	chr18	65532214	65532323	110	-	L1MC4a	284	0.00104455	0.00104699	-2.44215e-06	0.872857	1.30968e-09	0.918647	-0.415445	0.358521	-0.0334806	0.871017	0.916709	NA	NA	NA	NA	NA	NA	NA	0.001009	0.00102626	0.00101032	0.00102832	0.00109315	0.00101668	0.00102307	0.00103632	0.00101564	0.00105603	0.00101959	0.00101827	0.00103213	0.00100661	0.00111138	0.00112459	0.00108037	0.00110324	0.00101362	0.00106745	0.00101475	0.0010388	0.00109528	0.00102143
L1_0605534	chr19	33503524	33503585	62	+	L1MB8	273	0.00106605	0.00106385	2.19446e-06	0.880842	1.47547e-09	0.924021	-0.371249	0.418491	0.0279877	0.894352	0.9321	ADORA2B	NA	ADORA2B	NA	NA	NA	NA	0.00104083	0.00104739	0.00104866	0.00105389	0.00105225	0.00118176	0.00102018	0.00107045	0.00104445	0.00104658	0.00103729	0.0010766	0.00111235	0.00107853	0.0011247	0.00106475	0.00105847	0.00103195	0.00104641	0.00105289	0.00101543	0.00112851	NA	0.00104092
L1_0612559	chr19	14516839	14517296	458	-	L1MC4	707	0.324945	0.33044	-0.00549421	0.893829	0.00905715	0.930328	-0.427457	0.378765	-0.0290739	0.892725	0.9321	NA	NA	NA	NA	NA	NA	NA	0.280744	0.174947	0.427825	0.322655	0.347352	0.29774	0.411679	0.502358	0.26729	0.409238	NA	0.390723	0.285534	0.418992	0.381222	0.282222	0.345735	0.3017	0.400745	0.1938	0.133003	0.327696	0.258756	0.473092
L1_0562258	chr17	52091858	52092026	169	+	L1ME3	453	0.00103402	0.00103232	1.69965e-06	0.895507	9.46173e-10	0.930328	-0.363801	0.410408	0.0274143	0.894244	0.9321	TMED2	NA	TMED2	NA	NA	NA	NA	0.0010321	0.00101428	0.00106148	0.00100899	0.00103822	0.00100385	0.00107092	0.00107803	0.0010243	0.00103212	0.00101751	0.00101907	0.00107737	0.00101317	0.00102115	0.00102049	0.00105099	0.00103784	0.00106591	0.00102015	0.00100791	0.00103141	0.00101234	0.0010257
L1_0676723	chr22	57776517	57777275	759	+	L1-2_BT	1730	0.9969	0.996892	7.80184e-06	0.897663	2.71194e-08	0.930328	-0.375364	0.414539	0.0232093	0.912314	0.941649	NA	NA	NA	NA	NA	NA	NA	0.996668	0.997	0.996874	0.996233	0.99696	0.996988	NA	0.996967	0.996961	0.996852	0.996963	0.996986	0.996995	0.996989	0.996984	0.996975	0.99698	0.996956	0.996859	0.996999	0.996857	0.996986	0.996844	0.996875
L1_0730412	chr25	41865782	41866085	304	+	HAL1	282	0.00107772	0.00108018	-2.459e-06	0.900882	2.05193e-09	0.930328	-0.43391	0.390016	-0.0264358	0.904696	0.938556	NA	NA	NA	NA	NA	NA	NA	NA	0.00101316	0.00103374	0.00108093	0.00105223	0.00103882	0.00106461	0.00111208	0.00114667	NA	0.00107428	0.00111204	0.00111771	0.00105901	0.00106631	0.00103771	0.00120881	0.00104172	0.00107768	0.00103633	0.00109782	0.00105811	0.00116937	0.00106865
L1_0614502	chr19	26567370	26567707	338	-	L1M4	704	0.0010899	0.00108681	3.08872e-06	0.901346	3.72788e-09	0.930328	-0.37401	0.415842	0.0247829	0.906394	0.938556	PSMB6	NA	PSMB6	NA	NA	NA	NA	0.0010382	0.00105234	0.00106182	0.00127306	0.0011332	0.00112294	0.00103342	0.00104494	0.00114633	0.00106595	0.00114636	0.00108706	0.00110192	0.00102611	NA	0.00103202	0.00103335	0.00107443	0.00109381	0.00103887	0.00102349	0.00104857	0.00121264	0.00109251
L1_0505175	chr15	39068867	39069087	221	+	L1ME3	453	0.00106987	0.00106727	2.5936e-06	0.917142	4.25195e-09	0.943598	-0.37045	0.403998	0.0197339	0.923772	0.947382	FAR1	NA	FAR1	NA	NA	NA	NA	0.0010614	0.00101197	0.00102518	0.00102369	0.00102386	0.0012136	0.00102242	0.00112426	0.00110245	0.00102627	0.00102817	0.00102627	0.00106429	0.00102001	0.00103034	0.00109086	0.00101564	0.00102525	0.00117569	0.00102974	0.00116358	0.00104174	0.00107046	0.00102992
L1_0538405	chr16	70668733	70668951	219	+	L1ME4c	379	0.00103854	0.00103758	9.64582e-07	0.926185	4.88488e-10	0.947611	-0.385167	0.421311	0.0215829	0.920264	0.94681	NA	NA	NA	NA	NA	NA	NA	NA	0.00103429	0.0010178	0.00104737	0.00105596	0.00101768	0.00101698	0.00101277	0.00102389	0.00106418	0.00102917	0.00102935	0.00107957	0.00104506	0.00103947	NA	0.00102255	0.00103488	0.00103344	0.00101633	0.0010549	0.00104585	0.0010212	0.00110012
L1_0110557	chr3	120622685	120623005	321	+	L1MB2	971	0.00105002	0.00105105	-1.02818e-06	0.926946	8.33865e-10	0.947611	-0.402265	0.372234	-0.0176655	0.931742	0.94949	STK25	NA	STK25	NA	NA	NA	NA	0.00103379	0.00101821	0.00103182	0.00101614	0.00102778	0.00102675	0.00102328	0.00107539	0.00105484	0.00108969	0.00108396	0.00106361	0.00105136	0.00107645	0.0010946	0.00105488	0.00101347	0.00101452	0.00106155	0.00102715	0.00112374	0.00104724	0.00102749	0.00106901
L1_0779157	chr28	7060736	7068129	7394	-	L1_BT	51204	0.620301	0.625143	-0.0048425	0.935683	0.0168963	0.953505	-0.410735	0.379295	-0.0186271	0.929579	0.94949	SLC35F3	NA	NA	NA	SLC35F3	NA	NA	0.705816	0.426289	0.761533	0.494082	0.514933	0.767365	0.501801	0.570351	0.606465	0.50841	0.727391	0.811438	0.812722	0.661155	0.679362	0.597222	0.710599	0.65159	0.446463	0.416896	0.642557	0.620237	0.731917	0.454258
L1_0727038	chr25	22676948	22677096	149	+	L1ME2	274	0.00109351	0.00109128	2.23125e-06	0.946815	6.11203e-09	0.961796	-0.37525	0.399322	0.0141598	0.945265	0.960222	NA	NA	NA	NA	NA	NA	NA	0.00115073	0.00105542	0.00104275	0.00118135	0.00121052	0.00103445	0.00107143	0.00124364	0.00105663	0.00120662	0.00104449	0.00107577	0.00114914	0.00103938	0.00103944	0.00104419	0.00108642	0.00102687	0.00102806	0.00103117	0.00105494	0.0010219	0.00130789	0.00109393
L1_0793435	chr29	46112922	46113897	976	+	L1MD1	2915	0.0010555	0.00105622	-7.16284e-07	0.954545	6.43693e-10	0.96659	-0.432972	0.410111	-0.0139006	0.951043	0.963044	NA	NA	NA	NA	NA	NA	NA	0.00103251	0.00107618	0.00102033	0.00105544	0.00103597	0.00103113	0.00104165	0.0010701	0.00105477	0.00109875	NA	0.00104885	0.00109576	0.00104835	0.00102911	0.00106792	0.00103251	0.00103684	0.0010461	0.00109708	0.00106196	0.00103688	0.00107866	0.00109483
L1_0831936	chrX	130136451	130136890	440	+	L1-2_BT	1462	0.820813	0.819611	0.0012014	0.959301	0.00277312	0.968351	-0.377689	0.396931	0.0113189	0.956235	0.965256	NA	NA	NA	NA	NA	NA	NA	0.806928	0.854792	0.689113	0.822171	0.693549	0.784034	0.794283	0.850056	0.831784	0.795122	0.832054	0.78429	0.813854	0.829431	0.911256	0.926724	0.788369	0.840913	0.689012	0.777631	0.835703	0.822789	0.813874	0.829125
L1_0723106	chr25	275687	276139	453	+	L1MEd	462	0.00103677	0.00103631	4.62036e-07	0.968117	8.70509e-10	0.974187	-0.380728	0.393936	0.00776949	0.969952	0.976033	NA	NA	NA	NA	NA	NA	NA	0.00101212	0.00109366	0.00101226	0.00100921	0.00105842	0.0010039	0.00100477	0.00102242	0.00114224	0.00103279	0.00102243	0.00105935	0.00102144	0.00102104	0.00105911	0.00106671	0.00111058	0.00100634	0.00101374	0.00100813	0.00103441	0.00106514	0.00103713	0.00103353
L1_0842401	chrX	42900822	42902741	1920	-	L1_BT	36915	0.598766	0.599158	-0.000392011	0.99322	0.0106427	0.996324	-0.404998	0.401793	-0.00191367	0.992919	0.996022	NA	NA	NA	NA	NA	NA	NA	0.557214	0.74376	0.599172	0.678668	0.534311	NA	0.737854	0.519815	0.62524	0.582906	0.676566	0.6763	0.695208	0.50867	0.578941	0.7144	NA	0.644278	0.715155	0.735555	0.606184	0.508614	0.685606	0.559232
L1_0132126	chr4	13524587	13524826	240	+	L1ME3D	466	0.996844	0.996844	3.9452e-09	0.999965	3.80974e-08	0.999965	-0.4216	0.421617	1.01717e-05	0.999964	0.999964	NA	NA	NA	NA	NA	NA	NA	0.99698	0.99693	NA	0.996935	0.996948	NA	0.996972	0.99691	0.996952	NA	0.996906	0.996278	0.996822	0.996942	NA	0.996844	0.996244	NA	0.996953	0.996973	0.996888	0.996914	0.996896	0.996866
[truncated: 5 more columns]

## Sheet: TableS9b_SINE-tRNA
Supplemental Table S9b Predicted methylation level for tRNA-derived SINEs and comparisons between cows with S. aureus subclinical mastitis and healthy control cows
ID	seqnames	start	end	width	strand	name	score	t.test.pvalue	SA_mean	HC_mean	diff	var	t.test.padj_ihw	rpb.CI1	rpb.CI2	rpb	rpb.pvalue	rpb.padj_ihw	Index	InNM.symbol	InNR.symbol	InTSS.symbol	In5UTR.symbol	InCDS.symbol	InExon.symbol	In3UTR.symbol	GR4CT	GR70q3SA	ME27CT	ME2q3SA	ME30q1SA	ME32q3SA	ME35CT	ME51q4SA	ME72CT	ME9q3SA	MK2692q2SA	MK2694CT	MK2700q4SA	MK2744q1SA	MK3196CT	PI4639q1SA	PI7719q3SA	PI833q1SA	PI8CT	PI920CT	SR16q2SA	SR20q2SA	SR23CT
SINE_0527813	chr5	113085534	113085651	118	-	SINE2-1_BT	575	2.99953e-07	0.298049	0.580033	-0.281984	0.0277606	0.000307616	-0.925885	-0.670364	-0.839679	8.18925e-08	5.41662e-05	SINE_0527813	NA	NA	NA	NA	NA	NA	NA	0.556149	0.185878	0.536034	0.23099	0.27449	0.194584	0.314468	0.226223	0.402502	0.308208	0.323011	0.471888	0.420222	0.334483	0.450337	0.523467	0.295602	0.223896	0.642401	0.508375	0.329562	0.404346	0.539328
SINE_0443908	chr5	38680744	38681057	314	+	CHR-2A	1628	3.27833e-07	0.603585	0.366513	0.237071	0.0222104	0.000307616	0.555105	0.897936	0.779304	4.42105e-06	0.000438463	SINE_0443908	NA	NA	NA	NA	NA	NA	NA	0.440925	0.629442	0.651667	0.704128	0.545077	0.446481	0.540779	0.525716	0.438285	0.471024	0.394101	NA	0.703137	0.691616	0.438326	0.596153	0.702017	0.664221	0.392694	0.405142	0.515452	0.586318	0.323385
SINE_0537766	chr6	20043946	20044191	246	+	CHR-2A	992	2.67824e-06	0.436833	0.659674	-0.222841	0.0204756	0.00114382	-0.892796	-0.549859	-0.772646	3.73731e-06	0.000420821	SINE_0537766	NA	NA	NA	NA	NA	NA	NA	0.74684	0.328965	0.379704	0.46175	0.403158	0.188903	0.329511	0.556741	0.258355	0.456834	0.461379	0.54284	0.333484	0.57408	0.612894	0.562906	0.431381	0.459521	0.653082	0.567114	0.383224	0.41807	0.591074
SINE_1768541	chr23	7451188	7451369	182	-	CHR-2B	351	1.06781e-05	0.6128	0.366134	0.246666	0.0242762	0.00203102	0.576868	0.903964	0.79157	2.44491e-06	0.000312838	SINE_1768541	B3GALT4	NA	B3GALT4	NA	NA	NA	NA	0.328835	0.749031	0.485919	0.763167	0.663372	0.483318	0.632774	0.52248	0.554115	0.622695	0.739544	0.55866	0.592607	0.673248	0.438881	0.664049	0.549134	0.577401	0.240041	0.508326	NA	0.511875	0.366357
SINE_0426568	chr4	113930749	113930856	108	-	SINE2-1_BT	531	3.35036e-05	0.54486	0.287118	0.257742	0.0317084	0.0037652	0.46018	0.870047	0.723717	4.3358e-05	0.00187774	SINE_0426568	WDR86	NA	NA	NA	NA	WDR86	WDR86	0.409988	0.378144	0.361814	0.364065	NA	0.444358	0.378737	0.484193	0.663453	0.626016	0.536459	0.453598	0.53478	0.73269	0.340954	0.4038	0.525086	0.582383	0.159385	0.266613	0.757308	0.645297	0.350747
SINE_0537765	chr6	20043695	20043932	238	+	CHR-2A	941	3.47762e-05	0.472337	0.692622	-0.220285	0.0203046	0.0037652	-0.887031	-0.516894	-0.757344	1.16998e-05	0.000816151	SINE_0537765	NA	NA	NA	NA	NA	NA	NA	NA	0.367089	0.486594	0.584186	0.38174	0.407813	0.409557	0.434686	0.360958	0.484953	0.566523	0.640143	0.307628	0.622919	0.58738	0.456723	0.567852	0.585999	0.762312	0.573782	0.425615	0.525859	0.637056
SINE_1721478	chr22	60370319	60370521	203	+	CHR-2_BT	799	4.40874e-05	0.541726	0.715863	-0.174137	0.0160152	0.00443236	-0.848056	-0.356321	-0.670101	0.000468234	0.0100617	SINE_1721478	CHCHD6	NA	NA	NA	CHCHD6	NA	NA	0.718983	0.452066	0.667256	0.668403	0.666958	0.354294	0.683065	0.652498	NA	NA	0.566421	0.654384	0.382238	0.597644	0.756898	0.455676	0.406564	0.466748	0.755396	0.715631	0.614215	0.61665	0.680794
SINE_0478206	chr5	115631249	115631537	289	+	CHR-2B	1130	9.13344e-05	0.354311	0.641404	-0.287093	0.0360691	0.00663935	-0.881314	-0.511131	-0.749994	1.02779e-05	0.000796685	SINE_0478206	NA	NA	NA	NA	NA	NA	NA	0.805599	0.340074	0.518894	0.177395	0.457769	0.270991	0.250912	0.345317	0.314521	0.383643	0.307122	0.382126	0.355295	0.528474	0.647951	0.516571	0.265796	0.15538	0.609863	0.504377	0.404967	0.300569	0.623472
SINE_0627401	chr6	114513987	114514153	167	-	CHRL	691	9.21284e-05	0.428328	0.671129	-0.242801	0.0249317	0.00663935	-0.890635	-0.515056	-0.760452	1.61256e-05	0.000941821	SINE_0627401	NA	NA	NA	NA	NA	NA	NA	0.788419	0.352806	0.393703	0.460911	0.514961	0.40299	0.394486	0.525034	0.478916	0.489142	0.44848	0.577719	0.288493	0.349118	0.450054	0.508349	0.576394	0.380421	0.771404	NA	NA	0.352143	0.63447
SINE_2027926	chr29	29780311	29780642	332	-	CHR-2	1888	0.000141047	0.377329	0.604794	-0.227465	0.0230984	0.00827184	-0.874878	-0.475979	-0.733212	3.05438e-05	0.0014763	SINE_2027926	KIRREL3	NA	NA	NA	KIRREL3	NA	NA	0.729132	0.376272	0.362214	0.332892	0.199023	0.311021	0.280587	0.399712	0.317357	0.293399	0.380918	NA	0.579216	0.459478	0.504735	0.446951	0.350016	0.29345	0.681017	0.681767	0.56701	0.420195	0.520473
SINE_0381573	chr4	114907880	114908110	231	+	CHR-2_BT	836	0.000167467	0.956612	0.47773	0.478882	0.0849509	0.0095702	0.622077	0.92573	0.82683	2.09675e-06	0.00031065	SINE_0381573	NA	NA	NA	NA	NA	NA	NA	0.361557	0.99672	0.803929	0.996807	0.996837	0.996774	0.996857	0.996755	NA	NA	NA	0.932461	0.655315	0.996853	0.727991	NA	0.996744	0.996605	0.40899	NA	0.99682	0.817458	0.555638
SINE_0089135	chr1	64176302	64176611	310	-	CHR-2A	1396	0.000169986	0.996592	0.996353	0.000238533	3.27654e-08	0.0095702	0.336839	0.835452	0.651685	0.000560677	0.0116052	SINE_0089135	ARHGAP31	NA	NA	NA	ARHGAP31	NA	NA	0.996328	0.996492	0.996578	0.996741	0.996728	0.996637	0.996891	0.996822	0.996527	0.996333	0.996513	0.99651	NA	0.996798	0.996184	0.996308	0.996728	0.996611	0.996277	0.99635	0.996436	0.996514	0.996344
SINE_1984513	chr28	25046248	25046370	123	-	CHRL	433	0.000280357	0.76475	0.490607	0.274144	0.0312303	0.0131534	0.52141	0.888342	0.759968	1.04715e-05	0.000796685	SINE_1984513	CCAR1	NA	CCAR1	NA	NA	NA	NA	0.459762	0.722592	0.743857	0.850341	0.868586	0.792875	0.489175	0.592048	NA	0.901155	0.705159	0.749221	0.590202	0.741017	0.609949	0.79581	0.85388	0.876853	0.482386	0.504718	0.669945	0.674725	0.436726
SINE_1198513	chr13	82854650	82854907	258	-	CHR-2B	930	0.000346031	0.506119	0.704628	-0.198509	0.0208741	0.0146512	-0.845718	-0.399925	-0.681677	0.000125739	0.00376547	SINE_1198513	NA	NA	NA	NA	NA	NA	NA	0.736418	0.435481	0.414413	0.551594	0.531473	0.65171	0.388021	0.43861	0.588515	0.62325	0.644964	0.477992	0.427994	0.42445	0.675306	0.494221	0.339459	0.378821	0.798867	0.524544	0.473269	0.608306	0.7051
SINE_1363025	chr16	49360900	49361191	292	+	CHR-2B	1039	0.000527376	0.340464	0.531678	-0.191214	0.0187644	0.0196455	-0.856791	-0.418126	-0.697946	0.000104917	0.00343419	SINE_1363025	NA	NA	NA	NA	NA	NA	NA	0.622046	0.324169	0.271933	NA	0.263861	0.390527	0.311024	0.209272	0.324879	0.266943	0.317463	0.4371	0.479661	0.305099	0.403768	0.395464	0.353477	0.278197	0.520414	0.391701	0.36688	0.496986	0.61346
SINE_1193387	chr13	73144430	73144552	123	-	SINE2-2_BT	672	0.000598161	0.563051	0.415931	0.14712	0.0112118	0.020484	0.390602	0.84779	0.680678	0.000180631	0.00493666	SINE_1193387	KCNK15	NA	KCNK15	NA	NA	NA	NA	0.380151	0.529408	0.639541	0.703068	0.547202	0.65525	0.587851	0.410417	NA	0.490125	0.594551	0.452532	0.522628	0.531255	0.396282	0.590556	0.511533	0.510816	0.294894	0.524597	0.661686	0.646335	0.399694
SINE_1849527	chr25	21749299	21749545	247	+	CHR-2B	764	0.000737509	0.996687	0.996418	0.000269067	2.75216e-08	0.0218229	0.551314	0.900653	0.781015	6.66973e-06	0.000568948	SINE_1849527	PRKCB	NA	NA	NA	PRKCB	NA	NA	0.996269	0.996725	0.996415	0.996666	0.996728	0.996763	0.996707	0.99674	0.996712	0.996646	0.996648	0.996579	0.996663	0.996812	0.996557	0.996459	0.99675	0.996694	0.996275	0.996468	0.996636	0.9966	0.996514
SINE_2107218	chrX	52136820	52137137	318	-	CHR-2B	1955	0.000759182	0.72063	0.603337	0.117293	0.00957784	0.0218229	0.269301	0.798142	0.594625	0.00135698	0.0211043	SINE_2107218	NA	NA	NA	NA	NA	NA	NA	0.599419	0.528558	0.620772	0.742988	0.703023	0.77879	0.66708	0.755576	0.776864	0.697756	0.786669	0.67194	0.564961	0.73912	0.756128	0.673142	0.784996	0.885443	0.5934	0.587099	0.80171	0.662604	0.541525
SINE_2016609	chr29	5750946	5751201	256	-	CHR-2B	953	0.00135445	0.807441	0.733916	0.0735251	0.00392875	0.0312522	0.249115	0.796951	0.586514	0.00205972	0.0287035	SINE_2016609	NA	NA	NA	NA	NA	NA	NA	0.654038	0.822149	0.860633	0.85357	0.770729	0.644825	0.854826	0.83606	0.700881	0.849599	0.766385	0.72657	0.767989	0.857585	0.734741	0.85241	0.78174	0.840263	0.719312	0.819431	NA	0.825657	0.700989
SINE_1124876	chr12	76148668	76148875	208	-	CHR-2_BT	799	0.00240137	0.321962	0.685431	-0.363469	0.0650059	0.0441821	-0.862971	-0.421463	-0.704998	0.000119627	0.00366032	SINE_1124876	UBAC2	NA	NA	NA	UBAC2	NA	NA	0.906073	0.337577	NA	0.261999	0.330812	NA	0.298306	0.293393	NA	0.190309	0.625105	0.594334	0.269516	0.133037	0.408816	0.19202	0.217429	0.361707	0.842231	0.191277	0.301532	0.499537	0.835817
SINE_1375416	chr16	78962773	78962950	178	+	CHRL	636	0.00263935	0.580963	0.725521	-0.144558	0.0126988	0.046436	-0.826323	-0.31044	-0.634392	0.000870378	0.0154003	SINE_1375416	NA	NA	NA	NA	NA	NA	NA	0.791091	0.544923	0.520841	NA	0.644926	0.574312	0.595499	0.648282	0.840042	0.331446	0.663234	NA	0.624101	0.609845	0.539804	0.64778	0.541605	0.583901	0.856485	0.622193	0.608611	0.608298	0.70689
SINE_2080566	chrX	123875524	123875748	225	+	CHR-2_BT	954	0.0029005	0.722084	0.634075	0.0880084	0.00506503	0.0488916	0.296687	0.808695	0.613531	0.000858491	0.0152953	SINE_2080566	NA	NA	NA	NA	NA	NA	NA	0.643696	0.659891	0.734569	0.776772	0.663401	0.703638	0.656668	0.703019	0.628246	0.754688	0.835728	0.724822	0.64542	0.726357	0.754288	0.677218	0.720243	0.693896	0.632632	0.648655	0.748004	0.754808	0.592232
SINE_2050384	chrX	36401883	36402157	275	+	CHR-2A	1070	0.00301583	0.791955	0.676237	0.115719	0.00764113	0.0496465	0.36138	0.832379	0.656793	0.000267845	0.00691728	SINE_2050384	NA	NA	NA	NA	NA	NA	NA	0.585527	0.773467	0.828148	0.792442	0.802647	0.849061	0.797154	0.817496	0.834953	0.73641	0.758131	0.819845	0.767019	0.865972	0.828308	0.799637	0.761313	0.711368	0.644349	0.727862	0.794805	0.734988	0.606366
SINE_1363393	chr16	50961659	50961930	272	+	CHR-2B	1223	0.00334258	0.473071	0.642664	-0.169593	0.0186745	0.0528615	-0.809911	-0.299899	-0.615724	0.000812551	0.014757	SINE_1363393	NA	NA	NA	NA	NA	NA	NA	0.703203	0.472995	0.505267	0.510861	0.387065	0.680886	0.46413	0.550078	0.403221	0.403818	0.53048	0.392425	0.545753	0.476464	0.593794	0.480582	0.351458	0.582945	0.578982	0.448539	0.427468	0.40687	0.738681
SINE_2100658	chrX	32425501	32425802	302	-	CHR-2A	1295	0.00396565	0.695189	0.606038	0.0891513	0.00487719	0.0587542	0.325157	0.825275	0.638282	0.00059639	0.0119669	SINE_2100658	NA	NA	NA	NA	NA	NA	NA	0.616417	0.656121	0.685827	0.708225	0.696706	0.733718	0.738138	0.741851	0.696612	0.68614	0.743071	0.678631	0.673834	0.714243	0.720889	0.657136	0.642575	NA	0.583292	0.474083	0.67681	0.633287	0.688792
SINE_0456077	chr5	68302191	68302431	241	+	CHR-2A	763	0.00566467	0.486685	0.642199	-0.155515	0.0177783	0.0734488	-0.795091	-0.244346	-0.583172	0.00221574	0.0298944	SINE_0456077	CHST11	NA	NA	NA	CHST11	NA	NA	0.737419	0.597307	0.697231	0.532455	0.507824	0.303432	0.526106	0.568299	0.539496	0.53868	0.431826	0.624163	0.572812	0.567717	0.5886	0.34175	0.35741	0.410085	0.697421	0.592302	0.562463	NA	0.658611
SINE_2089947	chrX	4583009	4583339	331	-	CHR-2A	1759	0.00698863	0.860016	0.786816	0.0732002	0.00382209	0.0840727	0.257001	0.800005	0.592014	0.00182337	0.0267332	SINE_2089947	NA	NA	NA	NA	NA	NA	NA	0.786695	0.798861	0.945132	0.824474	0.832466	0.783978	0.826797	0.898699	0.900193	0.906748	0.845618	0.875887	0.871867	0.917497	0.910172	0.873693	0.852225	0.903111	0.787828	0.80243	NA	0.864255	0.784859
SINE_0235793	chr2	133496723	133497024	302	-	CHR-2A	1047	0.00706301	0.996669	0.996486	0.000183799	2.47371e-08	0.0845998	0.206132	0.78739	0.562736	0.00420062	0.0485908	SINE_0235793	UBR4	NA	NA	NA	UBR4	NA	NA	0.996527	0.99664	0.996437	0.996623	0.996785	0.996569	0.99665	0.996615	0.996826	0.996741	0.996819	0.996608	0.996772	0.996885	0.996442	0.996521	0.996657	0.99686	0.996417	0.996663	0.996566	0.996446	0.996593
SINE_1512725	chr18	36881866	36882118	253	-	CHR-2B	1130	0.0083873	0.996655	0.996398	0.000257799	4.49481e-08	0.0927788	0.261346	0.808593	0.601345	0.00188274	0.0270403	SINE_1512725	WWP2	NA	NA	NA	WWP2	NA	NA	0.996444	0.996584	0.996784	0.996788	0.996703	0.996702	0.996874	0.996727	0.99676	0.996743	0.996625	0.99595	0.996295	0.996745	0.996663	0.996448	0.99686	0.996653	0.996523	0.996129	0.996582	NA	NA
SINE_0646489	chr7	43807089	43807284	196	+	CHR-2B	638	0.0110606	0.55469	0.436522	0.118168	0.010148	0.108656	0.249118	0.796952	0.586515	0.00205964	0.0287035	SINE_0646489	NDUFS7	NA	NDUFS7	NA	NA	NA	NA	0.458285	0.6011	0.441953	0.459954	0.516641	0.537704	0.512061	0.615959	0.563326	0.590374	0.617923	0.512631	0.563622	0.560886	0.518439	0.581334	NA	0.546772	0.489272	0.555081	0.594367	0.584488	0.464204
SINE_1491082	chr18	51070517	51070809	293	+	CHR-2B	1610	0.011887	0.448696	0.561255	-0.112559	0.01469	0.112666	-0.72623	-0.0847672	-0.464345	0.0193668	0.14616	SINE_1491082	NA	NA	NA	NA	NA	NA	NA	0.493918	0.659749	0.356922	0.462412	0.227317	0.27934	0.312673	0.428465	0.201214	0.393176	0.421828	0.492253	0.576247	0.558197	0.571781	0.419142	0.293456	NA	0.5934	0.550421	0.570423	0.395081	0.568193
SINE_0124087	chr1	152994441	152994691	251	-	CHR-2	660	0.0137524	0.703748	0.592951	0.110797	0.00993844	0.123284	0.208612	0.773539	0.551407	0.00350189	0.0414886	SINE_0124087	NA	NA	NA	NA	NA	NA	NA	0.760852	0.695476	0.671644	0.771264	0.711263	0.684421	0.687383	0.822832	0.685018	0.655503	0.760154	0.73066	0.799798	0.69964	0.643856	0.605185	0.649904	0.725094	0.46774	0.493939	0.62933	0.71341	0.582375
SINE_1564128	chr19	25039646	25039755	110	-	SINE2-1_BT	342	0.0162879	0.0010686	0.00104513	2.34642e-05	6.5806e-10	0.139963	0.0759357	0.722002	0.457344	0.0215279	0.155787	SINE_1564128	NA	NA	NA	NA	NA	NA	NA	0.00101525	0.00103294	0.00101895	0.00110327	0.00106587	0.00106414	0.00113017	0.00107892	0.00109922	0.00107378	0.00106607	0.00103813	NA	0.00109339	0.00107637	0.0010625	0.00106951	0.00105933	0.0010398	0.00106929	0.00107338	0.00111923	0.00102942
SINE_1197411	chr13	80912425	80912574	150	-	CHR-2_BT	528	0.0177325	0.51077	0.691661	-0.180891	0.0289546	0.147683	-0.772032	-0.168323	-0.535367	0.00701907	0.0698187	SINE_1197411	NA	NA	NA	NA	NA	NA	NA	0.738858	0.311854	0.769168	0.504559	0.452668	NA	0.412568	0.623456	0.382058	NA	0.410217	0.623774	0.743504	0.509719	0.475184	0.558972	0.513062	0.531192	0.87827	0.676371	0.411516	0.430436	0.796234
SINE_1226397	chr14	61449413	61449667	255	+	CHR-2B	922	0.0182565	0.497888	0.352934	0.144954	0.022946	0.151153	0.107112	0.728201	0.474766	0.0142553	0.119787	SINE_1226397	ATP6V1C1	NA	NA	ATP6V1C1	NA	NA	NA	0.141316	0.558709	0.273701	0.746942	0.5075	0.494622	0.53941	0.423394	NA	0.603297	0.587421	0.545689	0.376305	0.23972	0.546087	0.541328	0.344923	0.614303	0.329393	0.409218	0.546318	0.328511	0.280312
SINE_0468590	chr5	95064363	95064477	115	+	SINE2-1_BT	731	0.0193517	0.00109164	0.00106376	2.78828e-05	1.11399e-09	0.15681	0.032311	0.690904	0.414475	0.035272	0.195508	SINE_0468590	NA	NA	NA	NA	NA	NA	NA	0.0010411	0.0010696	0.00113378	0.00111144	0.00107501	0.0011345	0.00108203	0.00109083	0.00106348	0.00110179	0.0011212	0.00103598	0.00107514	0.00112621	0.0010752	0.00103773	0.00115497	0.00105694	0.00106511	0.00103541	0.00113419	0.00107279	0.00106947
SINE_2119184	chrX	86547039	86547156	118	-	SINE2-2_BT	680	0.0196365	0.684701	0.588221	0.0964799	0.00782111	0.158386	0.194737	0.767665	0.54126	0.00429751	0.0491768	SINE_2119184	NA	NA	NA	NA	NA	NA	NA	0.443928	0.648767	0.704321	0.747994	0.716062	0.745106	0.707442	0.574261	0.755394	0.758861	0.614432	0.718759	0.681267	0.688949	0.751253	0.640218	0.718996	0.644833	0.588486	0.647753	0.701917	0.678504	0.50201
SINE_2090392	chrX	5508519	5508750	232	-	CHR-2B	842	0.0206071	0.742655	0.667186	0.0754691	0.00563679	0.164761	0.138033	0.742613	0.498719	0.0095049	0.0877255	SINE_2090392	NA	NA	NA	NA	NA	NA	NA	0.659255	0.671946	0.661387	0.736819	0.788556	0.761785	0.785453	0.743839	0.840942	0.780058	0.766089	0.802873	0.744503	0.720417	0.721452	0.578512	0.805032	0.782608	0.661391	0.740973	0.797662	0.741945	0.631701
SINE_2084069	chrX	133277273	133277358	86	+	CHR-2B	330	0.0224621	0.353414	0.502897	-0.149483	0.0240387	0.173235	-0.730368	-0.111686	-0.478344	0.0134415	0.11466	SINE_2084069	NA	NA	NA	NA	NA	NA	NA	0.667172	0.409194	0.402331	0.301006	0.276668	0.310806	0.340161	0.108101	0.425475	0.449364	0.484218	0.403664	0.692335	0.386887	0.414671	0.337666	0.403253	0.255452	0.409715	0.264599	0.32836	0.300947	0.481437
SINE_0132902	chr2	19664281	19664402	122	+	SINE2-2_BT	501	0.0234149	0.604032	0.488227	0.115805	0.0144966	0.177185	0.105905	0.736156	0.480911	0.01495	0.123851	SINE_0132902	HNRNPA3	MIR4444	HNRNPA3|MIR4444	NA	NA	NA	NA	0.402568	0.515071	0.579815	0.663166	0.646573	0.593296	0.521373	0.576462	0.523226	0.605653	0.608473	0.644799	0.491483	0.736566	0.664094	0.565022	0.660094	0.846058	0.550199	0.635729	NA	0.536364	0.438054
SINE_1475670	chr18	14579654	14579756	103	+	SINE2-2_BT	244	0.0266346	0.00106696	0.00104307	2.38871e-05	8.29483e-10	0.193738	0.0133269	0.690578	0.406318	0.0438538	0.224861	SINE_1475670	SPATA2L	NA	SPATA2L	NA	NA	NA	NA	0.00101641	0.00103167	0.00102495	0.0010647	0.00105196	0.00104764	0.00104363	0.00105636	0.00103919	0.00112059	0.00106499	0.00108579	0.00106732	0.00102769	0.00103746	0.00108894	0.00114103	0.00104411	0.00102793	0.00103595	0.0010595	0.00107952	0.00103306
SINE_1341174	chr15	80828591	80828686	96	-	SINE2-2_BT	434	0.0337445	0.00117393	0.00124021	-6.62811e-05	5.47702e-09	0.220909	-0.710979	-0.0337489	-0.431274	0.0353647	0.195583	SINE_1341174	UBE2L6	NA	NA	NA	UBE2L6	NA	NA	NA	0.00120727	0.00113526	0.00120743	0.00105791	0.00108894	0.00133784	0.00128953	0.0011495	0.0011903	0.00120778	NA	0.0011067	0.00113424	0.00117029	0.0011748	0.00120222	0.00112198	0.00131442	0.00125986	0.00126961	0.00121388	0.00124436
SINE_0122162	chr1	148636285	148636562	278	-	CHR-2A	1129	0.0339654	0.996867	0.996658	0.000209167	4.40148e-08	0.221325	0.132729	0.74018	0.494649	0.0102029	0.0932505	SINE_0122162	NA	NA	NA	NA	NA	NA	NA	0.996649	0.996892	0.996894	0.996961	0.996944	0.996921	0.996875	0.996854	NA	0.996491	0.996796	0.996932	0.996937	0.99697	0.9966	0.99667	0.996887	0.996928	0.996087	0.996363	0.996849	0.996905	0.996886
SINE_1701095	chr22	6936485	6936679	195	+	CHR-2B	350	0.0388832	0.280356	0.37247	-0.0921139	0.0120241	0.235897	-0.692355	-0.0350882	-0.416776	0.0341671	0.193916	SINE_1701095	CMTM6	NA	NA	NA	CMTM6	NA	NA	0.284106	0.155579	0.138673	0.318177	0.492276	0.261186	0.327745	0.268804	0.399514	0.30733	0.238297	0.319051	0.259708	0.12369	0.212222	0.184989	0.220674	0.264738	0.396074	0.253605	0.258248	0.473846	0.412465
SINE_2008747	chr29	36332821	36333139	319	+	CHR-2A	2014	0.0401732	0.639276	0.509198	0.130078	0.0200377	0.241445	0.0730111	0.729912	0.462778	0.0227768	0.158704	SINE_2008747	NA	NA	NA	NA	NA	NA	NA	0.413158	0.812098	0.765972	0.789483	0.650162	0.716957	0.600953	0.659544	NA	0.564123	NA	0.732091	0.63831	0.566769	0.661534	0.683734	0.681826	NA	0.586479	0.680331	0.46703	0.631504	0.338323
SINE_2080567	chrX	123875951	123876110	160	+	CHR-2A	965	0.0462098	0.884377	0.850826	0.033551	0.00135432	0.254787	0.0787719	0.71449	0.452322	0.0203379	0.15186	SINE_2080567	NA	NA	NA	NA	NA	NA	NA	0.945295	0.908114	0.863996	0.94082	0.868716	0.858929	0.908183	0.884333	0.858864	0.881923	0.867685	0.869336	0.899846	0.890246	0.878102	0.869929	0.845141	0.869068	0.829267	0.832725	0.91217	0.851792	0.804031
SINE_2066992	chrX	85910377	85910694	318	+	CHR-2A	2012	0.0463658	0.546641	0.638086	-0.0914454	0.0101233	0.254787	-0.71363	-0.0770281	-0.450926	0.0207773	0.153512	SINE_2066992	NA	NA	NA	NA	NA	NA	NA	0.684559	0.676905	0.42017	0.563812	0.599605	0.632933	0.597154	0.50791	0.776263	0.56381	0.420291	0.476725	0.446744	0.542567	0.549725	0.574184	0.538771	0.540949	0.710101	0.468801	0.57539	0.538872	0.549023
SINE_1411086	chr17	6342291	6342540	250	+	CHR-2B	798	0.0473068	0.554152	0.432675	0.121477	0.0191979	0.254787	0.0522932	0.71044	0.438366	0.0283852	0.176779	SINE_1411086	NA	NA	NA	NA	NA	NA	NA	0.278442	0.400037	0.501364	NA	0.393836	0.48308	NA	0.755242	0.468052	0.460452	0.579548	0.494465	0.55968	0.464267	0.513541	0.500113	0.619761	0.592888	0.446786	0.467453	0.605126	0.565536	0.416196
SINE_1650323	chr21	22095689	22095942	254	+	CHR-2A	1274	0.0529457	0.996796	0.996617	0.000178955	3.48556e-08	0.264259	0.0675954	0.737156	0.466791	0.0247371	0.164334	SINE_1650323	NA	NA	NA	NA	NA	NA	NA	0.996399	0.996325	0.996812	0.996888	0.996883	NA	0.996889	0.996839	0.996805	0.996833	0.996858	0.996287	0.996743	0.99695	NA	0.996758	0.9967	0.996853	0.996776	0.996846	0.996804	0.996819	0.996784
SINE_1535325	chr19	22701057	22701339	283	+	CHR-2A	1301	0.0544594	0.454725	0.575109	-0.120384	0.014148	0.26773	-0.744411	-0.10452	-0.487367	0.0157088	0.127023	SINE_1535325	SLC43A2	NA	NA	NA	SLC43A2	NA	NA	0.4108	0.355892	0.389166	0.397479	0.442516	0.454713	0.595326	0.525514	0.327903	0.442935	0.445008	0.48087	0.567985	0.592481	0.510842	0.330332	0.378951	0.388295	0.520417	NA	0.37865	0.590129	0.477508
SINE_2080655	chrX	124041618	124041736	119	+	SINE2-1_BT	631	0.0651829	0.772831	0.732962	0.0398694	0.00239348	0.295475	0.0201225	0.684476	0.404323	0.0404942	0.214346	SINE_2080655	MGC134232	NA	NA	MGC134232	NA	NA	NA	0.733257	0.795205	0.869912	0.806606	0.687593	0.742855	0.761337	0.781718	0.845946	0.772883	0.774283	0.735958	0.795749	0.808818	0.786096	0.748785	0.848974	0.788302	0.690267	0.78039	0.728832	0.774324	0.743834
SINE_0474429	chr5	107445433	107445552	120	+	CHRL1_BT	580	0.0654812	0.00104889	0.00102318	2.57121e-05	1.69785e-09	0.295874	-0.0883549	0.622316	0.309593	0.123786	0.408362	SINE_0474429	NINJ2	NA	NA	NA	NINJ2	NA	NA	0.00105597	0.00117142	0.00107456	0.00105977	0.00101544	0.00102164	0.00102215	0.00102466	0.00101576	0.00100935	0.00103227	0.00101744	0.00101718	0.00114324	0.00100993	0.00103996	0.00110303	0.00101677	0.00101866	0.00101128	0.00101308	0.00104333	0.00101887
SINE_0682528	chr7	21275959	21276084	126	-	SINE2-2_BT	485	0.0712174	0.00101468	0.00104972	-3.50388e-05	6.87801e-10	0.309614	-0.820063	-0.252159	-0.609021	0.00262744	0.033167	SINE_0682528	NA	NA	NA	NA	NA	NA	NA	0.00105985	0.00104548	0.00100944	0.00100549	0.00101543	0.001	0.00100404	0.00101003	0.00103052	0.00100354	0.00101379	0.0010187	0.00101278	0.0010151	0.00102317	0.00100628	0.00100825	0.00101101	NA	0.00101152	0.00102119	0.00102549	0.00108356
SINE_1786210	chr23	50114069	50114204	136	-	CHR-2A	577	0.0798572	0.00105411	0.00104244	1.16775e-05	2.97624e-10	0.3301	-0.0592271	0.639936	0.335829	0.0934841	0.348303	SINE_1786210	NA	NA	NA	NA	NA	NA	NA	0.00105898	0.00103289	0.00107314	0.0010491	0.0010434	0.00102697	0.00104765	0.00105871	0.00108121	0.00107697	0.00104954	0.00102878	0.00103678	0.00103874	0.00103406	0.00107866	0.00107628	0.00107678	0.00103497	0.00107116	0.0010367	0.00104904	0.00103124
SINE_0467971	chr5	93965900	93966182	283	+	CHR-2B	1282	0.081106	0.996544	0.996858	-0.000313438	2.71549e-07	0.33428	-0.641743	0.161382	-0.290546	0.201355	0.510039	SINE_0467971	DERA	NA	NA	NA	DERA	NA	NA	0.996902	0.996822	0.996425	0.996931	0.996839	NA	0.996892	0.996729	0.996784	0.996795	0.996866	0.996757	0.996802	0.996771	NA	0.995282	0.995037	0.996806	0.996881	NA	0.996155	NA	0.996892
SINE_1650440	chr21	22315425	22315539	115	+	SINE2-2_BT	563	0.0820423	0.0011507	0.00109772	5.29825e-05	5.87212e-09	0.336828	-0.0572462	0.6518	0.345704	0.0905175	0.343869	SINE_1650440	WDR73	NA	WDR73	NA	NA	NA	NA	0.00116775	NA	0.00114345	0.00111029	0.00122493	0.00116195	0.00105724	0.00103755	0.00106014	0.00116415	0.00107714	0.00110763	0.00110419	0.00108393	0.00115871	0.00106897	0.00129674	0.0012458	0.00106021	0.00105665	0.00108867	0.00114777	0.00103412
SINE_1479925	chr18	24157885	24158134	250	+	CHR-2A	900	0.087841	0.983095	0.996157	-0.0130612	0.000485647	0.346806	-0.618992	0.111891	-0.296342	0.150323	0.445516	SINE_1479925	OGFOD1	NA	NA	NA	OGFOD1	NA	NA	0.996685	0.996705	0.99683	0.996714	0.99667	0.996787	0.941037	NA	0.996658	0.992652	0.928889	0.996722	0.996812	0.996719	0.996703	0.996495	0.996464	0.924671	0.996659	0.993063	0.996832	0.936754	0.996842
SINE_1859571	chr25	2463826	2464102	277	-	CHR-2A	1114	0.0911019	0.00104353	0.00110114	-5.76063e-05	3.7553e-09	0.353264	-0.723925	-0.0799406	-0.460525	0.020523	0.152414	SINE_1859571	NA	NA	NA	NA	NA	NA	NA	0.00103041	0.00104021	0.00106517	0.0010424	0.00101842	0.00104195	0.00102658	0.00105037	0.00109027	0.00101644	0.00104848	0.00104179	0.00103819	0.00107381	0.00111128	0.00102043	0.0010353	0.00105898	0.0011587	0.00130558	0.00104484	0.0010284	NA
SINE_0477557	chr5	114280694	114280969	276	+	CHR-2B	1084	0.0930537	0.346085	0.425975	-0.0798903	0.011004	0.356668	-0.667507	0.0111276	-0.377853	0.057019	0.267961	SINE_0477557	NA	NA	NA	NA	NA	NA	NA	0.606165	0.299099	0.32807	0.42384	0.290364	0.312227	0.204025	0.4791	0.276111	0.299787	0.208857	0.254656	0.480405	0.368322	0.210754	0.327659	0.321041	0.329923	0.396807	0.389138	0.392282	0.28479	0.551588
SINE_1576490	chr19	55229956	55230059	104	-	SINE2-1_BT	573	0.0934358	0.00106045	0.00103367	2.6774e-05	2.08561e-09	0.356882	-0.108732	0.609546	0.290871	0.149415	0.444814	SINE_1576490	NA	NA	NA	NA	NA	NA	NA	0.00101189	0.00101454	0.0010871	0.00101563	0.00107315	0.00111991	0.00116517	0.00120252	0.00106246	0.00100378	0.00108525	0.00102642	0.0010398	0.00105522	0.00103852	0.00104573	0.00101528	0.00108609	0.00104014	0.00102176	0.00101886	0.00112608	0.00102661
SINE_1034421	chr11	50072541	50072591	51	-	CHRL1_BT	333	0.0941069	0.00104851	0.00103478	1.37282e-05	4.8589e-10	0.358472	-0.0954812	0.62912	0.311398	0.129711	0.416348	SINE_1034421	NA	NA	NA	NA	NA	NA	NA	0.00100908	0.00103631	0.00102581	0.0010328	0.00106116	0.00102661	0.00103608	0.00103358	0.00102017	0.00111731	0.00101177	0.00102898	0.00105702	0.00104685	0.00105113	0.00107167	NA	0.0010683	0.00102643	0.00102268	0.00103657	0.00104897	0.00104675
SINE_0230543	chr2	124805518	124805625	108	-	SINE2-2_BT	438	0.0972704	0.00103957	0.00116139	-0.000121822	1.68833e-08	0.367515	-0.723188	-0.0784047	-0.459306	0.0209034	0.153974	SINE_0230543	NA	NA	NA	NA	NA	NA	NA	0.00134866	0.00108228	0.00106154	0.00102127	0.00102336	0.00102428	0.0010301	0.00101531	0.00101581	0.00101735	0.00104068	0.00108649	0.00104505	0.00104463	NA	0.00101781	0.00104627	0.00102468	0.00118994	0.00101535	0.00102124	0.00103298	0.00102441
SINE_0693292	chr7	51772016	51772143	128	-	SINE2-2_BT	451	0.099727	0.394502	0.334583	0.059919	0.00754355	0.372817	-0.0519627	0.644219	0.342279	0.0869727	0.336765	SINE_0693292	TMCO6	NA	TMCO6	NA	NA	NA	NA	0.205938	0.319443	0.542119	0.326368	0.4369	0.426199	0.308586	0.384536	0.578489	0.353998	0.347939	0.382294	0.52018	0.458778	0.408412	0.444181	0.420424	0.414466	0.342077	0.474037	0.341757	0.374597	0.312503
SINE_2036096	chr29	49748693	49748930	238	-	CHR-2_BT	712	0.109315	0.996905	0.996662	0.000243282	6.07217e-08	0.39051	0.0891073	0.737394	0.475415	0.0188789	0.144413	SINE_2036096	NA	NA	NA	NA	NA	NA	NA	0.99666	0.996893	0.996901	0.996954	0.996959	0.996941	0.996954	0.996945	0.996908	0.996917	0.996886	0.996942	0.996612	0.996916	0.996921	0.996867	0.9969	0.996942	NA	0.996641	0.996955	0.996893	NA
SINE_0634802	chr7	14770918	14771232	315	+	CHR-2	1313	0.114747	0.00107281	0.00109441	-2.1595e-05	8.07469e-10	0.398571	-0.669016	0.0267656	-0.372303	0.0668421	0.29585	SINE_0634802	MRPL4	NA	MRPL4	NA	NA	NA	NA	0.00109897	0.001086	0.0010693	0.00105577	0.00106649	0.00111712	0.00108641	0.00105423	0.0011496	0.00105353	0.00106345	0.00107496	0.00108064	0.00111179	0.0010767	0.00108422	0.00105579	0.0010549	0.00106497	0.00111016	0.00104934	0.00108221	0.00110928
SINE_0053120	chr1	132321736	132322061	326	+	CHR-2A	1802	0.115293	0.996752	0.996525	0.000227401	4.62925e-08	0.398711	0.104439	0.763317	0.503862	0.0168082	0.132535	SINE_0053120	SLC35G2	NA	NA	SLC35G2	NA	NA	NA	0.996416	0.996673	0.996725	0.996839	0.996787	0.996728	0.996692	0.996817	0.996848	NA	0.996662	NA	0.996632	0.996799	0.996891	0.996677	0.99682	0.99687	0.996555	0.996812	0.99673	0.996831	0.996451
SINE_1721137	chr22	59044753	59044992	240	+	CHR-2	746	0.115922	0.00105868	0.00104553	1.31475e-05	6.08568e-10	0.399802	-0.136961	0.591216	0.264419	0.191776	0.500323	SINE_1721137	NA	NA	NA	NA	NA	NA	NA	0.0010439	0.00104074	0.00106695	0.00104682	0.00106223	0.00109788	0.00104234	0.00104539	0.00105897	0.00111757	0.00104076	0.00104026	0.00104768	0.00103671	0.00105025	0.00106415	0.00102596	0.00104527	0.00104248	0.00104115	0.00105259	0.00103836	0.00103873
SINE_0667476	chr7	96204912	96205231	320	+	CHR-2A	1129	0.126768	0.00107593	0.00109463	-1.86966e-05	8.37052e-10	0.415511	-0.62976	0.0761947	-0.32062	0.110281	0.383636	SINE_0667476	ERAP1	NA	ERAP1	NA	NA	NA	NA	0.00114753	0.00108771	0.00105081	0.001058	0.00110475	0.00104756	0.001102	0.00103843	0.00107276	0.00108637	0.00104837	0.00106617	0.00111425	0.00110869	0.00106916	0.00105156	0.00107819	0.0011114	0.00112949	0.00109324	0.00105041	0.00109914	0.00107841
SINE_1066045	chr12	18235589	18235897	309	+	CHR-2B	1527	0.128214	0.996797	0.996711	8.64998e-05	1.29084e-08	0.416248	-0.0489169	0.679167	0.370761	0.0815713	0.327099	SINE_1066045	RB1	NA	NA	NA	RB1	NA	NA	NA	0.996794	0.99685	0.996925	0.996724	0.996806	0.995987	0.996755	NA	0.996518	0.99684	0.996858	0.996773	0.996869	0.996539	0.996859	NA	0.996801	0.99654	0.996874	0.996873	0.996785	NA
SINE_1891397	chr26	30271983	30272282	300	+	CHR-2A	1493	0.139735	0.561439	0.611274	-0.0498349	0.00870492	0.433521	-0.591627	0.136342	-0.265005	0.190755	0.499345	SINE_1891397	NA	NA	NA	NA	NA	NA	NA	0.625248	0.58539	0.540677	0.567064	0.641203	0.658521	0.556576	0.46884	0.657382	0.51724	0.690821	0.543605	0.61331	0.674859	0.539726	0.513539	0.498786	0.734623	0.639674	0.546245	0.305956	0.508606	0.739179
SINE_0661771	chr7	80797084	80797420	337	+	CHR-2A	1827	0.14266	0.996699	0.996824	-0.000124754	5.41927e-08	0.436017	-0.612145	0.162719	-0.26742	0.217353	0.527455	SINE_0661771	MSH3	NA	NA	NA	MSH3	NA	NA	0.996886	0.996319	0.996903	0.996871	0.996841	0.996855	NA	0.996943	0.996492	0.996264	NA	0.996832	0.996248	0.996819	NA	0.996881	0.996248	0.996853	0.996944	0.996896	0.996846	0.996847	0.996669
SINE_1287823	chr15	40484350	40484611	262	+	CHR-2B	877	0.146073	0.996551	0.996372	0.000178649	3.5359e-08	0.441854	0.0387065	0.734311	0.452924	0.0342807	0.193916	SINE_1287823	NA	NA	NA	NA	NA	NA	NA	0.995769	0.99644	0.996647	0.996716	0.996462	0.996547	0.996745	0.996614	0.996683	NA	0.996581	0.996347	0.996574	0.996539	0.996525	0.996682	0.996399	0.99657	NA	0.996458	0.996507	0.996619	0.99642
SINE_0133663	chr2	21954407	21954490	84	+	CHR-2A	383	0.15438	0.983324	0.996519	-0.0131953	0.00070201	0.454583	-0.60434	0.196738	-0.24521	0.271376	0.581127	SINE_0133663	CHN1	NA	NA	NA	CHN1	NA	NA	NA	0.99662	0.994108	0.996766	0.996508	0.996438	0.996445	0.996626	0.996607	NA	0.996502	0.996356	0.905205	0.996203	0.996691	0.992994	0.996453	0.996076	0.996516	NA	0.996359	0.996383	0.996518
SINE_0932186	chr10	9194925	9195197	273	-	CHR-2A	766	0.162794	0.980855	0.996926	-0.016071	0.000974958	0.46699	-0.619331	0.197391	-0.25612	0.262441	0.574726	SINE_0932186	AP3B1	NA	NA	NA	AP3B1	NA	NA	0.996893	0.996925	0.996946	0.996936	0.90776	0.995886	0.996902	NA	0.99694	0.880213	NA	NA	0.996808	0.996981	NA	0.996963	0.994909	0.996988	0.996972	0.996953	NA	0.996949	0.996982
SINE_2089797	chrX	4221377	4221496	120	-	SINE2-1_BT	602	0.163864	0.425781	0.39348	0.0323006	0.00314233	0.468238	-0.114105	0.606115	0.285883	0.15684	0.45417	SINE_2089797	NDUFA1|RNF113A	NA	RNF113A	NA	NDUFA1	NA	NA	0.441455	0.437054	0.263926	0.517686	0.478032	0.484783	0.497581	0.427849	0.435388	0.412345	0.291658	0.413894	0.421307	0.415729	0.404864	0.406349	0.374265	0.398848	0.472846	0.381031	0.450736	0.383677	0.420799
SINE_1839226	chr25	2670771	2671031	261	+	CHR-2B	1188	0.176543	0.599632	0.545379	0.0542529	0.00843091	0.484375	-0.12027	0.625837	0.297564	0.157902	0.455424	SINE_1839226	NA	NA	NA	NA	NA	NA	NA	0.623232	0.641206	0.636505	0.521493	0.603681	NA	0.51481	0.612575	0.629095	0.660239	0.531629	0.634836	0.629008	NA	0.627751	0.449294	0.705545	0.598761	0.697212	0.477531	0.732048	0.569408	0.595792
SINE_1977461	chr28	7364912	7365147	236	-	CHR-2B	1434	0.179774	0.996737	0.996606	0.0001306	5.5033e-08	0.487068	-0.175665	0.633014	0.277029	0.224083	0.535479	SINE_1977461	NA	NA	NA	NA	NA	NA	NA	0.996688	NA	0.996936	0.996832	0.996829	NA	0.996862	0.996875	0.996899	0.996823	0.996828	0.996749	0.99692	0.996757	0.996248	0.996626	0.99688	0.996775	0.996487	NA	0.996776	0.996756	0.996638
SINE_0898970	chr10	28379853	28380010	158	+	CHRL	567	0.183802	0.996743	0.996655	8.81121e-05	2.73288e-08	0.493234	-0.187983	0.625318	0.265227	0.245254	0.558568	SINE_0898970	SLC12A6	NA	NA	NA	SLC12A6	NA	NA	0.996488	0.996795	0.996839	0.996917	0.996902	0.996757	0.996815	0.996927	0.996743	NA	0.99688	NA	0.99623	0.996832	0.996683	0.996716	NA	0.996606	0.996575	0.996782	NA	0.99669	0.996668
SINE_1016385	chr11	5610910	5611169	260	-	CHR-2B	1090	0.186972	0.977627	0.996489	-0.018862	0.00137939	0.495689	-0.605384	0.173157	-0.257419	0.235699	0.55016	SINE_1016385	NA	NA	NA	NA	NA	NA	NA	0.996641	0.996718	NA	0.99672	0.996469	0.996619	0.996785	NA	0.996964	0.996748	0.996622	0.996788	0.917953	NA	0.996577	0.832842	0.996789	0.994512	0.99681	0.996365	0.99679	0.996618	0.996801
SINE_1181509	chr13	46346838	46346962	125	-	SINE2-3_BT	481	0.189398	0.00103687	0.00101791	1.89539e-05	1.86864e-09	0.499676	-0.185438	0.557882	0.21754	0.28573	0.596683	SINE_1181509	GTPBP4	NA	GTPBP4	NA	NA	NA	NA	0.00102303	0.0010115	0.00100621	0.00101358	0.00101554	0.00102361	0.00100803	0.00102962	0.00105157	0.00101817	0.00101542	0.00101114	0.00102085	0.00110199	0.00101508	0.00101014	0.00104875	0.00100683	0.00100668	0.00100851	0.00122001	0.00102234	0.00102379
SINE_0635048	chr7	15074944	15075056	113	+	SINE2-2_BT	627	0.191655	0.00105601	0.00107209	-1.60773e-05	7.01224e-10	0.502803	-0.616628	0.0975055	-0.301223	0.134813	0.421666	SINE_0635048	CDKN2D	NA	CDKN2D	NA	NA	NA	NA	0.00112753	0.00103575	0.00104739	0.00106301	0.00104111	0.00104283	0.00113754	0.00107264	0.00108668	0.00104902	0.00103852	0.00106832	0.00108719	0.00105282	0.00110286	0.00106821	0.00105462	0.00102998	0.0011251	0.00104917	0.00106548	0.00104059	0.001045
SINE_1565082	chr19	27129392	27129430	39	-	CHRL	988	0.193071	0.00106282	0.00107469	-1.18717e-05	4.79845e-10	0.505391	-0.594335	0.13224	-0.268885	0.1841	0.491037	SINE_1565082	CHRNB1	NA	NA	NA	CHRNB1	NA	NA	0.00108812	0.00103191	0.00108134	0.0010471	0.00104873	0.00109432	0.00103574	0.00107564	0.00104324	0.00105146	0.00105247	0.00107898	0.00108576	0.00107105	0.00104771	0.00109276	0.0010699	0.00106305	0.00107062	0.00109702	0.00108917	0.00103505	0.00107761
SINE_2102256	chrX	37462603	37462702	100	-	SINE2-1_BT	432	0.193539	0.320469	0.283904	0.0365651	0.00439487	0.505391	-0.133946	0.604987	0.275781	0.182086	0.4905	SINE_2102256	DNASE1L1	NA	DNASE1L1	NA	NA	NA	NA	0.2066	0.348018	0.202611	0.396819	0.442489	0.266806	0.280439	0.265787	0.270825	0.32362	0.239955	0.238233	NA	0.307153	0.300809	0.282028	0.243077	0.255047	0.303099	0.268506	0.385561	0.377074	0.218471
SINE_0913807	chr10	67758129	67758358	230	+	CHR-2B	1034	0.196307	0.987443	0.996203	-0.00875998	0.000455032	0.507204	-0.556735	0.223473	-0.19775	0.354316	0.655183	SINE_0913807	FBXO34	NA	NA	FBXO34	NA	NA	NA	0.996646	0.902344	0.996195	0.996806	0.996467	0.996715	0.996699	0.996485	0.996731	0.996875	0.99678	0.99661	0.946553	0.996555	0.996613	0.996705	0.996467	0.99529	0.994015	0.996714	0.996509	0.995337	NA
SINE_1492127	chr18	52836203	52836496	294	+	CHR-2B	1565	0.198326	0.375328	0.322025	0.0533037	0.0103743	0.508655	-0.141986	0.587873	0.259646	0.200219	0.509138	SINE_1492127	NA	NA	NA	NA	NA	NA	NA	0.344893	0.433491	0.405128	0.330627	0.439769	0.306475	0.260854	0.328972	0.369892	0.391547	0.410795	0.293173	0.300567	0.337091	0.360865	0.573424	0.252511	0.285669	0.489993	0.244832	0.252413	0.539528	0.469368
SINE_2080576	chrX	123894786	123894952	167	+	CHRL	1088	0.198796	0.763648	0.729029	0.0346191	0.0029368	0.508655	-0.0802618	0.627285	0.316944	0.114656	0.393126	SINE_2080576	NA	NA	NA	NA	NA	NA	NA	0.67661	0.718657	0.724627	0.745715	0.785193	0.708271	0.707267	0.797674	0.733162	0.776762	0.780596	0.830057	0.798282	0.734177	0.840884	0.727929	0.770002	0.770272	0.722597	0.737197	0.748443	0.798595	0.720534
SINE_1305633	chr15	80815725	80816046	322	+	CHR-2A	850	0.202974	0.00108954	0.00106345	2.60934e-05	3.67763e-09	0.514598	-0.201088	0.559335	0.210791	0.311815	0.618141	SINE_1305633	NA	NA	NA	NA	NA	NA	NA	0.00105496	0.00104612	0.00106932	0.00112674	0.00108141	0.00116708	0.00106411	0.0010501	0.00110136	0.00110374	0.00105612	NA	0.00111466	0.00128799	0.00106025	0.00101105	0.00103409	0.00102637	0.00105297	0.00106958	0.00105543	0.00104096	0.00111367
SINE_1744425	chr22	58891889	58892183	295	-	CHR-2B	876	0.204604	0.00102462	0.00104943	-2.48105e-05	1.18766e-09	0.516093	-0.656353	0.0493113	-0.352692	0.0837656	0.331548	SINE_1744425	ACAD9	NA	ACAD9	NA	NA	NA	NA	0.00102636	0.00102782	0.00101305	0.00102261	0.00102769	0.00101045	0.00101608	0.00101424	0.00101602	0.00101356	0.00102979	0.00113412	0.00106217	0.0010179	0.00114946	0.00101855	0.00102747	0.00101982	0.0010455	0.00101645	0.0010198	0.00103124	0.00102133
SINE_0171611	chr2	118861906	118861998	93	+	SINE2-2_BT	423	0.212301	0.00105003	0.00107408	-2.40408e-05	1.28953e-09	0.524235	-0.640147	0.0771552	-0.327974	0.109476	0.382353	SINE_0171611	NA	NA	NA	NA	NA	NA	NA	0.00112062	0.00106037	0.00102779	0.00104864	0.00109879	0.0010634	0.00105877	0.0010348	0.00106125	0.00104073	0.00102591	0.00102516	0.00103713	0.00107687	0.00114576	0.00102388	0.00103427	0.00103748	0.00115548	0.00104272	0.00104099	0.00106465	0.00103857
SINE_0927518	chr10	100668926	100669177	252	+	CHR-2B	769	0.226753	0.663395	0.599742	0.0636531	0.0102111	0.541399	-0.0985525	0.627243	0.308595	0.133383	0.419016	SINE_0927518	NA	NA	NA	NA	NA	NA	NA	0.685594	0.652021	0.761776	0.56544	0.694935	0.619882	0.647834	0.606133	0.542962	0.689916	0.707774	0.703178	0.716154	0.788564	0.484689	0.750904	0.614461	0.643307	0.528607	0.379703	0.601856	0.720658	0.74763
SINE_0504318	chr5	62878460	62878721	262	-	CHR-2B	1223	0.228691	0.996815	0.996683	0.000131629	2.65622e-08	0.542996	-0.0499745	0.70336	0.390129	0.0803999	0.324249	SINE_0504318	NA	NA	NA	NA	NA	NA	NA	0.996677	0.9968	0.996802	0.996765	0.99683	0.996785	0.99688	0.996909	0.996957	NA	0.996725	0.996777	0.996837	0.996824	0.996825	0.996827	NA	0.996705	0.996112	0.996826	0.996846	0.996759	NA
SINE_1514151	chr18	41458080	41458153	74	-	SINE2-1_BT	277	0.231282	0.607609	0.555599	0.0520095	0.0111864	0.546189	-0.158343	0.576814	0.243972	0.229716	0.541681	SINE_1514151	NA	NA	NA	NA	NA	NA	NA	0.482104	0.509697	NA	0.708374	0.644585	0.699718	0.429025	0.787825	0.766908	0.560507	0.524393	0.685358	0.611564	0.786256	0.667584	0.657098	0.421443	0.573016	0.639435	0.525153	0.636422	0.510404	0.450646
SINE_1663332	chr21	54947371	54947669	299	+	CHR-2B	1525	0.25053	0.996779	0.996828	-4.91712e-05	1.33303e-08	0.563293	-0.574404	0.218853	-0.212521	0.330275	0.634258	SINE_1663332	MIS18BP1	NA	NA	NA	MIS18BP1	NA	NA	0.996832	0.996723	0.996913	0.996899	0.996822	0.996897	0.9969	0.996877	0.996696	0.996862	0.996735	0.996782	0.996716	0.996816	0.996902	0.996859	NA	0.996423	0.996755	0.996887	0.996914	0.996555	0.996807
SINE_0181793	chr2	1313367	1313442	76	-	CHRL1_BT	262	0.263171	0.00100786	0.00101046	-2.59669e-06	2.95866e-11	0.580592	-0.571749	0.165702	-0.236852	0.244025	0.556983	SINE_0181793	NA	NA	NA	NA	NA	NA	NA	0.00100639	0.00100395	0.00100873	0.00100083	0.00100435	0.00100895	0.00102439	0.0010135	0.00100226	0.00100458	0.00100779	0.00100833	0.00100121	0.0010208	0.00100649	0.00101044	0.00101218	0.00101058	0.00101466	0.00101027	0.00100696	0.00100469	0.00101531
SINE_0229137	chr2	122287419	122287533	115	-	SINE2-1_BT	604	0.264889	0.00103786	0.00115185	-0.000113989	3.09412e-08	0.582898	-0.633173	0.0888015	-0.317469	0.122009	0.406509	SINE_0229137	FABP3	NA	NA	NA	FABP3	NA	NA	0.00102207	0.001008	0.00111366	0.00105708	0.00101327	0.001033	0.00102524	0.00100668	0.00107959	0.00103127	0.00105673	0.00100319	0.00105211	0.00101086	0.00104184	0.00107706	0.00100688	0.00101798	0.00113159	0.00100384	0.00100011	0.00103893	0.0018977
SINE_0046920	chr1	117535316	117535633	318	+	CHR-2A	1620	0.266392	0.00103435	0.00107057	-3.62269e-05	3.88824e-09	0.583575	-0.607739	0.111566	-0.288242	0.153297	0.450326	SINE_0046920	SELENOT	SELENOT	NA	NA	SELENOT	NA	NA	0.00103923	0.00104931	0.00103019	0.00100772	0.0010191	0.00105618	0.00102204	0.00102233	0.00102442	0.00101411	0.00106329	0.00110116	0.00102611	0.00106203	0.00105429	0.00101711	0.00107024	0.00101455	0.00102421	0.0010155	0.00101645	0.00102904	0.00104257
SINE_1839179	chr25	2551473	2551575	103	+	SINE2-1_BT	523	0.269769	0.369036	0.418599	-0.0495623	0.0109225	0.585227	-0.578085	0.17435	-0.237116	0.253765	0.565596	SINE_1839179	NA	NA	NA	NA	NA	NA	NA	0.306574	0.314392	0.622244	0.400809	0.250961	0.220286	0.392245	0.406429	0.372415	0.343	0.451631	0.346612	0.512197	0.354878	0.586143	0.240727	NA	0.254075	0.534202	0.308757	0.438193	0.417225	0.300291
SINE_1264698	chr14	66176681	66176794	114	-	SINE2-2_BT	606	0.270119	0.00102644	0.0010191	7.33506e-06	2.43895e-10	0.585284	-0.181541	0.573119	0.230095	0.268508	0.578308	SINE_1264698	RPL30	NA	NA	NA	RPL30	NA	NA	0.00100885	0.00101363	0.00101977	0.00104509	0.00102316	0.00102517	0.00101951	0.00104374	0.00100854	0.00104684	0.00102294	0.00101854	0.00101918	0.00102578	0.00103164	0.00105638	0.00100143	0.00102396	0.00104801	0.00100177	0.00100851	0.00101951	0.00102537
SINE_2034227	chr29	44670499	44670613	115	-	SINE2-1_BT	544	0.273597	0.0011004	0.00107184	2.85583e-05	3.60743e-09	0.588696	-0.181468	0.586227	0.239458	0.259757	0.573502	SINE_2034227	RBM4	NA	NA	RBM4	NA	NA	NA	0.00120048	0.00102956	0.00108804	0.001095	NA	0.00109589	0.00105615	0.0010202	0.00108536	0.00106291	0.00112015	0.00115581	0.00116287	0.00108828	0.00103763	0.00124647	0.00112233	0.00110904	0.00102229	0.00110323	0.00106631	NA	0.00103769
SINE_1018278	chr11	9114238	9114354	117	-	CHRL	443	0.276579	0.00107011	0.00105205	1.8067e-05	2.10906e-09	0.59252	-0.21515	0.549152	0.196703	0.34598	0.648856	SINE_1018278	MRPS9	NA	NA	NA	MRPS9	NA	NA	0.00105037	0.00110625	0.001038	NA	0.00103049	0.00106098	0.00106099	0.00104677	0.00104152	0.00125263	0.0011077	0.00108157	0.00103925	0.00104225	0.00104901	0.00105354	0.00104348	0.00104184	0.00104729	0.0010389	0.00104761	0.00103602	0.00109655
SINE_1916674	chr26	39447468	39447645	178	-	CHR-2_BT	898	0.279761	0.996803	0.996728	7.49425e-05	1.39561e-08	0.596574	-0.134317	0.65773	0.315673	0.163329	0.460692	SINE_1916674	GRK5	NA	NA	NA	GRK5	NA	NA	0.99632	0.996802	0.996729	0.996894	0.996806	0.996812	0.996867	0.996776	0.996794	NA	0.996687	0.996757	0.996765	NA	0.996671	NA	0.996772	0.996804	0.996859	0.99688	0.996816	0.996861	NA
SINE_1460993	chr17	53826991	53827105	115	-	SINE2-2_BT	444	0.29549	0.00109629	0.00106052	3.57704e-05	9.32024e-09	0.614869	-0.226448	0.540803	0.18526	0.375302	0.678533	SINE_1460993	ANAPC5	NA	ANAPC5	NA	NA	NA	NA	0.00104824	0.00102492	0.00105004	0.00103646	0.00107541	NA	0.00102471	0.00101788	0.0010756	0.00129364	0.00104022	0.00105949	0.00103168	0.00102848	0.00110178	0.00103904	0.00104331	0.00104101	0.00102276	0.00102469	0.00104613	0.00142443	0.00103333
SINE_0794633	chr8	82709096	82709505	410	-	CHR-2B	1249	0.304338	0.98633	0.965215	0.0211149	0.00188338	0.625118	-0.17574	0.590097	0.245027	0.2485	0.561916	SINE_0794633	ERCC6L2	NA	NA	NA	ERCC6L2	NA	NA	0.996787	0.996804	0.991214	0.996801	NA	0.996813	0.979269	NA	0.938376	0.886942	0.996772	0.996816	0.994632	0.994479	0.996803	0.996831	0.993014	0.996755	0.993692	0.824785	0.996887	0.99694	0.927968
SINE_0377023	chr4	104187238	104187451	214	+	CHR-2_BT	733	0.310664	0.996863	0.996774	8.96576e-05	2.79292e-08	0.627353	-0.177195	0.617038	0.264147	0.23488	0.549159	SINE_0377023	NA	NA	NA	NA	NA	NA	NA	0.996257	NA	0.996998	0.996912	0.996782	0.996457	0.996953	0.996963	0.996954	0.996939	0.996958	0.996869	0.996873	0.996921	0.996926	0.996894	0.996932	0.996909	0.996841	0.996859	NA	0.996898	NA
SINE_1235204	chr14	303030	303311	282	-	CHR-2A	1081	0.312624	0.00103105	0.00143749	-0.000406439	5.60678e-07	0.627353	-0.594627	0.131797	-0.269303	0.183392	0.491037	SINE_1235204	C14H8orf33	NA	C14H8orf33	NA	NA	NA	NA	0.00108008	0.0010462	0.00108292	0.00104681	0.00103921	0.00104047	0.00100364	0.00101456	0.00100925	0.00103591	0.00100671	0.00108112	0.00110326	0.00103614	0.00104551	0.00100729	0.00101175	0.0010312	0.00101419	0.00103483	0.00101485	0.00103624	0.00109513
SINE_1741427	chr22	52218585	52218859	275	-	CHR-2A	1218	0.31708	0.996822	0.989313	0.00750802	0.000184021	0.627673	-0.162122	0.626557	0.278524	0.209422	0.522165	SINE_1741427	SCAP	NA	NA	NA	SCAP	NA	NA	0.996817	0.996841	0.99681	0.99694	0.99687	NA	0.996845	0.996883	0.996925	NA	0.996392	0.99574	0.996945	0.996905	0.995533	0.996698	0.996751	0.996835	0.995445	0.996839	0.996896	0.996874	0.996881
SINE_1718098	chr22	52076235	52076384	150	+	CHRL1_BT	790	0.321524	0.996692	0.99643	0.000262279	2.30347e-07	0.627673	-0.189283	0.624496	0.263973	0.247575	0.561916	SINE_1718098	NA	NA	NA	NA	NA	NA	NA	NA	0.996691	0.99677	0.996854	0.9969	0.996719	0.996964	0.996744	0.99683	0.996798	0.996818	0.99677	0.995311	NA	0.996179	NA	0.996578	0.9969	0.995168	0.996686	0.996872	0.996805	0.996784
SINE_0181317	chr2	135889188	135889486	299	+	CHR-2	1058	0.330072	0.00631846	0.00102035	0.00529811	0.000248243	0.627673	-0.243152	0.528175	0.168133	0.421761	0.705023	SINE_0181317	NA	NA	NA	NA	NA	NA	NA	0.0010199	0.00101504	0.0010086	0.0010291	0.0798259	0.00109906	0.00102134	0.00100728	0.0010055	0.00101798	0.00104472	0.00101995	0.00101577	0.00124617	0.00102959	0.00105543	0.00129728	0.0010335	0.00100833	0.00106568	0.00103651	NA	0.001014
SINE_1916577	chr26	39303428	39303711	284	-	CHR-2B	1733	0.332906	0.988051	0.996743	-0.00869161	0.000482523	0.627673	-0.574427	0.24039	-0.201656	0.368155	0.669914	SINE_1916577	DENND10	NA	NA	NA	DENND10	NA	NA	0.996831	0.996629	0.996919	0.996806	NA	0.996604	0.996836	0.996851	0.99687	0.893667	0.996844	0.996755	0.99676	0.996919	0.996708	NA	0.995144	NA	0.996886	0.996831	0.99682	0.996762	0.996866
SINE_1369900	chr16	65911910	65912094	185	+	CHR-2_BT	942	0.333069	0.996822	0.98527	0.0115517	0.000361563	0.627673	-0.140168	0.640013	0.299117	0.176282	0.481782	SINE_1369900	NIBAN1	NA	NA	NA	NIBAN1	NA	NA	0.907509	0.996755	0.996868	0.99674	0.996917	0.996749	0.996936	0.996892	0.996919	0.996854	0.996926	0.996784	0.996719	0.996789	0.996202	0.996782	NA	0.996882	0.994936	0.996763	0.996797	0.996792	NA
SINE_0285172	chr3	113184855	113185249	395	+	CHR-2B	954	0.335807	0.996553	0.990776	0.00577725	0.000134825	0.627673	-0.170011	0.593933	0.250571	0.237616	0.551789	SINE_0285172	NA	NA	NA	NA	NA	NA	NA	0.996811	0.996733	0.996879	0.996664	0.996757	0.996767	0.996742	0.996716	0.996731	NA	0.996419	0.996746	0.996616	0.99632	0.996477	0.996184	0.996658	0.995682	0.996804	0.995155	NA	0.996768	0.996432
SINE_0699637	chr7	66071974	66072221	248	-	CHR-2_BT	1094	0.33629	0.992219	0.996754	-0.00453517	0.000213359	0.627673	-0.516211	0.258566	-0.152105	0.467944	0.724784	SINE_0699637	NA	NA	NA	NA	NA	NA	NA	0.996811	0.996768	0.996627	0.996694	0.996897	0.923741	0.995865	0.996943	0.996749	0.99682	0.996777	0.996761	0.996759	0.996724	0.996878	0.996793	0.996816	0.996603	0.996942	0.996811	0.996669	0.99687	NA
SINE_0681475	chr7	19306303	19306428	126	-	SINE2-2_BT	565	0.337128	0.991762	0.996825	-0.00506279	0.000243162	0.627673	-0.529652	0.259654	-0.160561	0.45357	0.71739	SINE_0681475	PLIN3	NA	NA	NA	PLIN3	NA	NA	0.996859	0.996938	0.996889	0.996954	0.996931	0.996878	0.996942	0.996893	0.996915	0.996901	0.996924	0.996854	0.996264	0.996821	0.996918	0.996886	0.996957	0.920454	0.996779	0.996912	0.996892	NA	0.996564
SINE_1276582	chr15	14379612	14379836	225	+	CHR-2_BT	980	0.337903	0.996345	0.989932	0.00641282	0.000160968	0.627673	-0.158203	0.589036	0.252726	0.222904	0.533114	SINE_1276582	MTMR2	NA	NA	NA	MTMR2	NA	NA	0.993372	NA	0.996809	0.996406	0.996772	0.996602	0.996522	0.996852	0.996759	0.996712	0.996117	0.996419	0.994855	0.996852	0.996766	0.996748	0.995269	0.995568	0.996848	0.996452	0.99655	0.996509	0.996715
SINE_1904927	chr26	11251444	11251773	330	-	CHR-2A	1600	0.33833	0.992028	0.996746	-0.00471823	0.000183893	0.627673	-0.540421	0.245529	-0.175223	0.412813	0.699324	SINE_1904927	NA	NA	NA	NA	NA	NA	NA	0.996855	0.996856	NA	0.996899	0.996593	0.99679	0.996853	0.996881	0.996805	NA	0.996811	0.996325	0.996907	0.995848	0.99692	0.996837	0.996807	NA	0.996907	0.996795	0.996952	0.930341	0.996773
SINE_1129405	chr12	86355086	86355128	43	-	CHRL	267	0.338963	0.996597	0.996494	0.000102375	3.38963e-08	0.627673	-0.152057	0.605733	0.267764	0.205873	0.515597	SINE_1129405	NA	NA	NA	NA	NA	NA	NA	NA	0.996407	0.99624	0.996808	0.996724	0.996602	0.996575	0.99673	NA	0.996422	0.996615	0.996815	0.996435	0.996582	0.996651	0.996556	0.996582	0.996605	0.996463	0.996238	0.996739	0.99657	0.996543
SINE_1532783	chr19	17402493	17402760	268	+	CHR-2B	1095	0.341606	0.996602	0.987484	0.00911782	0.000233213	0.627673	-0.145696	0.636669	0.29397	0.184204	0.491037	SINE_1532783	MYO1D	NA	NA	NA	MYO1D	NA	NA	0.924948	0.996854	0.996708	0.996844	0.996548	NA	0.996199	0.996754	0.996578	0.995863	0.9968	0.99674	NA	0.996784	0.996776	0.996813	0.996321	0.996502	0.996095	0.996841	0.996937	0.996424	0.996865
SINE_1878942	chr25	40486920	40487192	273	-	CHR-2B	1290	0.3427	0.996769	0.989068	0.00770158	0.000227476	0.627673	-0.148586	0.583443	0.253347	0.211745	0.523987	SINE_1878942	CARD11	NA	NA	CARD11	NA	NA	NA	0.919869	0.996938	0.996828	0.996828	0.99695	0.996935	0.996875	0.996929	0.996687	0.996928	0.996955	0.99682	0.9968	0.996896	0.9965	0.996696	0.996043	0.996339	0.996929	0.996825	0.996929	0.996507	0.996861
SINE_0756433	chr8	101971557	101971680	124	+	SINE2-1_BT	329	0.342701	0.991144	0.99668	-0.00553577	0.000241014	0.627673	-0.558778	0.261985	-0.179444	0.424259	0.705427	SINE_0756433	INIP	NA	NA	NA	INIP	NA	NA	0.996648	0.996796	0.996196	0.996827	0.996799	0.996823	0.996721	0.996788	0.996752	NA	0.996846	NA	0.996711	0.996899	0.996776	0.996727	0.996013	NA	0.996733	0.996558	0.923906	NA	0.996749
SINE_1344024	chr16	3472304	3472594	291	+	CHR-2A	1406	0.346306	0.996889	0.981061	0.015828	0.000685069	0.627673	-0.133973	0.630195	0.294492	0.172552	0.475278	SINE_1344024	NUCKS1	NA	NA	NA	NUCKS1	NA	NA	0.995401	0.996977	0.996748	0.996972	0.996959	0.996978	0.996997	0.996997	0.996973	0.996871	NA	0.996997	0.996646	0.996979	0.996994	0.99622	0.99689	0.996962	0.871327	0.996922	0.996996	0.996987	NA
SINE_1525034	chr18	64978191	64978504	314	-	CHR-2B	775	0.347054	0.99643	0.985328	0.0111027	0.000454798	0.627673	-0.179434	0.615604	0.261994	0.238858	0.552041	SINE_1525034	LOC100124497	NA	NA	NA	LOC100124497	NA	NA	0.996177	0.996347	0.996717	0.996456	0.996776	0.996457	0.996564	0.996805	0.996564	0.996444	0.996779	NA	0.994941	NA	0.996754	0.996696	0.996505	NA	0.996374	0.996215	0.996547	0.996359	0.996328
SINE_0997171	chr11	68555586	68555695	110	+	SINE2-1_BT	500	0.348838	0.00104935	0.00103459	1.47574e-05	1.78344e-09	0.627673	-0.240185	0.530443	0.171193	0.413238	0.699341	SINE_0997171	TIA1	NA	TIA1	NA	NA	NA	NA	0.00101724	0.00101108	0.00102812	0.00104509	0.00106438	0.0010884	0.00101386	0.00100555	0.00105387	0.00100773	0.00103712	0.00100862	0.00101682	0.00103399	NA	0.00101324	0.00105829	0.00106569	0.00106364	0.00100826	0.00115355	0.00101261	0.00106482
SINE_1954856	chr27	40043170	40043427	258	-	CHR-2B	733	0.350066	0.993291	0.996559	-0.00326805	8.65896e-05	0.627673	-0.556852	0.264587	-0.176737	0.431395	0.709333	SINE_1954856	NGLY1	NA	NA	NA	NGLY1	NA	NA	0.996001	0.952987	0.996796	0.996905	0.996749	0.996645	0.996557	0.996789	NA	NA	0.995941	0.996726	NA	0.996711	0.996651	NA	0.996858	0.996872	0.99606	0.996739	0.996744	0.996674	0.996784
SINE_1669779	chr21	69339308	69339570	263	+	CHR-2B	1024	0.357919	0.00103061	0.00110265	-7.20456e-05	1.84395e-08	0.631687	-0.602053	0.157709	-0.26238	0.215488	0.525731	SINE_1669779	NA	NA	NA	NA	NA	NA	NA	0.00103173	0.001034	0.00102272	0.00103186	0.00103727	0.00102982	0.0010201	0.00102617	0.00102534	0.00101562	0.00103107	0.00101704	NA	0.00102081	0.00101092	0.00101479	0.00101438	0.00102781	0.00169235	0.00103291	0.0010297	0.0010735	0.00103625
SINE_1572642	chr19	44981831	44982099	269	-	CHR-2B	1389	0.359639	0.992887	0.996583	-0.00369649	0.000134588	0.632269	-0.542602	0.283476	-0.156882	0.485661	0.732671	SINE_1572642	NA	NA	NA	NA	NA	NA	NA	0.996656	0.942298	0.996853	0.996872	0.996756	0.996815	0.996813	0.996791	0.996882	0.996693	0.996839	0.996633	NA	0.99677	NA	NA	0.996769	0.996623	0.996759	0.996881	0.996832	0.996868	0.996428
SINE_0440499	chr5	29767552	29767636	85	+	SINE2-2_BT	482	0.364734	0.991477	0.996412	-0.00493497	0.000270261	0.636497	-0.526654	0.283073	-0.146187	0.505679	0.745379	SINE_0440499	NA	NA	NA	NA	NA	NA	NA	0.996874	0.996956	0.99695	0.996851	NA	0.996354	0.99649	0.996967	0.996994	0.995425	0.996899	0.996048	0.996934	0.996972	0.995038	0.996913	0.996277	0.996903	0.996914	0.996967	0.996971	0.917824	NA
SINE_0122450	chr1	149261789	149262062	274	-	CHR-2B	1106	0.365425	0.00106942	0.00104625	2.31679e-05	5.61181e-09	0.636554	-0.248693	0.510453	0.15344	0.454242	0.71739	SINE_0122450	NA	NA	NA	NA	NA	NA	NA	0.0010282	0.00104693	0.0010422	0.00106782	0.00102875	0.00103972	0.00107503	0.0010163	0.00107784	0.00101649	0.00105317	0.00103657	0.00104104	0.00130617	0.00101766	0.00103446	0.00102411	0.00101597	0.00101838	0.00109817	0.00100598	0.00110592	0.00108087
SINE_2064472	chrX	79133518	79133642	125	+	SINE2-2_BT	788	0.366667	0.34098	0.30726	0.0337195	0.00611751	0.638323	-0.200675	0.559631	0.211203	0.31085	0.617631	SINE_2064472	OGT	NA	NA	NA	OGT	NA	NA	0.278236	0.482352	0.306782	0.306141	0.456806	0.274013	0.250113	0.346409	0.387416	0.333156	0.351816	0.38721	0.344425	0.211291	0.356875	0.336897	0.338948	0.329951	0.159426	NA	0.269533	0.303764	0.143778
SINE_0236931	chr2	135542748	135542957	210	-	CHR-2_BT	872	0.374833	0.466364	0.517201	-0.0508377	0.0165502	0.643783	-0.542232	0.207014	-0.19606	0.337103	0.64109	SINE_0236931	NA	NA	NA	NA	NA	NA	NA	0.516829	0.454902	0.573897	0.550245	0.572874	0.622304	0.544469	0.378169	0.4545	0.31786	0.491387	0.411643	0.197793	0.561448	0.410706	0.524546	0.53265	0.491257	0.68485	0.179663	0.546293	0.374134	0.516163
SINE_0084630	chr1	52305905	52306190	286	-	CHR-2B	1537	0.378678	0.996533	0.996622	-8.85633e-05	7.92561e-08	0.647756	-0.525962	0.264418	-0.155573	0.467899	0.724784	SINE_0084630	BBX	NA	NA	BBX	NA	NA	NA	0.996671	0.996397	0.996411	0.996678	0.996838	0.996693	0.996501	0.996696	0.996516	NA	0.996823	0.996559	0.996187	0.996454	0.996535	0.996683	0.996769	0.996759	0.996437	0.996782	0.996536	0.996642	0.996843
SINE_1198554	chr13	82910950	82911275	326	-	CHR-2B	1186	0.379679	0.61766	0.657702	-0.0400424	0.0104788	0.647756	-0.540774	0.208988	-0.194074	0.342115	0.644184	SINE_1198554	NA	NA	NA	NA	NA	NA	NA	0.58673	0.761743	0.505401	0.490022	0.703335	0.696675	0.738644	0.672685	0.602677	0.723106	0.577138	0.651188	0.660971	0.528934	0.62651	0.465623	0.63066	0.56665	0.66025	0.562947	0.503249	0.633159	0.460943
SINE_1432679	chr17	58884257	58884395	139	+	CHR-2B	596	0.409711	0.996888	0.996856	3.28992e-05	5.7893e-09	0.6725	-0.207462	0.568214	0.21383	0.315719	0.623246	SINE_1432679	MED13L	NA	NA	NA	MED13L	NA	NA	0.996905	0.996848	0.996898	0.996903	0.996867	0.996908	0.996893	0.996946	0.996826	0.996784	0.996969	0.996761	0.996938	0.996887	0.99694	NA	0.996893	0.996889	0.996672	0.996805	0.9969	0.996879	NA
SINE_1162836	chr13	81049609	81049849	241	+	CHR-2A	813	0.420735	0.445748	0.482428	-0.03668	0.011036	0.680688	-0.525333	0.229522	-0.173232	0.397389	0.6901	SINE_1162836	NA	NA	NA	NA	NA	NA	NA	0.662755	0.422354	0.370306	0.318024	0.656874	0.399831	0.610633	0.386981	0.510526	0.391556	0.560825	0.382366	0.548161	0.285935	0.355406	0.439518	0.408586	0.456271	0.636899	0.409895	0.568273	0.424909	0.451614
SINE_2077342	chrX	114161872	114161991	120	+	SINE2-2_BT	506	0.42396	0.721889	0.679591	0.0422979	0.00893248	0.68236	-0.21343	0.578204	0.217946	0.317785	0.623391	SINE_2077342	NA	NA	NA	NA	NA	NA	NA	0.791124	0.777241	0.638855	0.691324	0.699602	0.645546	0.705562	0.738147	NA	NA	0.725643	0.719619	0.736358	0.70062	0.794457	0.864311	0.623692	0.691193	0.632595	0.748623	0.731559	0.682673	NA
SINE_1918241	chr26	42767261	42767374	114	-	SINE2-1_BT	328	0.435786	0.0010129	0.00102073	-7.8381e-06	3.91922e-10	0.69268	-0.547159	0.217866	-0.193962	0.352876	0.654684	SINE_1918241	PSTK	NA	PSTK	NA	NA	NA	NA	NA	0.00101378	0.00105012	0.00100371	0.00100506	0.00100598	0.0010518	0.00101204	0.00100063	0.00100777	0.00102318	0.00100813	0.0010024	0.00100609	0.00103539	0.00100436	0.00100663	0.00100679	0.00100192	0.00108064	0.00104765	0.0010495	0.00100584
SINE_0177277	chr2	129091766	129091893	128	+	SINE2-2_BT	529	0.440172	0.00103974	0.00103067	9.06441e-06	9.41457e-10	0.696115	-0.255276	0.505237	0.146569	0.474933	0.728009	SINE_0177277	HMGCL	NA	NA	NA	HMGCL	NA	NA	0.00101935	0.00103453	0.0010499	0.00101062	0.00104124	0.00103958	0.00102758	0.00103355	0.001042	0.00116159	0.00103611	0.00103856	0.00102983	0.0010205	0.00102203	0.00103052	0.00101652	0.0010304	0.00101615	0.00102964	0.00103355	0.00105994	0.00100993
SINE_0971362	chr11	4337492	4337615	124	+	SINE2-2_BT	631	0.441052	0.00106911	0.0010592	9.90682e-06	1.19521e-09	0.696291	-0.259469	0.501885	0.142173	0.488423	0.734651	SINE_0971362	MITD1|MRPL30	NA	MITD1	MRPL30	NA	NA	NA	0.00110414	0.00103808	0.00105735	0.0011701	0.00104334	0.00102862	0.00101916	0.00106056	0.00107519	0.00106344	0.00106314	0.00105635	0.00102608	0.00107073	0.00103965	0.00113179	0.0010601	0.00103922	0.00106776	0.00102508	0.00106001	0.00112014	0.00109271
SINE_1193876	chr13	74230853	74231147	295	-	CHR-2B	1561	0.446143	0.00113062	0.00110919	2.14298e-05	6.18296e-09	0.69987	-0.266073	0.496559	0.135214	0.510161	0.746027	SINE_1193876	NA	NA	NA	NA	NA	NA	NA	0.00110915	0.00117176	0.00107392	0.00111014	0.00119065	0.00108475	0.00107593	0.00107733	0.00107154	0.00105635	0.00120947	0.00109482	0.00111942	0.00106811	0.00103044	0.00110505	0.00106399	0.00142626	0.00108877	0.00111055	0.00103336	0.00109339	0.00112758
SINE_1270938	chr14	81496903	81497024	122	-	SINE2-2_BT	420	0.446534	0.0011296	0.00116256	-3.29593e-05	1.27376e-08	0.69987	-0.52525	0.305641	-0.133122	0.554797	0.774541	SINE_1270938	NA	NA	NA	NA	NA	NA	NA	0.00108809	0.00121047	0.00117694	0.00100954	0.00107922	0.00105124	0.00102628	0.00102655	0.00119003	0.00140509	0.00118652	NA	0.00140901	0.0011018	NA	0.00116532	0.0010467	0.00117726	0.00118038	0.00123204	0.001003	0.0011087	0.00123477
SINE_0888416	chr10	1203661	1203888	228	+	CHR-2_BT	1131	0.448998	0.99677	0.996739	3.1566e-05	1.32757e-08	0.702182	-0.272922	0.50479	0.136981	0.513801	0.746686	SINE_0888416	APC	NA	NA	NA	APC	NA	NA	0.9968	0.996609	0.99688	0.996851	0.9969	0.996819	0.996557	0.99686	0.996739	0.99682	0.996481	0.996769	0.996765	0.996855	0.99673	0.996798	NA	0.996848	0.996745	0.996767	0.996842	0.99689	0.996638
SINE_0148059	chr2	61452547	61452812	266	+	CHR-2A	1364	0.450253	0.996484	0.99661	-0.000125571	1.80248e-07	0.702585	-0.527691	0.281751	-0.147592	0.501553	0.742309	SINE_0148059	DARS1	NA	NA	NA	DARS1	NA	NA	0.996724	0.996798	0.995908	0.996457	0.996835	0.996825	0.996826	0.99673	0.996816	0.995562	0.996829	0.996787	0.99675	0.996824	0.99612	0.995628	0.996069	NA	0.99612	0.996804	0.996785	NA	NA
SINE_1234868	chr14	81883460	81883735	276	+	CHR-2B	878	0.464507	0.369794	0.403354	-0.0335597	0.0111505	0.715175	-0.513658	0.244613	-0.157679	0.441716	0.712548	SINE_1234868	NA	NA	NA	NA	NA	NA	NA	0.308936	0.565515	0.36187	0.441914	0.357564	0.388127	0.34092	0.333734	0.361928	0.355103	0.333792	0.302669	0.310277	0.215412	0.416835	0.513464	0.195341	0.372335	0.24924	0.294257	0.267732	0.45582	0.45194
SINE_1688173	chr21	44966572	44966689	118	-	SINE2-2_BT	400	0.475437	0.00103891	0.00104652	-7.60188e-06	5.90884e-10	0.724016	-0.511753	0.247042	-0.155158	0.449143	0.715124	SINE_1688173	NA	NA	NA	NA	NA	NA	NA	0.00106265	0.00101701	0.00104748	0.00102373	0.00106109	0.00106963	0.00114318	0.00102804	0.00106788	0.00108026	0.00106143	0.00109229	0.00101764	0.00104136	0.00106248	0.00104024	0.00102463	0.00101397	0.00103138	0.00101696	0.00102825	0.00101098	0.00101676
SINE_1072399	chr12	32622193	32622355	163	+	CHRL	546	0.476852	0.00112945	0.00111729	1.21607e-05	2.1146e-09	0.724889	-0.269863	0.493477	0.131204	0.5229	0.753671	SINE_1072399	RPL21	NA	RPL21	NA	NA	NA	NA	0.00108181	0.00114028	0.00111495	0.00112963	0.00116603	0.00114717	NA	0.00106692	0.00114018	0.0010566	0.00128341	0.00116573	0.00113209	0.00110674	0.00112122	0.00115721	0.00109585	0.00108569	0.00113021	0.00106221	0.0011316	0.00110656	0.00112099
SINE_1438039	chr17	68633931	68634268	338	+	CHR-2	1586	0.4792	0.990071	0.982548	0.00752288	0.000381914	0.725947	-0.258059	0.561668	0.183516	0.413642	0.699341	SINE_1438039	AP1B1	NA	NA	AP1B1	NA	NA	NA	NA	0.996257	0.996754	0.99661	0.996483	0.996083	0.996531	0.996564	0.996748	NA	0.996561	0.996737	0.936039	0.996372	0.996394	0.961884	0.99639	0.996363	0.996515	0.996597	0.99595	0.996559	0.94008
SINE_2080649	chrX	124037270	124037436	167	+	CHRL	996	0.486388	0.868143	0.860665	0.00747834	0.000599028	0.730621	-0.250464	0.509055	0.151595	0.45975	0.720089	SINE_2080649	MGC134232	NA	MGC134232	NA	NA	NA	NA	0.853557	0.887563	0.866334	0.92295	0.860066	0.844618	0.855193	0.87004	0.890619	0.860646	0.845626	0.84422	0.863149	0.879768	0.84773	0.880403	0.885097	0.870895	0.910107	0.868961	0.859492	0.824004	0.862432
SINE_0407989	chr4	68035417	68035680	264	-	CHR-2A	1344	0.487023	0.996858	0.996819	3.87963e-05	1.91e-08	0.730753	-0.298094	0.531237	0.141269	0.530601	0.756302	SINE_0407989	JAZF1	NA	NA	NA	JAZF1	NA	NA	0.996822	0.996763	NA	0.996969	0.99691	NA	0.996958	0.996885	0.996966	0.996902	0.996899	0.996969	NA	0.996975	0.99687	0.996957	NA	0.996892	0.996874	0.996679	0.996946	0.996802	0.99672
SINE_1494387	chr18	56993804	56994031	228	+	CHRL	757	0.489441	0.0011295	0.00117495	-4.54589e-05	1.64914e-08	0.731915	-0.532089	0.238022	-0.173419	0.407098	0.697015	SINE_1494387	KLK10	NA	NA	NA	KLK10	NA	NA	0.00113584	0.00105689	0.00106245	0.0011127	0.00105405	0.00113705	0.00106626	0.00105136	0.0010573	0.00122042	0.00107555	0.00119968	0.00104247	0.00105673	0.00102508	0.00106562	0.00126889	0.00105277	NA	0.00104791	0.0012747	0.00129866	0.00132523
SINE_1560753	chr19	18097028	18097135	108	-	SINE2-1_BT	509	0.496465	0.0010196	0.00102781	-8.20756e-06	6.33331e-10	0.734423	-0.516771	0.240625	-0.161809	0.429695	0.708847	SINE_1560753	ATAD5	NA	ATAD5	NA	NA	NA	NA	0.0010216	0.0010332	0.00100269	0.00101399	0.00100366	0.0010205	0.00101259	0.00101884	0.00101764	0.00103768	0.00100685	0.00100391	0.00106772	0.00100655	0.0010158	0.00104493	0.00101566	0.00100699	0.00101211	0.0010039	0.00101854	0.00100236	0.00111126
SINE_1338076	chr15	74256577	74256826	250	-	CHRL	741	0.503802	0.996862	0.99679	7.2006e-05	3.41917e-08	0.738499	-0.250092	0.567469	0.191733	0.392671	0.6901	SINE_1338076	EXT2	NA	NA	NA	EXT2	NA	NA	0.996601	0.99694	0.996311	0.996953	0.996947	0.996908	0.996143	0.996828	0.996915	0.996607	0.996931	0.996158	NA	0.996799	0.99694	0.99689	0.996685	0.996862	0.996905	0.996916	0.996861	0.996898	0.996919
SINE_1101870	chr12	19214188	19214491	304	-	CHR-2B	1586	0.509472	0.996541	0.996704	-0.00016329	3.48533e-07	0.741553	-0.539291	0.310212	-0.140257	0.544255	0.769889	SINE_1101870	EBPL	NA	NA	NA	EBPL	NA	NA	0.996939	NA	0.996871	0.996979	0.996916	0.995389	0.996949	NA	0.99689	NA	NA	0.996963	0.996922	0.99696	0.995765	0.996959	0.995242	0.996898	0.996769	0.996866	0.996946	0.996952	0.996882
SINE_0089101	chr1	64114633	64115007	375	-	CHR-2B	1255	0.511957	0.996684	0.996581	0.000102559	9.01983e-08	0.743249	-0.272811	0.550707	0.168137	0.454493	0.71739	SINE_0089101	ARHGAP31	NA	NA	NA	ARHGAP31	NA	NA	0.995902	0.996828	0.996837	0.996802	0.996726	NA	0.996445	0.996241	0.9967	0.996282	0.996825	0.996865	0.996833	0.996932	0.99603	NA	0.996795	0.996185	0.996755	0.99675	0.996887	0.99675	NA
SINE_2080616	chrX	123974056	123974214	159	+	CHRL	1022	0.514352	0.896365	0.886359	0.0100052	0.00112485	0.745566	-0.264245	0.511726	0.146145	0.485757	0.732671	SINE_2080616	NA	NA	NA	NA	NA	NA	NA	0.890158	0.917266	0.880023	0.907022	0.89455	0.872575	0.8956	0.925153	0.906943	0.912929	0.947826	0.881909	0.870632	0.891839	0.924036	0.902079	0.912814	0.876936	0.888032	0.859469	0.810764	0.902749	0.860025
SINE_0922377	chr10	88846135	88846262	128	+	CHR-2B	727	0.517696	0.0010794	0.00106381	1.55809e-05	3.33265e-09	0.747724	-0.285283	0.509441	0.133474	0.534093	0.760481	SINE_0922377	ALKBH1|SLIRP	NA	SLIRP	NA	ALKBH1	NA	NA	0.00119001	0.00121349	0.00118289	NA	0.00107376	0.0010518	0.00103696	0.00111576	0.00104761	0.00117325	0.00109768	0.00102709	0.00106168	0.00102602	NA	0.00104292	0.00101173	0.00105575	0.00107513	0.00104113	0.00101717	0.00105368	0.00105514
SINE_1756098	chr23	27674320	27674390	71	+	CHR-2	230	0.524851	0.00109462	0.00108768	6.93486e-06	8.07135e-10	0.750618	-0.2951	0.50146	0.12293	0.567145	0.782988	SINE_1756098	PRRC2A|NCR3	NA	PRRC2A	NCR3	NA	NA	NA	0.00108703	0.00104098	0.00107725	0.0010919	0.00104691	0.00113767	0.00108454	0.00108992	0.00106662	0.00108023	0.0011153	0.00109852	0.00113585	0.00107671	0.00109664	0.00105852	0.00109637	0.00116255	0.00109864	0.0010576	NA	0.00108819	0.00108804
SINE_1743710	chr22	57209389	57209615	227	-	CHR-2_BT	301	0.526916	0.00106277	0.00105498	7.79028e-06	1.03451e-09	0.751022	-0.280228	0.484947	0.120168	0.55873	0.776704	SINE_1743710	MRPS25	NA	NA	NA	MRPS25	NA	NA	0.00104644	0.00109316	0.0010847	0.00102699	0.00101666	0.00109485	0.00108388	0.00105854	0.0010473	0.00101593	0.00104623	0.00101966	0.00102897	0.00104897	0.00108714	0.00105148	0.00110704	0.00110382	0.00109448	0.00102782	0.00110609	0.00112107	0.00107532
SINE_1050734	chr11	88510133	88510393	261	-	CHR-2A	1508	0.532217	0.996873	0.996842	3.11059e-05	9.60749e-09	0.755466	-0.288735	0.538548	0.151291	0.501533	0.742309	SINE_1050734	NA	NA	NA	NA	NA	NA	NA	0.99686	0.996887	0.996438	0.996935	0.996962	0.996941	0.996601	0.996614	0.99695	NA	0.99692	0.99687	0.99684	0.996826	0.996946	0.996917	0.996713	0.996897	NA	NA	0.996932	0.996874	0.996908
SINE_0425811	chr4	111913385	111913695	311	-	CHR-2A	1405	0.546396	0.556711	0.528437	0.028274	0.0132195	0.762007	-0.278507	0.486373	0.122007	0.552683	0.774541	SINE_0425811	NA	NA	NA	NA	NA	NA	NA	0.434788	0.506253	0.522672	0.57159	0.795023	0.301673	0.377806	0.431414	0.666784	0.585415	0.482783	0.500602	0.528428	0.621204	0.430066	0.551599	0.550092	0.596682	0.392806	0.693171	0.654315	0.394406	0.654543
SINE_1551993	chr19	61570120	61570424	305	+	CHR-2B	1600	0.583505	0.984129	0.989805	-0.00567553	0.000670214	0.78909	-0.499094	0.317104	-0.109398	0.619265	0.812472	SINE_1551993	NA	NA	NA	NA	NA	NA	NA	NA	0.996812	0.996871	0.996831	0.993222	0.996546	0.996823	0.996348	NA	0.902555	0.996624	0.996388	0.996508	0.996773	0.996444	0.925688	0.996532	NA	0.996519	0.996621	NA	0.99446	0.993317
SINE_1748050	chr23	8723190	8723403	214	+	CHR-2	534	0.594118	0.996921	0.996881	3.93048e-05	2.75637e-08	0.794799	-0.30741	0.507116	0.119998	0.585496	0.796018	SINE_1748050	ILRUN	NA	NA	NA	ILRUN	NA	NA	0.996945	0.996978	0.996806	0.996995	NA	0.996815	0.996984	0.99699	0.996983	NA	0.996983	0.996774	0.996957	0.996989	0.996988	0.996942	0.996422	0.996982	0.996986	0.996907	0.996991	NA	0.996395
SINE_0311201	chr3	59132708	59132986	279	-	CHR-2	1601	0.594899	0.973889	0.98211	-0.0082207	0.00138462	0.794799	-0.501054	0.314751	-0.11198	0.610968	0.809536	SINE_0311201	MCOLN2	NA	NA	NA	MCOLN2	NA	NA	0.99669	0.925858	0.993415	NA	0.993989	0.996607	0.996757	0.996558	0.996831	NA	0.996649	0.996702	0.990325	0.996632	0.99662	0.895374	0.996761	0.996859	0.993265	0.91408	0.996493	0.996763	0.996721
SINE_1843695	chr25	10547144	10547268	125	+	SINE2-2_BT	591	0.596948	0.00101347	0.00101601	-2.54542e-06	1.44826e-10	0.795175	-0.473062	0.294378	-0.10494	0.609922	0.809536	SINE_1843695	RSL1D1	NA	NA	NA	RSL1D1	NA	NA	0.00101282	0.00100769	0.00100323	0.0010041	0.00100951	0.00100413	0.00101544	0.00101869	0.00100581	0.00103713	0.00100424	0.00101378	0.00100334	0.00103307	0.0010066	0.00101069	0.00104243	0.00100389	0.00100907	0.00102897	0.00100493	0.00100379	0.0010095
SINE_0230636	chr2	124967110	124967422	313	-	CHR-2	1488	0.598668	0.996755	0.996724	3.109e-05	1.65566e-08	0.795617	-0.318624	0.514756	0.118966	0.59798	0.802026	SINE_0230636	PHACTR4	NA	NA	NA	PHACTR4	NA	NA	0.996728	0.996526	0.996306	0.996936	0.99679	0.9967	0.996884	0.996887	0.996902	0.99677	0.996866	0.996728	0.99668	0.996862	0.996806	0.996713	NA	NA	0.996856	0.996773	0.996846	0.996808	0.996745
SINE_1050011	chr11	86970966	86971067	102	-	SINE2-3_BT	250	0.610474	0.00112582	0.00111262	1.32008e-05	2.95745e-09	0.8028	-0.300685	0.496859	0.11689	0.58648	0.796018	SINE_1050011	NOL10	NA	NOL10	NA	NA	NA	NA	0.00107597	0.00117987	0.0010947	0.00106743	0.00120169	0.00120008	0.00115786	0.00111806	0.00110008	0.00111921	0.0011495	0.00112876	0.00104686	0.00108185	NA	0.00109043	0.00116212	0.00111137	0.00108501	0.0011399	0.00116235	0.00117207	0.00102783
SINE_1547284	chr19	50522409	50522512	104	+	SINE2-1_BT	517	0.617501	0.687896	0.664264	0.0236321	0.0156364	0.806819	-0.304653	0.464254	0.0937641	0.64868	0.829638	SINE_1547284	NA	NA	NA	NA	NA	NA	NA	0.702274	0.372581	0.687618	0.627233	0.671293	0.647808	0.657706	0.872344	0.682333	0.727412	0.828978	0.650136	0.56817	0.817545	0.644058	0.548698	0.889494	0.583785	0.695577	0.536115	0.776862	0.579768	0.578753
SINE_0439228	chr5	26728956	26729216	261	+	CHR-2B	1159	0.631378	0.00102102	0.00101762	3.39519e-06	3.6805e-10	0.815663	-0.310095	0.459527	0.087804	0.669728	0.843966	SINE_0439228	PFDN5	NA	PFDN5	NA	NA	NA	NA	0.00100474	0.00107227	0.00109078	0.00102739	0.00101206	0.00100513	0.00100701	0.00100682	0.00103684	0.00101717	0.00103807	0.001002	0.00101752	0.00100714	0.00103174	0.00100521	0.00100329	0.00107405	0.00103005	0.00102282	0.00100836	0.00102409	0.0010218
SINE_0230546	chr2	124809336	124809457	122	-	SINE2-2_BT	671	0.635753	0.00102114	0.00102598	-4.84103e-06	6.10954e-10	0.819809	-0.466947	0.30153	-0.0971709	0.636764	0.821489	SINE_0230546	TAF12	NA	TAF12	NA	NA	NA	NA	0.00100839	0.00100209	0.00100381	0.0010024	0.00100151	0.00100967	0.00100534	0.00107604	0.00100177	0.0010445	0.00107664	0.00104828	0.00101021	0.00100913	0.00100077	0.00103149	0.00100187	0.00101014	0.00100197	0.00100487	0.00100211	0.00101338	0.00102122
SINE_0066714	chr1	7203798	7204124	327	-	CHR-2	1816	0.637078	0.993078	0.988991	0.00408665	0.00034107	0.820766	-0.297496	0.484587	0.110641	0.598539	0.802026	SINE_0066714	LTN1	NA	NA	NA	LTN1	NA	NA	0.996665	0.941348	0.996863	0.996717	0.996921	NA	0.996658	0.996833	0.996787	0.99661	0.996675	0.996706	0.996912	0.996805	0.996733	0.996714	0.996706	0.996762	0.995667	0.996706	0.996801	0.996803	0.996661
SINE_1537550	chr19	27670702	27670810	109	+	SINE2-2_BT	533	0.648223	0.00106729	0.00108833	-2.10323e-05	5.48309e-09	0.828097	-0.511927	0.282191	-0.136776	0.523932	0.753671	SINE_1537550	GUCY2D	NA	NA	NA	GUCY2D	NA	NA	NA	0.00112609	0.00102453	0.00110519	0.00101863	0.00108903	0.00102383	0.00101732	0.00104802	0.00104893	0.00106288	0.00101308	0.00107701	0.00103785	0.00138475	0.00106835	0.00104785	0.00105348	0.00102584	0.00102603	0.00109052	0.00104887	0.00109714
SINE_1435733	chr17	64275443	64275768	326	+	CHR-2A	1643	0.649223	0.995961	0.996333	-0.000372283	5.21034e-06	0.828451	-0.485474	0.353266	-0.0803023	0.72241	0.874284	SINE_1435733	CORO1C	NA	NA	NA	CORO1C	NA	NA	NA	0.996827	0.996715	0.996846	0.996887	NA	0.996881	0.996833	0.996903	0.995756	0.996761	0.995879	0.996727	0.996851	0.996746	0.986146	0.996818	NA	0.99466	0.996811	0.996874	0.996807	0.996468
SINE_0447966	chr5	48566333	48566614	282	+	CHR-2A	1309	0.652791	0.981435	0.972801	0.00863409	0.00145606	0.830744	-0.307974	0.490784	0.108959	0.612292	0.810063	SINE_0447966	LEMD3	NA	NA	NA	LEMD3	NA	NA	0.931529	0.996735	0.996712	0.996863	0.996637	0.996759	0.996768	0.996881	0.996803	0.996728	0.996824	NA	0.905256	0.996839	0.871392	0.945767	0.894313	0.996732	0.996699	0.996791	0.996677	0.996336	0.996575
SINE_2077184	chrX	113746548	113746775	228	+	CHR-2_BT	628	0.662139	0.675122	0.687166	-0.0120436	0.00415817	0.835542	-0.471131	0.313307	-0.0933843	0.65705	0.836543	SINE_2077184	NA	NA	NA	NA	NA	NA	NA	0.628853	NA	0.516876	0.660426	0.657652	0.682748	0.65333	0.728481	0.596034	0.654214	0.684455	0.608876	0.67989	0.760146	0.669274	0.654367	0.609034	0.644979	0.718191	0.760736	0.771791	0.510622	0.711492
SINE_1055377	chr11	98604346	98604639	294	-	CHR-2A	1594	0.663972	0.351004	0.333847	0.0171565	0.00977856	0.837027	-0.320913	0.464526	0.0849955	0.686248	0.853263	SINE_1055377	DPM2	NA	DPM2	NA	NA	NA	NA	0.262823	0.364448	0.660077	0.299038	0.287398	0.360101	0.319246	0.241281	0.243162	0.317552	0.378633	0.461801	0.413603	0.340894	NA	0.307066	0.189644	0.426087	0.318483	0.252561	0.194309	0.428666	0.379443
SINE_1159279	chr13	74312787	74313081	295	+	CHR-2B	1613	0.676688	0.00103877	0.00103628	2.48692e-06	2.59362e-10	0.846988	-0.320241	0.450594	0.0766147	0.709897	0.868812	SINE_1159279	NA	NA	NA	NA	NA	NA	NA	0.00104016	0.00103863	0.00102929	0.00104024	0.00102965	0.00108094	0.00103523	0.00106896	0.00102139	0.00102167	0.00101894	0.0010202	0.00106243	0.00101883	0.0010377	0.00102498	0.00103599	0.00104388	0.00103474	0.00101872	0.00101846	0.00103613	0.00104921
SINE_1778460	chr23	31681404	31681445	42	-	CHR-2A	315	0.680328	0.00105064	0.00105824	-7.59743e-06	1.36859e-09	0.848376	-0.476786	0.306715	-0.100609	0.63229	0.81899	SINE_1778460	NA	NA	NA	NA	NA	NA	NA	0.00101286	0.00100621	0.0010544	0.00107717	0.00104058	0.0010375	0.00105308	0.0011361	0.00103292	0.00105824	0.00104612	0.00103828	0.00105504	0.00102994	0.00106999	0.00105554	0.00106049	0.0010086	0.00103882	0.00103696	0.00106202	0.00104793	0.00105517
SINE_0146970	chr2	58613156	58613275	120	+	SINE2-2_BT	745	0.685916	0.00102415	0.00102102	3.12133e-06	4.09841e-10	0.849079	-0.320349	0.450499	0.0764954	0.71033	0.868812	SINE_0146970	NA	NA	NA	NA	NA	NA	NA	0.00100956	0.00101465	0.00100929	0.0010022	0.00100857	0.00103022	0.00104744	0.00106522	0.00101611	0.00100254	0.00103317	0.00103926	0.00101353	0.00101644	0.00100182	0.00101873	0.00103305	0.00101152	0.00101551	0.00100828	0.00102341	0.00101058	0.00101887
SINE_0114165	chr1	127791300	127791436	137	-	SINE2-3_BT	537	0.691527	0.00105691	0.00106966	-1.27543e-05	7.57607e-09	0.853418	-0.447452	0.323769	-0.0727006	0.724135	0.875331	SINE_0114165	NA	NA	NA	NA	NA	NA	NA	0.00100343	0.00100595	0.00101459	0.00100303	0.00101606	0.00101739	0.00113715	0.0010089	0.00109447	0.00116292	0.00104806	0.00103388	0.00140025	0.00100564	0.00100631	0.00102557	0.00100063	0.00102731	0.00107258	0.00110747	0.00100914	0.00112247	0.00118577
SINE_0372678	chr4	93835687	93835796	110	+	SINE2-2_BT	575	0.696053	0.00114753	0.00115528	-7.75689e-06	2.09191e-09	0.85635	-0.456613	0.313424	-0.0841432	0.68278	0.851586	SINE_0372678	ZC3HC1	NA	ZC3HC1	ZC3HC1	NA	ZC3HC1	NA	0.00110208	0.00111372	0.00110658	0.00114802	0.00111862	0.00115386	0.00115721	0.0011216	0.0011398	0.00113268	0.00109115	0.00109003	0.00111326	0.00120176	0.00117133	0.00119721	0.00120716	0.0011242	0.00110812	0.00118898	0.00119281	0.00112524	0.00116317
SINE_1263376	chr14	63156101	63156438	338	-	CHR-2	1365	0.72172	0.996729	0.996682	4.74115e-05	8.59971e-08	0.876085	-0.344655	0.475503	0.0787331	0.721025	0.873359	SINE_1263376	ZNF706	NA	NA	NA	ZNF706	NA	NA	0.996798	0.996845	0.99633	0.996829	0.996391	0.996871	NA	0.996782	0.996819	0.996887	0.9965	0.996213	0.996759	0.996921	0.996922	0.996791	0.995796	0.996826	0.996202	0.996893	0.996909	0.996927	0.996793
SINE_1565093	chr19	27173159	27173464	306	-	CHR-2	1375	0.734534	0.996465	0.996436	2.94021e-05	3.06401e-08	0.884773	-0.35115	0.487319	0.0827029	0.714443	0.868812	SINE_1565093	NA	NA	NA	NA	NA	NA	NA	0.996186	0.996596	0.996618	NA	0.996439	0.996026	0.99543	0.996504	0.996615	0.996549	0.996346	NA	0.9965	0.996648	0.996605	0.996483	0.996314	0.996663	NA	0.996767	NA	0.996529	0.996486
SINE_0420289	chr4	99380064	99380185	122	-	SINE2-2_BT	549	0.735845	0.00104712	0.00103896	8.1581e-06	3.99477e-09	0.884854	-0.339244	0.448238	0.0645376	0.759234	0.896562	SINE_0420289	NUP205	NA	NUP205	NA	NA	NA	NA	0.00101241	0.00101235	0.00101679	0.0010177	0.00101823	0.00101278	0.00102642	0.00101041	0.00102698	0.0010104	0.00103234	0.00106304	NA	0.00107358	0.0010622	0.00129533	0.00106872	0.00103918	0.00101114	0.00100366	0.00100671	0.00100897	0.00101683
SINE_0648656	chr7	49612409	49612516	108	+	CHR-2	368	0.737722	0.0010289	0.00102599	2.91828e-06	5.14311e-10	0.886337	-0.331711	0.440307	0.0638437	0.756678	0.896561	SINE_0648656	KIF20A	NA	KIF20A	NA	NA	NA	NA	0.00102617	0.00103798	0.00101445	0.00103462	0.00102277	0.00102568	0.00101962	0.00101884	0.00101158	0.00110723	0.00102452	0.00100545	0.00102007	0.00101966	0.00100513	0.00107014	0.00101135	0.00102201	0.00103974	0.00100465	0.00100902	0.00101265	0.00102829
SINE_0901855	chr10	36412047	36412380	334	+	CHR-2A	1962	0.740477	0.00104915	0.0010438	5.35677e-06	1.47623e-09	0.88781	-0.32694	0.444611	0.069172	0.737048	0.884018	SINE_0901855	RHOV	NA	NA	NA	RHOV	NA	NA	0.00103018	0.001038	0.00102501	0.00102358	0.00104352	0.00103579	0.00103442	0.00102361	0.00103812	0.00117722	0.00102797	0.00108869	0.00103891	0.00102067	0.0010359	0.0010329	0.00108415	0.00104047	0.00114139	0.00103744	0.00107376	0.00105554	0.00101721
SINE_0961263	chr10	85538843	85539091	249	-	CHR-2B	684	0.750058	0.996768	0.996739	2.96676e-05	4.92065e-08	0.893209	-0.354313	0.466945	0.0677903	0.758589	0.896562	SINE_0961263	LIN52	NA	NA	NA	LIN52	NA	NA	0.996746	0.996867	0.904875	0.996967	0.996942	NA	0.996885	0.996862	0.996918	0.996594	NA	0.996725	0.996822	0.996858	0.996223	0.996089	0.996808	0.996865	0.996839	0.99684	0.996459	0.996947	0.996707
SINE_1438469	chr17	69569275	69569398	124	+	SINE2-2_BT	678	0.756594	0.375102	0.386933	-0.0118317	0.00595221	0.895572	-0.465011	0.337893	-0.0758413	0.724674	0.875331	SINE_1438469	PES1	NA	PES1	NA	NA	NA	NA	0.341764	0.401736	0.352618	0.385853	0.404078	0.433355	0.567218	0.344673	0.344364	0.354533	0.380587	0.361061	0.436909	0.256663	NA	0.379714	0.401283	0.272844	0.424216	0.281723	NA	0.430829	0.414626
SINE_1429306	chr17	52079558	52079595	38	+	CHR-2_BT	240	0.766204	0.00110883	0.00111896	-1.01346e-05	6.83401e-09	0.902229	-0.444638	0.343217	-0.0600586	0.775509	0.906073	SINE_1429306	DDX55	NA	DDX55	NA	NA	NA	NA	NA	0.00108677	0.00102386	0.00104196	0.00105927	0.00132396	0.00106232	0.00105991	0.00103068	0.00104534	0.0010482	0.00104977	0.0010991	0.00105269	0.00111746	0.00106261	0.00112302	0.00113027	0.00120168	0.00104011	0.00105082	0.00131448	0.00112331
SINE_1521441	chr18	56305265	56305544	280	-	CHR-2B	1320	0.767173	0.992631	0.99041	0.00222147	0.000271497	0.902229	-0.34603	0.457759	0.0666739	0.756909	0.896561	SINE_1521441	VRK3	NA	NA	NA	VRK3	NA	NA	0.996307	0.99675	0.99681	0.996787	0.99684	0.996634	0.99675	0.996706	0.996849	0.996539	0.996607	0.996536	0.996731	0.996836	0.99675	0.996763	0.996633	NA	0.996499	0.996698	0.99681	0.996659	0.996455
SINE_0942181	chr10	36022422	36022485	64	-	SINE2-1_BT	250	0.768991	0.00106649	0.00106269	3.79748e-06	9.73536e-10	0.902339	-0.343601	0.444288	0.0596246	0.777091	0.906619	SINE_0942181	IVD	NA	IVD	NA	NA	NA	NA	NA	0.0010679	0.00103475	0.00105175	0.00106778	0.00105117	0.00111102	0.00118396	0.00110033	0.0010544	0.00105375	0.00105593	0.00104496	0.00104064	0.00105902	0.00106217	0.00105544	0.00106967	0.00104995	0.00105113	0.00107276	0.00105896	0.00105328
SINE_1837893	chr24	60830929	60831220	292	-	CHR-2	636	0.770473	0.00103404	0.00103212	1.92496e-06	3.05069e-10	0.903074	-0.339871	0.432863	0.0546797	0.790779	0.912256	SINE_1837893	NA	NA	NA	NA	NA	NA	NA	0.00100985	0.00104135	0.00103037	0.00102347	0.00104219	0.00103932	0.00105094	0.00101333	0.00103605	0.00102859	0.00105483	0.00102051	0.00106246	0.00101296	0.00103624	0.00101863	0.00102348	0.00101168	0.00103178	0.00103746	0.00106379	0.001068	0.00101423
SINE_0181259	chr2	135760706	135760769	64	+	SINE2-1_BT	269	0.779506	0.00103744	0.00103342	4.01762e-06	1.18539e-09	0.905636	-0.337015	0.435481	0.0578951	0.778768	0.906636	SINE_0181259	SZRD1	SZRD1	SZRD1	NA	NA	NA	NA	0.00101912	0.00101635	0.00101382	0.00108526	0.00101244	0.00101966	0.0010175	0.00101315	0.00109584	0.0010393	0.00107842	0.00102387	0.00101555	0.00102874	0.00107637	0.00103412	0.0011409	0.00101732	0.00100444	0.00100891	0.00101995	0.0010177	0.00110924
SINE_1387233	chr16	29255333	29255627	295	-	CHR-2A	1818	0.8091	0.996789	0.996752	3.64833e-05	9.16368e-08	0.919136	-0.370431	0.470234	0.06065	0.788611	0.911679	SINE_1387233	NA	NA	NA	NA	NA	NA	NA	0.995696	0.99689	0.996248	0.996903	NA	0.996878	NA	0.9969	0.996838	0.996868	0.996938	0.996922	NA	0.996868	0.996957	0.996871	NA	0.996688	0.996847	0.996927	0.9962	0.99693	0.996892
SINE_0179745	chr2	133106002	133106314	313	+	CHR-2A	1540	0.814499	0.988663	0.990578	-0.00191546	0.000370648	0.92007	-0.444518	0.360579	-0.0501056	0.816143	0.924126	SINE_0179745	NA	NA	NA	NA	NA	NA	NA	0.99675	0.99662	0.996773	0.995906	0.95458	NA	0.996855	0.996765	0.996615	0.996715	0.996897	0.996519	0.995337	0.996718	0.996742	0.930495	0.994249	0.996803	0.99667	0.996624	NA	0.996684	0.996557
SINE_0564806	chr6	88306936	88307098	163	+	CHR-2B	762	0.81754	0.996607	0.996647	-4.08254e-05	1.70204e-07	0.921791	-0.461713	0.379784	-0.0497986	0.825811	0.927636	SINE_0564806	ANKRD17	NA	NA	NA	ANKRD17	NA	NA	0.995795	0.996904	0.996227	0.996938	0.996917	NA	0.996844	0.996906	0.99695	0.99544	0.996831	0.996858	0.996776	0.996336	0.996456	0.996125	NA	0.996853	0.996525	0.996907	0.996883	NA	0.996888
SINE_1652049	chr21	25531092	25531338	247	+	CHR-2B	1037	0.81925	0.988305	0.990672	-0.00236641	0.000584235	0.922151	-0.471233	0.390408	-0.0496459	0.830776	0.929772	SINE_1652049	NA	NA	NA	NA	NA	NA	NA	0.994949	0.896813	0.996862	0.996848	0.996814	0.996716	0.996237	0.996897	0.996863	0.996845	0.995972	0.996849	NA	0.996855	0.996836	NA	0.996856	0.995853	NA	0.996882	0.996933	NA	0.996596
SINE_0473509	chr5	105596573	105596642	70	+	CHR-2	289	0.822423	0.00103247	0.00102997	2.50648e-06	7.31054e-10	0.923356	-0.347551	0.42576	0.0459931	0.823455	0.92684	SINE_0473509	RAD51AP1|C5H12orf4	NA	RAD51AP1	C5H12orf4	NA	NA	NA	0.00109464	0.00103035	0.00102994	0.00103216	0.00105718	0.00104724	0.00100406	0.00100967	0.00100945	0.00101313	0.00101816	0.0010205	0.00102385	0.00102384	0.00102255	0.00106868	0.00111368	0.00101289	0.00102736	0.00100793	0.00100323	0.00102122	0.00101712
SINE_1698412	chr21	69608267	69608364	98	-	SINE2-1_BT	443	0.841269	0.00108065	0.00107883	1.81855e-06	4.94171e-10	0.933821	-0.360047	0.429099	0.0409032	0.846077	0.934369	SINE_1698412	NA	NA	NA	NA	NA	NA	NA	0.00107761	0.00109084	0.00113813	0.00105374	0.00105185	0.00108182	0.00103425	0.00108209	0.0010513	0.00105984	0.00106997	0.0010819	NA	0.00111265	0.00108505	0.00105877	0.00106957	0.00111276	0.00103916	0.0010908	0.00112833	0.00108655	0.00104758
SINE_2038062	chrX	4152630	4152749	120	+	SINE2-1_BT	591	0.849214	0.346407	0.340453	0.00595409	0.00580986	0.936862	-0.353909	0.419806	0.0387557	0.850902	0.936181	SINE_2038062	RPL39	MIR6119	MIR6119	NA	RPL39	NA	NA	0.266364	0.344598	0.321863	0.34714	0.278378	0.459554	0.149965	0.235179	0.448315	0.284569	0.27667	0.38698	0.267892	0.322304	0.360436	0.29135	0.346242	0.373092	0.445644	0.313212	0.41022	0.35792	0.433475
SINE_1540912	chr19	35728962	35729249	288	+	CHR-2A	1580	0.858654	0.996609	0.996634	-2.48571e-05	9.98203e-08	0.938409	-0.453629	0.388501	-0.0395924	0.861132	0.940329	SINE_1540912	SPAG9	NA	NA	NA	SPAG9	NA	NA	0.996761	0.996316	0.996749	0.996756	0.996888	0.996407	0.996797	0.996866	0.996792	NA	0.996744	0.996871	0.996798	0.996926	0.995844	NA	0.995799	0.996757	0.996714	0.996659	0.99619	0.996839	0.996786
SINE_2139559	chrX	138287909	138288095	187	-	SINE2-3_BT	986	0.866757	0.00107333	0.00107648	-3.15032e-06	1.73712e-09	0.943059	-0.426554	0.362755	-0.0377929	0.85766	0.939841	SINE_2139559	NA	NA	NA	NA	NA	NA	NA	0.00107019	0.00105636	0.00106106	0.00103327	0.0010665	0.001068	0.00104385	0.00103858	0.00109047	0.00103318	0.00114317	0.0010507	0.00110094	0.00107852	0.00114834	0.00111411	0.0011232	0.00106229	0.00106134	0.00117935	0.00104913	0.00102315	0.00106616
SINE_0673017	chr7	1427007	1427321	315	-	CHR-2A	1876	0.878015	0.996809	0.996818	-8.4924e-06	1.75757e-08	0.947705	-0.457751	0.404881	-0.0324834	0.888835	0.952513	SINE_0673017	MRNIP	NA	NA	NA	MRNIP	NA	NA	0.996805	NA	0.99686	0.996795	0.996936	0.996906	0.996855	0.996885	0.996716	NA	0.99677	0.996935	NA	NA	0.996878	0.996918	0.996812	0.996625	0.99687	0.996789	0.996882	0.996904	NA
SINE_0479414	chr5	119286142	119286380	239	+	CHR-2_BT	727	0.886626	0.996768	0.99675	1.80241e-05	9.33344e-08	0.951888	-0.396887	0.445719	0.0296896	0.895652	0.955538	SINE_0479414	NA	NA	NA	NA	NA	NA	NA	0.996258	NA	0.996825	0.996862	0.996813	NA	0.996942	0.996898	0.996902	0.996936	0.996888	0.996905	0.996857	0.996939	0.996918	0.996864	0.996897	0.995614	0.996851	0.996912	NA	0.996967	0.996507
SINE_0530296	chr5	119465483	119465667	185	-	CHR-2B	570	0.888551	0.404136	0.399154	0.00498229	0.00795971	0.952866	-0.363547	0.410651	0.0277066	0.893123	0.953771	SINE_0530296	MLC1	NA	NA	NA	MLC1	NA	NA	0.298336	0.58853	0.442511	0.494692	0.351273	0.406536	0.486789	0.29208	0.37232	0.2584	0.337485	0.44134	0.564048	0.284856	0.420746	0.465276	0.388552	0.318443	0.333581	0.343029	0.468836	0.433477	0.300175
SINE_2038146	chrX	4328452	4328814	363	+	CHR-2A	1246	0.889642	0.565208	0.56001	0.0051987	0.00845047	0.953092	-0.363242	0.410944	0.0280581	0.891775	0.953055	SINE_2038146	NA	NA	NA	NA	NA	NA	NA	0.542653	0.461032	0.318493	0.441395	0.536495	0.775919	0.550447	0.426407	0.551998	0.574434	0.574618	0.664322	0.58652	0.508979	0.522012	0.462011	0.542969	0.700338	0.511776	0.581884	0.641135	0.566087	0.506085
SINE_1952046	chr27	33205032	33205147	116	-	SINE2-2_BT	666	0.891345	0.00105331	0.00105066	2.64402e-06	2.00946e-09	0.953092	-0.378225	0.427973	0.0297043	0.890413	0.952684	SINE_1952046	NA	NA	NA	NA	NA	NA	NA	0.00102625	0.00105008	0.00106662	0.00101548	0.00103542	0.00101779	0.00102894	0.00102087	0.0010252	0.00106953	0.00102274	0.00104224	NA	NA	0.00117096	0.00106337	0.00112349	0.00101344	0.00101157	0.00107257	0.00113693	0.00112883	0.00103073
SINE_1805976	chr24	46813227	46813571	345	+	CHR-2A	1714	0.895571	0.996841	0.996844	-2.87321e-06	2.95165e-09	0.95395	-0.43421	0.389702	-0.0268059	0.903367	0.957565	SINE_1805976	HDHD2	NA	NA	NA	HDHD2	NA	NA	0.996847	0.996865	0.996832	0.996826	NA	NA	NA	0.996913	0.996841	0.996874	0.996844	0.996873	0.996815	0.9969	0.996822	0.99685	NA	0.996808	0.996851	0.996887	0.996905	0.996719	0.996893
SINE_1777343	chr23	28407192	28407378	187	-	SINE2-3_BT	925	0.897696	0.00103445	0.0010355	-1.05092e-06	3.27867e-10	0.95395	-0.411557	0.362601	-0.0287955	0.888947	0.952513	SINE_1777343	ABCF1	NA	NA	NA	ABCF1	NA	NA	0.00103837	0.0010267	0.0010141	0.00101693	0.00103458	0.00102137	0.00102607	0.00102953	0.00102487	0.00103393	0.00103837	0.00106899	0.00105122	0.00104203	0.00107922	0.00104671	0.00102814	0.00107926	0.00101904	0.00103965	0.00101457	0.00103904	0.00102627
SINE_0893307	chr10	13388617	13388815	199	+	CHR-2	595	0.906969	0.987688	0.988858	-0.00116943	0.000530747	0.958581	-0.424204	0.382164	-0.025103	0.90731	0.957565	SINE_0893307	ZWILCH	NA	NA	NA	ZWILCH	NA	NA	0.99666	0.99634	0.900332	0.99685	0.996725	0.996511	0.996532	0.996841	0.996851	0.996682	0.99669	0.996437	0.923514	0.996615	0.996636	0.935295	0.996738	NA	0.996809	0.996656	0.996785	0.99658	0.927101
SINE_1188021	chr13	63046215	63046529	315	-	CHR-2A	1592	0.914322	0.996537	0.996521	1.53844e-05	1.14158e-07	0.960738	-0.412711	0.450288	0.0230895	0.920866	0.962311	SINE_1188021	NA	NA	NA	NA	NA	NA	NA	0.996746	0.996635	0.996854	0.996853	0.99653	0.996737	0.996808	0.996594	0.996695	NA	NA	0.996553	0.996698	0.996658	0.996077	NA	0.995271	0.996754	0.996702	0.996769	0.996609	NA	0.996389
SINE_1344262	chr16	4066530	4066817	288	+	CHR-2	824	0.918867	0.99656	0.996535	2.49101e-05	3.08246e-07	0.961645	-0.403273	0.439605	0.022091	0.922267	0.962975	SINE_1344262	SRGAP2	NA	NA	NA	SRGAP2	NA	NA	0.996895	NA	0.996947	0.996854	0.996675	0.996142	0.996918	0.996736	0.996856	0.996914	0.996803	0.996835	NA	0.996893	NA	0.994766	0.995899	0.996902	0.995419	0.996821	0.996768	0.996873	0.99665
SINE_1466581	chr17	64226476	64226730	255	-	CHR-2A	1068	0.929296	0.996735	0.996743	-8.03793e-06	4.46e-08	0.966652	-0.403285	0.371184	-0.0188834	0.927048	0.964964	SINE_1466581	CORO1C	NA	NA	CORO1C	NA	NA	NA	0.996213	0.996927	0.996678	0.996907	0.996575	0.996867	0.996975	0.996632	0.996945	0.996469	0.996497	0.996791	0.996865	0.996893	0.996592	0.996316	0.996698	0.996885	0.996887	0.996931	0.996859	0.996509	0.996875
SINE_0635832	chr7	16358408	16358485	78	+	SINE2-2_BT	287	0.929592	0.00103294	0.00103198	9.61225e-07	8.28146e-10	0.966652	-0.373175	0.401348	0.016572	0.935959	0.967865	SINE_0635832	PEX11G	NA	PEX11G	NA	NA	NA	NA	0.00102769	0.00100409	0.00101474	0.00102292	0.00100964	0.00101599	0.00100974	0.00102719	0.00101432	0.00110741	0.00111922	0.00101954	0.00102867	0.00101499	0.00103354	0.00102876	0.00102739	0.00104924	0.00101289	0.00102175	0.00101505	0.0010203	0.00106524
SINE_1152762	chr13	62063267	62063573	307	+	CHR-2A	1699	0.932098	0.524969	0.521246	0.00372337	0.0118528	0.96714	-0.372834	0.40168	0.016968	0.934432	0.967424	SINE_1152762	NA	NA	NA	NA	NA	NA	NA	0.45896	0.640406	0.63991	0.635539	0.486382	0.627679	0.400149	0.522545	0.515581	0.270636	0.436348	0.459794	0.425077	0.52526	0.52237	0.726242	0.523574	0.592458	0.673915	0.35253	0.450079	0.645303	0.463382
SINE_1926515	chr27	15254533	15254807	275	+	CHR-2A	1499	0.942456	0.983052	0.982077	0.000974571	0.000982504	0.972513	-0.399035	0.4252	0.0157595	0.943104	0.972112	SINE_1926515	NA	NA	NA	NA	NA	NA	NA	0.920572	NA	0.996783	0.996779	0.996868	0.932119	NA	0.99674	0.996849	NA	0.993739	0.996585	0.99664	0.996837	0.996868	0.996777	0.889563	0.99678	0.994766	0.996839	NA	0.99314	0.928148
SINE_1291980	chr15	51709221	51709497	277	+	CHR-2B	1521	0.954481	0.996708	0.996716	-7.99021e-06	1.05219e-07	0.976703	-0.441608	0.42166	-0.0122575	0.957944	0.978734	SINE_1291980	NA	NA	NA	NA	NA	NA	NA	0.9967	0.9969	0.996855	0.996876	0.996954	NA	0.996894	NA	0.996935	0.996661	0.995986	0.996915	0.996835	0.996921	0.996091	NA	0.99681	0.9968	0.996832	0.996899	0.996892	0.995817	0.996757
SINE_1512094	chr18	35348820	35348940	121	-	SINE2-2_BT	478	0.958019	0.00104178	0.00104121	5.73139e-07	7.05693e-10	0.977818	-0.378216	0.396413	0.0107042	0.95861	0.978734	SINE_1512094	THAP11	NA	THAP11	NA	NA	NA	NA	0.00101246	0.00102101	0.00106484	0.00102733	0.00103141	0.00103825	0.00103164	0.00105867	0.00105248	0.00105412	0.00105224	0.00100713	0.00104699	0.00104403	0.00103755	0.00113285	0.00103777	0.00102969	0.00102875	0.00105234	0.00100838	0.00103576	0.00105104
SINE_0635118	chr7	15187874	15187974	101	+	SINE2-1_BT	557	0.966226	0.00108869	0.00109053	-1.83906e-06	9.78562e-09	0.981569	-0.411066	0.39567	-0.0091939	0.965991	0.982038	SINE_0635118	QTRT1	NA	QTRT1	NA	NA	NA	NA	0.00112483	0.00105663	0.001038	0.00139264	0.00100403	0.00114577	0.00116749	0.00104148	NA	0.00105717	0.00103	0.00106019	0.00105414	0.00103045	0.00134498	0.0011661	0.00118897	NA	0.00102712	0.0010976	0.00102638	0.00102249	0.00103944
SINE_1484824	chr18	35911742	35911789	48	+	SINE2-2_BT	238	0.980188	0.00109661	0.00109577	8.37651e-07	6.73551e-09	0.989491	-0.399084	0.407691	0.00514011	0.980983	0.989798	SINE_1484824	NA	NA	NA	NA	NA	NA	NA	0.00115182	0.00104469	0.0010466	0.00104296	0.00105515	0.00106407	0.00102551	0.00105015	0.00105327	0.00129707	0.00106407	0.00108444	0.00130705	0.00106589	0.0011525	NA	0.00115473	0.00105226	0.00103451	0.00106476	0.00104769	NA	0.00104417
[truncated: 6 more columns]

## Sheet: TableS9c_SigDiff
Supplemental Table S9c LINE-1 elements and tRNA-derived SINEs with significant different methylation level between cows with S. aureus subclinical mastitis and healthy control cows
Categoty	Index	seqnames	start	end	width	strand	name	score	SA_mean	HC_mean	diff	t.test.pvalue	var	t.test.padj_ihw	rpb.CI1	rpb.CI2	rpb	rpb.pvalue	rpb.padj_ihw	InNM.symbol	ifDE	InNR.symbol	InTSS.symbol	In5UTR.symbol	InCDS.symbol	InExon.symbol	In3UTR.symbol
L1	L1_0609336	chr19	60500806	60501152	347	+	L1_Art	428	0.00102199	0.398688	-0.397666	1.96709e-06	0.0420361	0.000631435	-0.982445	-0.906578	-0.959189	1.49181e-13	4.78872e-11	NA	FALSE	NA	NA	NA	NA	NA	NA
L1	L1_0842015	chrX	41354082	41359883	5802	-	L1_BT	46731	0.66681	0.53046	0.13635	1.41834e-05	0.00724802	0.00151883	0.588332	0.903779	0.794601	1.24929e-06	4.23638e-05	NA	FALSE	NA	NA	NA	NA	NA	NA
L1	L1_0000096	chr1	574991	581509	6519	+	L1_BT	35343	0.686597	0.512293	0.174304	2.32376e-05	0.0123282	0.00151883	0.565038	0.900704	0.784924	3.3861e-06	8.36106e-05	NA	FALSE	NA	NA	NA	NA	NA	NA
L1	L1_0848205	chrX	68893961	68897739	3779	-	L1_BT	28290	0.675224	0.518812	0.156412	2.61117e-05	0.0111512	0.00151883	0.488378	0.878614	0.740594	2.30259e-05	0.000284281	NA	FALSE	NA	NA	NA	NA	NA	NA
L1	L1_0168282	chr4	119209651	119210110	460	-	L1M4c	883	0.672143	0.343009	0.329134	2.71146e-05	0.0386746	0.00151883	0.653049	0.921361	0.830354	1.53368e-07	2.46156e-05	NA	FALSE	NA	NA	NA	NA	NA	NA
L1	L1_0548516	chr16	51367710	51368143	434	-	L1MD	1684	0.579756	0.3014	0.278356	3.23821e-05	0.0301356	0.00151883	0.595139	0.908927	0.801736	1.45172e-06	4.23638e-05	NA	FALSE	NA	NA	NA	NA	NA	NA
L1	L1_0822339	chrX	87448650	87450095	1446	+	L1_BT	4954	0.612388	0.474311	0.138076	3.31208e-05	0.00741808	0.00151883	0.589721	0.904168	0.795384	1.19856e-06	4.23638e-05	NA	FALSE	NA	NA	NA	NA	NA	NA
L1	L1_0823028	chrX	89984150	89984699	550	+	L1ME1	1575	0.708287	0.476	0.232287	5.57749e-05	0.0210962	0.00205735	0.586314	0.903213	0.793463	1.3265e-06	4.23638e-05	NA	FALSE	NA	NA	NA	NA	NA	NA
L1	L1_0802833	chrX	1151979	1154740	2762	+	L1_BT	17939	0.735553	0.578851	0.156701	6.0286e-05	0.0104453	0.00205735	0.529324	0.886763	0.760705	6.45765e-06	0.000136712	NA	FALSE	NA	NA	NA	NA	NA	NA
L1	L1_0526213	chr15	82971344	82971640	297	-	L1MD3	906	0.0199349	0.478062	-0.458127	6.40919e-05	0.0750169	0.00205735	-0.937227	-0.672588	-0.852464	4.72756e-07	2.52925e-05	STX3	FALSE	NA	NA	NA	STX3	NA	NA
L1	L1_0792108	chr29	37768508	37775399	6892	+	L1_BT	43425	0.742021	0.580277	0.161744	7.08787e-05	0.00968546	0.00206837	0.625667	0.914053	0.815403	3.89257e-07	2.49903e-05	NA	FALSE	NA	NA	NA	NA	NA	NA
L1	L1_0597569	chr18	52776756	52777640	885	-	L1MB8	2263	0.766616	0.467844	0.298772	8.0677e-05	0.033792	0.00215811	0.609353	0.909609	0.806374	6.56824e-07	3.01201e-05	PPP1R37	FALSE	NA	NA	NA	PPP1R37	NA	NA
L1	L1_0841403	chrX	38169150	38176774	7625	-	L1_BT	46509	0.743438	0.639355	0.104083	9.13959e-05	0.00507014	0.00225678	0.469868	0.868579	0.725226	2.77137e-05	0.000329485	NA	FALSE	NA	NA	NA	NA	NA	NA
L1	L1_0810918	chrX	38304033	38307699	3667	+	L1_BT	30668	0.744324	0.627121	0.117203	0.000123296	0.00613808	0.00241239	0.475408	0.874705	0.73287	3.09389e-05	0.000353275	NA	FALSE	NA	NA	NA	NA	NA	NA
L1	L1_0472657	chr13	81045941	81046434	494	-	L1MC4a	1674	0.591056	0.795163	-0.204107	0.000128611	0.0179563	0.00241239	-0.88144	-0.497857	-0.746197	1.84649e-05	0.000246968	NA	FALSE	NA	NA	NA	NA	NA	NA
L1	L1_0818797	chrX	73976230	73978801	2572	+	L1_BT	11836	0.725887	0.618151	0.107736	0.00013338	0.00503286	0.00241239	0.516988	0.883079	0.753456	8.86685e-06	0.000158126	NA	FALSE	NA	NA	NA	NA	NA	NA
L1	L1_0847509	chrX	66347232	66349104	1873	-	L1MEc	8232	0.750422	0.456814	0.293608	0.000137901	0.0322272	0.00241239	0.608725	0.919134	0.816142	2.05584e-06	5.49937e-05	CHM	FALSE	NA	NA	NA	CHM	NA	NA
L1	L1_0810919	chrX	38323523	38324687	1165	+	L1-3_BT	15525	0.649276	0.501944	0.147332	0.000140037	0.00970586	0.00241239	0.497637	0.877207	0.741967	1.43465e-05	0.000219297	NA	FALSE	NA	NA	NA	NA	NA	NA
L1	L1_0730936	chr25	3763214	3763399	186	-	L1MB2	293	0.694831	0.341644	0.353187	0.000142789	0.0457078	0.00241239	0.633342	0.916121	0.81962	3.01924e-07	2.49903e-05	MGRN1	FALSE	NA	NA	NA	MGRN1	NA	NA
L1	L1_0844160	chrX	51712600	51718528	5929	-	L1_BT	35171	0.668388	0.54053	0.127858	0.000316097	0.00685088	0.00507336	0.539091	0.889648	0.766404	4.99389e-06	0.000114503	NA	FALSE	NA	NA	NA	NA	NA	NA
L1	L1_0128431	chr3	113102612	113103953	1342	-	L1MEg	2686	0.97399	0.616009	0.35798	0.000401932	0.0553654	0.00594855	0.526208	0.897926	0.771146	1.65375e-05	0.000230806	DGKD	FALSE	NA	NA	NA	DGKD	NA	NA
L1	L1_0803662	chrX	4492828	4497663	4836	+	L1_BT	42272	0.699277	0.590411	0.108866	0.000408752	0.00510189	0.00594855	0.52163	0.88447	0.75619	7.87736e-06	0.000148743	NA	FALSE	NA	NA	NA	NA	NA	NA
L1	L1_0803671	chrX	4586797	4587520	724	+	L1-2_BT	2587	0.543203	0.682112	-0.138908	0.00042622	0.00983646	0.00594855	-0.850649	-0.399258	-0.686144	0.000152689	0.00113984	NA	FALSE	NA	NA	NA	NA	NA	NA
L1	L1_0278379	chr7	108814065	108815753	1689	-	L1MA9	3165	0.46819	0.689249	-0.221059	0.000504002	0.0304381	0.00674103	-0.817039	-0.318956	-0.62864	0.00058288	0.0034019	MAN2A1	FALSE	NA	NA	NA	MAN2A1	NA	NA
L1	L1_0676814	chr22	58305664	58306449	786	+	L1-2_BT	2032	0.497248	0.352187	0.145062	0.00054744	0.0102476	0.00677393	0.446598	0.861157	0.71096	4.68504e-05	0.000417749	NA	FALSE	NA	NA	NA	NA	NA	NA
L1	L1_0486071	chr14	2531973	2532646	674	-	L1MC4	2276	0.712031	0.571035	0.140996	0.000554054	0.00900114	0.00677393	0.492558	0.879864	0.743069	2.09009e-05	0.000268368	NA	FALSE	NA	NA	NA	NA	NA	NA
L1	L1_0860669	chrX	120200023	120204269	4247	-	L1_BT	37023	0.698127	0.621024	0.0771025	0.000621641	0.00428528	0.00677393	0.254651	0.79236	0.584362	0.00171987	0.00766776	NA	FALSE	NA	NA	NA	NA	NA	NA
L1	L1_0793522	chr29	46711891	46712138	248	+	L1ME1	427	0.488542	0.677087	-0.188545	0.000624097	0.0187141	0.00677393	-0.852207	-0.404009	-0.68913	0.000139086	0.00106301	NA	FALSE	NA	NA	NA	NA	NA	NA
L1	L1_0619685	chr19	61732960	61733199	240	-	L1-2_BT	314	0.00120192	0.362043	-0.360841	0.000626512	0.0428714	0.00677393	-0.94509	-0.696126	-0.867209	3.61886e-07	2.49903e-05	NA	FALSE	NA	NA	NA	NA	NA	NA
L1	L1_0000016	chr1	248707	252419	3713	+	L1_BT	38517	0.638464	0.509955	0.128509	0.000633078	0.00785244	0.00677393	0.4605	0.865612	0.719509	3.43329e-05	0.000367361	NA	FALSE	NA	NA	NA	NA	NA	NA
L1	L1_0687125	chr22	59665008	59665469	462	-	L1-3_BT	1787	0.013238	0.319841	-0.306603	0.000758928	0.0401731	0.00777365	-0.895485	-0.532446	-0.770376	1.06496e-05	0.000179921	NA	FALSE	NA	NA	NA	NA	NA	NA
L1	L1_0840102	chrX	32574476	32574762	287	-	L1MC5a	812	0.748747	0.512039	0.236708	0.000803396	0.0269901	0.00777365	0.452903	0.863185	0.714847	4.07304e-05	0.000384543	NA	FALSE	NA	NA	NA	NA	NA	NA
L1	L1_0837451	chrX	19148467	19150135	1669	-	L1_BT	3497	0.762615	0.665434	0.0971807	0.000814242	0.00450505	0.00777365	0.4586	0.865007	0.718345	3.58405e-05	0.000371122	NA	FALSE	NA	NA	NA	NA	NA	NA
L1	L1_0841533	chrX	38825626	38826868	1243	-	L1_BT	5426	0.697037	0.585743	0.111294	0.000826761	0.00613993	0.00777365	0.436471	0.857871	0.704683	5.84611e-05	0.00050719	NA	FALSE	NA	NA	NA	NA	NA	NA
L1	L1_0861468	chrX	123912665	123914059	1395	-	L1-3_BT	9958	0.787601	0.712367	0.0752334	0.000851459	0.00255052	0.00777365	0.492835	0.875733	0.739094	1.61185e-05	0.000230806	NA	FALSE	NA	NA	NA	NA	NA	NA
L1	L1_0676924	chr22	59309228	59310337	1110	+	L1MC1	2166	0.538504	0.372765	0.165739	0.000871811	0.0161364	0.00777365	0.346981	0.827252	0.647329	0.000350879	0.00225264	NA	FALSE	NA	NA	NA	NA	NA	NA
L1	L1_0841119	chrX	36511088	36518923	7836	-	L1_BT	48612	0.665415	0.505722	0.159693	0.000926602	0.0161037	0.0079597	0.312591	0.814675	0.624346	0.000652009	0.00360853	NA	FALSE	NA	NA	NA	NA	NA	NA
L1	L1_0812325	chrX	44331566	44334941	3376	+	L1_BT	20711	0.727809	0.621808	0.106	0.00094227	0.00668902	0.0079597	0.320121	0.823473	0.634939	0.000650426	0.00360853	NA	FALSE	NA	NA	NA	NA	NA	NA
L1	L1_0110574	chr3	120671674	120672342	669	+	L1M4c	521	0.987071	0.682169	0.304902	0.00100944	0.0365021	0.00830846	0.576803	0.914925	0.803108	6.81428e-06	0.000136712	THAP4	FALSE	NA	NA	NA	THAP4	NA	NA
L1	L1_0852363	chrX	84223007	84224569	1563	-	L1MA9	5090	0.625283	0.481536	0.143747	0.00106613	0.00869008	0.00850144	0.513602	0.886072	0.755426	1.26767e-05	0.00020346	NA	FALSE	NA	NA	NA	NA	NA	NA
L1	L1_0817641	chrX	69707659	69714057	6399	+	L1_BT	29450	0.694361	0.583162	0.111199	0.00111137	0.00743833	0.00850144	0.33545	0.823088	0.639683	0.000433584	0.00267655	NA	FALSE	NA	NA	NA	NA	NA	NA
L1	L1_0745750	chr26	51687736	51687827	92	+	L1ME2z	299	0.542004	0.300347	0.241657	0.00111647	0.0269882	0.00850144	0.461472	0.879985	0.734045	6.6925e-05	0.00056534	NA	FALSE	NA	NA	NA	NA	NA	NA
L1	L1_0753861	chr26	50659029	50659378	350	-	L1-2_BT	959	0.374227	0.549474	-0.175247	0.00113882	0.0152662	0.00850144	-0.855183	-0.413148	-0.694847	0.000115976	0.0009256	NA	FALSE	NA	NA	NA	NA	NA	NA
L1	L1_0813183	chrX	48750494	48757840	7347	+	L1_BT	42654	0.705752	0.543316	0.162436	0.00118066	0.0148045	0.00854707	0.350039	0.839915	0.660211	0.00044685	0.00270639	NA	FALSE	NA	NA	NA	NA	NA	NA
L1	L1_0677018	chr22	59947739	59948323	585	+	L1ME4a	1014	0.544218	0.674045	-0.129827	0.00119819	0.0116151	0.00854707	-0.805696	-0.271893	-0.602315	0.00144265	0.00671144	NA	FALSE	NA	NA	NA	NA	NA	NA
L1	L1_0000062	chr1	446214	450207	3994	+	L1_BT	39484	0.785002	0.614209	0.170792	0.00127925	0.0136084	0.00892692	0.474024	0.874284	0.732042	3.19159e-05	0.000353275	NA	FALSE	NA	NA	NA	NA	NA	NA
L1	L1_0816796	chrX	65969289	65970592	1304	+	L1_BT	10258	0.704973	0.583438	0.121535	0.00133903	0.0100013	0.0091453	0.279647	0.80862	0.607636	0.00127431	0.00629313	NA	FALSE	NA	NA	NA	NA	NA	NA
L1	L1_0629664	chr20	64728685	64735622	6938	+	L1_BT	39297	0.646321	0.472957	0.173364	0.00145435	0.015518	0.00962644	0.394314	0.854419	0.688237	0.000201177	0.00144929	NA	FALSE	NA	NA	NA	NA	NA	NA
L1	L1_0853973	chrX	90106971	90107519	549	-	L1ME1	1664	0.45695	0.369766	0.0871842	0.00146946	0.00559602	0.00962644	0.245972	0.788889	0.578231	0.00197417	0.00828464	NA	FALSE	NA	NA	NA	NA	NA	NA
L1	L1_0022768	chr1	144011669	144012117	449	+	L1MB1	1442	0.409184	0.674726	-0.265542	0.00151152	0.0342811	0.00970393	-0.861468	-0.447563	-0.711557	4.58619e-05	0.000417749	AGPAT3	FALSE	NA	NA	NA	AGPAT3	NA	NA
L1	L1_0818790	chrX	73955444	73960779	5336	+	L1_BT	43682	0.806419	0.722826	0.0835926	0.00162171	0.00448235	0.0101683	0.304194	0.81771	0.624288	0.000851831	0.00441028	NA	FALSE	NA	NA	NA	NA	NA	NA
L1	L1_0000017	chr1	252456	255062	2607	+	L1_BT	38517	0.808045	0.748035	0.0600105	0.00164719	0.00232545	0.0101683	0.302379	0.810847	0.617415	0.000778619	0.00409732	NA	FALSE	NA	NA	NA	NA	NA	NA
L1	L1_0849484	chrX	74004810	74011714	6905	-	L1_BT	40734	0.761251	0.668427	0.0928236	0.00180764	0.00413393	0.0109481	0.455227	0.86393	0.716276	3.86665e-05	0.000381605	NA	FALSE	NA	NA	NA	NA	NA	NA
L1	L1_0146201	chr4	101773612	101774113	502	+	L1_BT	3481	0.658022	0.518402	0.13962	0.00186329	0.0122523	0.0110762	0.314759	0.815482	0.625811	0.000627667	0.00359788	NA	FALSE	NA	NA	NA	NA	NA	NA
L1	L1_0852901	chrX	86281744	86286617	4874	-	L1_BT	47040	0.722264	0.632085	0.0901788	0.00190401	0.00487367	0.0110775	0.337256	0.823744	0.640885	0.000419562	0.00264077	NA	FALSE	NA	NA	NA	NA	NA	NA
L1	L1_0608649	chr19	54526979	54527501	523	+	L1MB7	1490	0.343017	0.589035	-0.246018	0.00195094	0.0292811	0.0110775	-0.866012	-0.431312	-0.711001	9.84559e-05	0.000810367	NA	FALSE	NA	NA	NA	NA	NA	NA
L1	L1_0824606	chrX	95565600	95572588	6989	+	L1_BT	49059	0.70838	0.561222	0.147158	0.00196704	0.00984798	0.0110775	0.464741	0.871449	0.726468	3.92304e-05	0.000381605	NA	FALSE	NA	NA	NA	NA	NA	NA
L1	L1_0071121	chr2	135290744	135291147	404	+	L1_Art	750	0.547605	0.347999	0.199606	0.00202177	0.0223084	0.0111895	0.371038	0.841227	0.668204	0.000261714	0.00178745	PADI4	TRUE	NA	PADI4	NA	NA	NA	NA
L1	L1_0841117	chrX	36485351	36485785	435	-	L1M4	1137	0.7987	0.688617	0.110082	0.00292028	0.00603415	0.0158883	0.41219	0.854872	0.694249	0.000118223	0.0009256	NA	FALSE	NA	NA	NA	NA	NA	NA
L1	L1_0255627	chr7	80428569	80429658	1090	+	HAL1	3115	0.522894	0.398048	0.124846	0.00299993	0.0105002	0.0160496	0.258279	0.822196	0.613123	0.0024122	0.00932911	NA	FALSE	NA	NA	NA	NA	NA	NA
L1	L1_0842113	chrX	41690839	41694608	3770	-	L1_BT	27858	0.720085	0.604197	0.115888	0.00321028	0.00856877	0.0168935	0.307844	0.812901	0.62113	0.000708327	0.00385378	NA	FALSE	NA	NA	NA	NA	NA	NA
L1	L1_0824288	chrX	94609731	94614676	4946	+	L1_BT	18491	0.483112	0.650826	-0.167713	0.0033626	0.0193271	0.0174096	-0.799445	-0.255549	-0.591004	0.00186494	0.00808981	NA	FALSE	NA	NA	NA	NA	NA	NA
L1	L1_0848951	chrX	72041711	72048924	7214	-	L1_BT	29676	0.626867	0.516272	0.110595	0.00349508	0.00923092	0.0178082	0.235953	0.784838	0.571108	0.00230959	0.0090412	NA	FALSE	NA	NA	NA	NA	NA	NA
L1	L1_0812193	chrX	43855969	43863575	7607	+	L1_BT	59745	0.659306	0.532325	0.126982	0.00360096	0.00929065	0.0179703	0.356529	0.830661	0.653616	0.000293563	0.00196321	NA	FALSE	NA	NA	NA	NA	NA	NA
L1	L1_0795165	chr29	5702325	5710508	8184	-	L1_BT	68245	0.73516	0.620268	0.114892	0.00363884	0.00864139	0.0179703	0.296202	0.80851	0.613199	0.000865642	0.00441065	NA	FALSE	NA	NA	NA	NA	NA	NA
L1	L1_0842097	chrX	41644307	41646193	1887	-	L1_BT	16583	0.776483	0.672616	0.103866	0.00386876	0.00740145	0.0188162	0.273837	0.806432	0.603652	0.00139865	0.00660246	NA	FALSE	NA	NA	NA	NA	NA	NA
L1	L1_0766673	chr27	33380642	33381122	481	-	L1MD1	3365	0.996854	0.996722	0.000131496	0.00413907	1.1272e-08	0.0198305	0.290841	0.826189	0.627782	0.00134107	0.00644716	NA	FALSE	NA	NA	NA	NA	NA	NA
L1	L1_0832791	chrX	133937873	133938492	620	+	L1MC2	1809	0.956135	0.730728	0.225407	0.00466632	0.0282454	0.0216147	0.374632	0.837028	0.665422	0.000207686	0.00144929	NA	FALSE	NA	NA	NA	NA	NA	NA
L1	L1_0840086	chrX	32487638	32491093	3456	-	L1_BT	49800	0.710032	0.633557	0.0764752	0.00467249	0.00404504	0.0216147	0.252771	0.79837	0.589067	0.00194693	0.00828464	NA	FALSE	NA	NA	NA	NA	NA	NA
L1	L1_0806503	chrX	17632352	17634576	2225	+	L1-3_BT	16684	0.887282	0.854562	0.0327203	0.00475172	0.000895406	0.0216147	0.19338	0.77454	0.546735	0.00468374	0.0165218	GPC3	FALSE	NA	NA	NA	GPC3	NA	NA
L1	L1_0832228	chrX	131456068	131457887	1820	+	L1MA9	11326	0.699337	0.600897	0.0984392	0.00478083	0.00508051	0.0216147	0.384148	0.84564	0.676581	0.000204414	0.00144929	NA	FALSE	NA	NA	NA	NA	NA	NA
L1	L1_0842760	chrX	44965595	44966924	1330	-	L1_BT	8051	0.688734	0.53829	0.150444	0.00534354	0.0129972	0.0238233	0.337581	0.829675	0.646479	0.000480062	0.0028537	NA	FALSE	NA	NA	NA	NA	NA	NA
L1	L1_0512483	chr15	84667324	84670975	3652	+	L1MEh	30608	0.588546	0.488059	0.100487	0.00581711	0.00967288	0.0255793	0.131394	0.747775	0.500538	0.0108235	0.0343996	NA	FALSE	NA	NA	NA	NA	NA	NA
L1	L1_0383502	chr10	101845386	101845612	227	-	L1_Art	582	0.600453	0.747118	-0.146666	0.00619533	0.020239	0.0268743	-0.771634	-0.124412	-0.518807	0.0133619	0.0412419	NA	FALSE	NA	NA	NA	NA	NA	NA
L1	L1_0025408	chr1	268277	268602	326	-	L1_BT	1806	0.624471	0.48181	0.142661	0.00718109	0.0140824	0.0306151	0.263271	0.816472	0.609346	0.00202589	0.00833731	NA	FALSE	NA	NA	NA	NA	NA	NA
L1	L1_0810907	chrX	38151205	38153195	1991	+	L1_BT	12168	0.703048	0.615623	0.0874249	0.00730478	0.00550436	0.0306151	0.255039	0.792515	0.584635	0.00170923	0.00766776	NA	FALSE	NA	NA	NA	NA	NA	NA
L1	L1_0821693	chrX	84688741	84689784	1044	+	L1M4	4247	0.72195	0.647066	0.0748846	0.00738237	0.00389928	0.0306151	0.269812	0.798342	0.594981	0.00134567	0.00644716	NA	FALSE	NA	NA	NA	NA	NA	NA
L1	L1_0695622	chr23	7768	8052	285	-	L1_Art	487	0.852212	0.810251	0.0419604	0.00748363	0.00177203	0.0306151	0.128587	0.746514	0.498395	0.0112221	0.0353165	NA	FALSE	NA	NA	NA	NA	NA	NA
L1	L1_0810657	chrX	36974015	36974740	726	+	L1M5	700	0.446874	0.60023	-0.153356	0.00753457	0.0173322	0.0306151	-0.78872	-0.245553	-0.577934	0.00198728	0.00828464	NA	FALSE	NA	NA	NA	NA	NA	NA
L1	L1_0841122	chrX	36536976	36543152	6177	-	L1_BT	38807	0.728867	0.553798	0.175069	0.00767403	0.0169733	0.0307921	0.355707	0.835986	0.658311	0.000347031	0.00225264	NA	FALSE	NA	NA	NA	NA	NA	NA
L1	L1_0844387	chrX	52717586	52718228	643	-	L1M3	2269	0.791701	0.725229	0.066472	0.00802433	0.0028472	0.0314822	0.303331	0.811206	0.618063	0.000765939	0.00409732	NA	FALSE	NA	NA	NA	NA	NA	NA
L1	L1_0842318	chrX	42515277	42521009	5733	-	L1_BT	38674	0.658781	0.557178	0.101602	0.00830606	0.00845987	0.0321234	0.204015	0.771604	0.548056	0.00374944	0.0136769	NA	FALSE	NA	NA	NA	NA	NA	NA
L1	L1_0830683	chrX	123955410	123963565	8156	+	L1_BT	52630	0.817907	0.78505	0.0328571	0.00869222	0.00072811	0.0332167	0.283011	0.803466	0.604135	0.00108168	0.00542528	NA	FALSE	NA	NA	NA	NA	NA	NA
L1	L1_0206000	chr5	119203571	119203725	155	-	L1ME4b	356	0.631322	0.490994	0.140329	0.008898	0.017731	0.033603	0.166452	0.763163	0.526926	0.00680295	0.0227474	NA	FALSE	NA	NA	NA	NA	NA	NA
L1	L1_0000015	chr1	247305	248268	964	+	L1_BT	38517	0.658399	0.555035	0.103364	0.00911868	0.00776965	0.034036	0.251016	0.790911	0.581799	0.00182254	0.00801418	NA	FALSE	NA	NA	NA	NA	NA	NA
L1	L1_0817202	chrX	67717867	67724123	6257	+	L1_BT	37671	0.729718	0.626039	0.103679	0.00942447	0.00802649	0.034773	0.240238	0.786576	0.57416	0.00216032	0.00866829	NA	FALSE	NA	NA	NA	NA	NA	NA
L1	L1_0806839	chrX	19049877	19051527	1651	+	L1MD2	6394	0.763225	0.682676	0.0805485	0.00974863	0.00496859	0.0355603	0.230138	0.782465	0.566949	0.00252706	0.00965699	ZNF75D	FALSE	NA	NA	NA	ZNF75D	NA	NA
L1	L1_0848327	chrX	69435154	69440294	5141	-	L1_BT	38553	0.694703	0.608028	0.0866745	0.0103981	0.00635485	0.0375033	0.174182	0.766467	0.532653	0.00612094	0.0206823	NA	FALSE	NA	NA	NA	NA	NA	NA
L1	L1_0840035	chrX	32321529	32322685	1157	-	L1MC3	4139	0.745309	0.646142	0.0991676	0.0105222	0.00728877	0.0375293	0.243244	0.787791	0.576297	0.00206084	0.0083738	NA	FALSE	NA	NA	NA	NA	NA	NA
L1	L1_0848449	chrX	69943452	69949657	6206	-	L1_BT	27973	0.637383	0.507337	0.130046	0.0108304	0.0113531	0.0382039	0.265524	0.803274	0.597922	0.00159569	0.00731737	NA	FALSE	NA	NA	NA	NA	NA	NA
L1	L1_0854784	chrX	93270425	93276866	6442	-	L1_BT	47899	0.739402	0.647809	0.0915934	0.0123766	0.00627819	0.0431834	0.239341	0.786213	0.573522	0.00219082	0.00868213	NA	FALSE	NA	NA	NA	NA	NA	NA
L1	L1_0822676	chrX	88733717	88739457	5741	+	L1_BT	40540	0.675278	0.556208	0.119071	0.0127932	0.0125444	0.0441572	0.176073	0.759608	0.527451	0.00562251	0.0192003	NA	FALSE	NA	NA	NA	NA	NA	NA
L1	L1_0779907	chr28	11081586	11086937	5352	-	L1-3_BT	47451	0.749177	0.69143	0.0577471	0.0134232	0.00269959	0.0450281	0.208634	0.773549	0.551423	0.00350074	0.0129165	NA	FALSE	NA	NA	NA	NA	NA	NA
L1	L1_0185818	chr5	111317562	111317692	131	+	L1ME4b	439	0.445364	0.630616	-0.185252	0.0136025	0.0313502	0.0450281	-0.760968	-0.161356	-0.523134	0.00728879	0.0241206	GRAP2	FALSE	NA	NA	NA	GRAP2	NA	NA
L1	L1_0722428	chr24	57971316	57971875	560	-	L1MC3	1768	0.521638	0.391601	0.130037	0.0136066	0.0146923	0.0450281	0.161767	0.769295	0.530543	0.00765099	0.0250609	NA	FALSE	NA	NA	NA	NA	NA	NA
L1	L1_0814222	chrX	52749742	52749929	188	+	L1_BT	780	0.63138	0.494048	0.137332	0.0151784	0.0158969	0.0497171	0.186391	0.77946	0.548543	0.00551125	0.0190227	NA	FALSE	NA	NA	NA	NA	NA	NA
SINE-tRNA	SINE_0527813	chr5	113085534	113085651	118	-	SINE2-1_BT	575	2.99953e-07	0.298049	0.580033	-0.281984	0.0277606	0.000307616	-0.925885	-0.670364	-0.839679	8.18925e-08	5.41662e-05	NA	FALSE	NA	NA	NA	NA	NA	NA
SINE-tRNA	SINE_0443908	chr5	38680744	38681057	314	+	CHR-2A	1628	3.27833e-07	0.603585	0.366513	0.237071	0.0222104	0.000307616	0.555105	0.897936	0.779304	4.42105e-06	0.000438463	NA	FALSE	NA	NA	NA	NA	NA	NA
SINE-tRNA	SINE_0537766	chr6	20043946	20044191	246	+	CHR-2A	992	2.67824e-06	0.436833	0.659674	-0.222841	0.0204756	0.00114382	-0.892796	-0.549859	-0.772646	3.73731e-06	0.000420821	NA	FALSE	NA	NA	NA	NA	NA	NA
SINE-tRNA	SINE_1768541	chr23	7451188	7451369	182	-	CHR-2B	351	1.06781e-05	0.6128	0.366134	0.246666	0.0242762	0.00203102	0.576868	0.903964	0.79157	2.44491e-06	0.000312838	B3GALT4	FALSE	NA	B3GALT4	NA	NA	NA	NA
SINE-tRNA	SINE_0426568	chr4	113930749	113930856	108	-	SINE2-1_BT	531	3.35036e-05	0.54486	0.287118	0.257742	0.0317084	0.0037652	0.46018	0.870047	0.723717	4.3358e-05	0.00187774	WDR86	FALSE	NA	NA	NA	NA	WDR86	WDR86
SINE-tRNA	SINE_0537765	chr6	20043695	20043932	238	+	CHR-2A	941	3.47762e-05	0.472337	0.692622	-0.220285	0.0203046	0.0037652	-0.887031	-0.516894	-0.757344	1.16998e-05	0.000816151	NA	FALSE	NA	NA	NA	NA	NA	NA
SINE-tRNA	SINE_1721478	chr22	60370319	60370521	203	+	CHR-2_BT	799	4.40874e-05	0.541726	0.715863	-0.174137	0.0160152	0.00443236	-0.848056	-0.356321	-0.670101	0.000468234	0.0100617	CHCHD6	FALSE	NA	NA	NA	CHCHD6	NA	NA
SINE-tRNA	SINE_0478206	chr5	115631249	115631537	289	+	CHR-2B	1130	9.13344e-05	0.354311	0.641404	-0.287093	0.0360691	0.00663935	-0.881314	-0.511131	-0.749994	1.02779e-05	0.000796685	NA	FALSE	NA	NA	NA	NA	NA	NA
SINE-tRNA	SINE_0627401	chr6	114513987	114514153	167	-	CHRL	691	9.21284e-05	0.428328	0.671129	-0.242801	0.0249317	0.00663935	-0.890635	-0.515056	-0.760452	1.61256e-05	0.000941821	NA	FALSE	NA	NA	NA	NA	NA	NA
SINE-tRNA	SINE_2027926	chr29	29780311	29780642	332	-	CHR-2	1888	0.000141047	0.377329	0.604794	-0.227465	0.0230984	0.00827184	-0.874878	-0.475979	-0.733212	3.05438e-05	0.0014763	KIRREL3	FALSE	NA	NA	NA	KIRREL3	NA	NA
SINE-tRNA	SINE_0381573	chr4	114907880	114908110	231	+	CHR-2_BT	836	0.000167467	0.956612	0.47773	0.478882	0.0849509	0.0095702	0.622077	0.92573	0.82683	2.09675e-06	0.00031065	NA	FALSE	NA	NA	NA	NA	NA	NA
SINE-tRNA	SINE_0089135	chr1	64176302	64176611	310	-	CHR-2A	1396	0.000169986	0.996592	0.996353	0.000238533	3.27654e-08	0.0095702	0.336839	0.835452	0.651685	0.000560677	0.0116052	ARHGAP31	TRUE	NA	NA	NA	ARHGAP31	NA	NA
SINE-tRNA	SINE_1984513	chr28	25046248	25046370	123	-	CHRL	433	0.000280357	0.76475	0.490607	0.274144	0.0312303	0.0131534	0.52141	0.888342	0.759968	1.04715e-05	0.000796685	CCAR1	TRUE	NA	CCAR1	NA	NA	NA	NA
SINE-tRNA	SINE_1198513	chr13	82854650	82854907	258	-	CHR-2B	930	0.000346031	0.506119	0.704628	-0.198509	0.0208741	0.0146512	-0.845718	-0.399925	-0.681677	0.000125739	0.00376547	NA	FALSE	NA	NA	NA	NA	NA	NA
SINE-tRNA	SINE_1363025	chr16	49360900	49361191	292	+	CHR-2B	1039	0.000527376	0.340464	0.531678	-0.191214	0.0187644	0.0196455	-0.856791	-0.418126	-0.697946	0.000104917	0.00343419	NA	FALSE	NA	NA	NA	NA	NA	NA
SINE-tRNA	SINE_1193387	chr13	73144430	73144552	123	-	SINE2-2_BT	672	0.000598161	0.563051	0.415931	0.14712	0.0112118	0.020484	0.390602	0.84779	0.680678	0.000180631	0.00493666	KCNK15	FALSE	NA	KCNK15	NA	NA	NA	NA
SINE-tRNA	SINE_1849527	chr25	21749299	21749545	247	+	CHR-2B	764	0.000737509	0.996687	0.996418	0.000269067	2.75216e-08	0.0218229	0.551314	0.900653	0.781015	6.66973e-06	0.000568948	PRKCB	TRUE	NA	NA	NA	PRKCB	NA	NA
SINE-tRNA	SINE_2107218	chrX	52136820	52137137	318	-	CHR-2B	1955	0.000759182	0.72063	0.603337	0.117293	0.00957784	0.0218229	0.269301	0.798142	0.594625	0.00135698	0.0211043	NA	FALSE	NA	NA	NA	NA	NA	NA
SINE-tRNA	SINE_2016609	chr29	5750946	5751201	256	-	CHR-2B	953	0.00135445	0.807441	0.733916	0.0735251	0.00392875	0.0312522	0.249115	0.796951	0.586514	0.00205972	0.0287035	NA	FALSE	NA	NA	NA	NA	NA	NA
SINE-tRNA	SINE_1124876	chr12	76148668	76148875	208	-	CHR-2_BT	799	0.00240137	0.321962	0.685431	-0.363469	0.0650059	0.0441821	-0.862971	-0.421463	-0.704998	0.000119627	0.00366032	UBAC2	FALSE	NA	NA	NA	UBAC2	NA	NA
SINE-tRNA	SINE_1375416	chr16	78962773	78962950	178	+	CHRL	636	0.00263935	0.580963	0.725521	-0.144558	0.0126988	0.046436	-0.826323	-0.31044	-0.634392	0.000870378	0.0154003	NA	FALSE	NA	NA	NA	NA	NA	NA
SINE-tRNA	SINE_2080566	chrX	123875524	123875748	225	+	CHR-2_BT	954	0.0029005	0.722084	0.634075	0.0880084	0.00506503	0.0488916	0.296687	0.808695	0.613531	0.000858491	0.0152953	NA	FALSE	NA	NA	NA	NA	NA	NA
SINE-tRNA	SINE_2050384	chrX	36401883	36402157	275	+	CHR-2A	1070	0.00301583	0.791955	0.676237	0.115719	0.00764113	0.0496465	0.36138	0.832379	0.656793	0.000267845	0.00691728	NA	FALSE	NA	NA	NA	NA	NA	NA
